# Supplementary material for: QEX: target-specific druglikeness filter enhances ligand-based virtual screening
Source: Mol Divers. 2018 Jul 3;23(1):11–8. doi: 10.1007/s11030-018-9842-3 (PMC6394530; doi:10.1007/s11030-018-9842-3)
Supplement: Supplementary file 4 — Supplementary material 4 (CSV 300 kb) [file 11030_2018_9842_MOESM4_ESM.csv]

PUBCHEM_RESULT_TAG	PUBCHEM_SID	PUBCHEM_CID	PUBCHEM_ACTIVITY_OUTCOME	PUBCHEM_ACTIVITY_SCORE	PUBCHEM_ACTIVITY_URL	PUBCHEM_ASSAYDATA_COMMENT	EC50 Qualifier	EC50	EC50 Standard Error	S0	SInf	Hill Slope	# of Points Fit	Max. Activity	Activity at 0.06uM	Activity at 0.18uM	Activity at 0.56uM	Activity at 1.60uM	Activity at 5.00uM	Activity at 15.00uM
RESULT_TYPE							STRING	FLOAT	FLOAT	FLOAT	FLOAT	FLOAT	INTEGER	FLOAT	FLOAT	FLOAT	FLOAT	FLOAT	FLOAT	FLOAT
RESULT_DESCR							'>', '=', or '<'	the concentration whereupon perceived activity reaches 50% of the maximum	the standard error for the calculated EC50 value	the fitted activity level at zero concentration	the fitted activity level at infinite concentration	the slope at EC50	the number of data points included in the plot	the maximum activity value observed	The average measured activity of all accepted replicates at the specified concentration	The average measured activity of all accepted replicates at the specified concentration	The average measured activity of all accepted replicates at the specified concentration	The average measured activity of all accepted replicates at the specified concentration	The average measured activity of all accepted replicates at the specified concentration	The average measured activity of all accepted replicates at the specified concentration
RESULT_UNIT								MICROMOLAR	MICROMOLAR	PERCENT	PERCENT	NONE	NONE	PERCENT	PERCENT	PERCENT	PERCENT	PERCENT	PERCENT	PERCENT
RESULT_IS_ACTIVE_CONCENTRATION								TRUE
RESULT_ATTR_CONC_MICROMOL															0.06	0.18	0.56	1.6	5	15
1	842578	644846	Inactive	0			>	150					11	6.5	5.9	4.2	-1	3	6.5	3.4
2	843079	645359	Inactive	0			>	150					12	-14	-10.4	-12.9	-12.8	-10.7	-11.8	-14
3	843189	645470	Active	49			=	13.295	1.09	-5.8	-100	2.19	12	-59.2	-7.4	-3.8	-2.5	-11.1	-14.9	-59.2
4	843376	645665	Inactive	0			>	150					12	-12.3	-8.8	-9.7	-4.5	-7.2	-4.2	-12.3
5	843666	645969	Inactive	0			>	150					12	3.6	-1.4	-3.1	0	-1.3	3.6	1.8
6	843746	5295070	Inactive	0			>	150					12	-4.5	2.4	-1.6	-0.9	2.3	1.3	-4.5
7	843902	646211	Inactive	0			>	150					12	-10.6	-1.8	-1.3	-5.3	0.2	0.1	-10.6
8	843951	646257	Inactive	0			>	150					12	4.3	4.3	3.2	-0.3	-1.3	1.3	-3
9	843955	646261	Active	65			=	0.344	1.032	0	-100	2.7	12	-98.8	-1	-14.3	-79.7	-94.2	-97	-98.8
10	844120	646429	Inactive	0			>	150					11	2.5	0.1	-0.8	-0.9	-1.3	0.1	2.5
11	844176	54687454	Active	55			=	3.098	1.089	0	-100	4	12	-102.3	-2.3	-9.4	-6.6	-3.7	-88.9	-102.3
12	844520	646847	Active	50			=	9.643	1.037	0	-100	2.86	12	-78	-2.3	-2	-0.8	-1.7	-13.1	-78
13	844607	646940	Active	48			=	18.374	1.085	0	-100	0.92	12	-45.6	-0.4	-1.8	-4.4	-9.8	-22.6	-45.6
14	845146	647480	Active	48			=	15.91	1.083	8.3	-100	4	12	-39.5	6.5	7.3	6.8	11.1	8.7	-39.5
15	845167	647501	Active	50			=	9.434	1.066	0	-100	4	12	-89.6	0.9	1.5	1.4	5.9	-2.5	-89.6
16	845736	648098	Inactive	0			>	150					12	-8.7	-3.8	-4.5	-0.7	3.6	3.6	-8.7
17	845855	648214	Active	48			=	39.292	1.385	0	-100	1.02	12	-27.4	5.3	0.9	-3.4	-4.3	-10.1	-27.4
18	845893	648249	Active	48			=	16.114	1.045	7.7	-100	2.39	12	-41.5	5.8	6.8	7	11.2	0.9	-41.5
19	846218	72574	Inactive	0			>	150					11	18.3	2.3	0.4	1.5	3.2	3.9	18.3
20	846591	54686950	Active	55			=	3.341	1.075	0	-100	4	12	-104.8	-0.4	-0.8	0.4	2.1	-86.6	-104.8
21	846882	629349	Inactive	0			>	150					12	6.7	2.5	2.2	-2.4	1.4	2	6.7
22	847110	56642825	Inactive	0			>	150					12	-12.9	-5.2	-7.9	-4.5	-0.8	-5.2	-12.9
23	847806	650221	Inactive	0			>	150					12	3.5	3.5	0.2	-2.3	0.5	1.2	1.1
24	848239	650677	Active	50			=	9.504	1.066	0	-100	2.33	12	-74	-1.8	-1.6	-2.4	2.9	-19.2	-74
25	848292	54676097	Active	51			=	7.309	1.14	-9.5	-100	3.99	12	-95.2	-10.8	-12.5	-4	-11.1	-25.8	-95.2
26	848472	6603466	Active	55			=	3.246	1.1	0	-100	4	12	-103.6	0.3	0.3	0.7	5.5	-90	-103.6
27	848480	650929	Inactive	0			>	150					12	12.6	-2.3	-4.7	0.2	8.3	12.6	7.6
28	848624	651077	Inactive	0			>	150					11	8.1	2.6	3.5	0.2	2.8	6.3	8.1
29	848905	5768201	Active	48			=	29.078	1.417	0	-100	1.55	12	-26	6.7	8.1	4.5	3.6	-8.7	-26
30	848972	651439	Active	48			=	31.667	1.128	0	-100	1.41	12	-25.7	2.9	1.7	0.7	-0.5	-7.6	-25.7
31	849331	651820	Inactive	0			>	150					12	5.5	3.9	2.7	-0.8	1.7	1	5.5
32	850220	652730	Active	48			=	16.714	1.075	0	-100	2.01	11	-44.4	4.1	-3.3	-0.1	7.4	-9.1	-44.4
33	850450	652971	Active	54			=	3.874	1.059	-1.7	-100	2.46	10	-65.7	-1.9	-3.5	-0.3	-12.1	-65.7
34	850894	653440	Inactive	0			>	150					12	6.1	0.6	0.1	3.7	3.6	6.1	-5.1
35	851374	653943	Active	48			=	93.403	1.397	0	-100	0.69	12	-22.2	-2.6	-2.8	-3.9	-2.9	-12.6	-22.2
36	851725	654318	Active	50			=	10.284	1.068	0	-100	3.45	12	-78.7	-3.7	-5.6	-5.1	-3.9	-7.5	-78.7
37	851737	654330	Active	55			=	3.332	1.097	0	-100	4	12	-103.6	-2.4	-2.7	-0.7	1.2	-86.4	-103.6
38	851864	654466	Active	50			=	9.818	1.175	0	-100	1.16	12	-58.3	-2.5	-2.7	-3	-1.4	-39.6	-58.3
39	852129	54692915	Active	55			=	2.992	1.157	0	-100	4	12	-104.1	-0.4	0.2	0.4	9	-100.9	-104.1
40	852220	54677080	Active	48			=	17.258	1.073	0	-100	1.97	11	-43.2	-4	-4.3	-4.7	-2.8	-7.5	-43.2
41	853364	656020	Active	48			=	106.238	1.499	0	-100	0.5	12	-23.9	-3.8	-5.1	-8.3	-14.1	-20	-23.9
42	853434	54676096	Active	51			=	7.684	1.075	0	-100	3.31	12	-90.8	1.8	2	-1.8	-11.1	-18.7	-90.8
43	855516	3126	Active	51			=	8.911	1.087	0	-100	4	12	-93	-1.1	-5	-5.1	-4	-4.6	-93
44	855530	222757	Active	53			=	4.485	1.07	0	-100	2.1	12	-90.6	-3.7	-2.5	-2.2	-8.4	-56.9	-90.6
45	855596	71188	Active	60			=	1.036	1.062	0	-100	2.73	12	-99.7	-4.9	-8	-14.5	-77.4	-96.6	-99.7
46	855650	54686763	Active	68			=	0.173	1.154	0	-100	3.16	12	-102.2	-4.5	-52.8	-99.1	-100	-100.5	-102.2
47	855686	3213	Active	51			=	7.702	1.087	0	-100	4	12	-94.7	-7.4	-0.8	3.1	3.1	-14.4	-94.7
48	855700	6365505	Active	50			=	10.826	1.076	0	-100	4	11	-83.4	1.6	0.4	-3.6	-1.5	3	-83.4
49	855707	13791	Active	56			=	2.285	1.09	0	-100	4	12	-103.7	-7.4	-2.8	-6.2	-17.2	-101.4	-103.7
50	855765	51039	Active	59			=	1.316	1.075	7.6	-100	4	12	-97.7	7.5	5.5	6.8	-66.9	-93.2	-97.7
51	855776	5388984	Active	72			<	0.06					12	-104.1	-99.3	-103.2	-103.6	-103.1	-103.1	-104.1
52	855854	4993	Active	48			=	51.168	1.831	0	-100	1.2	12	-19.1	-7.2	-2.7	-0.5	-4.1	-3.9	-19.1
53	855886	23666879	Active	61			=	0.746	1.096	0	-100	4	12	-101.5	-2.1	-8.2	-23.4	-96.5	-101.5	-100.8
54	855903	65495	Active	52			=	6.184	1.108	-13.4	-100	4	12	-104.3	-17.4	-13.7	-12.8	-10.5	-38.1	-104.3
55	855945	657368	Active	72			<	0.06	1.043	0	-100	2.77	12	-102.7	-62.9	-97.2	-100.6	-101.4	-101.7	-102.7
56	855946	5790	Active	59			=	1.338	1.086	0	-100	1.35	12	-91.9	-7.6	-9.3	-19.7	-57.4	-87.5	-91.9
57	856002	3194	Active	60			=	0.975	1.084	0	-100	3.64	12	-103.1	-5.4	-5.4	-11.6	-85.8	-102.5	-103.1
58	856337	5389021	Active	56			=	2.271	1.082	0	-100	4	12	-103.6	-4.2	-7.4	-3.9	-18.1	-100.2	-103.6
59	856436	657796	Inactive	0			>	150					12	-5.7	1.2	-1.8	-1.5	-1	0	-5.7
60	856458	657817	Active	48			=	16.149	1.108	0	-100	1.32	12	-48.1	2.4	-0.4	-2.8	-6.6	-15.9	-48.1
61	856654	658006	Inactive	0			>	150					12	-12.8	0.6	2	-3.4	-12.8	-7.2	-7.2
62	856909	658262	Inactive	0			>	150					12	-10.4	7.4	8.7	7.5	8	0.3	-10.4
63	856947	658308	Inactive	0			>	150					12	-19.5	-8.9	-6.2	-10.6	-13	-19.5	-18.3
64	857079	5389069	Active	48			=	39.955	1.267	0	-100	1.09	12	-25.8	-2.3	-4.6	-0.6	-2.3	-9.4	-25.8
65	857572	658924	Active	48			=	24.761	3.823	0	-100	4	11	-11.8	-0.9	2.2	3.3	4.5	0.1	-11.8
66	857802	659163	Active	50			=	9.094	1.056	0	-100	1.22	12	-65.1	-0.9	-1.8	-2	-12	-31.8	-65.1
67	858026	659383	Active	51			=	7.887	1.12	0	-100	1	12	-67	-3.8	-3.1	-11.3	-14.2	-37.6	-67
68	858063	659419	Inactive	0			>	150					12	3.3	-1.1	-3	-1.2	1.2	3.3	-2.1
69	858137	659494	Active	48			=	18.338	1.419	0	-100	4	12	-30.8	-2.8	-1.5	4	7.5	4.8	-30.8
70	858195	659547	Inactive	0			>	150					12	-12.1	-0.8	-1.3	-1.6	-3.6	-4	-12.1
71	858220	659567	Active	55			=	3.502	1.136	0	-100	0.99	12	-71.6	-3.2	-3.6	-11.7	-28.2	-68.9	-71.6
72	858326	659661	Active	51			=	7.836	1.053	0	-100	2.17	12	-80.7	-1.1	-3.3	-6.6	-3.1	-27	-80.7
73	858381	5389172	Active	48			=	39.563	1.246	0	-100	1.16	12	-24.5	2.5	2.9	-1.6	-3.2	-7.9	-24.5
74	858482	659795	Inactive	0			>	150					12	13.7	-1.2	-1.8	-0.8	1.3	12	13.7
75	858513	659822	Active	55			=	3.266	1.028	0	-100	1.99	12	-95.5	-1.5	-3.2	-3.3	-19.2	-70.1	-95.5
76	858637	659940	Active	48			=	48.41	1.413	0	-100	0.86	12	-26.8	3.2	-1.3	-6.6	-2.2	-13	-26.8
77	858835	5389219	Active	50			=	9.164	1.125	0	-100	1.21	12	-68.6	0.8	-6.5	-10.7	-14.2	-25.4	-68.6
78	859995	661305	Active	48			=	25.195	1.322	0	-100	1.86	12	-27.6	5.1	6.4	2.6	-2.1	-4.5	-27.6
79	860137	661446	Active	48			=	61.198	1.49	0	-100	0.73	12	-27.7	-3.5	-2.9	-4	-7.6	-10.4	-27.7
80	860159	5389318	Active	48			=	82.537	1.632	0	-100	0.68	12	-23.5	5.3	-1.7	-5.4	-5.6	-14	-23.5
81	860224	661529	Active	48			=	53.528	1.438	0	-100	1.06	12	-20.6	4	-1	-1.7	-2.3	-7.4	-20.6
82	860397	661691	Active	51			=	8.151	1.028	9	-100	3.42	12	-88	8.3	10.5	8.1	8.7	-8.2	-88
83	860615	5389398	Active	50			=	9.656	1.178	0	-100	2.89	12	-78.4	1	-2.2	-5	-8.6	-12.2	-78.4
84	860690	661967	Active	49			=	12.12	1.181	-9.3	-100	2.61	12	-67	-11	-6	-10.3	-10.5	-17.4	-67
85	861006	662276	Active	56			=	2.498	1.33	0	-100	0.82	12	-98	-16	-20.4	-29.4	-22.8	-60.6	-98
86	861129	662393	Active	51			=	8.669	1.042	0	-100	3.5	12	-87.1	-1.5	1.1	0.5	1.2	-12.8	-87.1
87	861139	6859153	Inactive	0			>	150					12	-12.6	-12.6	-10.2	-6.9	-9.3	-7.5	-11.8
88	861192	662449	Inactive	0			>	150					12	-9.7	-9.5	-6.4	-9.7	-8.2	-4.7	-4.5
89	861210	662466	Active	51			=	7.876	1.08	0	-100	4	12	-100.7	-4	-0.7	-0.6	-6	-9.3	-100.7
90	861293	5389541	Inactive	0			>	150	8.179	0	-100	0.66	12	-13.3	5.3	2	1.1	-10.3	-5.6	-13.3
91	861394	5379	Active	60			=	1.092	1.049	0	-100	2.62	12	-99.3	-1.8	-4.1	-14.3	-73.3	-98.3	-99.3
92	861416	662662	Active	48			=	149.878	2.229	0	-100	0.61	12	-19.5	-6	-5	-2.9	-0.1	-13.5	-19.5
93	861448	5389574	Active	48			=	21.509	1.348	0	-100	0.66	12	-42	-6.7	-4.4	-7.4	-9.3	-34	-42
94	861480	662721	Inactive	0			>	150					12	-14.3	1.3	-2.5	-0.3	1.4	-5.7	-14.3
95	861585	5389598	Active	57			=	2.028	1.134	0	-100	1.04	12	-80.6	-2.2	-5.9	-13.3	-51.5	-73.3	-80.6
96	861657	662894	Active	52			=	6.456	1.152	0	-100	3.5	12	-93.3	-10.6	-12.3	-2	9.7	-29.8	-93.3
97	861717	5389616	Active	49			=	14.01	1.072	0	-100	1.63	12	-53.5	-0.5	-1.5	-2.2	-8.5	-13.1	-53.5
98	861720	662954	Active	50			=	9.689	1.047	0	-100	2.34	12	-73.6	-7.3	-1.8	-2.3	-0.6	-17.6	-73.6
99	861784	6869876	Active	48			=	75.418	1.731	0	-100	0.6	12	-24.6	-1	-1.7	-3.2	-5.2	-24.3	-24.6
100	861838	663060	Active	52			=	5.891	1.079	-19.3	-100	2.2	12	-93.9	-16.5	-20.5	-16.1	-30.3	-49.8	-93.9
101	862140	207081	Inactive	0			>	150					12	-6.2	-4.1	-2.3	-4.8	-1.4	-5.3	-6.2
102	862336	5389723	Active	48			=	33.807	1.434	0	-100	1.11	12	-29.7	4.4	-0.4	-2.2	-8.2	-7.2	-29.7
103	862768	6869728	Active	51			=	7.287	1.181	0	-100	0.75	12	-57.7	-3.7	-6.6	-9	-20.7	-52.4	-57.7
104	862865	5389783	Inactive	0			>	150					12	-15.4	-0.5	-3.1	-1	-3.3	-11.4	-15.4
105	863128	664366	Inactive	0			>	150					12	59.6	6.2	6.2	4.9	2.7	26.7	59.6
106	863233	5389839	Active	50			=	10.025	1.06	0	-100	3.69	12	-81.6	0.4	-0.1	-0.3	-3.5	-7	-81.6
107	863244	5389841	Active	48			=	28.491	1.233	0	-100	1.01	12	-34.7	-6.4	-6.5	-3.3	-2.7	-14.6	-34.7
108	863248	5389843	Active	50			=	10.328	1.046	-16.8	-100	2.43	11	-76.1	-19.8	-15.4	-12.6	-18.5	-28.9	-76.1
109	863276	664522	Inactive	0			>	150					11	-8.8	2.9	4.9	-1.7	-0.4	0	-8.8
110	863553	664804	Inactive	0			>	150					12	-2	-2	-2	0.7	-0.3	0.1	1.8
111	863690	5389906	Active	48			=	16.4	1.046	0	-100	2.76	12	-43.9	0.3	-2.1	-0.3	-0.3	-3.6	-43.9
112	863761	665012	Inactive	0			>	150					12	-6.8	-2.3	-1.9	-6.8	-5.2	1	-4.9
113	864029	665280	Active	49			=	11.434	1.084	-10.4	-100	2.38	12	-69.1	-9.6	-11.9	-13	-7.4	-21.9	-69.1
114	864043	665294	Active	65			=	0.299	1.059	0	-100	4	12	-102.3	-3.3	-7.4	-98.2	-102.2	-102.3	-100.6
115	864271	665518	Inactive	0			>	150					12	-18	-10	-7.9	-13.2	-8.5	-5.7	-18
116	864312	5389947	Inactive	0			>	150					12	-3.8	0.8	0.6	-3.8	3.2	-3.5	-1.7
117	864345	665593	Active	48			=	21.609	2.808	0	-100	4	12	-18.6	3.7	1.3	-1	-0.3	0.1	-18.6
118	864349	665597	Active	59			=	1.187	1.119	0	-100	1.07	12	-98.2	-9.8	-17.8	-27.5	-53.7	-86.7	-98.2
119	864475	665720	Active	52			=	6.746	1.06	0	-100	2.06	12	-83.2	-3	-2.3	-3.1	-2.4	-35.8	-83.2
120	864524	665767	Active	48			=	22.129	1.145	0	-100	0.87	12	-40.7	-3.4	-4.5	-3.4	-4.8	-25.1	-40.7
121	864651	665892	Active	48			=	20.437	1.939	0	-100	4	12	-22.4	5.5	0.1	2.6	5.4	0.4	-22.4
122	864739	665980	Inactive	0			>	150					12	-19.4	-1.6	-4.2	-4.8	-9.4	-16.6	-19.4
123	865240	666494	Active	48			=	45.755	1.593	0	-100	1.36	12	-17.9	-1.9	-4.1	-1.7	0.8	-5.1	-17.9
124	865269	666523	Active	48			=	86.453	1.461	0	-100	0.5	12	-25.9	-4	-4.7	-8.2	-15.4	-21.8	-25.9
125	865365	666619	Inactive	0			>	150					12	6.7	4.9	6.7	2.9	-0.2	1.5	1.1
126	865380	666635	Active	48			=	95.309	2.35	0	-100	0.86	12	-17.6	-1.7	-4.5	-1.1	-4.6	-4.6	-17.6
127	865457	666711	Active	50			=	9.166	1.091	0	-100	1.09	12	-63.7	-4	-5.8	-6.9	-10.3	-34.1	-63.7
128	865492	666746	Active	55			=	2.96	1.059	0	-100	2.39	12	-93.1	-2.1	-1.9	-4.1	-17.5	-79.1	-93.1
129	865495	666749	Active	48			=	110.844	2.096	0	-100	0.84	12	-16	-0.6	-1.2	0.4	-5.3	-5.2	-16
130	865561	666820	Inactive	0			>	150					12	-31.4	-16.7	-17.2	-14	-21.2	-26	-31.4
131	865668	666929	Inactive	0			>	150					12	8.2	7.6	8.2	6.8	6.8	-1.5	-5.9
132	865771	667032	Inactive	0			>	150					12	-7.4	1.9	-1.5	-3.1	-0.1	0.6	-7.4
133	865999	667260	Active	48			=	36.386	1.593	0	-100	0.5	12	-40.7	-0.2	-3	-22	-16.9	-22.6	-40.7
134	866069	5390091	Inconclusive				>	150					12	-8.1	3.2	2.4	-2	-3.8	-1	-8.1
135	866121	5390094	Active	55			=	3.071	1.061	0	-100	4	12	-101.8	-2.4	-2.9	-1	-4.4	-89.4	-101.8
136	3711096	2121806	Active	48			=	15.303	1.063	0	-100	4	12	-47.9	5.7	2.2	-3.8	7.4	-0.2	-47.9
137	3711443	2408834	Active	48			=	18.196	1.061	0	-100	2.09	12	-40.1	-3	-3.6	-1.7	-2.7	-5.8	-40.1
138	3711553	2161627	Active	48			=	16.467	1.077	0	-100	2.41	12	-44.5	-5.4	-7.5	-4.2	-4.5	-4.6	-44.5
139	3711622	2114647	Inactive	0			>	150					12	-3.9	-2.2	-3.9	1.6	-0.5	-0.4	-1.8
140	3712283	805087	Active	62			=	0.67	1.097	0	-100	1.19	12	-95.5	-5.6	-18.8	-41.9	-76.9	-90.5	-95.5
141	3712560	2998071	Active	48			=	28.709	1.224	0	-100	1.86	12	-23.1	-0.1	-3.2	-1.3	-0.3	-3.7	-23.1
142	3712888	2082098	Active	50			=	10.089	1.191	0	-100	0.81	12	-62.1	-10.4	-6.3	-13.5	-14.5	-31.6	-62.1
143	3712968	2421766	Active	48			=	17.61	1.103	0	-100	1.54	12	-44.4	-1.2	-4	-7.2	-5.2	-10.3	-44.4
144	3713010	2620848	Active	49			=	13.655	1.093	0	-100	1.62	12	-54.8	-2.5	-3.4	-5.8	-8.9	-13.1	-54.8
145	3713031	2108613	Active	54			=	3.651	1.079	0	-100	1.43	12	-89.5	-6.5	-6.7	-6.4	-22.5	-60.9	-89.5
146	3713070	2998267	Active	48			=	50.783	1.656	0	-100	1.29	12	-17.4	-1.2	-5.5	-1.7	-2	-3.7	-17.4
147	3713089	2408467	Active	72			=	0.065	1.154	0	-100	1.17	12	-100.7	-44.8	-83	-87.7	-92.4	-94.1	-100.7
148	3713133	2082094	Active	51			=	7.132	1.222	0	-100	1.09	12	-65.3	-11.8	-14	-3.3	-6	-49.2	-65.3
149	3713202	2485756	Inactive	0			>	150					12	11.4	0.7	-0.5	-2.1	5.5	11.4	11.1
150	3713285	2998355	Active	52			=	5.979	1.088	0	-100	3.57	12	-100.2	-1.7	-4.4	-4.1	-15.2	-33.4	-100.2
151	3713692	2998514	Active	52			=	6.72	1.163	0	-100	3.78	12	-95.1	4.5	4.9	0.5	2.3	-24.8	-95.1
152	3713714	2077850	Inactive	0			>	150	1.999	0	-100	0.57	12	-19.7	-1.5	-3.4	-5.5	-5.3	-7.6	-19.7
153	3713760	2998537	Active	49			=	11.617	1.194	0	-100	1.24	11	-57.1	-2.3	0.7	0.8	-7.3	-27.5	-57.1
154	3714111	2114594	Inactive	0			>	150					12	10.2	3.2	2.9	1.3	-0.5	4.1	10.2
155	3714247	2363793	Inactive	0			>	150					12	-9.3	0.3	-1.3	5.3	3.1	3.7	-9.3
156	3714367	2998768	Inactive	0			>	150					12	7.5	-1.2	4.1	4.9	7.5	4.5	-4.2
157	3714391	2330660	Active	51			=	7.619	1.091	0	-100	1.05	12	-65.5	2	-1.5	-4.8	-15.4	-41.5	-65.5
158	3714750	2336432	Inactive	0			>	150					12	-12.9	-3.4	-6.7	-7.8	-3.7	-12.9	-0.3
159	3714753	2998938	Active	53			=	5.497	1.092	0	-100	2.55	12	-98.6	0	-1.9	-3.3	-13.1	-40.9	-98.6
160	3714793	2105272	Inactive	0			>	150					12	-14.3	-6.8	-10	-11.2	-11.7	-11.7	-14.3
161	3714904	2321431	Inactive	0			>	150					12	-10.4	-5.8	-9.4	-9.5	-10.4	-6.3	-5.9
162	3715066	2999066	Inactive	0			>	150					12	9.6	1.2	-0.6	-0.6	2.4	3.8	9.6
163	3715150	2104218	Active	58			=	1.765	1.069	0	-100	1.97	12	-93.7	-3.7	-4.5	-3.1	-48.6	-85.9	-93.7
164	3715491	2999234	Inactive	0			>	150					12	-21.2	-17.5	-16.9	-10	-13.6	-20.9	-21.2
165	3715744	2114488	Active	48			=	17.855	1.149	0	-100	4	12	-33.2	1	0.5	1.4	-3.1	1	-33.2
166	3715758	5419647	Inactive	0			>	150					12	14.4	-2.4	-2.3	-1.6	1.8	7.5	14.4
167	3716201	2415029	Active	48			=	18.083	1.066	-9.5	-100	2.24	12	-45.5	-10.6	-9.2	-7.7	-11.2	-14.2	-45.5
168	3716413	6362174	Inactive	0			>	150					12	24.2	3.8	1.9	2.4	8.4	21	24.2
169	3716489	2999638	Inactive	0			>	150					12	-30.7	-8.6	-3.9	-7.3	-9.5	-30.7	-14.5
170	3716589	2999675	Inactive	0			>	150					12	4.6	0.5	-2.5	1.8	2.5	4.6	1.2
171	3716599	2999678	Active	49			=	11.251	1.056	-12	-100	2.42	12	-70.8	-14.3	-10.7	-9.6	-14.4	-22.7	-70.8
172	3716630	2116697	Active	48			=	20.769	1.107	0	-100	2.2	12	-32.7	-2.9	-2.2	1.7	4.7	-5.1	-32.7
173	3716678	2080330	Active	48			=	24.717	7.213	0	-100	4	12	-11.8	3.5	2.5	3.3	5.1	0.2	-11.8
174	3717047	1548113	Inactive	0			>	150					12	-10.5	-6.3	-7.2	-10.5	-5.7	-2.9	-6.3
175	3717109	2594234	Active	48			=	58.337	1.756	0	-100	1.15	12	-17.7	-2.8	-3.1	-4.9	-1.1	-4.3	-17.7
176	3717175	2535642	Inactive	0			>	150					12	-7.2	-2.9	-6.3	-7.2	3.9	1.3	-4.2
177	3717317	2999946	Inactive	0			>	150	3.027	0	-100	0.5	12	-16.2	2.4	-3.1	-7.8	-2.5	-10.9	-16.2
178	3717518	3000038	Inactive	0			>	150					12	-4.5	0.5	-0.2	-1.7	-1.6	2.4	-4.5
179	3717594	2335288	Active	48			=	14.569	1.164	0	-100	1.52	10	-51	-6.9	-9.4	-12.4	6.2	-17.5	-51
180	3717770	2104690	Inactive	0			>	150					12	-9.3	-1.3	-6.4	-9.3	-0.2	-1.5	-7.5
181	4240586	3235676	Active	48			=	17.451	1.07	-12.1	-100	3.18	12	-45.7	-11.9	-14.2	-14.4	-7.7	-14	-45.7
182	4240727	3235799	Inconclusive				>	150					11	-46.6	-15.3	-19.8	-21.4	-46.6	-37.8	-34.6
183	4240793	3235855	Inactive	0			>	150					12	-6.4	-2	-5.6	-6.4	-2.7	-0.5	-0.3
184	4240978	3236009	Active	50			=	9.191	1.151	0	-100	1.58	12	-67.2	1.4	1.6	-3.2	-0.4	-30.5	-67.2
185	4241269	3236267	Active	49			=	13.138	1.07	7.9	-100	4	12	-60.3	3.4	5.5	8.7	13.3	6.7	-60.3
186	4241520	3236482	Active	49			=	11.394	1.112	-11.2	-100	1.5	12	-65.6	-11	-11.4	-7.8	-22.4	-28.3	-65.6
187	4241971	3236884	Inactive	0			>	150					11	-21.3	-9.5	-3.9	-8.1	-5.3	-5.8	-21.3
188	4242143	678099	Active	50			=	10.698	1.095	-9.3	-100	2.97	12	-75.7	-9.2	-10.7	-7.4	-10.4	-17.8	-75.7
189	4242164	1506964	Active	48			=	99	2.023	0	-100	0.5	12	-28.9	0.4	-1.5	-14	-11.5	-15.4	-28.9
190	4242249	3237130	Active	48			=	41.966	1.545	0	-100	1.17	12	-22.2	4.9	5.2	2.9	0.9	-10.9	-22.2
191	4242298	5771316	Inactive	0			>	150					12	-9.3	0.4	1	1	-5.5	-0.5	-9.3
192	4242804	3237613	Active	51			=	7.332	1.081	0	-100	3.9	12	-94.4	-4.9	-8.2	-5.8	-4.5	-18.2	-94.4
193	4242986	20834982	Active	57			=	1.853	1.252	0	-100	1.38	12	-80.2	-0.4	-2.7	0.9	-58.8	-80.2	-71.6
194	4243438	3238162	Active	52			=	5.848	1.133	0	-100	3.16	12	-98.4	-5.6	-8	-3.1	-10.4	-36.6	-98.4
195	4243571	3238274	Inactive	0			>	150					12	-4.8	-1.9	-3.1	-4.8	-1.5	0.4	3.5
196	4243728	5771351	Active	48			=	16.401	1.063	0	-100	1.53	12	-46.9	-2.2	-3.2	-3.7	-3.9	-13	-46.9
197	4243763	3238445	Active	50			=	9.372	1.101	0	-100	1.36	12	-62.6	-2.3	-4.5	-1.9	0.6	-36.1	-62.6
198	4244019	3238678	Inactive	0			>	150					12	-13.9	-5.6	-11	-7.5	-8.2	-8	-13.9
199	4244047	2158903	Active	55			=	2.934	1.115	0	-100	2.82	12	-86.5	-10.2	1	-4.3	-13.9	-83.6	-86.5
200	4244475	691499	Active	61			=	0.81	1.102	0	-100	1.77	12	-92.6	4.7	3.4	-38.9	-76.5	-88.7	-92.6
201	4244863	3239406	Active	51			=	7.443	1.135	0	-100	1.09	12	-72.8	-5.3	-7.9	-10.5	-16	-33.4	-72.8
202	4244975	3239504	Active	57			=	2.151	1.024	0	-100	2.25	12	-99.9	-1.9	-3.2	-5.7	-33.4	-87.3	-99.9
203	4245016	3239540	Inactive	0			>	150					12	6.6	4.6	2.5	-1.5	1.8	1.9	6.6
204	4245094	3239603	Inactive	0			>	150					12	-5.8	-0.1	-1.6	-5.8	-0.4	-0.3	-2.9
205	4245207	3239703	Inactive	0			>	150					12	8.1	-3.6	-2.6	0.9	3.1	7.9	8.1
206	4245410	6602962	Active	62			=	0.63	1.166	19.3	-100	1.37	12	-91.8	10.5	7.9	-38.9	-75.4	-87.7	-91.8
207	4245502	709854	Active	48			=	85.457	2.211	0	-100	0.5	12	-32.8	-10.3	-12.2	-9.3	-10.5	-12.8	-32.8
208	4245551	3240009	Active	49			=	13.148	1.333	0	-100	0.5	12	-55.2	-13.4	-15.8	-18.3	-25.5	-30	-55.2
209	4245785	1946667	Inactive	0			>	150					12	-9.7	1.7	0.9	-1.4	-2.7	-1	-9.7
210	4245970	5771389	Active	51			=	8.831	1.102	25	-100	4	12	-93.3	29.8	30.5	29.3	24.7	23.4	-93.3
211	4246228	3240606	Active	49			=	11.539	1.15	0	-100	1.01	12	-52.2	-1.7	0.9	1.4	-7.6	-38.8	-52.2
212	4246245	3240623	Inactive	0			>	150					12	-4.9	-0.3	-3.3	-1.1	-1	0.3	-4.9
213	4246346	2159039	Active	61			=	0.841	1.211	0	-100	0.94	12	-94.6	-18.9	-25.7	-24.3	-71.1	-88.7	-94.6
214	4246469	6602963	Active	58			=	1.423	1.118	12	-100	1.32	12	-87.3	7	6.6	-8.5	-54	-80.6	-87.3
215	4246590	2158877	Active	61			=	0.737	1.071	0	-100	3.07	12	-100.3	-7	-12.1	-28.6	-93.7	-97.7	-100.3
216	4246678	3240994	Active	48			=	19.038	1.414	0	-100	4	12	-27.5	-0.7	0.2	1.2	-4.2	3.9	-27.5
217	4246925	714180	Inactive	0			>	50					10	6.7	-0.5	-0.4	1.2	2.4	6.7
218	4246956	3241232	Inactive	0			>	150					12	4.7	4.7	3.8	-0.5	1.3	1.7	-0.3
219	4247145	3241383	Inactive	0			>	150					12	-12.7	-4.2	-2.8	-5.4	-7.4	-11.8	-12.7
220	4247173	3241407	Active	48			=	17.83	1.084	0	-100	1.72	12	-42.6	-2.3	-3.5	-2	-0.3	-10.3	-42.6
221	4247180	2155680	Active	48			=	17.024	1.031	0	-100	2.77	12	-41.3	-0.4	-2.1	-0.2	-1.1	-3.2	-41.3
222	4247559	3241760	Active	48			=	22.78	1.107	0	-100	1.47	12	-35.2	2.5	0.4	-2	-2.1	-9.5	-35.2
223	4247666	1266457	Active	53			=	5.487	1.097	-13.1	-100	3.75	12	-99.1	-13.1	-15.6	-8.3	-16.4	-48.9	-99.1
224	4247782	3241948	Inactive	0			>	150					12	3.5	0.4	-2.7	-1	0.4	3	3.5
225	4247858	3242011	Active	48			=	26.21	1.307	0	-100	0.5	12	-38.1	-3	-8.3	-11.8	-23.6	-34	-38.1
226	4247879	3242029	Inactive	0			>	150					12	8.2	0.8	0.2	0.6	5.3	8.2	8.2
227	4247946	2155653	Active	56			=	2.507	1.077	0	-100	1.79	12	-90	-1.3	-2.6	-3.6	-31.1	-79.4	-90
228	4248657	2660503	Active	56			=	2.565	1.093	0	-100	1.79	12	-103.3	-3	-4	-13.1	-27.2	-76.1	-103.3
229	4248867	2158975	Active	64			=	0.43	1.057	0	-100	1.95	12	-101.9	-10.2	-13.7	-62.5	-94.3	-99.1	-101.9
230	4248917	3242931	Active	49			=	13.901	1.163	0	-100	1.19	12	-50.7	4.7	2.7	0.5	-4.6	-26.5	-50.7
231	4249058	2158895	Active	61			=	0.793	1.054	0	-100	2.88	12	-100.8	-2.6	-4.5	-26.3	-88.9	-98.3	-100.8
232	4249141	691744	Inactive	0			>	150	3.668	0	-100	0.5	12	-24.4	-5.3	-9.3	-7.3	-6.8	-5.3	-24.4
233	4249431	3243386	Active	52			=	6.974	1.719	12.3	-100	0.5	11	-45.9	3.3	-3.8	-2	-30.4	-45.9	-45.9
234	4249596	3243528	Active	50			=	10.016	1.118	-10.1	-100	1.49	12	-66.4	-13.9	-12.3	-9.1	-9.5	-37.7	-66.4
235	4249655	2158952	Active	61			=	0.855	1.053	0	-100	3.62	12	-95.4	4.6	-1.7	-17.6	-90.9	-94.4	-95.4
236	4249661	877401	Inactive	0			>	150	2.913	0	-100	0.5	12	-21.1	-9.9	-6.8	-9.5	-4.9	-14.9	-21.1
237	4249858	1521358	Inactive	0			>	150					12	-15.8	-15.8	-11.7	-10.6	-13.5	-12.1	-10.2
238	4250151	3244004	Active	48			=	96.026	1.747	0	-100	0.68	12	-19.7	2.9	1	-0.3	-4.8	-17.1	-19.7
239	4250431	3244243	Active	53			=	4.49	1.113	0	-100	2.91	12	-96.3	8.4	1.4	-1.9	-4.1	-58	-96.3
240	4250780	3244543	Active	50			=	9.087	1.132	0	-100	4	12	-102.1	2.5	2.5	3.3	-1.7	3.9	-102.1
241	4250931	5771480	Inactive	0			>	150					12	7.6	5	6.5	3.4	7.6	-4.2	-2.7
242	4251074	3244806	Inactive	0			>	150					12	-7.9	1.4	1.6	-1.9	0.4	1.1	-7.9
243	4251114	1266902	Active	51			=	7.901	1.087	0	-100	4	12	-102.9	-3.4	-4.5	1	-1.8	-7.7	-102.9
244	4251363	5771489	Active	48			=	139.431	1.336	0	-100	0.53	12	-24.3	-1.4	-4.6	-4	-10.1	-12.7	-24.3
245	4251731	3245383	Active	49			=	13.248	1.129	0	-100	1.12	12	-51.1	-1.1	-2.2	0.3	-2.8	-31	-51.1
246	4251852	3245487	Inactive	0			>	150					12	-18.8	-2.6	-6.7	-14.9	-18.8	-8.6	-6.4
247	4251887	3245517	Active	50			=	11.168	1.056	0	-100	2.25	12	-65.9	6.7	5.1	4.1	-0.1	-14.5	-65.9
248	4252099	3245694	Active	54			=	3.651	1.061	0	-100	2.77	12	-94.9	-5.5	-4.4	-7.3	-7.7	-71.2	-94.9
249	4252309	3245881	Inactive	0			>	150	4.19	0	-100	0.5	11	-11.9	-3.5	-1.7	-7.7	-6.8	-9.4	-11.9
250	4254879	756537	Active	48			=	14.305	1.016	0	-100	4	12	-55.1	1.2	-0.1	0.4	1.6	0.2	-55.1
251	4254963	2237723	Active	48			=	148.021	1.519	0	-100	0.5	12	-23.3	-3.8	-6.7	-7.6	-10	-15	-23.3
252	4255191	5398663	Active	49			=	13.32	1.163	0	-100	0.93	12	-54.3	3.5	-3.1	-10	-11.8	-25.8	-54.3
253	4255431	748005	Inactive	0			>	150					12	9.8	1.7	2.3	4	9.8	-0.7	-9.7
254	4255655	1093278	Active	53			=	5.448	1.058	0	-100	2.68	12	-92.8	-2.3	-5.2	-0.4	-1.8	-44.8	-92.8
255	4256129	2234300	Active	48			=	36.453	1.192	0	-100	1.23	12	-24.8	-1.1	0	-0.4	1	-9.8	-24.8
256	4256340	1300622	Inactive	0			>	150					12	-23.4	-18.1	-19.4	-13.5	-18.7	-22.5	-23.4
257	4256513	630034	Active	48			=	14.815	1.037	-14.5	-100	3.17	12	-58.1	-12.7	-17.5	-12.2	-15.8	-17.1	-58.1
258	4256742	1242987	Active	52			=	6.852	1.086	0	-100	4	12	-99	-1.8	-1.7	-1.4	3.1	-21	-99
259	4256754	5559718	Active	51			=	7.739	1.048	0	-100	1.35	12	-72.3	-2	-2.7	-3.6	-12.7	-33.4	-72.3
260	4256817	2981774	Active	48			=	33.296	1.279	0	-100	0.82	12	-36.4	-0.6	-2.4	-5.3	-12	-11.4	-36.4
261	4257369	749168	Active	52			=	7.01	1.052	0	-100	3.47	12	-93.6	-0.9	-3.8	-4.2	-2.8	-23.5	-93.6
262	4257500	5405419	Inactive	0			>	150					12	6.8	5.3	6	6.8	5.7	4	-3.2
263	4257946	2948439	Inactive	0			>	150					12	7	7	1.4	-1.5	-1.2	4.5	6.1
264	4258684	1969317	Active	48			=	26.036	1.331	-15.5	-100	1.5	11	-41	-20.3	-14.5	-10.6	-14.4	-23.4	-41
265	4258689	2201062	Inactive	0			>	150					10	14.4	6.4	1.8	4.2	6.3	14.4	9.9
266	4259191	763944	Inactive	0			>	150					12	-6.6	-2.1	-0.4	0.3	-3.9	-1	-6.6
267	4259339	5740802	Inactive	0			>	150					12	17.2	0.6	2	2	1.2	10.6	17.2
268	4259630	5771728	Inactive	0			>	150	6.305	0	-100	0.63	12	-12.6	3.6	-2.2	3.9	-5.3	-12.6	-12.4
269	4259635	867564	Inactive	0			>	150					12	4.1	0.1	1.5	1.8	4.1	2.4	-2.6
270	4259650	2975228	Inactive	0			>	150					12	-10.5	-2.3	-5.6	0	-0.7	-6	-10.5
271	4260301	754503	Active	56			=	2.483	1.125	0	-100	0.6	12	-73	-15.4	-16.6	-22.6	-44.8	-63.9	-73
272	4260853	2953497	Active	50			=	9.544	1.088	0	-100	2.64	12	-76.2	-1.7	3.6	6.8	8.6	-16.7	-76.2
273	4261041	2233682	Active	48			=	17.251	1.104	0	-100	1.2	12	-45	3.8	5.1	-0.5	-3.8	-20.6	-45
274	4261094	777322	Active	51			=	8.019	1.058	0	-100	4	12	-97.1	-0.5	0.6	-0.6	0	-10.1	-97.1
275	4261306	2945349	Inactive	0			>	150					12	14.7	-0.3	-3.9	-0.7	-0.9	8.1	14.7
276	4261615	2888976	Active	48			=	68.996	1.802	0	-100	0.5	12	-30.4	-1.2	-6.7	-10.6	-21.2	-17.3	-30.4
277	4261739	254340	Inactive	0			>	150					12	10.2	-0.8	4.2	3.2	10.2	8.7	6
278	4261874	1314906	Active	48			=	45.75	1.38	0	-100	1.21	12	-20.2	0.1	-1.6	3.4	0.3	-8.4	-20.2
279	4261968	1292700	Active	51			=	7.319	1.075	0	-100	3.02	12	-89.4	5.5	2.2	4.4	1.6	-24.3	-89.4
280	4262409	935025	Inactive	0			>	150					12	6.1	6.1	2.9	1	1.7	2.5	4
281	4262515	1254488	Inactive	0			>	150	1.989	0	-100	0.5	10	-23.8	-2.3	-2.7	-5.5	-11.7	-13.5	-23.8
282	4263281	130606	Active	48			=	21.698	1.086	0	-100	1.19	11	-38.9	0.1	1.4	-2.4	-0.7	-15.9	-38.9
283	4263333	2192936	Active	48			=	14.232	1.047	0	-100	2.57	12	-53.3	-2.4	-4.5	-0.4	1.8	-6.6	-53.3
284	4263417	959482	Inactive	0			>	150					11	-9.1	-7.2	-7.2	-8.3	-9.1	-4.1	-8.6
285	4263440	2954479	Active	48			=	38.076	1.449	0	-100	1.4	12	-21.2	1.5	2.9	3.4	-1.9	-5.9	-21.2
286	4263445	893954	Inactive	0			>	150					12	1.6	1.1	1.6	-1.5	0.8	-1.4	-0.6
287	4263924	54689728	Active	48			=	54.952	1.7	0	-100	0.5	12	-35.8	-12.7	-10.2	-10.2	-13.9	-19.1	-35.8
288	4264047	753711	Inactive	0			>	150					11	-16	-10.7	-10	-12.6	-15.7	-15.9	-16
289	4264213	1305251	Inactive	0			>	150	5.307	0	-100	0.5	12	-21.4	-9.7	-9.7	-2.1	-7.2	-5.6	-21.4
290	4264934	973174	Active	48			=	95.161	2.04	0	-100	0.5	12	-32.8	-4.8	-9.1	-9.3	-10.9	-10.6	-32.8
291	4265132	2970198	Inactive	0			>	150					12	-2.9	1.6	2.2	-0.6	-2.9	0.9	-1.4
292	4265504	934925	Active	48			=	20.453	1.394	0	-100	4	12	-22.2	0.8	0.6	2	1.4	3.6	-22.2
293	4265796	807457	Inactive	0			>	150					12	-9.8	-3.5	-3.2	-6.5	-8.4	-7.2	-9.8
294	4265809	1246434	Inactive	0			>	150					12	5.7	5.7	5.7	2.4	3.8	-3.2	-3.8
295	7965152	802802	Inactive	0			>	150					12	7.7	3.7	0.4	-1.1	4	7.7	1.9
296	7965604	5142655	Active	48			=	18.622	1.143	-16.4	-100	1.4	12	-51.1	-17.3	-20.1	-16.3	-12.8	-31.1	-51.1
297	7966905	726503	Active	50			=	9.326	1.066	0	-100	4	12	-89.2	-0.3	0.5	2.4	5.2	-5	-89.2
298	7969304	2051205	Active	54			=	4	1.108	0	-100	3.14	12	-95.2	4.1	0.9	-1.4	-4.3	-67.3	-95.2
299	7969826	219762	Active	52			=	6.82	1.106	0	-100	2.26	12	-87.5	-9.2	-12.8	-4.7	-8.7	-31.2	-87.5
300	7969890	4443991	Active	57			=	1.834	1.082	0	-100	1.88	12	-100.8	4.2	0.4	-12.4	-42.3	-87.5	-100.8
301	7969925	3315017	Active	52			=	5.905	1.125	0	-100	2.05	12	-84.6	3.3	0.7	0.7	-2.5	-43.8	-84.6
302	7970071	1397279	Inactive	0			>	150	9.468	0	-100	0.69	12	-10	4.4	4.4	0.3	-2.1	-10	-8.7
303	7970357	4144189	Active	48			=	26.238	1.24	0	-100	1.3	12	-32.3	2.3	0.6	-0.9	-0.3	-11.7	-32.3
304	7970371	5076360	Active	52			=	5.736	1.053	0	-100	2.26	12	-90.1	-1.6	-2.6	-1.7	-5.6	-42.1	-90.1
305	7970570	5111734	Active	51			=	7.895	1.139	0	-100	1.55	12	-74	8.6	6.8	0.3	-12.3	-30.8	-74
306	7970824	2359065	Inactive	0			>	150					11	10.6	4.7	2.2	2.7	-3	6.2	10.6
307	7970969	4581219	Inactive	0			>	150					12	5	4.1	3.2	4.8	5	4.3	3.9
308	7971799	5310555	Inconclusive				>	150	41.477	-6.4	-100	0.5	11	-32	-4.1	-10.8	-6.4	-32	-15.9	-22.5
309	7971918	3532590	Active	48			=	18.928	1.388	-8.1	-100	4	12	-34	-9.4	-11.2	-8.3	-4.7	-7.3	-34
310	7972023	1037128	Inconclusive				-						12	-97.4	-97.4	-77.2	-12.5	-4.6	-12.3	-33.1
311	7972131	879044	Active	58			=	1.721	1.114	0	-100	1.13	12	-86.5	2.3	-9	-22.8	-45.2	-82.2	-86.5
312	7972186	879239	Inactive	0			>	150					12	-18.7	-7.6	-10.4	-10	-10.6	-11.6	-18.7
313	7972212	1169323	Inactive	0			>	150					12	-16.2	-9.5	-5.3	-8.4	-3.6	-7.4	-16.2
314	7972355	877206	Inactive	0			>	150					12	-8.2	0	-2.9	-0.2	-2.1	-8.2	-3.6
315	7972928	5310639	Inactive	0			>	150					12	-10.2	-4.1	-6.7	-7.2	-4.9	-7.5	-10.2
316	7973071	2876959	Active	54			=	3.869	1.058	0	-100	4	12	-103.3	-0.8	-3.8	0.4	-3.1	-73.6	-103.3
317	7973338	2926725	Inactive	0			>	150					12	-9.3	-0.3	-5.3	-1	-4.5	-2.3	-9.3
318	7973374	840315	Inactive	0			>	150					12	-3.8	-3.8	-0.8	-2.4	-0.5	-1.1	-2.1
319	7973985	721948	Inactive	0			>	150					12	-13.6	-0.8	-2.3	-4.2	-4.9	-4.8	-13.6
320	7974181	5333974	Active	49			=	13.597	1.167	0	-100	2.58	12	-56.4	1.6	-2.1	-8.8	-7.3	-6.1	-56.4
321	7975242	2264736	Active	48			=	21.017	1.179	0	-100	1.68	12	-36.1	6.4	0.7	-2.2	0.4	-8.7	-36.1
322	7975844	1230972	Active	48			=	57.874	1.484	0	-100	0.85	12	-24.1	-3.7	-6.1	-1	-1.7	-12	-24.1
323	7975994	2058969	Active	48			=	19.027	1.106	-19.9	-100	1.92	12	-51	-17.4	-22.2	-19.5	-21.8	-25.4	-51
324	7976488	54676686	Active	48			=	28.584	1.188	0	-100	0.99	12	-34.6	-2.3	-4.5	-0.7	-4.8	-15.1	-34.6
325	7976509	1209937	Active	52			=	6.069	1.066	-9.6	-100	1.85	12	-86.6	-9.1	-11.4	-7.6	-19.1	-45.7	-86.6
326	7976579	785953	Inactive	0			>	150					12	-3.9	-0.9	-3	-1.3	-2.9	-1.8	-3.9
327	7976695	5720124	Active	51			=	7.414	1.085	0	-100	1.56	12	-72.8	2.8	-1.7	0.7	-4.2	-38.6	-72.8
328	7976772	5405430	Active	49			=	12.423	1.165	0	-100	4	12	-68.9	-1.6	-2.3	0.5	2.8	1.2	-68.9
329	7977038	2843020	Inactive	0			>	150					12	-2.7	-2.7	-1.4	-0.2	0.9	-0.7	1.1
330	7977433	2232803	Active	48			=	16.956	1.097	-18.1	-100	1.37	12	-55.8	-17.1	-19.8	-16.9	-23.1	-30.2	-55.8
331	7977874	5408146	Inactive	0			>	150					12	-15.7	-3.6	-3.8	-5.4	-6.8	-11.9	-15.7
332	7978051	724088	Active	50			=	10.806	1.096	0	-100	4	12	-80.3	6.1	5.8	6.1	6	0.1	-80.3
333	7978343	2930234	Active	48			=	32.005	2.09	7.2	-100	1.92	11	15.1	2.2	5.6	10.6	15.1	3.1	-13
334	8139874	6604200	Active	50			=	9.83	1.082	0	-100	4	12	-88.3	-3.2	-2.9	-2.3	-5.6	1.2	-88.3
335	8139890	23667300	Active	48			=	16.209	1.182	-5.6	-100	2.61	12	-48	-7.3	-4.9	-5.2	-5.1	-9.9	-48
336	8139957	3598	Active	66			=	0.262	1.069	0	-100	2.54	12	-107.9	-6.6	-27	-87.4	-102.6	-105.4	-107.9
337	11532867	14219	Inactive	0			>	50					10	12.9	-1.7	0.2	-0.7	6.7	12.9
338	11532875	6473883	Active	69			=	0.117	1.108	0	-100	4	12	-103.2	7.1	-91.8	-97.8	-100.2	-101.7	-103.2
339	11532880	23690471	Active	49			=	13.738	1.067	0	-100	2.46	12	-55.5	-0.2	-1.7	-4.5	-7.5	-6.6	-55.5
340	11532882	2812	Active	51			=	7.152	1.055	0	-100	3.71	12	-94	-0.5	0.6	-1.3	-0.3	-21	-94
341	11532988	9046	Active	54			=	4.175	1.088	0	-100	2.47	12	-102.6	-7.1	-4.2	-6.8	-10.7	-58.9	-102.6
342	11533038	4583	Active	54			=	4.106	1.114	0	-100	2.88	12	-99.9	-10.3	-4.2	-8.4	-6.2	-63.5	-99.9
343	11533059	359323	Active	72			<	0.06					12	-100	-85.3	-91.2	-97	-99.4	-100	-99.6
344	14718751	1002248	Active	48			=	135.096	1.865	0	-100	0.5	12	-22.7	-6.9	-8.3	-5.3	-10.9	-17.9	-22.7
345	14718853	23670524	Active	68			=	0.147	1.117	0	-100	1.66	12	-107	-23.3	-53.1	-95.9	-101.8	-104.8	-107
346	14718867	9549108	Inactive	0			>	150					12	10	0.9	-0.4	0.3	5.3	5	10
347	14718910	4466047	Inactive	0			>	150					12	-22.8	-5	-10.2	-9.7	-8.1	-7.3	-22.8
348	14718966	23350906	Inactive	0			>	150					12	-14.4	1.2	-0.9	-5.4	-1	-5	-14.4
349	14718983	5453599	Active	50			=	10.008	1.074	-9.8	-100	1.81	12	-70.8	-8.4	-9.9	-11.7	-12.7	-29.7	-70.8
350	14718984	5453596	Active	52			=	5.628	1.08	0	-100	2.03	12	-90.6	-0.2	-3.8	-3.6	-10.5	-41.9	-90.6
351	14719011	4247045	Inactive	0			>	150					12	-14.9	3	-0.8	-3.3	-3.6	-13	-14.9
352	14719225	5453598	Active	54			=	3.725	1.236	0	-100	0.52	11	-69.8	-20.5	-17.4	-16.3	-34.2	-56.8	-69.8
353	14720514	1069285	Active	48			=	20.093	1.611	0	-100	4	12	-23.5	3	1.9	4.1	3.7	2.4	-23.5
354	14720524	1724248	Active	52			=	5.672	1.051	0	-100	2.87	12	-97.7	-2.3	-3.8	-3.6	-9.5	-39.5	-97.7
355	14720527	5345508	Active	52			=	6.649	1.062	0	-100	3.07	12	-92.4	-5.8	-5.8	-2.3	-1.1	-29.4	-92.4
356	14720531	5761347	Inconclusive				=	38.734	1.798	0	-100	0.71	11	-32.2	-7.3	6.5	-2.3	-8.3	-22.7	-32.2
357	14720588	1912687	Inactive	0			>	150					12	-16.2	-0.1	-0.6	-7.4	-7.3	-12.8	-16.2
358	14720631	776183	Active	56			=	2.684	1.107	0	-100	4	12	-105.5	1.1	2.9	-1.2	-2.8	-102.8	-105.5
359	14720726	331833	Active	48			=	31.414	1.172	0	-100	1.12	12	-30.7	2.3	-1.1	-2.1	-4.7	-10.1	-30.7
360	14720807	3168141	Inactive	0			>	150					12	3	3	0.1	0.7	1.1	2.3	2.5
361	14721031	1102623	Inactive	0			>	150					12	8.3	-0.4	-1.9	2.2	4.9	8.3	-6
362	14721281	1933256	Active	48			=	30.252	1.334	0	-100	1.58	12	-24.4	3.2	3.5	4.2	5.2	-8.3	-24.4
363	14721315	1847696	Active	61			=	0.887	1.059	0	-100	1.74	12	-102.6	-1	-1.7	-32.9	-73.2	-92.9	-102.6
364	14721325	3192994	Active	50			=	9.934	1.081	0	-100	2.61	12	-74.9	-3.2	-6.5	-9.9	-6.8	-13.3	-74.9
365	14721523	700833	Active	59			=	1.269	1.327	0	-100	0.71	12	-90.4	-18.1	-15.7	-42.8	-40.8	-77.7	-90.4
366	14721646	3108116	Inactive	0			>	150					12	-9.8	0.8	-0.1	-1.2	1.2	-2.5	-9.8
367	14721956	2874606	Active	51			=	8.115	1.114	0	-100	4	12	-105.3	-0.7	1.7	-2.4	-2.8	-3.4	-105.3
368	14722136	1084673	Inconclusive				=	48.361	2.258	0	-100	1.04	11	-22.6	-7.5	6.7	0.8	-3.2	-8.9	-22.6
369	14722550	3200381	Inactive	0			>	150					12	-4.1	0.8	-3.8	-4.1	0.1	-1.2	1.2
370	14722839	1430426	Active	48			=	45.833	1.91	0	-100	1.73	12	-12.5	2.5	1.6	4	1.7	-3	-12.5
371	14723001	54703200	Inactive	0			>	150					12	-29.8	-14.2	-15.1	-16.7	-20.2	-29.8	-23.3
372	14723021	1090308	Active	51			=	7.486	1.131	0	-100	4	12	-103.5	-7.4	-1.7	-6.1	-11.1	-12.1	-103.5
373	14723136	2957802	Active	66			=	0.269	1.081	0	-100	4	12	-102.3	-1.6	-14	-101	-102.3	-101.3	-101.9
374	14723512	1796110	Active	48			=	35.374	1.286	0	-100	1.35	12	-24.2	-5.7	-3.9	-2.3	-2.3	-5.7	-24.2
375	14723922	773504	Inactive	0			>	150					12	5.7	3.9	3.3	4.2	5.7	3	0.7
376	14724089	9549474	Active	51			=	8.862	1.191	0	-100	4	11	-102	-2.5	-8	-13.8	-8.1	-1.2	-102
377	14724116	1077243	Active	48			=	23.208	1.255	0	-100	1.9	12	-30.3	4.1	0.5	2	3.2	-6.2	-30.3
378	14724224	3089037	Active	52			=	7.033	1.095	0	-100	4	12	-101.8	-1.5	-2.7	2.8	2.3	-17.9	-101.8
379	14724376	741506	Active	51			=	7.257	1.136	0	-100	4	12	-95.6	-8.1	-7.6	-8.6	-13.2	-17.9	-95.6
380	14724554	6858637	Inactive	0			>	150					12	-13.9	-13.2	-13.9	-11.4	-10.3	-11.3	-8.5
381	14724635	1113670	Active	48			=	54.101	1.466	12.1	-100	0.83	12	-15.6	8.7	12.3	11.1	9.1	-4.7	-15.6
382	14724784	9593827	Active	50			=	10.789	1.118	0	-100	3.7	12	-77.2	-11.7	-8.8	-9	-3.7	-5.4	-77.2
383	14724794	9593837	Active	51			=	8.451	1.031	9	-100	3.56	12	-87.5	8.8	9.5	9.6	7.7	-5.6	-87.5
384	14724799	3116961	Active	49			=	11.894	1.078	0	-100	1.09	12	-57.4	-0.2	-5.8	-3.4	-11.7	-25.7	-57.4
385	14725088	1933021	Active	49			=	11.221	1.044	0	-100	1.48	12	-60.8	-2.8	-2.4	-1.6	-5.7	-22.8	-60.8
386	14725435	1933179	Active	52			=	5.992	1.187	0	-100	1	12	-61.7	-2.3	-1.3	-3.5	-15.1	-59.3	-61.7
387	14725493	9593133	Active	48			=	17.131	1.099	0	-100	2.32	12	-42.3	4.6	4.1	0.6	4.2	-6.2	-42.3
388	14725499	1933094	Active	55			=	3.287	1.11	0	-100	1.46	12	-84.5	-6	-4.4	-9.3	-20.8	-70.4	-84.5
389	14725635	634713	Active	51			=	8.123	1.086	0	-100	2.4	12	-81.7	1	1.7	-1	-4.4	-23.2	-81.7
390	14725928	1085491	Inactive	0			>	150					12	-10.1	3.1	3.8	-2.8	-2.5	-5.2	-10.1
391	14726064	1439003	Inactive	0			>	150					12	-16.2	-3.5	-4.3	-3.4	-4	-6.3	-16.2
392	14726150	3136571	Active	57			=	1.839	1.089	0	-100	2.45	12	-104.5	-7.4	-13.1	-8.3	-39.9	-94.4	-104.5
393	14726160	2861516	Active	62			=	0.706	1.12	0	-100	0.91	12	-96.6	-10.3	-18.2	-48.3	-69.3	-80.2	-96.6
394	14726177	3154392	Active	56			=	2.807	1.083	0	-100	4	12	-105.9	8.1	4.8	-3.6	-8.8	-91.6	-105.9
395	14726330	699693	Active	49			=	11.592	1.147	0	-100	1.7	12	-60.9	-2	-2.3	-1.7	-3.6	-19	-60.9
396	14726352	972880	Active	52			=	6.4	1.085	0	-100	1.09	12	-68.9	-1.4	-3	-5.5	-14.6	-47.9	-68.9
397	14726430	1441307	Active	48			=	14.698	1.03	0	-100	3.93	12	-52	-1.6	0.3	1.1	2.3	-1.5	-52
398	14726526	460747	Active	50			=	9.31	1.101	0	-100	4	12	-90.2	6.9	3.5	4.6	-8.1	-3	-90.2
399	14726680	1469660	Inactive	0			>	150	5.584	0	-100	0.53	12	-16	6.7	-1	1.5	-14.7	-12.4	-16
400	14727026	744464	Active	48			=	33.878	1.252	0	-100	0.78	12	-35.4	-2.3	-2.1	-6.3	-7.4	-17	-35.4
401	14727031	3229910	Active	49			=	13.674	1.184	0	-100	3.38	12	-57.8	-2.6	0.6	-0.4	0.7	-3.3	-57.8
402	14727081	3131058	Active	48			=	15.83	1.152	-9.1	-100	2.36	12	-51.6	-11.2	-11.2	-9	-4.7	-15.4	-51.6
403	14727089	3106402	Inactive	0			>	150					12	16.3	6.6	4.2	3.8	7.8	15	16.3
404	14727136	2147600	Inactive	0			>	150					12	-13.7	-8.9	-10.5	-9.2	-6.9	-1.8	-13.7
405	14727149	1131428	Inactive	0			>	150					11	-16.1	-12	-13.1	-14.1	-11.5	-16.1	7
406	14727239	1113641	Active	51			=	7.172	1.062	0	-100	2.26	12	-84.3	-1	-1.7	-1.1	-3.7	-30.5	-84.3
407	14727349	1790614	Active	55			=	2.965	1.109	0	-100	1.23	12	-91.2	-5.9	-12.5	-15.1	-25.6	-67	-91.2
408	14727389	9549638	Active	51			=	7.801	1.051	-11.4	-100	4	12	-98.4	-10.2	-12	-12.2	-12.7	-21.6	-98.4
409	14727390	3041892	Active	49			=	11.974	1.085	0	-100	2.59	12	-64.4	-3.4	-8.5	1.2	-9	-8.3	-64.4
410	14727400	19617267	Active	51			=	7.223	1.19	0	-100	1.1	12	-74.8	2.3	-1.5	-16.8	-16.9	-32	-74.8
411	14727410	1046832	Inactive	0			>	150					12	-3	0.7	0.5	1.1	0.3	-1.9	-3
412	14727446	5786338	Inactive	0			>	150					12	-7.8	0.5	-0.3	-0.2	3.9	-2.1	-7.8
413	14727479	9549662	Active	53			=	5.293	1.076	0	-100	4	12	-104.4	-10.6	-9.4	-5.9	-9.3	-43.4	-104.4
414	14727570	1736158	Active	48			=	24.301	1.205	0	-100	0.8	12	-39.8	-1.4	-1.4	-4.2	-8.9	-23.7	-39.8
415	14727580	9670176	Active	56			=	2.345	1.119	0	-100	4	12	-102.8	3.7	5.4	5.9	-15.9	-100.1	-102.8
416	14727638	4047051	Active	48			=	16.472	1.074	0	-100	3.83	12	-41.1	3.4	-0.8	1.9	2.9	-1.1	-41.1
417	14727639	1051569	Active	58			=	1.443	1.112	0	-100	2.15	12	-92.2	6.4	5.5	-5.1	-61.5	-82.4	-92.2
418	14727718	6552077	Active	48			=	18.983	1.512	0	-100	4	12	-27.8	0.6	-2.2	-1.3	1.6	2.2	-27.8
419	14727720	3609942	Active	48			=	20.672	5.442	0	-100	4	11	-21.6	2.7	3.4	1.8	6.2	13	-21.6
420	14727733	1012208	Active	54			=	4.071	1.074	0	-100	1.89	12	-91.9	-1.9	-1.7	-3.3	-14	-59.9	-91.9
421	14727791	9549688	Active	55			=	3.078	1.139	0	-100	1.58	12	-88.5	-8.4	-10.5	-5.3	-23.6	-71.7	-88.5
422	14727801	1201836	Inactive	0			>	150					12	-12.3	2.4	2.3	-4.6	-3.8	-12.3	-11.7
423	14727821	1818715	Active	48			=	17.119	1.173	0	-100	1.29	12	-45.8	-2.5	-2.5	-1.6	-4	-16.9	-45.8
424	14727824	1009328	Active	51			=	7.928	1.043	0	-100	1.94	12	-78.2	-1.5	-1.3	-3.4	-6.4	-27.9	-78.2
425	14727943	5431621	Inactive	0			>	150					10	4.7	4.7	3.3	-0.2	-2		4.6
426	14727947	7315552	Inactive	0			>	150					12	-9.1	-1.5	0.1	-2.7	-3.6	-2.3	-9.1
427	14727976	6871377	Inactive	0			>	150					12	-9.4	-0.1	-1	-0.3	0.9	-6.9	-9.4
428	14728036	1216323	Inactive	0			>	150					11	8.7	1.3	-1	1.4	3	8.7	0.9
429	14728058	850255	Active	49			=	12.648	1.037	-11.5	-100	3.16	12	-67.4	-13.3	-11.1	-9.9	-11.7	-15.9	-67.4
430	14728246	1214909	Inactive	0			>	150					12	-6.3	-5.5	-4.3	-4.5	-6.3	-6	-6.1
431	14728344	9549750	Inactive	0			>	150					12	2.4	0.1	-1.7	-0.8	2.4	0.4	-0.2
432	14728372	5190981	Inactive	0			>	150					12	-16.5	0.2	-0.3	-7.4	-16.5	-9.7	-13.1
433	14728391	762570	Inactive	0			>	150					12	-6.2	-1.2	-4.6	-6.2	-4.3	-1.3	-5.1
434	14728539	9125829	Active	48			=	17.48	1.085	-15.2	-100	1.97	11	-51.2	-20.2	-14.8	-7.4	-14.9	-22.3	-51.2
435	14728561	6096218	Active	56			=	2.256	1.116	0	-100	3.07	12	-103.6	-4.5	-8.7	-16.7	-23.8	-94.4	-103.6
436	14728967	5314968	Active	51			=	8.091	1.121	0	-100	1.95	12	-79.1	-4.3	-4.9	-4.4	-12.4	-24.5	-79.1
437	14729019	3834807	Active	48			=	17.561	1.262	0	-100	4	12	-34.6	6.7	5.3	6.3	4.3	0.6	-34.6
438	14729196	4262201	Inactive	0			>	150					12	8.7	7.8	8.7	5.3	5.7	-0.5	-2
439	14729204	5707553	Active	48			=	50.646	1.436	0	-100	0.52	12	-37.2	-3.5	-9.4	-10.3	-11.2	-19.6	-37.2
440	14729293	2765719	Inactive	0			>	150					12	-8.4	2.7	2.1	-3.5	3.3	0.7	-8.4
441	14729430	1900729	Active	48			=	20.828	1.316	0	-100	0.54	12	-44.2	-7.1	-7.3	-12.8	-14.6	-36.6	-44.2
442	14729437	1482338	Active	48			=	23.628	1.118	0	-100	1.77	12	-30.9	4.1	-0.2	-3.3	-0.7	-5.8	-30.9
443	14729469	6404647	Active	54			=	4.211	1.083	-21.5	-100	4	12	-104.4	-23.6	-19.5	-20.5	-24	-73.7	-104.4
444	14729510	1883413	Active	48			=	22.896	1.093	0	-100	1.34	12	-36.1	-0.3	-0.2	1.8	-3.2	-11.7	-36.1
445	14729547	1819216	Active	48			=	34.155	1.185	0	-100	1.57	12	-21.5	2	-0.3	0	-0.2	-4.9	-21.5
446	14729602	1908649	Inconclusive				=	19.287	2.366	0	-100	4	12	-26.7	-1.9	0.7	3.1	3.4	3.2	-26.7
447	14729624	1896987	Active	50			=	9.389	1.052	0	-100	3.72	12	-85.2	-4.2	-5	-2.1	-3.4	-8.6	-85.2
448	14729625	1677067	Active	48			=	17.412	1.323	0	-100	4	12	-35.2	3.1	4.5	5.4	7.2	1.4	-35.2
449	14729653	5910688	Inactive	0			>	150					11	-4.3	2.5	3	-0.4	-3	-0.6	-4.3
450	14729741	1925701	Active	54			=	4.355	1.138	0	-100	0.94	12	-71.5	-8.2	-5.7	-12.1	-21.7	-61.4	-71.5
451	14729923	3754375	Inactive	0			>	150					12	-5.4	2.5	2.2	2.3	-3.1	-0.1	-5.4
452	14730018	3850074	Inactive	0			>	150					12	-12.3	-9.5	-10.8	-7.8	-5.3	-8.5	-12.3
453	14730100	3693540	Active	49			=	13.433	1.088	0	-100	1.71	12	-54.2	6	7.3	4.4	-0.2	-17.2	-54.2
454	14730102	3749455	Active	49			=	12.953	1.126	0	-100	1.16	12	-52.6	-1.1	-1.4	-2.8	-2.5	-29.4	-52.6
455	14730106	2766292	Inactive	0			>	150					11	-28.6	-13.4	-15.6	-15.7	-9.5	-9.2	-28.6
456	14730163	2768851	Active	49			=	13.941	1.065	0	-100	1.75	12	-53.5	-0.1	-2.2	1.6	-5.7	-13.1	-53.5
457	14730174	2799589	Inactive	0			>	150					12	-17.5	-6	-8.8	-11	-6.2	-5.5	-17.5
458	14730179	1479279	Inactive	0			>	150					12	-3.9	-0.3	3.3	0.4	3.5	3.8	-3.9
459	14730222	1471548	Active	48			=	14.5	1.202	0	-100	0.68	12	-54.8	-3.4	-8.6	-12.5	-17.9	-25.9	-54.8
460	14730328	5708065	Inactive	0			>	50					10	7.8	0.7	-0.4	0.1	2.7	7.8
461	14730335	5919900	Inactive	0			>	150					12	19.7	-1.9	-3.5	-4.8	3.4	10.4	19.7
462	14730434	3719172	Inactive	0			>	150					12	-4.7	2.4	1.7	-1.9	0.1	-1.9	-4.7
463	14730721	254021	Active	53			=	4.946	1.028	0	-100	4	12	-102.5	-1.5	-2.4	0.8	1.7	-51	-102.5
464	14730773	1297339	Active	48			=	14.677	1.075	0	-100	1.18	12	-51	-1.6	-0.5	-2.3	-8.2	-20.9	-51
465	14730849	2858410	Active	57			=	2.226	1.134	0	-100	4	12	-103.6	-8.6	0.1	-8.3	-20.6	-97	-103.6
466	14730968	1263653	Active	50			=	10.753	1.037	9.8	-100	4	12	-77.1	8.6	8.9	9.7	12	5	-77.1
467	14731184	5418650	Active	48			=	20.776	1.046	0	-100	1.61	12	-37.1	0.8	0.1	1.2	-1.4	-9.4	-37.1
468	14731260	2869286	Active	56			=	2.767	1.072	0	-100	4	12	-106	3.4	1.9	-1.9	-7.6	-93.8	-106
469	14731375	2843174	Inactive	0			>	150					12	6	6	2.7	-3.4	0	-0.2	-6
470	14731410	4599319	Active	48			=	18.128	1.675	0	-100	4	12	-31.7	-0.6	5.5	5	6.4	1.1	-31.7
471	14731470	3741560	Inactive	0			>	150					11	-15	-8.7	-5.8	-7.9	-6.6	-6.1	-15
472	14731604	6860029	Active	53			=	4.728	1.22	0	-100	4	12	-105.9	1.2	2.2	-3.3	-2.2	-55.3	-105.9
473	14731779	742703	Active	48			=	48.627	1.327	0	-100	0.96	12	-24	-2.1	-2.4	-1.2	-0.2	-12.5	-24
474	14731818	728868	Active	51			=	7.375	1.077	0	-100	1.98	12	-79.7	-0.2	1.2	-0.9	-2.5	-32.6	-79.7
475	14731988	1799038	Inactive	0			>	150					12	-16.2	-7.7	-10.1	-11.4	-11.4	-14.4	-16.2
476	14732084	1161100	Inactive	0			>	150					11	-11.2	1.1	-2.7	-6.4	-3.7	-2.5	-11.2
477	14732110	1310944	Inactive	0			>	150					12	-22.3	-20.8	-21.4	-19.1	-18.9	-22.3	-20.9
478	14732143	576989	Inactive	0			>	150	3.318	0	-100	0.5	12	-21.9	-8.1	-10.9	-5.2	-6.3	-9.7	-21.9
479	14732234	4671087	Inactive	0			>	150					11	7.2	7.2	4.5	0.7	1.1	3.8	1.6
480	14732338	5646019	Inactive	0			>	150					12	10.2	-1.9	-4.1	-1.9	5.5	10.2	6.5
481	14732351	2897119	Active	48			=	21.445	1.312	0	-100	2.97	12	-25.7	2.5	-5.2	1.4	1.8	-1.4	-25.7
482	14732392	976183	Inactive	0			>	150					12	7.7	4.8	3.3	2.7	1.2	5.1	7.7
483	14732436	1336753	Active	49			=	11.855	1.072	0	-100	3.14	12	-67.7	-0.9	-1.7	-1.1	-2.7	-6.1	-67.7
484	14732463	1046630	Active	51			=	8.908	1.023	10.3	-100	3.36	12	-83.7	8.4	10.4	10.9	11.2	-3.6	-83.7
485	14732901	4103640	Active	48			=	36.046	1.26	0	-100	1.58	12	-19.8	-0.9	0.8	1.9	3.2	-5.8	-19.8
486	14732945	5393549	Active	48			=	14.32	1.173	0	-100	3.23	12	-53.8	0.1	1	1.4	-1.9	-3.1	-53.8
487	14732959	3508287	Active	49			=	13.252	1.102	0	-100	4	12	-62.3	-0.6	-4.5	-2.5	0.2	-1.7	-62.3
488	14733054	2768837	Inactive	0			>	150					12	6.7	6.7	4	1.3	-0.1	3.3	0.7
489	14733145	4133029	Inactive	0			>	150					12	-8	1.7	1.1	-4.3	0.5	1.1	-8
490	14733316	3568514	Active	50			=	9.598	1.045	0	-100	1.87	12	-70.2	-3	-3.8	-2.3	-5.7	-21.7	-70.2
491	14733523	4252281	Active	60			=	0.936	1.178	0	-100	1.18	12	-104.4	-12.1	-19.5	-28.5	-64.5	-91.4	-104.4
492	14733798	2831426	Inactive	0			>	150	6.279	0	-100	0.51	11	-21.9	-2.6	-5.3	-7.3	-4	-3.5	-21.9
493	14734095	5104085	Inactive	0			>	150					12	-18	-1.8	-4.4	-2.3	-1.2	-13.4	-18
494	14734369	1251203	Inactive	0			>	150	4.453	0	-100	0.5	12	-20.1	-8.4	-10.5	-4.4	-1.4	-11.3	-20.1
495	14734386	1327166	Inactive	0			>	150					12	45.9	1.9	5.8	18	45.9	41.7	-9.4
496	14734630	5738419	Active	54			=	4.203	1.108	0	-100	1.24	12	-81.1	-2.7	-4	-7.4	-21	-57.8	-81.1
497	14734892	2829501	Active	48			=	18.812	1.104	0	-100	1.94	12	-39.4	-0.3	-2.3	-7.8	-5	-5.6	-39.4
498	14734928	5717105	Active	48			=	34.981	1.16	0	-100	1.03	12	-29.8	-0.4	-0.5	-1	-5.8	-10.6	-29.8
499	14735019	896836	Active	54			=	4.184	1.101	0	-100	1.62	12	-78.7	-3.2	-1.4	0	-12.2	-64.8	-78.7
500	14735087	1214346	Inactive	0			>	150					12	-6.1	-5.6	-1.7	-2.6	-1.4	-6.1	-3.1
501	14735088	1287415	Inactive	0			>	150					12	-25.1	-16.1	-11.6	-9.5	-12.4	-25.1	-19.5
502	14735101	1368249	Active	53			=	4.925	1.018	0	-100	2.9	12	-96.1	-0.9	1.3	-0.1	-3.7	-51.1	-96.1
503	14735102	2884325	Inactive	0			>	150					12	-4.7	-0.1	-3.6	-4.7	-1.9	-3.2	0.5
504	14735139	2915215	Active	48			=	34.148	1.322	0	-100	0.73	12	-35.4	4.1	-2.6	-7.2	-8.9	-19.6	-35.4
505	14735144	5407397	Active	50			=	9.992	1.049	0	-100	2.75	12	-75.3	-6.4	-2.6	-2.2	0.4	-13.1	-75.3
506	14735183	2941797	Inactive	0			>	150					12	-14.7	-12	-6.3	-9	-10.2	-10.7	-14.7
507	14735442	3249260	Inactive	0			>	150					11	-4.3	2.9	1.5	-0.7	-4.3	0.3	-0.9
508	14735795	873953	Active	58			=	1.61	1.137	0	-100	1.97	12	-104.2	-13	-15	-5.2	-52	-87.4	-104.2
509	14735896	622466	Inactive	0			>	150					12	-8.3	-4.4	-8.3	-6.9	-4.8	-3.9	-3.3
510	14735917	2946413	Active	48			=	21.702	1.827	0	-100	2.88	12	-25.6	-3.7	-4.7	-0.2	-1.5	-1.3	-25.6
511	14735935	969798	Active	48			=	20.979	1.352	0	-100	3.45	12	-23.9	-0.5	-0.6	-1.8	1.9	-0.8	-23.9
512	14735954	2952777	Active	48			=	25.732	1.563	-5.5	-100	1.31	11	-36.9	-9.3	1.2	-2.7	-12	-14	-36.9
513	14736024	7109931	Active	56			=	2.245	1.131	0	-100	1.14	12	-92.8	-1.7	-10.9	-21.1	-33.6	-73.8	-92.8
514	14736111	2948745	Active	48			=	33.367	1.571	0	-100	1.2	12	-28.8	-0.8	-4.5	-3.8	-8.5	-4.4	-28.8
515	14736119	1267852	Inactive	0			>	150					12	-21.2	-13.7	-21.2	-16.2	-11	-7.1	-2.9
516	14736159	976058	Inactive	0			>	150					12	-5.2	-2.8	-5.2	-3.6	-0.9	-0.5	0
517	14736251	5413038	Active	48			=	18.525	1.164	0	-100	1.46	12	-41.4	-1	2.9	2.5	3.9	-16.7	-41.4
518	14736263	2230995	Inactive	0			>	150					12	-30.4	-14	-16.6	-11.3	-18.2	-15.3	-30.4
519	14736390	9584946	Active	53			=	4.88	1.066	0	-100	4	12	-90.9	2	1.8	4.4	13.7	-53.6	-90.9
520	14736391	6270287	Active	50			=	10.814	1.151	0	-100	1.95	12	-66	-10.1	-9.6	-4.3	-6.5	-16.5	-66
521	14736532	2966329	Inactive	0			>	150					11	-5.1	-1.5	-4	-5.1	-3.4	-1.7	-4.7
522	14736776	2841620	Active	52			=	6.905	1.072	-18	-100	2.79	12	-92.3	-14.5	-20.9	-14.3	-24.1	-41	-92.3
523	14736816	754900	Active	48			=	17.815	1.101	0	-100	0.8	12	-46.2	-2.9	-4	-6.7	-9.5	-28.4	-46.2
524	14736947	5735026	Active	48			=	43.215	1.523	0	-100	0.66	12	-30.7	-3.4	-1.2	-3.9	-5.8	-26.3	-30.7
525	14736962	784213	Inactive	0			>	150					12	-4.7	-1.7	-4.7	-2.7	-0.5	0.6	-3.6
526	14737227	4999481	Active	48			=	63.515	1.709	0	-100	0.55	12	-34.6	-8.3	-8.2	-9.1	-6.5	-15.6	-34.6
527	14737244	9550958	Inactive	0			>	150					12	-9.9	-2.5	-3.3	-2.2	0.2	-6.5	-9.9
528	14737257	5291664	Active	60			=	1.077	1.114	0	-100	1.5	12	-98.7	-4.5	-16.8	-21	-66.2	-92.8	-98.7
529	14737410	691731	Active	50			=	9.237	1.047	0	-100	3.51	12	-84.6	-3.3	-4.3	-2.7	-4.8	-10.2	-84.6
530	14737427	1207959	Active	56			=	2.408	1.105	0	-100	1.72	12	-99.1	-4.6	-9.1	-13.8	-28.6	-79.8	-99.1
531	14737565	3292989	Active	49			=	13.135	1.111	0	-100	1.16	12	-53	-0.6	-2.2	-0.4	-5.9	-26.8	-53
532	14737574	4320689	Active	51			=	8.545	1.082	0	-100	1.2	12	-63	-3.6	0.3	0.2	-7.6	-40.3	-63
533	14737677	6047409	Active	51			=	7.296	1.122	0	-100	4	12	-107.3	-4.3	-6.3	-4.1	-7.5	-12.9	-107.3
534	14737710	3703257	Inactive	0			>	150					12	-11	1.1	-2.7	-0.8	1.5	2.3	-11
535	14737721	4244376	Inactive	0			>	150					12	-5.6	-1.5	-4.2	0.4	1.3	-0.6	-5.6
536	14737811	9551168	Inactive	0			>	150					12	-16.5	-12	-16.5	-10.9	-14.2	-9.4	-7.6
537	14738353	5291728	Inactive	0			>	150	2.877	0	-100	0.59	12	-14.5	-1.3	-2.4	-3.9	-0.8	-9.9	-14.5
538	14738797	54704392	Active	48			=	20.279	1.14	0	-100	0.91	12	-41.9	-0.7	-3.9	-2.2	-5.2	-25.6	-41.9
539	14738809	971803	Active	48			=	44.93	4.062	0	-100	1.86	12	-11.4	2	6.6	4.9	2.2	-2.6	-11.4
540	14738845	1380882	Active	52			=	6.495	1.057	0	-100	3.92	12	-97.1	-0.4	-1.1	-2.5	-6.4	-26.1	-97.1
541	14738921	874700	Inactive	0			>	150					12	5.1	2.5	0.9	-2.4	1.2	1.6	5.1
542	14739071	1373123	Inactive	0			>	150					12	13.5	-4.4	-3.8	-6.9	-1.9	-1.8	13.5
543	14739248	5717413	Active	48			=	24.588	1.386	0	-100	0.63	12	-48.1	-4.3	-8.8	-13.7	-14.3	-17.3	-48.1
544	14739259	1288960	Inactive	0			>	150					12	-12.7	-5.1	-8.9	-6.9	-12.7	-9	-12.7
545	14739262	4255826	Active	66			=	0.264	1.258	0	-100	4	12	-103.3	-6.5	-16.6	-98.6	-70.2	-90.6	-103.3
546	14739287	6859942	Active	49			=	12.319	1.111	0	-100	4	12	-69.2	-2	-3.3	-1.3	-1.8	-0.8	-69.2
547	14739566	696375	Active	49			=	13.945	1.052	-13.2	-100	2.23	12	-60.1	-15.7	-13.1	-9.9	-15.1	-21.1	-60.1
548	14739806	1332299	Active	48			=	78.585	1.57	0	-100	0.81	12	-19.8	2.9	3.3	0.3	-5.4	-11.5	-19.8
549	14739909	16412938	Active	48			=	43.893	1.426	0	-100	0.98	12	-24.9	0.3	-4.6	0.3	1.3	-14.5	-24.9
550	14739911	16413231	Inactive	0			>	150					12	-12.8	-6.8	-4.1	-2.4	-1.7	-5.6	-12.8
551	14740041	9637255	Inactive	0			>	150					12	8.9	2.4	0.4	-1.5	2.1	8.9	7
552	14740079	5932768	Active	53			=	4.992	1.19	0	-100	4	12	-105.1	7.2	6.4	6.9	5	-50.2	-105.1
553	14740279	712225	Inactive	0			>	150					12	-13.6	-6.9	-13.3	-13.6	-3.2	0.8	0.2
554	14740293	714968	Active	48			=	28.499	1.622	0	-100	1.88	12	-23	3.3	1.4	0.9	-0.5	-3.7	-23
555	14740611	2257388	Inactive	0			>	150					12	-7.4	3.2	1.6	-0.4	-1.9	-3.2	-7.4
556	14740807	1100894	Inactive	0			>	150					12	15.2	2.7	1.9	0.1	3.3	15.1	15.2
557	14740964	3449225	Active	55			=	3.198	1.191	0	-100	1.63	12	-98.8	-17.1	-14	-16.3	-18.4	-67.3	-98.8
558	14740980	1909022	Active	48			=	117.552	1.69	0	-100	0.68	12	-20.9	-0.3	-4.9	-2.8	-5.5	-8.2	-20.9
559	14741001	6094136	Active	48			=	17.615	1.107	0	-100	1.51	12	-43.3	-0.5	-3.3	1	3.5	-15.8	-43.3
560	14741088	54677843	Inactive	0			>	150					11	-18.2	-16.2	-18.2	-15.8	-14.3	-16	-16.8
561	14741113	2010180	Active	50			=	10.224	1.114	3.7	-100	4	12	-86	-2.9	-1.1	3.8	6.5	8.4	-86
562	14741429	3773351	Inactive	0			>	150	3.101	0	-100	0.5	12	-18	-0.3	-0.9	-4.2	-14.4	-7.4	-18
563	14741449	4325987	Active	52			=	5.878	1.06	0	-100	2.76	12	-91.9	5.2	2.5	-6.1	0.6	-39.6	-91.9
564	14741537	5619529	Active	53			=	4.72	1.058	0	-100	4	12	-103.6	-5.1	-9.4	-6.6	-3.4	-55.6	-103.6
565	14741542	9551685	Active	49			=	13.268	1.064	8.5	-100	1.76	12	-51.2	5.4	6.7	9.9	10.1	-9.6	-51.2
566	14741571	3771443	Inactive	0			>	150					12	-6.4	-6.4	-4.1	-5.2	-1.4	-3.4	-3.9
567	14741572	1891364	Inactive	0			>	150					12	-4.4	-1.2	2.6	1.4	2.5	0.4	-4.4
568	14741614	3776559	Active	48			=	17.648	1.109	0	-100	2.2	12	-41.2	-9.5	-8.6	-2.9	-1.2	-5.6	-41.2
569	14741699	1895705	Inactive	0			>	150					12	-8.4	4.9	3.9	0.8	2.9	7.4	-8.4
570	14741754	3793802	Inactive	0			>	150					12	-7.6	-0.1	-4.1	-7.6	-3	-4.7	-4.9
571	14741786	594662	Inactive	0			>	150					12	-11	1.6	-1.9	-4.6	1.7	-3.6	-11
572	14741821	2045841	Inactive	0			>	150					12	5.9	1	0.9	1.4	-1.5	3.7	5.9
573	14741879	1895567	Active	50			=	10.433	1.069	0	-100	1.11	12	-59.1	4.6	2.9	-4.5	-10.2	-32.2	-59.1
574	14742004	3696529	Active	49			=	13.613	1.071	9.7	-100	1.75	12	-49.8	8.6	10.8	8.6	7.9	-6.7	-49.8
575	14742018	1927171	Active	48			=	25.054	1.519	0	-100	0.5	12	-39.1	-4.1	-10.6	-15.7	-25.1	-39.1	-32.3
576	14742043	5423869	Active	50			=	11.116	1.054	0	-100	1.97	12	-64.6	-5.5	-5.5	-3	-3.3	-16.6	-64.6
577	14742165	1262928	Inactive	0			>	150					12	-11.5	-2.3	-2.8	-1.7	0.7	-2.1	-11.5
578	14742198	3395923	Active	52			=	5.789	1.078	0	-100	2.74	12	-97.3	-3.2	-2.1	1.5	-12.3	-37.9	-97.3
579	14742313	5603643	Inactive	0			>	150					12	-10.8	-2.8	-4.8	-1	-3.9	-3.9	-10.8
580	14742342	3734129	Active	66			=	0.229	1.055	0	-100	1.73	12	-99.9	-11.5	-38.1	-83.3	-97.9	-98.5	-99.9
581	14742345	1399699	Active	51			=	8.433	1.069	-15.2	-100	1.56	12	-74.4	-18.5	-15.5	-14.5	-18.6	-43.2	-74.4
582	14742384	1612038	Inactive	0			>	150					12	14.4	0.3	-2.4	0.4	6	14.4	9.4
583	14742543	3466563	Active	56			=	2.747	1.093	0	-100	4	12	-104.7	-1.3	-3	2.7	-4.5	-97.9	-104.7
584	14742553	5924294	Active	51			=	7.102	1.165	0	-100	1.12	12	-61.8	-0.1	-2.5	-0.7	-7.3	-53.1	-61.8
585	14742589	3792807	Inactive	0			>	150					10	5	2.6	2.7	-0.7	-3.1	3.6	5
586	14742641	1966581	Active	48			=	39.213	1.591	0	-100	0.5	12	-39.2	-7.5	-10.2	-8	-19.7	-23.2	-39.2
587	14742657	2028276	Inactive	0			>	150					12	5.2	0.2	-4.3	-1	4.2	5.2	4.1
588	14742665	5513761	Inactive	0			>	150					12	-8.3	2.9	3.1	0.4	-4.1	-6.5	-8.3
589	14742680	2019908	Inactive	0			>	150					12	8.4	0.6	4.5	6.1	8.4	6.8	-2.5
590	14742808	1996039	Inactive	0			>	150					12	-12.9	-5.3	-8.9	-3	-3	-12.9	-9.3
591	14742938	4889602	Inactive	0			>	150					12	-8.2	-0.4	-0.3	1	-1.5	-8.2	2.1
592	14742965	5905402	Active	48			=	21.475	1.186	0	-100	1.21	12	-39.9	-4.9	-6	-5.6	-3.1	-13.5	-39.9
593	14743084	5624298	Inactive	0			>	150					12	-2.4	-2.4	-1.7	-0.6	-1.3	1.8	-0.1
594	14743115	3483703	Active	48			=	20.076	1.797	-14.8	-100	4	12	-34.8	-15.9	-18.1	-15	-12.8	-12.4	-34.8
595	14743169	718013	Active	51			=	8.493	1.07	0	-100	4	12	-98.5	0.8	-0.1	-0.9	0.3	-3.7	-98.5
596	14743193	4893393	Active	52			=	6.116	1.199	0	-100	4	12	-105.8	3.8	-1.8	-2.2	-1.2	-29	-105.8
597	14743234	5176545	Active	49			=	13.496	1.238	0	-100	0.76	12	-48	-2.7	-6.2	-5.2	-10.3	-41	-48
598	14743252	949691	Inactive	0			>	150					12	11.7	4.1	3.8	1.6	1.1	4.1	11.7
599	14743358	1616439	Active	57			=	1.804	1.102	0	-100	1.67	12	-87.2	1.9	-2.1	-3.9	-51.2	-82	-87.2
600	14743401	1392072	Active	59			=	1.298	1.153	0	-100	0.99	12	-93.5	-12.5	-18	-19	-61.8	-77.3	-93.5
601	14743412	777324	Active	52			=	6.976	1.1	0	-100	4	12	-100.1	-3.1	-6.7	0.2	-5.4	-19.3	-100.1
602	14743423	1881193	Active	50			=	10.972	1.052	0	-100	2.12	12	-66.1	0.7	-0.2	-0.4	-3.3	-15.4	-66.1
603	14743503	9551861	Active	60			=	1.113	1.123	0	-100	2.16	12	-103.2	-7.4	-6.2	-18.3	-67.6	-100.3	-103.2
604	14743513	3844247	Active	49			=	11.842	1.187	0	-100	0.9	12	-51.1	-0.5	-4.7	-4.6	-5.9	-41	-51.1
605	14743517	5187731	Inactive	0			>	150					12	-9.6	-2.2	1.3	-0.1	2.6	0.9	-9.6
606	14743614	2341411	Inactive	0			>	150					12	16.3	7.1	7	7.1	8	13.8	16.3
607	14743738	3914216	Inactive	0			>	150					12	-16.5	-0.7	-2.7	-2.4	-6.8	-2.3	-16.5
608	14743883	2091388	Active	49			=	12.514	1.034	-17.3	-100	3.01	11	-69.6	-14.8	-19.4	-19.1	-14.6	-22.3	-69.6
609	14743884	1279885	Inactive	0			>	150					12	15.8	2.4	1.9	-0.5	-0.7	7.3	15.8
610	14744285	102185	Active	59			=	1.303	1.148	14.3	-100	1.34	12	-87.8	8	9.7	-7.7	-58.9	-79.3	-87.8
611	14744332	4238635	Inactive	0			>	150					12	-5.2	2	-1.9	-5.2	-1.5	0.5	0.4
612	14744434	5005059	Active	56			=	2.61	1.122	-9.6	-100	4	12	-105	-13.1	-10.1	-9.9	-14.4	-103.8	-105
613	14744457	6181153	Active	53			=	5.348	1.126	0	-100	4	12	-98.7	2.1	0.7	9.9	3.1	-43	-98.7
614	14744562	2353861	Inactive	0			>	150					12	-13.8	-12.3	-8	-9.5	-7.2	-9.3	-13.8
615	14744572	221163	Inactive	0			>	150					12	8.2	3.1	1.5	-0.5	0.1	8.2	5.2
616	14744604	9551926	Active	50			=	10.002	1.141	0	-100	1.07	12	-56.7	4.4	2.3	-1.5	-7.9	-39.7	-56.7
617	14744682	3363185	Active	51			=	7.116	1.091	0	-100	4	12	-102.2	-5.5	-7.3	-1	-0.8	-16.7	-102.2
618	14744766	2308578	Active	50			=	10.12	1.15	0	-100	4	12	-86.7	1.9	-1.1	0.2	2.3	2.3	-86.7
619	14744876	5394402	Active	63			=	0.55	1.114	0	-100	3.46	12	-103.8	0.6	-5.5	-51	-100.6	-102.3	-103.8
620	14744892	4962052	Inactive	0			>	150					12	-6.3	-1.1	-4.7	-2.8	1.5	2.8	-6.3
621	14744896	5701555	Active	48			=	17.248	1.5	0	-100	4	12	-36.4	0.9	-3.7	-1.5	-10.4	0.6	-36.4
622	14744897	2555593	Inactive	0			>	150					12	-13.4	2.9	-0.3	-3.4	-1.4	-1	-13.4
623	14744997	2121796	Active	52			=	6.46	1.042	0	-100	1.83	12	-83.9	-1	1.1	-1.5	-10.3	-36.6	-83.9
624	14745008	2604144	Active	52			=	6.115	1.06	0	-100	2.18	12	-86.9	-1.1	-3.3	-0.5	-3.4	-39.9	-86.9
625	14745046	2102506	Inactive	0			>	150					12	-8.6	-1.6	-6.6	-8.6	2.3	-4.2	-3.2
626	14745082	9551964	Active	48			=	19.539	1.161	0	-100	1.01	12	-44.3	1.8	-1.5	-6.3	-8	-18	-44.3
627	14745176	5665606	Active	48			=	86.069	1.3	0	-100	0.62	12	-26	-0.4	-2.7	-7.1	-6.3	-13.8	-26
628	14745310	2531231	Active	48			=	19.798	1.099	0	-100	1.57	12	-39.4	0.2	-0.8	-3.5	-1.6	-10.1	-39.4
629	14745370	2398303	Active	49			=	13.755	1.252	0	-100	4	12	-59.9	-0.8	2.2	2.2	7.4	3.4	-59.9
630	14745503	2384284	Inactive	0			>	150					12	5	0.8	1.4	-0.1	1.5	5	-2
631	14745536	2477237	Active	58			=	1.636	1.091	0	-100	1.26	12	-94.9	-4.2	-15.4	-17.7	-46.3	-84.3	-94.9
632	14745589	2583718	Inactive	0			>	150					11	-6.9	0.2	-1.3	-2.1	-0.3	-0.4	-6.9
633	14745598	2476836	Active	49			=	13.858	1.047	-9.6	-100	4	11	-62.9	-9.9	-9.8	-12.1	-9.3	-7.7	-62.9
634	14745672	5371064	Inactive	0			>	150					12	-7.8	2.3	-4.8	-7.8	2.3	6.5	4.3
635	14745716	5636055	Inactive	0			>	150					12	4.2	4.2	4.2	1	2	-1.8	-2.5
636	14745874	5018704	Active	48			=	52.79	1.446	0	-100	0.74	12	-28.8	-1.5	-3.9	-4.2	-5.9	-14.3	-28.8
637	14745890	2421652	Active	48			=	15.988	1.104	0	-100	4	12	-43.3	0.7	-0.4	7	11.8	4.1	-43.3
638	14745910	9551998	Inactive	0			>	50					10	8.5	3.3	2.2	-1.6	1.5	8.5
639	14745923	4312164	Inactive	0			>	150					12	3.3	-1.7	-0.1	-0.6	-2.8	1	3.3
640	14746067	5431927	Active	50			=	10.081	1.128	0	-100	0.98	12	-60.9	-2.4	-4.7	-10.1	-11.3	-32.3	-60.9
641	14746141	5346988	Active	50			=	10.531	1.048	0	-100	3.28	12	-76.1	2.3	-2.9	-2.4	0.2	-8	-76.1
642	14746163	2944687	Active	49			=	12.058	1.074	0	-100	1.73	12	-59.5	-2.4	-3	-4.9	-2.8	-17.4	-59.5
643	14746478	2382936	Inactive	0			>	150					12	19.4	7.3	10.8	16.2	19.4	14.8	-17.7
644	14746705	3361499	Active	48			=	15.026	1.316	0	-100	2.21	12	-49.7	-2.2	6.5	4.5	3.8	-9	-49.7
645	14746782	2580007	Active	48			=	45.766	1.287	0	-100	1.15	12	-22	-1.1	-2.2	-2.2	-2.7	-6.2	-22
646	14746829	2533134	Inactive	0			>	150					11	-10.7	0.4	-1.9	-2.3	2	4.9	-10.7
647	14747051	4563723	Inactive	0			>	150					12	-7.8	1.2	0.1	-4.3	-1.2	-4.4	-7.8
648	14747119	6508301	Active	56			=	2.566	1.096	0	-100	4	12	-104.7	-7.4	-3.2	-5.2	-9.6	-99.2	-104.7
649	14747138	2426873	Active	48			=	116.188	1.556	0	-100	0.5	12	-23.6	-1.9	-1.9	-6.3	-13	-20.4	-23.6
650	14747176	5969229	Active	55			=	2.92	1.103	0	-100	3.3	12	-101.4	-3	-3.1	-8.2	-11.5	-85.6	-101.4
651	16952465	4437145	Inactive	0			>	150					12	-26.7	-18.3	-18.9	-21	-15.7	-20.7	-26.7
652	16952472	6902907	Active	48			=	21.906	2.496	0	-100	3.7	12	-19.7	2.3	5.2	6.7	3.8	-0.5	-19.7
653	16952769	3322577	Inactive	0			>	150					11	7.4	6.2	2.2	2.2	2	7.4	6.2
654	16952803	2512344	Active	50			=	9.598	1.087	0	-100	1.86	12	-68.1	3.1	0	-4.1	7.2	-26.6	-68.1
655	16952891	4875293	Active	51			=	7.201	1.189	0	-100	4	12	-95.9	4.4	3.9	3.5	6.6	-18.2	-95.9
656	16953011	6270682	Active	48			=	36.964	1.792	0	-100	1.35	12	-23.6	5.4	3.8	0	-10.6	-2.2	-23.6
657	16953105	2873740	Active	49			=	13.697	1.082	0	-100	1.15	12	-52.3	0.7	-4.3	-1.2	-6.7	-24.8	-52.3
658	16953124	9566968	Active	48			=	40.998	1.781	0	-100	1.28	12	-21	-0.4	4.4	3.9	3.1	-9.7	-21
659	16953382	11834461	Active	55			=	2.977	1.122	0	-100	2.62	12	-82.2	-3.2	0	0.9	-15.1	-82.2	-81.7
660	16953477	9614636	Inactive	0			>	150					12	-15.2	-6.4	-5.9	-2.3	-6.1	-5.9	-15.2
661	16953499	6902297	Inactive	0			>	150					12	17.5	0.2	5.5	8.8	17.5	10	6.7
662	16953552	11834470	Active	53			=	4.554	1.075	0	-100	4	12	-104.3	0.1	5.7	2.3	3.2	-59.8	-104.3
663	16953591	5774491	Active	50			=	10.386	1.156	0	-100	1.18	12	-62.1	-11.6	-11.1	-5.9	-7.9	-28	-62.1
664	16953644	2124930	Inactive	0			>	150					12	3.4	3.4	2.2	-1.5	-1.7	-0.7	-2.2
665	16953719	3313095	Active	53			=	5.319	1.092	0	-100	1.93	12	-80.3	1	-1.1	-1.2	0.6	-53.5	-80.3
666	16953734	2508299	Active	48			=	79.566	1.956	0	-100	1.01	12	-15	3.3	4.6	2	-2.1	-7.4	-15
667	16953750	4831254	Active	48			=	20.518	1.129	0	-100	1.41	12	-39.3	0.2	-2.6	-5.6	-0.9	-12	-39.3
668	16953785	3583854	Inactive	0			>	150					12	-19.5	-5.6	-10.7	-9.5	-13.6	-19.5	-18.3
669	16953792	2092276	Active	48			=	67.99	1.466	0	-100	0.57	12	-27.4	-1.6	-2.4	-4.4	-8.5	-23.2	-27.4
670	16953980	1227190	Inactive	0			>	150					11	-18.9	-10.6	-10.9	-10.4	-8.2	-8.2	-18.9
671	17385653	6299255	Active	52			=	6.337	1.105	0	-100	4	12	-104.2	3.9	-2.7	-3.3	-5.8	-26.2	-104.2
672	17385751	1225462	Active	48			=	45.476	2.009	0	-100	1.18	12	-19.9	1.3	-1.7	3.1	8.1	-13.9	-19.9
673	17385801	5416427	Active	48			=	27.323	1.172	0	-100	1.13	12	-32.8	-2.7	-1.8	3	-1.1	-15.7	-32.8
674	17385842	11948738	Active	52			=	5.844	1.143	0	-100	4	11	-101.9	2.7	3.4	2.2	14.3	-34.3	-101.9
675	17385917	4567382	Inactive	0			>	150					12	-10.2	0.2	-2.9	1.7	-5.9	-2.6	-10.2
676	17385953	1729026	Active	48			=	61.699	1.928	0	-100	0.68	12	-27.5	4.5	-1.3	-4.6	-9.6	-14.6	-27.5
677	17385972	7341556	Inactive	0			>	50					10	23.9	5.1	4	2.8	9.5	23.9
678	17385998	3601285	Active	51			=	7.384	1.095	0	-100	2.34	12	-85.8	-8.1	-3.2	-8.6	-10	-26.4	-85.8
679	17386100	11948757	Active	51			=	7.681	1.224	0	-100	4	12	-98.5	-15.5	-19.4	-12.4	-11.6	-12.3	-98.5
680	17386149	1752641	Active	59			=	1.386	1.093	0	-100	1.22	12	-88.1	2.2	-3	-24.8	-58.3	-81.1	-88.1
681	17386166	6009984	Active	60			=	1.049	1.104	0	-100	4	12	-109	5.4	4.9	0.1	-88.3	-108.2	-109
682	17386215	6511353	Active	54			=	4.146	1.126	0	-100	1.56	12	-77.3	-2.3	-4.6	-4.4	-10.4	-66.6	-77.3
683	17386252	11948768	Inactive	0			>	150	4.681	0	-100	0.5	12	-22.3	-8.6	-9.5	-6	-4.7	-8.8	-22.3
684	17386271	6264747	Active	51			=	8.01	1.129	0	-100	4	12	-105.7	-0.7	-1.3	-6.4	-8.5	-4.4	-105.7
685	17386274	5895129	Active	51			=	7.8	1.05	-9.8	-100	4	12	-94.7	-9.3	-7.2	-10.4	-12.7	-22.2	-94.7
686	17386276	1235256	Active	48			=	53.574	1.677	0	-100	1.06	12	-19.9	0.1	1.2	2.4	0.1	-10.5	-19.9
687	17386330	6030116	Active	50			=	10.842	1.078	0	-100	3.62	12	-76.4	-0.5	-1.3	0.1	-2.1	-5.6	-76.4
688	17386333	850695	Active	48			=	19.287	1.104	0	-100	1.43	12	-41.3	-1.2	-3	-3.3	-3.1	-11.9	-41.3
689	17386385	4026064	Active	48			=	30.914	1.438	0	-100	0.95	12	-33	4.5	3.2	1.4	-8.8	-15.6	-33
690	17386404	1740950	Active	48			=	25.981	1.575	-11.2	-100	0.5	12	-42.6	-12.7	-19.4	-20	-35.8	-42.5	-42.6
691	17386421	11835188	Active	50			=	9.48	1.117	0	-100	4	12	-96.9	-6.3	-4.7	-1.6	0.9	1.1	-96.9
692	17386453	4178804	Active	54			=	4.309	1.096	0	-100	2.9	12	-103	-13.2	-8.1	-7.1	-7.3	-59.5	-103
693	17386481	6876400	Active	48			=	20.239	1.607	0	-100	4	12	-22.9	-0.5	0.1	2.1	-2.5	0.8	-22.9
694	17386508	899349	Inactive	0			>	150					12	3.8	2.4	2.7	0.5	-1.8	2	3.8
695	17386520	1214670	Active	48			=	46.851	1.327	0	-100	1.21	12	-20.1	-0.2	3.5	-3	-1.1	-6.2	-20.1
696	17386589	4599426	Active	48			=	33.352	1.344	0	-100	0.68	12	-34.6	-0.8	-1.7	-4.6	-9.1	-26.9	-34.6
697	17386590	1007802	Active	48			=	40.24	1.205	8.8	-100	1.25	12	-15.5	7.9	8.4	8.7	8.4	0.5	-15.5
698	17386595	5454774	Active	48			=	48.089	2.069	0	-100	1.01	12	-24.2	-2.1	-3.9	-3.7	-3.7	-6.9	-24.2
699	17386606	1752640	Active	48			=	41.418	1.981	0	-100	1.58	12	-16.5	7	7.1	5.1	0.4	-4.5	-16.5
700	17386654	7314659	Active	51			=	7.416	1.051	0	-100	1.52	12	-74.5	0	-1	-0.1	-9.5	-35.4	-74.5
701	17386694	985655	Active	48			=	16.61	1.252	0	-100	0.74	12	-52.4	-5.5	-11.3	-7.8	-15.1	-22.4	-52.4
702	17386753	11948799	Active	48			=	16.747	1.22	-8	-100	4	12	-43.9	-6.7	-7.3	-7.2	-12.3	-7.1	-43.9
703	17386754	11948800	Active	48			=	43.553	1.481	0	-100	1	12	-24.7	-1.8	-1.4	1.8	-0.2	-13.8	-24.7
704	17386780	982691	Active	48			=	18.4	1.079	0	-100	1.83	12	-40.8	-0.1	1	3.1	-3.4	-8	-40.8
705	17386889	1006357	Inactive	0			>	150					12	8.1	-2.6	-4.8	-7.5	-3.1	-1.5	8.1
706	17386988	1222047	Active	48			=	36.189	1.563	0	-100	0.5	12	-32.7	1.7	-1.1	-13.6	-24.5	-31.9	-32.7
707	17386998	7314658	Active	56			=	2.598	1.111	0	-100	1.62	12	-97.7	4.4	0	-3.5	-35.1	-70.8	-97.7
708	17387000	164981	Active	54			=	4.171	1.067	0	-100	4	12	-97.7	3.1	2.1	0.9	6.1	-68.9	-97.7
709	17387043	5567865	Active	49			=	12.207	1.085	0	-100	1.23	12	-54.2	-0.7	0.8	0.9	-3	-29.9	-54.2
710	17387072	1811089	Inactive	0			>	150					12	12.8	-1	-2.1	3.3	11.5	12.8	12.1
711	17387134	1763075	Active	48			=	21.624	1.161	0	-100	1.69	12	-34.6	4.2	-3	3.4	5.7	-10.3	-34.6
712	17387164	4885570	Active	64			=	0.432	1.066	0	-100	0.98	12	-95.1	-12.6	-26.4	-61.3	-76.5	-89.7	-95.1
713	17387196	6874971	Active	56			=	2.59	1.081	0	-100	3.74	12	-100.6	-1.9	-5.1	-6	-13.9	-92.3	-100.6
714	17387232	1767441	Inactive	0			>	150					12	-7.7	2.2	0.4	-1	2.5	-1.1	-7.7
715	17387256	7314657	Active	56			=	2.767	1.166	0	-100	1.29	12	-82.4	0.4	0.8	3.5	-44.3	-67.2	-82.4
716	17387294	990305	Active	48			=	102.814	2.264	0	-100	0.5	11	-22.7	-5.5	-8.7	-9.6	-17	-19.6	-22.7
717	17387364	4390212	Active	51			=	8.187	1.035	0	-100	1.78	12	-74.6	-1.4	-2.6	-2.2	-4.6	-29.4	-74.6
718	17387367	9679865	Active	48			=	15.549	1.095	0	-100	1.04	12	-48.3	3.7	3.4	-0.9	-10	-24.5	-48.3
719	17387370	3399308	Active	48			=	16.678	1.07	0	-100	1.01	12	-46.4	-1.3	-2.6	0.7	-7.8	-24.9	-46.4
720	17387394	1790651	Active	52			=	6.453	1.079	0	-100	1.38	12	-74	7.3	5.2	-2	-11.6	-43.8	-74
721	17387405	1790620	Active	54			=	3.818	1.061	0	-100	1.22	12	-82.9	0.3	-6.1	-6.8	-25.2	-59.6	-82.9
722	17387407	852312	Inactive	0			>	150					12	-6	-2	-5.8	1.6	-6	2.7	3.9
723	17387509	5452341	Active	48			=	36.244	1.282	0	-100	1.08	12	-27.5	-6.2	-1.8	-0.9	-0.1	-12.3	-27.5
724	17387567	852314	Inactive	0			>	150					11	-7.5	1.2	-0.3	0	5.5	5.2	-7.5
725	17387650	11837979	Active	59			=	1.298	1.076	0	-100	3.12	12	-102.6	-5.6	-5.5	-6.5	-65.7	-98.9	-102.6
726	17387780	1765963	Inconclusive				>	150					11	-42.2	-17.5	-23.1	-31.6	-25.3	-24	-42.2
727	17387806	6173110	Active	48			=	18.01	1.079	-18.3	-100	2.84	12	-48.8	-17.6	-21.2	-14.8	-19.8	-20.3	-48.8
728	17387816	852310	Active	48			=	23.777	1.48	0	-100	3.25	12	-18.3	-1.7	-2	0.2	3	-0.8	-18.3
729	17387915	5411787	Active	49			=	11.776	1.08	0	-100	1.61	12	-59.2	0.4	-0.9	1.4	-2.1	-21.3	-59.2
730	17388139	9589687	Active	60			=	0.934	1.187	0	-100	1.95	12	-106.1	-17.5	-22.9	-19.8	-75.7	-103.7	-106.1
731	17388244	1933110	Active	48			=	20.869	1.17	0	-100	1.13	12	-40.5	0.3	0.8	2.7	-6.9	-17	-40.5
732	17388269	5763525	Inactive	0			>	150					12	-12.9	-0.8	-2.2	-2.4	-3.6	-2.3	-12.9
733	17388426	11948913	Active	48			=	16.032	1.092	0	-100	0.96	12	-50	-0.6	-2.6	-7.4	-10.8	-21.4	-50
734	17388470	16238263	Active	51			=	8.363	1.038	0	-100	2.05	12	-76.7	-1.7	-2.4	-4.3	-1.7	-26.1	-76.7
735	17388478	6409326	Active	48			=	68.695	1.583	0	-100	0.74	12	-24.4	1.7	-2.8	-0.6	-7.6	-12.1	-24.4
736	17388505	5670374	Active	55			=	3.168	1.175	0	-100	0.76	12	-81.7	-14.4	-17.6	-13.6	-35.8	-56.8	-81.7
737	17388539	6277393	Active	57			=	2.161	1.114	0	-100	1.6	12	-92.3	-8.9	1.2	-13.2	-35.7	-82.2	-92.3
738	17401141	9675585	Active	48			=	46.286	2.95	0	-100	1.69	11	-12.7	0.2	-1.1	1.5	6	-6.4	-12.7
739	17401158	834546	Active	48			=	17.756	1.484	-9.7	-100	4	12	-40.2	-9.6	-10.3	-10.8	-12	-6.1	-40.2
740	17401186	834545	Active	48			=	63.804	2.092	0	-100	0.5	12	-35.9	-9.4	-10.9	-13	-12.7	-14.3	-35.9
741	17401261	1811102	Inactive	0			>	150					12	7.1	-1.9	-2.7	0.3	4.5	7.1	1.3
742	17401290	5999039	Active	48			=	47.597	1.869	0	-100	0.95	12	-22.5	5.3	6.3	2.9	1.9	-19.2	-22.5
743	17401444	11957143	Active	51			=	8.028	1.118	-11.5	-100	4	12	-103.2	-12.6	-10.7	-10.6	-16.3	-16.5	-103.2
744	17401651	2007451	Active	48			=	63.726	2.935	0	-100	1.42	12	-11.4	4.4	3.2	-2.1	-1.2	-2.3	-11.4
745	17401828	1928929	Active	48			=	109.143	2.262	0	-100	0.63	12	-21.9	-5.6	2.5	-3.7	-6.5	-12.9	-21.9
746	17401842	1915966	Active	51			=	8.541	1.051	0	-100	4	12	-93.5	4.7	3.6	1.9	-1.1	-7.7	-93.5
747	17401857	11957180	Active	55			=	3.067	1.065	0	-100	2.15	12	-92.3	-2.2	-2.6	-3.6	-18.5	-75.7	-92.3
748	17401895	5053617	Inactive	0			>	150					12	-10.3	-10.3	-1.3	-4.7	-5.6	0.1	-8.4
749	17401906	11957195	Active	48			=	25.224	1.149	0	-100	0.8	12	-41.3	-3.7	-3.9	-5.7	-10.6	-18.6	-41.3
750	17401925	11957209	Active	54			=	3.7	1.05	0	-100	3.73	12	-96.8	-1	-4.9	-2.6	-3.8	-75.6	-96.8
751	17402029	11957260	Active	55			=	3.39	1.086	-8.2	-100	2.48	12	-92.1	-9	-5.6	-12.1	-18.9	-76.1	-92.1
752	17402139	3846667	Inactive	0			>	150					12	-6.4	-6.4	-0.6	-2.4	-3.4	-5.3	0.5
753	17402227	1474148	Inconclusive				=	20.132	18.19	0	-100	3.95	11	-23.8	-1.8	4.2	4.3	6.4	-0.7	-23.8
754	17402293	1475438	Inactive	0			>	150					12	8.8	2.2	-0.2	-0.4	-0.1	4.8	8.8
755	17402297	2769229	Inactive	0			>	150					12	-10	6.5	7.6	5.6	6.5	-8.5	-10
756	17402306	3704436	Inactive	0			>	150					12	6.6	1.2	1.5	2	1.5	6.6	4.4
757	17402326	2765529	Inactive	0			>	150					12	7.5	-0.8	-1.6	-0.3	2.1	7.3	7.5
758	17402393	1486735	Inactive	0			>	150					11	-35	-9.8	-15.3	-17.3	-9.1	-8	-35
759	17402462	1472667	Active	48			=	17.613	1.114	0	-100	1.34	12	-44.1	-2.1	-2.1	-0.9	-0.2	-17.7	-44.1
760	17402488	3701150	Active	51			=	8.117	1.187	0	-100	0.82	12	-61	-4.5	0.2	-6.3	-24.7	-40.7	-61
761	17402521	1484664	Inactive	0			>	150					12	4	3.5	3.7	0.6	-1.9	4	2.7
762	17402531	3606819	Active	48			=	24.33	1.099	0	-100	1.48	12	-32.9	-0.7	-1.3	-1.9	-2.1	-8.3	-32.9
763	17402574	54687582	Inactive	0			>	150					12	-14.3	-0.8	-3.8	-3.5	-10.1	-6.9	-14.3
764	17402677	9581904	Active	48			=	15.589	1.039	0	-100	1.55	12	-48.5	-1.6	-2.1	-2.8	-1.8	-14.8	-48.5
765	17402697	3749454	Active	48			=	44.182	1.569	0	-100	0.86	12	-25.8	-0.1	1.9	0.5	0.3	-20.9	-25.8
766	17402723	1481718	Active	48			=	79.908	1.725	0	-100	0.5	12	-27.2	-10.5	-8.7	-8.3	-13.1	-22.2	-27.2
767	17402737	1472845	Active	48			=	23.751	1.21	0	-100	1.67	12	-31.8	0.2	-5.1	-3.8	-0.7	-6.6	-31.8
768	17402751	1482680	Active	51			=	8.367	1.124	0	-100	4	12	-103.3	-4.7	-5.2	2.6	-5.5	-1.1	-103.3
769	17402767	4364116	Active	52			=	6.023	1.238	-8.8	-100	0.91	12	-65.9	-14	-14.1	-10	-28.3	-59.6	-65.9
770	17402769	5123360	Active	51			=	8.346	1.167	0	-100	0.91	12	-56.5	0.6	0	-2.3	-15.9	-48.6	-56.5
771	17402774	2763799	Inactive	0			>	150					11	-31.8	-16.4	-19.7	-15.7	-14	-19.9	-31.8
772	17402780	9581868	Active	51			=	8.279	1.062	0	-100	3.56	12	-89.4	-6.7	-4.5	-2.9	-4.6	-14	-89.4
773	17402801	6065935	Active	50			=	11.172	1.069	0	-100	2.61	12	-68.5	-3.8	-6.6	-4.3	-4.6	-10.4	-68.5
774	17402872	1487214	Active	48			=	15.314	1.056	0	-100	2.04	12	-48.9	-6.1	-1.8	3	-1.3	-9.3	-48.9
775	17402901	1487199	Active	48			=	17.935	1.193	-11.6	-100	4	12	-40.5	-14.6	-13.3	-7.3	-12.4	-10.9	-40.5
776	17402967	1487198	Active	48			=	18.17	1.307	0	-100	4	12	-31.5	1	-1.3	-0.1	2.5	1.6	-31.5
777	17403231	1933034	Active	49			=	12.038	1.071	0	-100	1.29	12	-58.1	-2.4	-3.5	-1.8	-9.9	-21.8	-58.1
778	17403232	1728272	Active	56			=	2.476	1.064	0	-100	1.4	12	-90	-0.4	-3.3	-8	-36.8	-73.3	-90
779	17403298	2865236	Active	49			=	12.694	1.17	0	-100	1.03	12	-52.9	-5.3	-7.4	-4.3	-3.7	-32.1	-52.9
780	17403315	834376	Inactive	0			>	150	2.604	0	-100	0.66	12	-16.1	3.5	0.5	-3.8	-5.6	-7.8	-16.1
781	17403389	1081993	Active	48			=	113.991	1.898	0	-100	0.5	12	-24.6	-7.3	-9.8	-4.9	-7.7	-21.1	-24.6
782	17403411	9594620	Active	49			=	11.768	1.042	0	-100	1.27	12	-58.3	-0.5	-4	-2.8	-8.4	-23.9	-58.3
783	17403454	3132665	Active	48			=	36.226	1.199	0	-100	1.3	12	-24.4	-1.2	-1.8	-1.6	-4.3	-5.3	-24.4
784	17403482	3112173	Inactive	0			>	150					11	-11.8	-4.6	-7.5	-9.4	-8.9	-7.8	-11.8
785	17403502	11957319	Inactive	0			>	150					11	13.1	4.9	3.2	1	4.6	13.1	4.2
786	17403503	3168637	Active	48			=	17.279	1.14	0	-100	1.84	12	-43.7	-2	-1.5	-2.5	-4.2	-8.3	-43.7
787	17403596	2879841	Active	51			=	7.904	1.084	0	-100	2.25	12	-80.7	-5.5	-5.2	-2.5	-1	-26.6	-80.7
788	17403602	743472	Active	48			=	32.056	1.171	0	-100	1.03	12	-30.8	-0.6	-1.6	-1.3	-1.5	-14.9	-30.8
789	17403628	3101965	Active	48			=	20.342	1.17	11	-100	2.65	12	-23.3	9.4	11.4	10.1	13.1	8.1	-23.3
790	17403657	5750365	Active	48			=	64.172	1.613	0	-100	0.5	12	-31.1	-8.9	-11	-5.7	-14.9	-22.4	-31.1
791	17403677	6869553	Active	50			=	9.323	1.046	0	-100	2.47	12	-76.6	-0.1	-3.8	-4.6	-3.4	-17.2	-76.6
792	17406615	991082	Inactive	0			>	150					12	7	3.6	4.5	-4	1.6	7	0
793	17406641	6138715	Inactive	0			>	150					12	-18.4	-2.1	-3.4	-5.9	-15	-18.4	-17.2
794	17406646	6544462	Inactive	0			>	150					12	-11.3	-5.1	-4.1	-6.5	-1	-7	-11.3
795	17406650	6876401	Inactive	0			>	150	2.461	0	-100	0.5	12	-21.9	-6.3	-5.4	-2	-6.8	-12.5	-21.9
796	17406708	7309570	Active	48			=	14.4	1.072	0	-100	4	12	-54.9	0.3	-2.1	4.8	8.5	13.5	-54.9
797	17406894	1214668	Active	48			=	28.443	1.225	0	-100	1.31	12	-30.2	2.6	2.9	0.6	-3.8	-9	-30.2
798	17406901	7315398	Inactive	0			>	150					12	-17.8	-16.9	-16.4	-17.8	-10.5	-5.3	-10.6
799	17407135	979025	Active	57			=	2.222	1.171	-9.6	-100	2.77	12	-97.6	-9.1	-12.1	-9.3	-35.9	-91.1	-97.6
800	17407218	1002907	Active	51			=	8.551	1.06	0	-100	3.3	12	-86.8	0	-1.6	-3.2	-8.3	-14	-86.8
801	17407237	11958514	Inactive	0			>	150					12	-6	2.7	0	-5.1	1.7	-1.2	-6
802	17407267	1788577	Active	56			=	2.446	1.077	0	-100	0.99	12	-85.9	-5.1	-10.6	-15.8	-39.3	-68	-85.9
803	17407326	1224698	Inactive	0			>	150					11	16.1	6.1	-1.3	4.1	2	16.1	16
804	17407449	11958671	Active	51			=	7.601	1.094	0	-100	4	12	-103.8	-2.6	-4.9	-3.2	-2.7	-10.8	-103.8
805	17407462	1789074	Active	54			=	3.705	1.076	0	-100	1.19	12	-86.2	3.4	-1.1	-13.9	-25.8	-57.3	-86.2
806	17407801	1143706	Inactive	0			>	150					12	-29.3	-12	-14.6	-19.9	-18.9	-25.4	-29.3
807	17407870	1442685	Inactive	0			>	150					12	-8.6	5.9	7	2.3	5.6	5.5	-8.6
808	17407873	2842563	Inactive	0			>	150					11	-7.3	5.4	1.8	-6.9	-0.3	0.5	-7.3
809	17407937	1106410	Active	48			=	30.298	1.236	0	-100	1.13	12	-31.2	3.2	3.1	-0.2	-6.3	-10.4	-31.2
810	17407993	3091264	Active	52			=	5.921	1.152	0	-100	2.67	12	-98	-8.7	-9.8	-6.4	-15.7	-35.6	-98
811	17408077	606795	Inactive	0			>	150					12	-8.2	-5.1	-8.2	-4.8	-4.1	-4.6	3.9
812	17408084	9591480	Active	48			=	30.207	1.255	0	-100	1.36	12	-27.4	-1.2	-1.9	-0.4	3.4	-10.4	-27.4
813	17408314	3218940	Active	48			=	15.05	1.049	0	-100	4	12	-49.9	0.8	-0.8	2.4	11.4	5.6	-49.9
814	17408401	11958729	Active	53			=	4.984	1.159	0	-100	2.03	12	-104.4	-1.8	-2.8	-3.6	-22.6	-40.7	-104.4
815	17408535	1790575	Active	53			=	5.07	1.131	0	-100	1	12	-75.8	-10.2	-7	-12.5	-18.3	-51.1	-75.8
816	17408696	2837680	Active	48			=	26.738	1.307	0	-100	1.07	12	-34.8	-1.9	-1.2	-1.3	-3.5	-15	-34.8
817	17408822	11958755	Active	48			=	31.26	2.179	0	-100	0.53	12	-40.3	-2.2	-3.9	-7.5	-13.7	-40.3	-33.6
818	17408867	6874698	Active	61			=	0.796	1.058	0	-100	4	12	-102.8	-1.5	-5.2	-16.8	-100.4	-101	-102.8
819	17408869	1012180	Active	49			=	13.698	1.134	0	-100	1.4	12	-54.4	-0.8	-0.5	-5.7	-9.1	-16	-54.4
820	17408913	4161838	Inactive	0			>	150	2.462	0	-100	0.5	11	-19.7	-2.6	-6.5	-10	-4.7	-10.6	-19.7
821	17408923	4055670	Active	52			=	6.004	1.678	-25	-100	0.5	12	-67.9	-34.1	-41.7	-45.2	-52.6	-57.5	-67.9
822	17409002	4176759	Active	72			<	0.06	1.131	0	-100	0.65	12	-97	-49.3	-72.7	-78.8	-89.6	-94.9	-97
823	17409007	5433464	Active	56			=	2.376	1.083	-18.5	-100	2.2	12	-104.6	-21.5	-17	-19.7	-43.7	-84.7	-104.6
824	17409009	11958768	Active	54			=	4.427	1.055	0	-100	2.21	12	-92.8	-2	-3.1	-3.2	-8.3	-57.2	-92.8
825	17409020	5014760	Active	53			=	5.228	1.111	0	-100	1.44	12	-83.5	-12.4	0.1	-8	-14.4	-47.4	-83.5
826	17409155	6042139	Active	51			=	7.529	1.086	0	-100	4	12	-103.2	4.4	0.1	1.4	-2.8	-11.8	-103.2
827	17409156	6876704	Active	48			=	95.307	2.26	0	-100	0.5	12	-28.6	-4.6	-7	-5.8	-13.7	-28.6	-20.2
828	17409159	11958774	Active	56			=	2.61	1.09	-15.1	-100	2.17	12	-89.4	-16.5	-14.1	-18.2	-35.9	-85.7	-89.4
829	17409160	1011349	Active	48			=	25.179	1.28	0	-100	1.44	12	-32.6	7.2	2.1	-7	-4.5	-6.9	-32.6
830	17409239	4072379	Active	48			=	23.682	1.675	0	-100	2.81	12	-21.6	7	7.1	4.8	4.8	-1.7	-21.6
831	17409269	3197516	Inactive	0			>	150					12	-8.9	2.9	0.8	-2.6	2.4	0.4	-8.9
832	17409481	9581724	Active	55			=	3.067	1.063	0	-100	2.87	12	-103.5	-1.1	-3.9	-9.3	-12.7	-80	-103.5
833	17409498	1472745	Active	49			=	12.035	1.116	-15.6	-100	1.34	12	-62.8	-17	-19.7	-13.1	-17.7	-38.4	-62.8
834	17409568	1489267	Active	51			=	8.219	1.136	0	-100	4	12	-107.1	0.8	0.5	-5.2	-5	-0.7	-107.1
835	17409750	3465911	Active	50			=	10.816	1.089	0	-100	1.69	12	-64.1	-9.1	-5.9	-5.5	-5.1	-20	-64.1
836	17409758	1486944	Active	48			=	39.741	1.202	-17.8	-100	0.9	12	-42	-18.7	-18.2	-18.2	-23.6	-28.3	-42
837	17409763	3815334	Active	53			=	5.181	1.12	-17.5	-100	4	12	-102	-19.2	-15.5	-17.5	-18.3	-55.5	-102
838	17409829	4640052	Active	52			=	6.323	1.047	0	-100	4	12	-98.4	1	-2.2	-2.9	-4	-27.7	-98.4
839	17409872	374056	Active	48			=	30.456	1.427	0	-100	0.98	11	-33.4	-1.7	-2.5	7.9	-8.1	-14	-33.4
840	17409896	5909558	Inactive	0			>	150					12	-9.9	-4.8	-8.3	-9.9	-4.3	6.1	6.4
841	17409941	3662076	Active	51			=	8.596	1.084	0	-100	4	12	-93.8	-5.6	-8	0.6	-5.5	-6.9	-93.8
842	17410074	1482558	Inactive	0			>	150					12	-10.5	-2.8	-1.6	-2.1	-3.6	-7.5	-10.5
843	17410116	1486694	Inactive	0			>	150					12	5.8	-4.1	-3	-0.8	1.1	5.8	0.7
844	17410122	3784173	Inactive	0			>	150					12	-7.3	0.5	0.5	-0.3	1.9	1	-7.3
845	17410178	11958817	Active	48			=	21.406	1.423	0	-100	1.16	12	-39.4	-0.7	3	-1.5	-3.6	-16.6	-39.4
846	17410185	3715499	Inactive	0			>	150					12	-7.3	-0.6	-2.5	-3.2	-1.6	-0.4	-7.3
847	17410265	3647987	Active	53			=	4.469	1.052	0	-100	1.26	12	-81.4	2.3	-0.2	-3.5	-24	-53.3	-81.4
848	17410275	3695755	Active	49			=	11.768	1.376	0	-100	0.5	12	-57.5	-17.1	-18.9	-18	-22.2	-32.7	-57.5
849	17410331	1474620	Inactive	0			>	150					12	7.7	-2.3	-3.1	-6.9	3.8	7.7	-7.5
850	17410384	1483213	Inactive	0			>	150					11	-10.4	-0.6	-1.3	-3.6	-3.9	-3.1	-10.4
851	17410391	1483263	Active	51			=	8.833	1.079	0	-100	4	12	-92.3	1.1	1.2	3.5	0.7	-6.5	-92.3
852	17410480	3094959	Active	50			=	10.852	1.074	0	-100	3.23	12	-74.1	-3.9	-5.9	-3.3	-7.5	-7.1	-74.1
853	17410546	5441541	Active	56			=	2.38	1.073	0	-100	3.07	12	-97	-2.5	-6.1	-5.2	-22.2	-91.5	-97
854	17410587	1486982	Active	54			=	3.787	1.051	0	-100	3.63	12	-96.4	-4.6	-4.3	0.2	-3.8	-73.5	-96.4
855	17410618	1976588	Active	49			=	11.423	1.312	0	-100	0.57	12	-61.4	-12	-16.1	-13.5	-20.7	-30.7	-61.4
856	17410656	1476689	Inactive	0			>	150					9	10	2.5	2.1	3.5	3.9	10	0.7
857	17410710	1474328	Active	52			=	6.133	1.129	0	-100	1.61	12	-84.3	5	2.2	-12.2	-12.1	-38.1	-84.3
858	17410720	3167272	Active	54			=	3.946	1.357	0	-100	0.98	12	-81.7	-2.5	-5.5	-7.2	-17.9	-81.7	-57.9
859	17410734	3458391	Inactive	0			>	150					12	-5.1	-3.3	-5.1	-0.7	1.5	4.5	-3.2
860	17410810	2769195	Active	48			=	36.456	1.375	0	-100	1.64	12	-19	-1.9	-3.1	-4	0.6	-3.7	-19
861	17410874	1486730	Inactive	0			>	150					12	-9.4	-3.3	-5.5	-9.4	-4.9	-1.3	-2.5
862	17410876	3192791	Inconclusive				>	150	13.044	0	-100	0.5	10	-19.9	-0.5	0.6	-0.3	-7.9	-19.9	-8.9
863	17410911	1490863	Active	51			=	7.134	1.375	0	-100	0.5	12	-66.2	-20.9	-19.3	-21.6	-26.8	-38.1	-66.2
864	17410916	1488847	Inactive	0			>	150					12	8.6	0.8	2.1	3.4	8.6	7	-3.4
865	17410941	1479782	Active	48			=	49.486	1.957	0	-100	1.41	12	-15.4	5.6	5.3	3.3	1.5	-5.5	-15.4
866	17411186	5523776	Active	48			=	62.848	1.985	0	-100	1.14	12	-16.6	2.9	-2.1	-3.8	-2	-3.9	-16.6
867	17411255	1473355	Inactive	0			>	150					12	-12.5	3.4	1.8	-2.7	-3.2	-5.5	-12.5
868	17411375	4210202	Inconclusive				=	23.299	1.376	0	-100	1.13	12	-39.9	5.3	4.3	-3.2	-15.8	-7.3	-39.9
869	17411376	3767519	Inactive	0			>	150					12	-12.7	-1.6	-1.3	-1.9	-4.8	-12.7	-8.7
870	17411393	44825329	Inactive	0			>	150					12	46.6	1.3	2.3	3.7	13.6	33.1	46.6
871	17411517	2764674	Active	48			=	65.082	1.678	0	-100	0.5	12	-29.5	-10.1	-10.7	-6.5	-14.5	-24.2	-29.5
872	17411568	3128797	Active	48			=	29.506	1.225	0	-100	1	12	-33.6	2.8	4.2	2	-9.6	-13.8	-33.6
873	17411621	780821	Active	52			=	6.983	1.109	0	-100	4	11	-97.6	-2.8	8.1	8.3	0.8	-19.8	-97.6
874	17411674	11958865	Active	49			=	11.441	1.199	0	-100	1.03	12	-55.1	-8.6	-1.9	-6.9	-4	-35.1	-55.1
875	17411683	5336349	Active	48			=	21.901	1.242	0	-100	0.63	12	-46	1	-3	-13.1	-18.8	-23.4	-46
876	17411707	1488788	Active	50			=	9.379	1.093	0	-100	0.69	12	-55.5	-4.3	-5.3	-11.1	-20.5	-44	-55.5
877	17411732	2844894	Inactive	0			>	150					12	10.7	4	3.7	1.9	-0.4	4.6	10.7
878	17411745	1256383	Inactive	0			>	150					12	-4.9	-2.1	-4.9	-3.2	-4.3	-2.9	-1.6
879	17411757	3375236	Active	54			=	4.165	1.273	-11.1	-100	2.89	12	-104.5	-7.6	-11	-12.7	-18.9	-65.7	-104.5
880	17411781	1345107	Active	48			=	54.366	1.826	0	-100	0.56	12	-37	-5.2	-8.6	-3.6	-17.7	-11	-37
881	17411844	2898510	Active	52			=	6.388	1.105	-11.7	-100	4	12	-100.8	-15.6	-16.3	-2.5	-13.4	-35	-100.8
882	17411855	2905078	Active	52			=	5.741	1.095	0	-100	1.44	12	-74.4	0	-2.5	-0.5	-7.5	-51.9	-74.4
883	17411890	5722655	Inactive	0			>	150					12	-5.7	-5.3	-5.6	-4.9	-3.2	-3	-5.7
884	17411897	5732062	Active	50			=	9.051	1.124	-10.7	-100	4	12	-96.5	-16	-12.1	-11.1	-9.8	-9.6	-96.5
885	17411993	2295300	Active	49			=	12.255	1.084	0	-100	2.26	12	-61.4	-8.8	-2.7	-7.1	-4.9	-10.7	-61.4
886	17412075	1257799	Inactive	0			>	150	3.488	0	-100	0.5	12	-16.5	3.1	-0.1	-8.9	-13.6	-16.5	-14.6
887	17412089	2283364	Inactive	0			>	150					12	8.3	6.3	7.7	7.4	8.3	0.9	-1.3
888	17412092	2283202	Inactive	0			>	150	3.274	0	-100	0.5	11	-19.6	-4.7	-7.8	-0.6	-6.6	-9.2	-19.6
889	17412127	2898415	Inactive	0			>	150					12	-8	5.1	4.5	3	5.6	-4.6	-8
890	17412135	2898314	Active	51			=	8.133	1.076	-18	-100	4	12	-95.5	-12	-19	-23.1	-18.8	-26.6	-95.5
891	17412171	6897105	Active	48			=	33.544	1.269	0	-100	0.77	12	-35.1	-0.7	-2.7	-1.9	-10.6	-18.4	-35.1
892	17412210	11958872	Active	52			=	6.867	1.068	0	-100	1.81	12	-78.9	-4.6	-1.9	-3	-2.3	-38.2	-78.9
893	17412296	2171179	Active	48			=	30.263	1.327	0	-100	0.77	11	-34.9	0.2	-0.3	-2.8	-7.4	-28.6	-34.9
894	17412308	9566988	Active	48			=	19.137	1.182	0	-100	1.42	12	-40.7	-0.7	-0.7	-1.2	3.5	-16	-40.7
895	17412331	2856480	Active	48			=	16.24	1.059	0	-100	2.19	12	-45.8	0.7	-0.2	0.3	-5.8	-6.1	-45.8
896	17412348	876275	Inactive	0			>	150					12	1.6	1.6	1	1.2	0.1	-0.7	-1.3
897	17412415	5335881	Active	51			=	8.083	1.09	0	-100	4	12	-100.3	5.9	1.6	-0.2	-3.1	-7.2	-100.3
898	17412440	54708266	Active	48			=	38.12	1.261	0	-100	1.34	11	-22.2	2.6	0.5	-0.1	-0.8	-6.6	-22.2
899	17412454	867712	Active	50			=	9.645	1.148	0	-100	0.97	12	-64.5	-4.5	-4.3	-6	-20.4	-27	-64.5
900	17412494	800941	Active	48			=	15.584	1.074	0	-100	1.49	12	-48.3	-0.7	-3.9	0.3	-0.7	-16.7	-48.3
901	17412513	2866159	Active	48			=	48.944	1.414	0	-100	1.11	12	-21.3	-2.2	-2.4	-0.3	-3	-6.5	-21.3
902	17412594	1346843	Active	52			=	5.63	1.175	8.3	-100	3.6	12	-97.2	7.1	9.1	9.6	6.2	-34.4	-97.2
903	17412674	2921061	Active	49			=	12.4	1.034	0	-100	3.31	12	-65.2	-1.5	0.4	1.1	2.1	-4.8	-65.2
904	17412678	2920939	Active	48			=	80.588	1.591	0	-100	0.73	12	-24.2	-3.1	-3.4	-4.5	-6.3	-7.7	-24.2
905	17412725	9586176	Active	48			=	19.542	1.166	0	-100	2.65	12	-33.1	-7.4	-4.4	0	4.3	-3.1	-33.1
906	17412797	1346613	Active	48			=	61.264	1.638	0	-100	1.33	12	-13.2	1.1	0.9	0.4	1.4	-4.7	-13.2
907	17412800	5350772	Active	51			=	7.962	1.071	0	-100	3.83	12	-92	4.1	3.1	-2.1	-4.8	-14.3	-92
908	17412809	2066741	Active	53			=	4.603	1.085	0	-100	4	12	-100.4	2.6	-0.1	2.6	8	-58.7	-100.4
909	17412812	2864865	Active	48			=	18.689	1.078	0	-100	1.72	12	-41	0.8	-1	-4.1	-5.4	-7.7	-41
910	17412815	2864688	Active	53			=	5.444	1.079	0	-100	3.24	12	-97.3	-0.1	-5.2	1.1	-3.7	-42.9	-97.3
911	17412830	1048122	Active	52			=	6.569	1.135	0	-100	1.26	12	-67.4	0.2	-0.4	-1.9	-6.3	-51.2	-67.4
912	17412841	1346017	Active	49			=	12.22	1.902	12.2	-100	0.5	12	-48.6	3.1	2.3	-2.7	-18.1	-48.6	-34
913	17412844	1925990	Active	48			=	46.376	2.057	0	-100	1.31	12	-18.5	-2.7	0.7	-3.2	1.3	-5.9	-18.5
914	17412867	797798	Active	49			=	12.223	1.124	0	-100	1.21	12	-53.2	-1.1	-2.6	-0.8	1.5	-32.8	-53.2
915	17412971	2290267	Active	51			=	7.489	1.166	0	-100	4	12	-101.3	6.8	5.3	-4.5	8	-13.1	-101.3
916	17413013	2830524	Active	52			=	6.32	1.064	-13.8	-100	2.73	12	-93.5	-11.9	-13.3	-13.6	-19	-42.9	-93.5
917	17413077	1257041	Inactive	0			>	150					12	-8.2	-3	-3.1	-3.7	-7.2	-8.2	-4.8
918	17413092	1326381	Active	58			=	1.768	1.072	0	-100	2.01	12	-93.3	1.9	-2.3	-2.4	-48.9	-85.4	-93.3
919	17413104	2830344	Inactive	0			>	150					12	-12.8	2.9	1.4	-5.6	-12.3	-12.8	-11.7
920	17413148	1252694	Active	54			=	3.622	1.169	0	-100	4	12	-81.4	-0.4	-4	-9.3	1.3	-80.3	-81.4
921	17413178	2230146	Active	51			=	7.751	1.046	0	-100	1.73	12	-76	-0.5	1.1	-1	-6.7	-31.6	-76
922	17413246	1325822	Active	48			=	17.342	1.177	0	-100	3.83	12	-36.5	0.2	-3.2	1.2	-4.8	-0.7	-36.5
923	17413247	2920315	Active	48			=	40.302	1.364	0	-100	0.84	12	-32.3	-4.5	-6	-5.5	-7	-9.9	-32.3
924	17413285	5337624	Active	52			=	6.303	1.085	0	-100	4	12	-98.9	-3.9	-1.6	-1.1	-7.2	-27.7	-98.9
925	17413289	2830011	Active	53			=	4.798	1.076	0	-100	2.92	12	-102.7	-9.3	5	0.9	-9.3	-51.4	-102.7
926	17413338	1187612	Inactive	0			>	150					12	18.2	8.1	11.1	13.3	18.2	10.1	-14.3
927	17413362	2171132	Inactive	0			>	150					12	-14.5	0.1	0.6	-1.1	-4.5	-9.3	-14.5
928	17413527	695535	Inactive	0			>	150					12	9.8	7.9	9.8	6.9	6.8	-1	-2.5
929	17413565	2229506	Active	49			=	11.739	1.05	0	-100	3.61	12	-70.8	0	-0.6	-2.1	-4.7	-4.2	-70.8
930	17413586	1256254	Inactive	0			>	150					12	-6.9	0.3	-3.5	-6.9	-4.2	-4.2	0.2
931	17413736	5765137	Active	58			=	1.561	1.21	0	-100	1	12	-94.1	-18.1	-21.3	-19.4	-42.3	-85.2	-94.1
932	17413756	2290454	Inactive	0			>	150					12	18.8	10	12.6	15.9	18.8	11	-7.7
933	17413799	2228493	Inactive	0			>	150					12	-16.1	-1.5	-1.1	-4.5	-13.2	-16.1	-16
934	17413963	2954345	Active	48			=	33.177	1.305	0	-100	1.36	12	-24.9	4.2	4	2.4	1.6	-9.3	-24.9
935	17414150	5342868	Active	48			=	46.231	1.42	0	-100	0.89	12	-26.1	-1.6	-3.2	-2.1	0.2	-15.7	-26.1
936	17414210	788065	Inactive	0			>	150					12	-15.2	-14.7	-15.2	-3.5	1.8	-7.9	-11.3
937	17414218	5718138	Active	48			=	25.078	1.196	0	-100	0.83	12	-41.4	-1.5	-2.4	-5.5	-12.4	-16.1	-41.4
938	17414285	787714	Inactive	0			>	150					12	-8.7	2.5	1	-1.1	-7	-6.1	-8.7
939	17414338	5737412	Active	51			=	8.239	1.049	0	-100	3.5	12	-89.1	-1.9	-5.1	-2.2	-2.6	-14.7	-89.1
940	17414421	5343096	Active	49			=	13.643	1.162	0	-100	1.44	12	-51.7	4.1	1.3	1.8	3.5	-24.1	-51.7
941	17414426	886174	Active	51			=	7.644	1.061	-18.4	-100	3.4	12	-92.5	-15.2	-18.7	-21.9	-18	-34	-92.5
942	17414452	5351093	Active	53			=	5.353	1.129	0	-100	2.03	12	-77.4	0.4	-0.9	0.5	6.7	-55.5	-77.4
943	17414470	5334941	Inactive	0			>	150					12	-17.7	-8.1	-3.3	-6.2	-6.4	-3.1	-17.7
944	17414554	2869028	Active	49			=	12.481	1.082	-14.8	-100	1.49	12	-63.4	-14.6	-16.3	-12.8	-20.8	-31.4	-63.4
945	17414673	1994324	Active	48			=	29.961	1.424	0	-100	0.62	12	-39.2	6.1	0.5	-10.4	-20.3	-22	-39.2
946	17414696	2952534	Active	50			=	10.193	1.051	0	-100	2.19	12	-69.7	-0.4	-2.2	-2.5	1.7	-18.1	-69.7
947	17414728	726421	Active	48			=	15.849	1.087	0	-100	1.79	12	-47.8	3	0	-0.5	-5.2	-10.1	-47.8
948	17414781	1296770	Inactive	0			>	150					12	4.9	4.4	4.9	3.3	-2.6	0.2	3.1
949	17414790	731474	Inactive	0			>	150					11	9.8	-0.1	-3.2	-4.7	-1.3	0.9	9.8
950	17414842	1310764	Active	50			=	9.158	1.038	0	-100	2.87	12	-80.6	0.5	-4.6	-3.1	-2.5	-14.8	-80.6
951	17414845	2177491	Active	48			=	24.478	5.166	0	-100	3.85	12	-13.2	0.5	-1.5	-1.5	2.2	-0.1	-13.2
952	17414904	2200945	Active	48			=	46.836	6.315	0	-100	1.83	12	-10.8	5.8	8.1	6	8.6	-4.4	-10.8
953	17414931	1293859	Inactive	0			>	150					11	10.2	0.9	4.2	3.6	10.2	2.9	-0.8
954	17414966	5508807	Active	48			=	14.497	1.077	0	-100	4	12	-55.1	-3.7	-2.8	-4.2	-4	18	-55.1
955	17415031	1280564	Active	48			=	19.959	1.11	0	-100	1.52	12	-38.9	0	1.3	3.4	0.4	-12.6	-38.9
956	17415101	2950564	Active	51			=	7.118	1.086	0	-100	4	12	-103.1	3.9	3	-1	-7.3	-16.3	-103.1
957	17415150	5727858	Active	57			=	1.816	1.172	0	-100	4	12	-103.3	-2.8	-4.5	-4.6	-36.8	-101.3	-103.3
958	17415165	1318054	Active	48			=	14.453	1.151	0	-100	1.4	12	-51.6	-6.1	-1.5	-6.4	-3	-18	-51.6
959	17415208	1352451	Active	53			=	4.932	1.151	0	-100	2.77	12	-103.7	-6.7	-9.6	-8.3	-11.2	-48.4	-103.7
960	17415401	2281861	Active	51			=	8.285	1.055	0	-100	1.83	12	-75.3	3	0	-0.8	-6.7	-27.5	-75.3
961	17415415	1336020	Active	50			=	10.467	1.111	0	-100	1.11	12	-57.8	-1.7	-4.7	-0.1	-7.4	-35.1	-57.8
962	17415430	2247463	Active	51			=	7.83	1.355	0	-100	4	11	-103.6	-2.7	-13.6	-18.5	-25.6	-10.4	-103.6
963	17415475	2871937	Active	49			=	12.436	1.103	0	-100	1.27	12	-54.4	-2.7	-3.5	-1.2	-0.9	-28.1	-54.4
964	17415564	9587799	Inactive	0			>	150					12	-6.6	-0.4	-1	0.3	1.9	-6.6	-5.7
965	17415650	2914673	Active	48			=	49.295	1.521	0	-100	0.52	12	-31.1	-2	-3.9	-5.8	-14.2	-31	-31.1
966	17415708	5348934	Active	56			=	2.382	1.047	0	-100	4	12	-101.5	-1.3	-2.3	-1.8	-16.2	-95.7	-101.5
967	17415741	2287720	Active	48			=	17.03	1.096	-20.5	-100	1.86	12	-55.5	-24.7	-20	-17.6	-20.6	-28.3	-55.5
968	17415743	6898113	Active	49			=	12.537	1.043	0	-100	4	12	-67.9	3.6	0.3	-1	-0.4	1.7	-67.9
969	17415813	1344267	Active	48			=	35.351	1.296	0	-100	0.78	12	-32.1	5.2	2.2	-3.4	-8	-21.7	-32.1
970	17415834	5717737	Inactive	0			>	150					12	-14	0.1	-0.4	-2.6	-10.1	-8.8	-14
971	17415847	1022424	Inactive	0			>	150					12	6.3	-2.3	-3.5	-3.8	-3.1	2.2	6.3
972	17415895	2900654	Inactive	0			>	150	1.852	0	-100	0.59	12	-20	-1.2	-5	-3.7	-5.4	-8.3	-20
973	17415915	1242402	Active	51			=	7.107	1.214	0	-100	1.26	12	-64	6.7	4.1	4.4	-6.6	-50.6	-64
974	17416008	1340199	Active	48			=	39.378	1.189	0	-100	1.35	12	-21.5	1.4	-0.3	-1.4	-2.8	-4.9	-21.5
975	17416020	2884570	Active	51			=	7.648	1.095	0	-100	3.07	12	-89.7	-0.7	-3.4	-7.3	-10.7	-20.3	-89.7
976	17416021	1185497	Inactive	0			>	150					12	-9.9	-7.7	-6.4	-3.6	-7.8	-9	-9.9
977	17416095	2891886	Active	48			=	18.579	1.223	0	-100	1.05	12	-43.8	-6.7	-1	-4.5	-2.6	-22.6	-43.8
978	17416244	2892638	Active	52			=	6.976	1.052	0	-100	4	12	-95.8	-2.5	-1.7	-1.5	-0.7	-20.7	-95.8
979	17416266	6183560	Active	60			=	0.944	1.09	0	-100	3.44	12	-105.1	0.3	-0.9	-14.3	-85.8	-103.2	-105.1
980	17431452	11979278	Active	49			=	12.083	1.072	0	-100	4	11	-70.9	-3.1	-5	-4.8	-3.8	-1.9	-70.9
981	17431476	54679553	Active	51			=	7.411	1.314	0	-100	0.63	12	-60	-5.2	-6.7	-15.5	-19.5	-60	-51.8
982	17431526	3136844	Active	48			=	25.354	1.155	0	-100	1.01	12	-36.4	-1.2	-1.1	-2.6	-2.3	-18.7	-36.4
983	17431550	54683829	Active	54			=	3.693	1.048	0	-100	3.18	12	-102.2	-1.8	-3.4	-5.5	-6.7	-72.1	-102.2
984	17431845	2894113	Active	54			=	4.303	1.05	0	-100	1.84	12	-90.7	-4.2	-1.5	-4.3	-12.9	-57.2	-90.7
985	17431874	5399788	Active	50			=	9.076	1.09	0	-100	4	12	-91.6	0.4	-0.6	-1.2	3.1	-5.5	-91.6
986	17431954	1048268	Active	50			=	9.038	1.131	0	-100	0.55	12	-56	-8.9	-9.9	-15.5	-28.1	-43.8	-56
987	17431959	2975985	Active	48			=	19.025	1.146	0	-100	1.17	12	-44.1	-7.3	-6.4	-4	-6.7	-14.4	-44.1
988	17431966	1566250	Active	48			=	31.141	1.214	0	-100	0.91	12	-34.9	-2.2	-6.5	-5.3	-4.6	-14	-34.9
989	17432073	1653161	Active	49			=	12.268	1.297	0	-100	0.62	12	-59.5	-6.6	-10.9	-16.3	-19.8	-27.9	-59.5
990	17432079	1653133	Active	61			=	0.878	1.333	0	-100	0.64	12	-72.8	-1.8	-20.2	-56.8	-68.9	-69.3	-72.8
991	17432088	2959784	Active	48			=	15.077	1.165	0	-100	0.7	12	-46.6	1.6	-1.6	-9.9	-14.7	-37.4	-46.6
992	17432112	2214306	Active	48			=	48.33	1.879	0	-100	1.51	12	-14.3	0	-0.9	1.2	5.6	-5.5	-14.3
993	17432113	1179288	Active	48			=	35.873	1.75	0	-100	1.42	12	-21.7	5.4	7.1	4.9	6.8	-10.6	-21.7
994	17432117	2214201	Active	48			=	22.436	1.235	0	-100	0.66	12	-43.4	-9.2	-4.9	-7.5	-10.6	-29.4	-43.4
995	17432199	2964264	Active	50			=	9.893	1.081	0	-100	1.95	12	-68.4	5.7	6.5	4.8	1.8	-22.9	-68.4
996	17432214	6981965	Active	48			=	14.681	1.092	0	-100	1.09	12	-49.4	-0.6	-4.1	-2.3	-3.5	-27	-49.4
997	17432242	2272804	Active	48			=	16.265	1.06	0	-100	2.15	12	-45.6	0.7	-1.9	0.7	1.9	-7.8	-45.6
998	17432377	5719243	Active	56			=	2.318	1.059	0	-100	4	12	-105.5	-0.2	-1.4	-5.3	-17.8	-97	-105.5
999	17432403	766284	Active	52			=	7.045	1.046	0	-100	3.8	12	-94.2	0.2	-1.7	0	5.3	-21.6	-94.2
1000	17432411	1613471	Active	50			=	11.214	1.077	0	-100	1.68	12	-61.9	-2.6	-4.1	-0.2	-2.9	-20.8	-61.9
1001	17432509	5719806	Active	50			=	8.937	1.097	0	-100	3.16	12	-83.5	7.6	9.3	7.8	4.5	-14.2	-83.5
1002	17432516	5656784	Active	50			=	10.1	1.084	0	-100	3.33	12	-78.8	1.5	2.7	0.6	8.9	-9.3	-78.8
1003	17432518	5727347	Active	54			=	3.655	1.088	0	-100	2.15	12	-100.7	-4	-10	-7.7	-14.4	-64.7	-100.7
1004	17432531	2827046	Active	51			=	8.648	1.111	0	-100	4	12	-97.2	7.3	7.5	7.1	3.3	-3	-97.2
1005	17432643	790561	Active	52			=	6.203	1.029	0	-100	2.04	12	-85.1	2.8	0.7	-0.2	-4.6	-39.9	-85.1
1006	17432688	5540661	Inactive	0			>	150					12	-11.8	-1.5	0.5	0.8	-3.2	-7.8	-11.8
1007	17432741	2898999	Inactive	0			>	150					12	5.4	1.6	-2.8	5.4	3.3	3.2	1.4
1008	17432760	1338511	Inactive	0			>	150					12	9.2	0.4	3.1	4.4	9.2	0	-7.4
1009	17432775	1338433	Active	48			=	21.423	1.247	0	-100	1.02	12	-39.3	7	7.4	0.2	-6	-22.6	-39.3
1010	17432818	2899461	Active	48			=	39.354	1.397	0	-100	0.79	12	-33.7	-2.9	-5.7	-5.8	-7.5	-12.2	-33.7
1011	17432956	2882008	Active	50			=	10.91	1.067	0	-100	1.03	12	-58.6	-0.9	-4.2	-4.5	-11.9	-30.3	-58.6
1012	17433057	797526	Active	55			=	3.175	1.107	0	-100	4	12	-104.6	5.3	-0.5	-4.2	-6.1	-85.9	-104.6
1013	17433154	1188123	Active	51			=	7.084	1.03	0	-100	2.18	12	-83.4	-0.6	0.5	0.8	-3.2	-32.2	-83.4
1014	17433179	935415	Active	54			=	3.627	1.108	0	-100	2.03	11	-91.7	-8.7	-3.8	-6.1	-13.6	-67.4	-91.7
1015	17433283	5737176	Active	51			=	8.49	1.078	0	-100	1.27	12	-65.2	-1.7	-4.1	-4	-4.4	-38.3	-65.2
1016	17433370	2896518	Active	57			=	2.145	1.045	0	-100	3.62	12	-103.2	2.6	2.3	-2.1	-25.7	-95.6	-103.2
1017	17433410	1340892	Active	51			=	7.241	1.054	0	-100	1.33	12	-72.9	-4.8	-3.1	-6.9	-9.6	-38	-72.9
1018	17433495	2949438	Active	50			=	9.054	1.054	0	-100	3.47	12	-85.1	4.9	3.4	1.9	3.9	-11.5	-85.1
1019	17433508	6403829	Active	54			=	3.672	1.132	0	-100	4	12	-83.3	2.8	-1	-0.4	-0.7	-78.7	-83.3
1020	17433538	2286888	Active	60			=	1.042	1.128	-15.5	-100	2.91	12	-102.3	-13.2	-18.5	-27.4	-81	-101	-102.3
1021	17433551	2897727	Active	59			=	1.358	1.156	0	-100	4	12	-104.3	1.7	6.8	-3.2	-65.7	-103.3	-104.3
1022	17433621	3754215	Active	48			=	49.257	2.391	0	-100	1.18	12	-18.1	4.3	7.5	5.5	6.7	-13.4	-18.1
1023	17433744	2929846	Active	48			=	77.878	1.415	0	-100	0.77	12	-21.7	-2.1	-2.1	-0.9	-3.4	-12.4	-21.7
1024	17433747	2929633	Active	52			=	6.979	1.082	0	-100	3.43	12	-94	1.5	2.3	-0.5	-8.1	-23.7	-94
1025	17433772	1361354	Active	51			=	7.08	1.124	0	-100	3.46	12	-92.7	0.4	2	5.6	2.7	-23.3	-92.7
1026	17433998	1517476	Inactive	0			>	150					12	-20.9	-7.1	-5.3	-6.1	-6.1	-13.3	-20.9
1027	17434007	1348398	Active	66			=	0.228	1.091	0	-100	1.37	12	-98.6	-12.3	-43.1	-77	-93.3	-96.9	-98.6
1028	17503827	1971514	Active	54			=	3.661	1.07	0	-100	1.89	12	-88.3	-1.7	-5	-6.3	-13.5	-67.6	-88.3
1029	17503942	2207723	Active	52			=	6.305	1.107	0	-100	1.24	12	-72.7	-1.3	0.2	-2.9	-14.1	-45.4	-72.7
1030	17503957	1882569	Inactive	0			>	150					12	14.1	1.6	2.6	6.4	11.4	12.7	14.1
1031	17503958	5332809	Active	58			=	1.556	1.033	0	-100	3.81	12	-102.3	-3.8	-1.4	-3	-52.5	-100.4	-102.3
1032	17504009	1980705	Inactive	0			>	150					12	9.8	-0.2	0.8	-3.9	-3.7	4.2	9.8
1033	17504015	12004454	Active	51			=	7.093	1.063	0	-100	4	12	-103.8	-0.4	-0.3	-1.4	-1.6	-16.5	-103.8
1034	17504016	2922056	Active	49			=	12.715	1.089	0	-100	1.48	12	-56.4	-5.7	-5.9	-6.2	-2.8	-19.7	-56.4
1035	17504048	3091267	Inconclusive				=	39.315	1.963	6.1	-100	0.85	12	-24.8	4.5	3	4.5	5.6	-15.3	-24.8
1036	17504227	5293996	Active	55			=	3.081	1.133	0	-100	4	12	-106.2	2.1	-4.3	-15.4	-5.6	-87.9	-106.2
1037	17504273	5749544	Active	55			=	2.896	1.097	0	-100	1.23	12	-89.8	-6	-5.3	-11.9	-31.4	-66.1	-89.8
1038	17504278	5292877	Active	48			=	38.889	1.265	0	-100	1.06	12	-26	3.3	4	0.9	-2.5	-12.3	-26
1039	17504288	5754158	Active	63			=	0.55	1.106	0	-100	4	12	-104.1	-1.1	-3.2	-51.7	-101.5	-102.3	-104.1
1040	17504375	1386886	Active	56			=	2.358	1.074	0	-100	2.13	12	-91.4	4.4	-1.5	-5.8	-29.4	-85.3	-91.4
1041	17504405	3093461	Active	54			=	3.788	1.031	0	-100	3.2	12	-97.4	-0.1	-0.9	-1.2	-5.6	-71	-97.4
1042	17504501	3774041	Active	50			=	9.474	1.162	0	-100	0.64	12	-53.4	-6.5	-7.2	-10	-22.7	-46.8	-53.4
1043	17504504	5341505	Active	52			=	6.183	1.092	0	-100	4	12	-104.3	4.1	3.1	4.6	-7.3	-28.3	-104.3
1044	17504547	1997570	Active	60			=	1.017	1.053	0	-100	1.51	12	-97	0.1	-1	-32	-66.2	-89.7	-97
1045	17504555	5756028	Inactive	0			>	150					10	-26.8	-13.4	-23.9		-26.8	-15.9	-16
1046	17504629	2868083	Active	60			=	1.065	1.049	0	-100	2.41	12	-96.3	0.1	0.8	-16.9	-74.1	-91.6	-96.3
1047	17504659	1790776	Active	48			=	50.06	2.931	0	-100	1.44	12	-14.3	-1.6	2.7	6.9	6.9	-7.7	-14.3
1048	17504674	12004524	Active	53			=	5.025	1.026	0	-100	3.14	12	-98.8	2.9	-1.1	-0.3	-4.8	-49.2	-98.8
1049	17504849	6263206	Inactive	0			>	150					12	-6.7	-0.5	2.8	2.1	2.3	1.5	-6.7
1050	17504886	5975095	Active	58			=	1.558	1.114	8.9	-100	2.92	12	-95.7	5.5	9.3	7	-48.9	-92.2	-95.7
1051	17504924	1933137	Active	51			=	7.671	1.093	0	-100	1.23	12	-66.9	1.7	3.5	3	-13.8	-40.3	-66.9
1052	17505093	16478778	Active	57			=	1.918	1.139	0	-100	1.92	12	-104.6	-8	-11.5	-10.4	-39.3	-87.4	-104.6
1053	17505099	12004561	Active	49			=	12.02	1.206	0	-100	2.39	12	-63.3	-1.2	-3.3	-8.2	-10.6	-9.2	-63.3
1054	17505136	9591065	Active	53			=	5.618	1.121	0	-100	1.65	12	-88.5	5.9	4.1	-2.8	-18.3	-39.6	-88.5
1055	17505137	12004565	Active	56			=	2.65	1.092	0	-100	2.98	12	-103	6.7	2.9	-2.8	-18.1	-86.7	-103
1056	17505154	755279	Inactive	0			>	150					12	6.7	5.6	6.2	5.5	6.7	1.9	-2.9
1057	17505157	1959316	Active	61			=	0.859	1.105	0	-100	1.83	12	-92.4	-7.6	-13.7	-25.4	-81.1	-92.4	-92.3
1058	17505266	3285212	Active	56			=	2.619	1.107	0	-100	4	12	-102.6	-5	-9.3	-8.3	-9.2	-96.8	-102.6
1059	17505306	9613210	Inactive	0			>	150	3.426	0	-100	0.5	12	-19.9	-6.3	-4.8	-9.1	-14.3	-11.4	-19.9
1060	17505362	1081350	Active	52			=	6.437	1.407	0	-100	0.61	12	-74.3	-22	-17.2	-17	-19.6	-38.7	-74.3
1061	17505416	1853866	Inactive	0			>	150	1.929	0	-100	0.5	12	-24.7	-4.2	-7.2	-8.6	-3.2	-16.1	-24.7
1062	17505434	6100141	Active	51			=	7.093	1.054	0	-100	2.43	12	-87.3	-1.7	-3.8	-3.9	-7.9	-28.5	-87.3
1063	17505610	3863948	Active	53			=	5.325	1.13	0	-100	4	12	-101.4	-1.5	-4.1	-2	-2	-43	-101.4
1064	17505611	6506668	Active	50			=	11.18	1.058	0	-100	1.31	12	-59.9	1.5	-2.2	-4.7	-6.8	-25.2	-59.9
1065	17505631	1511207	Active	59			=	1.358	1.24	0	-100	0.87	12	-90.3	-22.1	-20	-24.4	-44	-87.7	-90.3
1066	17505654	12004624	Active	50			=	9.456	1.19	0	-100	0.78	12	-52.2	1.9	1.4	-5.9	-21	-47	-52.2
1067	17505691	12004627	Inactive	0			>	150					12	6.1	6.1	3.2	0.7	-3.1	3.8	-2.5
1068	17505730	9642058	Active	48			=	131.424	2.741	0	-100	0.5	12	-27.9	-10.9	-4.1	-8.8	-8.7	-12	-27.9
1069	17505757	1371168	Active	48			=	68.878	2.018	0	-100	0.5	12	-27.8	-1.1	-11.5	-19	-16.2	-19.6	-27.8
1070	17505774	1758310	Active	48			=	96.503	1.48	0	-100	0.57	12	-26.1	-1.2	-6	-1.7	-10.5	-14.7	-26.1
1071	17505822	6511067	Inactive	0			>	150					12	-13.8	-1.2	-6.4	-3.6	-4	-12.2	-13.8
1072	17505910	5616745	Active	60			=	0.936	1.116	0	-100	4	12	-103.6	1.3	-0.7	1.4	-102.8	-102.3	-103.6
1073	17506020	5345275	Active	49			=	13.435	1.088	0	-100	2.44	12	-56.8	-4.3	-7.5	-9.1	-5.7	-7.3	-56.8
1074	17506173	1968717	Inactive	0			>	150					11	-11.8	-3.7	-5.7	-3.5	-1.3	-7.9	-11.8
1075	17506233	736140	Active	51			=	8.269	1.151	0	-100	1.09	12	-65.5	0.7	0.8	0.4	-19	-35.6	-65.5
1076	17506520	1243918	Inactive	0			>	150	3.036	0	-100	0.5	12	-13.2	0.7	-2.7	-3.1	-4.1	-9.9	-13.2
1077	17506562	1184248	Inactive	0			>	150					11	2.7	-0.4	-1.4	0.3	2.7	2.4	2.5
1078	17506727	2224786	Active	48			=	34.754	2.01	0	-100	1.8	12	-17.8	5.2	6.9	4.7	6.5	-5.4	-17.8
1079	17506780	1242747	Inactive	0			>	150					12	6.6	-1.3	-2.5	1.3	6.6	5.1	-0.1
1080	17506937	6894320	Active	49			=	12.238	1.086	0	-100	2.69	12	-63.5	-4.6	-6.9	-11.2	-7.2	-7.4	-63.5
1081	17507012	3132680	Active	48			=	16.892	1.112	0	-100	1.05	12	-47.7	-4.1	-5.6	-0.3	-10	-19.9	-47.7
1082	17507015	1159993	Active	49			=	13.754	1.102	0	-100	1.44	12	-53.8	6	2.5	-1.4	-8.8	-16.5	-53.8
1083	17507053	3106303	Active	53			=	4.578	1.194	0	-100	0.98	12	-67.7	-5.6	-7.5	-9.8	-17.1	-65.4	-67.7
1084	17507137	5722720	Active	48			=	36.519	1.367	0	-100	0.6	12	-40.6	-8.3	-7.4	-8.1	-12.2	-17.7	-40.6
1085	17507180	12004682	Active	51			=	8.707	1.026	0	-100	2.69	12	-81.1	-0.2	-0.1	-0.5	-0.1	-18.5	-81.1
1086	17507264	9592990	Active	48			=	16.027	1.063	0	-100	1.42	12	-47.4	5	-0.6	-0.5	-2	-17	-47.4
1087	17507342	5441374	Active	50			=	9.305	1.139	0	-100	0.88	12	-60.4	-7.6	-7.5	-7.7	-13.3	-38.4	-60.4
1088	17507393	9594900	Active	51			=	7.401	1.087	0	-100	4	12	-101.8	-0.8	-5.3	-4.9	-6.1	-13.9	-101.8
1089	17507433	5759005	Inactive	0			>	150					12	-2.6	-2.6	-1.7	2.3	2.1	0.9	-0.5
1090	17507620	9594182	Active	54			=	3.676	1.106	0	-100	2.43	12	-104.5	-7.9	-5.9	-11.4	-11.9	-66.2	-104.5
1091	17507719	12004700	Active	51			=	8.513	1.068	0	-100	4	12	-94.6	-0.5	-3.8	-3.7	-5.4	-6.9	-94.6
1092	17507925	3119624	Active	48			=	30.944	1.394	0	-100	0.5	12	-38.1	-2.4	-5.4	-9.9	-26.4	-29	-38.1
1093	17508007	1107359	Active	48			=	14.888	1.105	-11.7	-100	2.11	12	-56.3	-8.4	-13.4	-10.9	-15.7	-19.1	-56.3
1094	17508021	5907838	Active	64			=	0.425	1.125	0	-100	1.54	12	-90.7	-8	-17.2	-62.7	-90.7	-87.3	-89.9
1095	17508055	3136845	Active	48			=	113.607	1.719	0	-100	0.5	12	-24.5	-8.6	-6.1	-5.8	-9.4	-20.5	-24.5
1096	17508069	808753	Inactive	0			>	150					12	-8.2	-8.2	-2.2	-4.6	0.1	1.3	1.1
1097	17508111	6871430	Active	53			=	4.983	1.061	0	-100	3.04	12	-97.6	-7.5	-8.7	-6.6	-3.5	-50	-97.6
1098	17508407	3124029	Active	51			=	8.007	1.066	0	-100	4	12	-95.5	2.2	3.3	-2.3	-5.8	-10.9	-95.5
1099	17508418	9593111	Active	56			=	2.414	1.072	-10	-100	2.75	12	-100.7	-9.7	-16.4	-4.5	-33.2	-88.1	-100.7
1100	17508422	5335910	Inactive	0			>	150					12	4.4	4.4	3.4	-0.8	3.4	1.2	-1.1
1101	17508425	5932165	Active	52			=	6.526	1.032	0	-100	3.59	12	-95	-1.4	-0.7	-2	0.6	-27.8	-95
1102	17508497	5439786	Active	51			=	7.26	1.088	0	-100	1.7	12	-80.1	-0.3	0.1	-6.1	-12.2	-30.9	-80.1
1103	17508537	9594188	Active	51			=	8.142	1.072	0	-100	2.63	12	-84.2	-4	-6.3	-5.5	-9.2	-20.4	-84.2
1104	17508566	1116520	Inactive	0			>	150					12	18.6	0.5	6.6	13	18.6	6.2	-10.3
1105	17508628	6263720	Active	51			=	8.652	1.066	0	-100	1.65	12	-72.3	-3.9	-5.7	-5.2	-7.6	-27	-72.3
1106	17508637	3091265	Active	48			=	17.961	1.537	0	-100	4	12	-32.7	0.2	3.4	7.1	10	0.6	-32.7
1107	17508699	3138755	Active	51			=	7.692	1.091	0	-100	4	12	-99.1	-4.3	-2.9	-1.7	-5.9	-12.1	-99.1
1108	17508822	3125556	Active	48			=	39.759	1.24	0	-100	1.38	12	-20.5	-0.3	1.1	-2	1.4	-6.3	-20.5
1109	17508866	5766444	Active	50			=	9.037	1.338	0	-100	0.65	12	-65.8	-18.1	-16.5	-9.9	-18.6	-34.6	-65.8
1110	17508932	3117077	Active	52			=	5.754	1.078	0	-100	2.69	12	-92.1	-4.6	-1.9	-3.9	-0.8	-41.2	-92.1
1111	17509033	1139315	Active	48			=	19.29	1.278	0	-100	0.91	12	-42.7	-2.3	-2.3	-0.7	-6.8	-26.8	-42.7
1112	17509055	1072148	Active	50			=	9.397	1.071	0	-100	2.2	12	-74.3	-8.4	-4	-3.9	-6.5	-18.7	-74.3
1113	17509205	2870872	Active	56			=	2.553	1.204	0	-100	1.5	12	-79.5	4.2	0.7	-2.6	-35.3	-78.5	-79.5
1114	17509318	4326877	Active	49			=	12.718	1.089	-9.4	-100	4	12	-69.6	-6.7	-12.7	-6.3	-13.6	-9.5	-69.6
1115	17510002	4027541	Inactive	0			>	150					12	-5.5	2	-0.5	-2.4	-5.5	-3.7	-2.8
1116	17510122	2052765	Inactive	0			>	150					12	-14.4	-8.3	-6.3	-5.2	-7.1	-11.4	-14.4
1117	17510178	18774285	Active	48			=	28.036	4.169	0	-100	3.3	12	-11.3	1.4	0.1	3	5	-0.6	-11.3
1118	17510190	21157240	Inactive	0			>	150					12	5.7	2.8	4.6	5.7	1.1	1.5	-3.4
1119	17510260	5077441	Active	57			=	2.036	1.148	0	-100	0.74	12	-81	-16.6	-17.2	-20	-43.9	-70.7	-81
1120	17510345	12005188	Active	50			=	10.521	1.083	0	-100	2.19	12	-68.6	5	1.8	1.3	-3.5	-16	-68.6
1121	17510711	12005318	Active	48			=	14.739	1.291	0	-100	0.76	12	-44.2	-0.3	-3.8	-1.6	-10.8	-42.8	-44.2
1122	17510716	6183031	Active	55			=	2.952	1.13	0	-100	4	12	-106.5	-1.7	3.2	4.1	4.2	-98.9	-106.5
1123	17510830	9578480	Active	58			=	1.557	1.124	0	-100	1.11	12	-99.4	-1.7	-4.5	-33.8	-43.2	-78.4	-99.4
1124	17510940	6143546	Inactive	0			>	150					12	-17.8	-10.5	-9.3	-7.7	-12.6	-9.4	-17.8
1125	17510948	12005392	Active	64			=	0.437	1.042	0	-100	1.31	12	-100.7	-4.5	-25.2	-58.2	-83.7	-95.8	-100.7
1126	17510964	20846859	Active	49			=	13.804	1.132	0	-100	1.17	12	-54.5	-2.5	-6.7	-0.5	-14.1	-17.8	-54.5
1127	17511023	4370262	Active	48			=	18.913	1.113	0	-100	1.83	12	-39.6	3.7	-1.7	-5.9	-1.3	-7.6	-39.6
1128	17511161	5528598	Active	54			=	3.611	1.133	0	-100	1.78	12	-98.8	-4.8	-4.2	-0.3	-22.5	-60.3	-98.8
1129	17511197	12005457	Active	58			=	1.496	1.178	0	-100	4	12	-106.2	5.3	8.1	2.7	-57.6	-105.1	-106.2
1130	17511245	2928413	Active	55			=	2.981	1.075	0	-100	1.69	12	-99.2	-2.2	-2.6	-6.1	-27	-67.9	-99.2
1131	17511285	6043210	Active	53			=	4.984	1.185	0	-100	1.05	12	-68.9	-6.9	-10.2	-8.4	-12.5	-62.2	-68.9
1132	17511305	12005494	Active	58			=	1.513	1.068	0	-100	3.17	12	-103.7	-5	-5.7	-6.8	-53.5	-102.8	-103.7
1133	17511310	12005497	Active	54			=	3.769	1.124	0	-100	0.82	12	-81.1	-6.1	-14.5	-18.3	-28.2	-53.2	-81.1
1134	17511446	6099983	Active	53			=	5.498	1.062	0	-100	2.38	12	-89.4	1.4	0.2	0.6	-1.7	-45.7	-89.4
1135	17511450	12005522	Active	48			=	84.159	1.44	0	-100	0.58	12	-29	-4.6	-3.3	-6.7	-9.6	-11.6	-29
1136	17511500	4898779	Inactive	0			>	150	2.174	0	-100	0.5	12	-18.6	-1.7	-1.9	-4.3	-7.5	-12.9	-18.6
1137	17511596	3876917	Active	51			=	7.753	1.079	0	-100	2.59	12	-85.6	-5.2	-6	-8.2	-7.6	-23.1	-85.6
1138	17511764	1905350	Active	49			=	12.132	1.118	0	-100	2.52	11	-63.7	2.4	1	-10.7	-10.2	-8.2	-63.7
1139	17511782	9632496	Active	54			=	3.891	1.053	0	-100	2.98	12	-102.9	-2.2	-3.2	-3.5	-7.5	-67.2	-102.9
1140	17511825	3534085	Active	48			=	19.088	1.164	0	-100	2.91	12	-33.2	-3.3	-0.4	1.6	5.4	-2.4	-33.2
1141	17511827	749177	Active	48			=	18.475	1.257	0	-100	3.35	12	-33.2	-3.2	-1.2	4.1	1.8	-1.3	-33.2
1142	17511846	1930124	Active	48			=	14.144	1.163	0	-100	0.6	12	-53.4	-6.5	-9	-10	-23.1	-30.9	-53.4
1143	17511877	1935947	Active	49			=	12.012	1.032	0	-100	3.98	12	-70.8	-0.9	-0.8	0.4	0.8	-3	-70.8
1144	17511914	1601813	Active	48			=	63.39	2.064	0	-100	1.03	12	-18	7	4.6	-2	0	-9.1	-18
1145	17511958	12005575	Active	49			=	12.45	1.159	0	-100	2.41	12	-60.8	-1.7	0.3	1.7	5.9	-11.1	-60.8
1146	17511991	3718852	Active	48			=	18.346	1.198	0	-100	1.1	11	-42.9	-1.6	-3.2	0.1	-0.6	-29	-42.9
1147	17512042	1918330	Inactive	0			>	150					12	9.4	-1.1	-4.1	-1.5	2	9.4	6.3
1148	17512066	1909055	Inactive	0			>	150					12	-5.7	-0.4	-3.1	2.4	-5.7	3.1	-5.3
1149	17512202	6882556	Active	48			=	32.626	1.324	0	-100	0.72	12	-35.1	-5	-2.8	-3.8	-6.5	-24.5	-35.1
1150	17512274	12005609	Active	50			=	9.209	1.152	0	-100	4	12	-101.4	3.8	0.9	-10.1	-5.4	3.8	-101.4
1151	17512320	12005614	Active	52			=	6.028	1.154	-13	-100	3.02	12	-95.8	-10	-12.7	-13.5	-17.7	-44	-95.8
1152	17512508	4605161	Active	48			=	74.355	1.442	0	-100	0.89	12	-19.7	-2.2	-3.5	-1.6	-2.5	-7.8	-19.7
1153	17512642	9608279	Active	49			=	13.811	1.067	0	-100	1.59	12	-53	1.1	3.5	1.5	-2.5	-17.3	-53
1154	17512659	1972140	Inactive	0			>	150					12	-21	-2.6	-5.6	-8	-9.9	-18.5	-21
1155	17512710	12005660	Inactive	0			>	150					12	-8.4	3	2.2	-4.7	-3.1	-5.2	-8.4
1156	17512723	12005662	Inactive	0			>	150					12	4.5	4.5	3	2.5	-1.7	0.1	-2.4
1157	17512729	5934507	Active	56			=	2.341	1.093	0	-100	4	12	-102.5	-1.4	-1.5	-6.7	-16.5	-98.8	-102.5
1158	17512787	5797650	Active	55			=	2.887	1.145	0	-100	4	12	-104.5	-1.4	3.3	5.6	2.8	-100.6	-104.5
1159	17512874	5917526	Inactive	0			>	150					11	4.1	3.2	4.1	1.8	-1	2	-1.7
1160	17512881	5903656	Active	48			=	16.103	1.133	0	-100	1.56	12	-46.4	8.4	7.8	4	2.9	-17.1	-46.4
1161	17512973	6184189	Active	50			=	9.422	1.075	0	-100	1.41	12	-65.3	1.9	-1.1	-1	-6.3	-30.1	-65.3
1162	17513044	1962096	Active	53			=	5.621	1.094	0	-100	1.58	12	-78.1	-7.8	-1.4	-4.2	-5.2	-50.7	-78.1
1163	17513168	1884906	Active	58			=	1.519	1.096	0	-100	1.16	12	-98.9	-5.1	-12.1	-24.7	-47.1	-81.5	-98.9
1164	17513242	5952832	Active	48			=	18.726	1.196	0	-100	1.13	12	-42.3	6.3	8.2	4.2	-6.1	-21.7	-42.3
1165	17513246	5191412	Active	50			=	9.465	1.073	0	-100	1.75	12	-69.5	5.5	6.4	-4.4	-5.6	-23.8	-69.5
1166	17513255	1883658	Active	57			=	1.803	1.06	0	-100	1.11	12	-91.7	-3.5	-10.4	-19.1	-46.9	-76	-91.7
1167	17513287	1883073	Active	48			=	25.307	1.378	0	-100	0.73	12	-38.9	4.3	4.2	-3	-18.3	-24.2	-38.9
1168	17513366	934049	Inactive	0			>	150					11	-10	-6.8	-8.1	-8.7	-2.4	7	-10
1169	17513390	6300247	Active	48			=	17.825	1.175	0	-100	1.04	12	-47.1	-3.9	-5.8	1.4	-13.5	-16.6	-47.1
1170	17513460	1980951	Inactive	0			>	150					12	5.1	5.1	2.6	-1.7	-1	3.1	1.9
1171	17513462	1829181	Active	49			=	11.644	1.113	0	-100	1.32	12	-58.5	-5.1	-6.3	-6	-3.6	-24.9	-58.5
1172	17513468	3774963	Active	51			=	7.377	1.101	0	-100	1.53	12	-71.4	-2.3	-3.5	-2.7	-0.6	-41.1	-71.4
1173	17513492	5419411	Active	66			=	0.245	1.099	0	-100	4	12	-102.8	-11.4	-21.5	-99.1	-98.1	-101.8	-102.8
1174	17513505	4204460	Inactive	0			>	150					12	9.6	0.5	4	3.1	9.6	-2.4	-6.8
1175	17513579	1878251	Active	48			=	32.692	3.005	2.5	-100	2.33	12	-11.9	1.6	1.2	1.4	5.9	0.7	-11.9
1176	17513732	6866769	Active	48			=	89.409	1.841	0	-100	0.5	11	-29	-9.1	-10.8	-10.1	-11.1	-17.2	-29
1177	17513788	6377714	Active	48			=	35.825	1.177	0	-100	1.23	12	-25.3	0.6	2.2	1.2	-1.8	-9	-25.3
1178	17513789	5596757	Active	66			=	0.257	1.066	0	-100	4	12	-101.5	-3.8	-17.3	-101.5	-98.2	-100.1	-101.4
1179	17513878	6035592	Active	57			=	2.126	1.089	8.2	-100	4	12	-105.3	9.8	9	4.4	-16.1	-104.4	-105.3
1180	17513924	6411721	Active	48			=	124.506	1.777	0	-100	0.59	12	-21	4.4	0.7	-5.4	-8.1	-14.5	-21
1181	17513967	9616928	Active	50			=	10.675	1.064	0	-100	3.75	12	-78.2	-1.3	-4.7	-1.8	-5.1	-5.3	-78.2
1182	17513993	1987332	Active	48			=	58.951	1.481	0	-100	0.84	12	-23.4	1.6	3.3	1.1	-7.2	-12.1	-23.4
1183	17514157	12005778	Active	50			=	10.901	1.07	-10.5	-100	3.82	12	-79.6	-10	-11.7	-9.4	-11	-14.8	-79.6
1184	17514185	5775810	Inactive	0			>	150					12	-14.6	1.3	0.1	-3.5	-4.5	-7.5	-14.6
1185	17514209	1963338	Inactive	0			>	150	1.77	0	-100	0.5	12	-23.5	-5.2	-3.4	-2.3	-10.8	-13.4	-23.5
1186	17514219	3562364	Inactive	0			>	150	3.375	0	-100	0.5	12	-24.4	-7.8	-8.8	-7	-6.4	-11.3	-24.4
1187	17514236	1943581	Active	59			=	1.345	1.076	0	-100	1.87	12	-92.9	-2.3	-2.9	-15	-59	-92.1	-92.9
1188	17514297	6533277	Active	57			=	2.019	1.153	0	-100	0.9	12	-75.9	-2.8	-7.1	-20.3	-48.8	-75.9	-74.5
1189	17514351	4087131	Active	52			=	6.375	1.092	0	-100	3.65	12	-97.4	-1.9	-3.8	-3.2	-10.5	-28.5	-97.4
1190	17514380	2142305	Active	52			=	6.349	1.061	0	-100	2.29	12	-87.4	-3.5	-2.9	-1.9	-2.6	-37.1	-87.4
1191	17514461	6289422	Active	55			=	3.181	1.081	0	-100	4	12	-105	-1.1	0.2	2	-0.4	-88.9	-105
1192	17514507	4049585	Active	48			=	18.38	1.101	0	-100	1.97	12	-40	8.6	1.6	2.7	3.2	-8.3	-40
1193	17514622	2142309	Active	56			=	2.56	1.083	0	-100	2.5	12	-91.3	2.4	-0.9	-4.8	-22.5	-85.9	-91.3
1194	17514765	4124689	Active	49			=	11.376	1.055	0	-100	2.86	12	-68.9	-3.6	-2.9	-2.3	-2.8	-8.4	-68.9
1195	17514919	6622210	Active	51			=	8.884	1.085	0	-100	4	12	-96.8	5.9	0.7	-1.6	-2.1	-1.8	-96.8
1196	17515147	12005954	Active	48			=	18.277	1.096	-13.2	-100	2.57	12	-45.7	-14.9	-13.8	-15.5	-8.2	-16.7	-45.7
1197	17515256	2134165	Active	51			=	7.646	1.148	0	-100	1.73	12	-79.9	-9.6	-12	-7.9	-13.7	-26.9	-79.9
1198	17515326	9676586	Active	54			=	3.742	1.07	-10.6	-100	2.67	12	-91	-9.7	-9.8	-14.8	-16.7	-73.3	-91
1199	17515375	1416668	Active	54			=	3.609	1.174	0	-100	1.42	12	-90.1	6.6	1	-11.9	-22.6	-60.5	-90.1
1200	17515615	12006098	Active	48			=	74.811	1.671	0	-100	0.5	12	-28.8	-5.6	-6.9	-12.8	-15.8	-19.2	-28.8
1201	17515713	12006125	Active	53			=	4.908	1.079	-12	-100	2.31	12	-97.5	-11.3	-11.3	-11.1	-22	-55	-97.5
1202	17515717	12006126	Active	56			=	2.552	1.118	0	-100	1.56	12	-95.3	-6.1	-2.5	-15.1	-27.8	-76.3	-95.3
1203	17515756	12006134	Active	51			=	8.556	1.043	0	-100	3.02	12	-84.5	-2.4	-1.5	-2.6	0	-16.5	-84.5
1204	17515761	7109939	Inactive	0			>	150					12	6.7	6.7	3.6	1.2	3.3	4.7	5.7
1205	17515824	12006167	Active	53			=	4.981	1.124	0	-100	2.9	12	-102.4	6.9	3.7	-2.7	-10.1	-48.4	-102.4
1206	17515830	12006169	Inconclusive				=	61.51	5.148	4.4	-100	1.03	11	-14.5	1.6	3.4	4.3	8.1	-11.2	-14.5
1207	17515853	12006187	Inactive	0			>	150					12	-8.1	2.9	0.5	4.4	6.7	3.6	-8.1
1208	17515876	4057832	Active	49			=	11.583	1.207	0	-100	0.71	12	-49.1	-3.7	-1.6	-7	-17.6	-44.8	-49.1
1209	17515878	12006202	Active	49			=	11.542	1.082	0	-100	4	12	-76.1	3.4	2.6	-3.5	3.8	4	-76.1
1210	17515891	9654161	Active	48			=	24.101	1.184	0	-100	2.04	11	-27.6	-2.4	-3.9	1.9	-3.2	-3.3	-27.6
1211	17516228	6004217	Active	50			=	10.944	1.136	0	-100	1.76	12	-65.1	-8.3	-11.2	-7.6	-11.4	-15.9	-65.1
1212	17516543	6261459	Active	50			=	10.143	1.097	-9.2	-100	2.15	12	-73.2	-8	-9.3	-4.3	-18.1	-23.8	-73.2
1213	17516558	4883642	Active	53			=	5.164	1.121	13.1	-100	1.47	12	-73.2	9.8	10.3	10.8	3.2	-50.2	-73.2
1214	17516578	5452980	Active	49			=	11.497	1.132	0	-100	1.91	12	-62.4	-6.9	-2.6	-2.1	-1.6	-17	-62.4
1215	17516708	3941719	Inactive	0			>	150					12	-21	-5.3	-5.7	-9.2	-10.7	-19.3	-21
1216	17517051	3383129	Active	48			=	99.702	3.626	0	-100	1	12	-12.3	0.6	-0.5	0.3	3.7	-9	-12.3
1217	17517158	5676317	Active	54			=	4.208	1.112	0	-100	2.59	12	-102.2	0.5	0.3	-4.4	-9.8	-59.4	-102.2
1218	17517207	4571353	Inactive	0			>	150					10	23.3	2.4	0.7	2	7.7	23.3	8.2
1219	17517230	2375678	Active	48			=	27.067	1.372	0	-100	0.79	12	-36.5	-9.1	-4.8	0	-3.9	-26.9	-36.5
1220	17517398	3998917	Active	48			=	37.184	1.579	0	-100	0.5	11	-38.2	-7.8	-9.3	-9.7	-10	-36.2	-38.2
1221	17517437	3647645	Active	49			=	13.668	1.1	0	-100	1.73	12	-53.6	2.1	1.3	2.9	1	-16.5	-53.6
1222	17517469	2456821	Inactive	0			>	150					12	3.9	3.9	1.1	-0.9	2	2.4	0.2
1223	22400408	4588426	Inactive	0			>	150					12	8.1	3.1	3.3	2.9	-1.6	8.1	-0.2
1224	22400416	15944671	Active	54			=	3.575	1.062	0	-100	1.87	12	-98.4	-1.8	-2.5	-7.2	-18.3	-63.3	-98.4
1225	22400515	15944675	Active	50			=	9.566	1.082	0	-100	2.41	12	-74.2	5.3	8	6.8	5	-18.6	-74.2
1226	22400570	6884367	Active	52			=	6.201	1.137	0	-100	4	12	-106.5	5.6	5	0.8	0.4	-27.8	-106.5
1227	22400624	5530131	Active	56			=	2.612	1.064	0	-100	2.62	12	-96.7	-2.9	-9	-6.2	-20.5	-85.6	-96.7
1228	22400821	15944722	Active	55			=	3.441	1.211	0	-100	0.58	12	-65.2	-16.2	-13.5	-19.3	-38.7	-63.7	-65.2
1229	22400823	15944723	Active	48			=	33.563	1.308	0	-100	1.01	12	-30.5	5.6	2.4	-2.2	-4.6	-13.2	-30.5
1230	22400851	1791258	Active	52			=	6.875	1.139	0	-100	0.87	12	-61.2	-0.7	-1.6	-8.5	-19.5	-50.6	-61.2
1231	22400902	4289004	Active	52			=	5.766	1.301	-8.7	-100	0.81	12	-64.9	-13.4	-16.1	-13.2	-31.3	-60.8	-64.9
1232	22400904	4433156	Active	51			=	7.182	1.231	-4.4	-100	0.83	12	-60.9	-9	-9.1	-11.5	-21	-54.6	-60.9
1233	22400937	1576690	Active	48			=	28.177	1.267	0	-100	1.64	12	-26.4	2.5	-4.2	1.2	-3.8	-4.6	-26.4
1234	22400945	2106395	Active	48			=	90.953	1.755	0	-100	0.76	12	-18.8	3.7	1.7	1	-4.7	-13.8	-18.8
1235	22400955	5844157	Inactive	0			>	150					12	-25.3	-6.9	-13.7	-13.8	-25.3	-18.2	-23.5
1236	22401021	985266	Inactive	0			>	50					10	8.4	4.8	3	-0.1	3.6	8.4
1237	22401126	2328694	Active	50			=	9.634	1.079	0	-100	1.57	12	-67.6	-2.3	-1.9	0.7	-9.4	-24.4	-67.6
1238	22401185	2376189	Active	52			=	5.924	1.068	0	-100	4	12	-102.6	-2.2	-4.1	-2.9	-8.2	-32.5	-102.6
1239	22401187	4067241	Active	53			=	4.653	1.126	0	-100	1.86	12	-77.2	1.4	2.9	0.4	-2.7	-62.2	-77.2
1240	22401243	6506157	Active	57			=	2.22	1.055	0	-100	2.3	12	-97.1	-2.9	-6.1	-7.5	-30.5	-88.3	-97.1
1241	22401268	44602301	Inactive	0			>	150					12	-8.7	1.5	1.9	-0.7	0.5	-3	-8.7
1242	22401278	1620331	Active	61			=	0.855	1.098	0	-100	4	12	-105.5	-6.1	-9.8	-11.1	-99.7	-104.6	-105.5
1243	22401280	5619065	Active	56			=	2.411	1.078	0	-100	3.51	12	-100.5	-0.5	-4.2	-10.4	-18.5	-93.6	-100.5
1244	22401319	6869206	Active	57			=	2.182	1.299	0	-100	0.94	12	-96.4	-25.3	-19.1	-20	-29.2	-72.4	-96.4
1245	22401345	1952961	Active	48			=	44.075	1.249	0	-100	0.7	12	-31.4	-0.9	-3.1	-4.3	-7	-20.2	-31.4
1246	22401394	3996696	Active	48			=	107.869	2.736	0	-100	0.5	12	-25.3	0.4	-1.3	-1.7	-17.3	-25.3	-21.1
1247	22401398	6918774	Active	56			=	2.794	1.111	0	-100	4	12	-103.9	-0.1	-1	0.5	0.6	-101.9	-103.9
1248	22401407	9933683	Active	55			=	2.88	1.082	-10.9	-100	4	12	-101.4	-11.1	-7.6	-14.8	-17.4	-92.3	-101.4
1249	22401408	4563	Active	56			=	2.731	1.116	0	-100	4	12	-106.8	2.3	-2.2	3	-2.2	-101.9	-106.8
1250	22401619	1189431	Inactive	0			>	150					12	-16.2	-5.8	-5.7	-11.1	-5.1	-7	-16.2
1251	22401668	3336226	Active	48			=	21.661	1.191	0	-100	1.41	12	-36.6	6.5	4.6	1.3	2.1	-14.2	-36.6
1252	22401762	2043610	Active	57			=	2.025	1.18	0	-100	0.85	12	-78.8	-13.4	-12	-12.8	-53.1	-71.1	-78.8
1253	22401774	6884770	Inactive	0			>	150					12	-5.9	-5.9	-5.3	-5.5	-5.8	-0.4	2
1254	22401798	919775	Inactive	0			>	150					12	7.4	-1.5	4.6	3.3	6.4	-2.4	7.4
1255	22401799	5521968	Active	53			=	4.653	1.086	0	-100	3.47	12	-105.1	2.7	1.6	1.6	-7.1	-55.3	-105.1
1256	22401855	5905321	Active	57			=	2.216	1.132	0	-100	4	12	-104.9	-5.9	-8.9	-8.3	-18.8	-103.6	-104.9
1257	22401935	1234444	Active	48			=	29.995	1.415	0	-100	0.5	12	-36.5	-11.9	-10.3	-14.8	-17.8	-31.6	-36.5
1258	22401989	5045172	Inactive	0			>	150	4.546	0	-100	0.81	12	-12.2	2.9	0.8	0.1	-3.9	-5.6	-12.2
1259	22402045	2126544	Active	48			=	17.353	1.053	0	-100	2.7	12	-40.3	4.4	3.4	1.9	1	-3.5	-40.3
1260	22402101	2084086	Inactive	0			>	150					12	-12.1	1.5	1.9	-3.6	-12.1	-3.9	-0.6
1261	22402107	7110101	Inactive	0			>	150					11	-4.3	-1.5	-2.2	-0.3	-2.7	-1.6	-4.3
1262	22402118	15944854	Inactive	0			>	150					12	-11.1	0.9	-1.6	-0.3	-2.4	-11.1	-10.3
1263	22402159	7110084	Active	55			=	3.023	1.262	0	-100	0.5	12	-72.4	-25.6	-21.7	-22.3	-37.2	-57.9	-72.4
1264	22402163	7110074	Inactive	0			>	150					12	8.6	5.9	6.5	6.6	8.6	1.6	-2.3
1265	22402179	5521786	Active	56			=	2.42	1.135	0	-100	4	12	-105	2.9	3.5	1.1	-15.9	-94.8	-105
1266	22402202	5550743	Active	48			=	16.372	1.064	0	-100	2.25	12	-45.2	-5.3	-5.9	-3.1	-3.3	-5.9	-45.2
1267	22402211	54679599	Active	55			=	3.033	1.112	0	-100	4	12	-102.9	-0.5	0.4	2	5	-96.2	-102.9
1268	22402269	15944881	Active	48			=	15.666	1.114	0	-100	2.18	12	-47.4	2.3	2.2	7.5	5.9	-9.2	-47.4
1269	22402326	4616329	Active	48			=	81.845	1.501	0	-100	0.54	12	-29.7	-0.5	-1.1	-8	-14.8	-14.2	-29.7
1270	22402333	827781	Inactive	0			>	150					12	9.2	4.5	5.2	6	9.2	5.5	3.4
1271	22402334	15944884	Active	57			=	2.137	1.074	-12.9	-100	2.2	12	-94.8	-10.8	-12.4	-21.3	-41.2	-90.7	-94.8
1272	22402336	15944885	Active	58			=	1.479	1.07	0	-100	1.42	12	-94.9	-4.8	-11.6	-18.4	-50.6	-89.1	-94.9
1273	22402351	1615882	Inactive	0			>	150					12	-8.2	4.7	3.8	0.4	-2.8	-7.7	-8.2
1274	22402409	4377722	Inactive	0			>	150					12	-4.7	2.4	1.4	3.1	-2.3	0.3	-4.7
1275	22402423	15944898	Active	52			=	5.794	1.155	0	-100	1.01	12	-69.5	-6.4	-9	-10	-12.5	-53.2	-69.5
1276	22402450	4246134	Inactive	0			>	150					12	-8.3	5.7	4.6	1.6	-0.9	-3.4	-8.3
1277	22402471	15944907	Active	49			=	12.982	1.137	0	-100	0.79	12	-52.2	-1.3	-2.3	-4.5	-18.9	-32.1	-52.2
1278	22402487	2384967	Active	48			=	30.658	1.201	0	-100	0.72	12	-36.8	-4.8	-3.6	-4.9	-7	-23.9	-36.8
1279	22402520	4655993	Inactive	0			>	150					12	-19	-10.1	-6.9	-8	-9.7	-16.5	-19
1280	22402524	2499208	Active	60			=	1.026	1.052	-12.3	-100	3.63	12	-104.5	-10.3	-14.3	-21.1	-85.3	-102.8	-104.5
1281	22402532	2405538	Inactive	0			>	150					12	-8.8	3.2	3.4	-2.1	-3.5	-8.8	-5
1282	22402533	2422766	Active	48			=	15.209	1.169	0	-100	1.2	12	-47.5	-1	-2.4	-0.5	2.1	-27.1	-47.5
1283	22402598	6878229	Active	50			=	10.919	1.174	0	-100	1.04	12	-57	-1	-2.2	-2	-10.6	-33.1	-57
1284	22402732	9679359	Active	49			=	11.793	1.143	0	-100	1.31	11	-58.3	-8.1	-9.1	-8.5	1.4	-24.5	-58.3
1285	22402733	5815752	Active	57			=	2.161	1.055	0	-100	3.21	12	-103.7	0	-0.9	0.2	-27.8	-93.1	-103.7
1286	22402807	2096885	Inactive	0			>	150	2.384	0	-100	0.58	12	-17.6	3.5	2.2	-4.5	-6	-16.7	-17.6
1287	22402818	9617020	Active	48			=	20.275	1.285	0	-100	0.5	12	-41.1	-7.8	-10.1	-12.9	-24.7	-37.4	-41.1
1288	22402856	2000865	Active	51			=	8.283	1.174	0	-100	1.56	12	-73	-2.6	-6.8	-8.9	-7.5	-29.2	-73
1289	22402981	693946	Active	48			=	19.482	1.356	0	-100	0.58	12	-50.3	-8.3	-11.7	-8.9	-18.4	-25.8	-50.3
1290	22403191	2523404	Active	48			=	16.667	1.331	0	-100	0.7	12	-45.3	-0.9	-1.1	-9.5	-13.6	-35.7	-45.3
1291	22403307	2900980	Inactive	0			>	150					12	-9.2	-5.3	-7.7	-9.2	-4.3	-4	-1.7
1292	22403312	2900872	Active	53			=	5.11	1.08	0	-100	0.92	12	-69.9	-1.7	-4.5	-11.8	-22.2	-54.3	-69.9
1293	22403374	1790658	Active	57			=	2.167	1.107	0	-100	1.06	12	-94.1	-6.7	-11.6	-22.5	-35.1	-71.8	-94.1
1294	22403384	2343864	Active	54			=	4.098	1.036	0	-100	4	12	-99.8	-0.3	-0.3	1.8	0.7	-69.5	-99.8
1295	22403461	5029159	Active	48			=	94.279	2.253	0	-100	0.5	12	-29.3	-6	-6.8	-14	-5.4	-17.9	-29.3
1296	22403483	15944948	Inactive	0			>	150					12	-9.6	-4.9	-8.6	-9.6	-3.2	0.2	-1.7
1297	22403588	2434116	Inactive	0			>	150					12	-26.3	-13.1	-11.6	-10.3	-2.8	-15.4	-26.3
1298	22403601	1335691	Active	49			=	13.415	1.074	0	-100	4	11	-62.6	-0.4	-1.2	0.1	-4.6	6.3	-62.6
1299	22403643	15944956	Active	48			=	17.251	1.078	0	-100	1.21	12	-45	0	-0.5	0.8	-3	-20.7	-45
1300	22403674	4096877	Inactive	0			>	150	3.841	0	-100	0.74	12	-12.5	3.8	0.5	-1.9	-1.5	-8.5	-12.5
1301	22403678	9688468	Inactive	0			>	150					12	10.3	6.8	8.5	9.8	10.3	5.3	-9.4
1302	22404021	2443410	Inactive	0			>	150					12	-8.7	-2.9	-3.8	0.3	-3.5	-4.5	-8.7
1303	22404429	9606457	Active	49			=	11.899	1.038	-11.7	-100	2.42	12	-67.8	-12.9	-12.7	-11.9	-9.7	-21.8	-67.8
1304	22404452	6901613	Active	48			=	34.298	1.215	0	-100	0.72	12	-35	-2.4	-6.7	-3.8	-6	-22.6	-35
1305	22404492	4237595	Active	48			=	17.888	1.253	9.9	-100	0.88	12	-37.6	5.7	7.7	6.5	5.8	-25.8	-37.6
1306	22404540	1208701	Inactive	0			>	150					12	-17.8	-8	-9.2	-4.9	-15	-15.4	-17.8
1307	22404604	2132296	Active	48			=	21.094	1.173	0	-100	1.75	12	-35.2	6.8	7.9	3.8	2.9	-9.1	-35.2
1308	22404661	15945002	Active	48			=	23.517	3.186	0	-100	4	12	-14	-1.9	-3.2	-3.8	1.2	1.1	-14
1309	22404738	3407752	Inactive	0			>	150					12	-6.3	-4.2	-6.3	-3.8	-4.8	-2.7	-4.8
1310	22404749	6110289	Active	49			=	11.473	1.108	0	-100	2.59	12	-66.7	-1.3	-1.8	3.1	-1.8	-10.3	-66.7
1311	22404758	990032	Active	48			=	34.303	1.21	0	-100	1.17	12	-27.9	-1.5	-0.6	-1.1	-4.7	-8.1	-27.9
1312	22404823	4966398	Active	48			=	43.492	1.564	0	-100	0.53	12	-38.7	-10.2	-9.9	-6.9	-10.2	-22.9	-38.7
1313	22404833	6250439	Inactive	0			>	150					12	8.7	3.5	2.6	1.9	-0.9	3.7	8.7
1314	22404841	4830569	Active	52			=	6.618	1.344	0	-100	0.5	12	-52.4	-22	-19.7	-25.4	-30.9	-48.2	-52.4
1315	22404892	4831088	Active	56			=	2.365	1.087	0	-100	2.86	12	-107	-6.1	-8	-8.8	-23.6	-89.9	-107
1316	22405060	9652250	Active	48			=	39.524	1.63	0	-100	0.6	12	-33.3	0.5	0.3	-0.9	-13.4	-33.3	-29.8
1317	22405237	4880464	Active	55			=	3.469	1.155	8.8	-100	1.69	12	-87.1	8.1	6.9	5.3	-13	-64.5	-87.1
1318	22405324	7314608	Active	53			=	5.001	1.104	0	-100	1.95	12	-95	-3.9	-2.4	-3.7	-14.7	-46	-95
1319	22405366	5453595	Active	52			=	5.951	1.076	0	-100	3.69	12	-99.6	0.8	-0.3	-0.1	-11.6	-33.7	-99.6
1320	22405415	1790587	Active	48			=	49.465	1.443	0	-100	0.88	12	-25.9	-3.5	-0.8	-2.2	-3.8	-11.7	-25.9
1321	22405436	1790538	Active	60			=	1.087	1.083	0	-100	1.14	12	-91.3	-1.6	-7.5	-32.9	-64.4	-81.8	-91.3
1322	22405468	6438503	Active	55			=	3.009	1.093	0	-100	4	12	-104.1	-1.8	0	1.1	-1.8	-92.4	-104.1
1323	22405512	5281600	Inactive	0			>	150					12	-25.8	-2	-6.5	-25.8	-20.6	-19.1	-24.3
1324	22405520	643007	Active	58			=	1.681	1.04	0	-100	4	12	-103.3	0.5	-0.1	0.9	-44.4	-102	-103.3
1325	22405521	3010929	Active	57			=	2.056	1.204	-9.1	-100	3.2	12	-103.7	-11.1	-7	-10.8	-37.3	-94.8	-103.7
1326	22405778	15945082	Inactive	0			>	150					12	-31.9	-12.9	-14.8	-14.7	-4.5	-10	-31.9
1327	22405785	6401254	Active	48			=	15.791	1.055	0	-100	2.39	12	-46.9	0.2	-2.1	-2	-0.6	-6	-46.9
1328	22405796	5190395	Active	53			=	5.481	1.199	0	-100	0.81	12	-61.7	-5	-5.7	-9.3	-22.7	-59.7	-61.7
1329	22405833	2319979	Active	48			=	21.147	1.413	0	-100	3.51	12	-23	1.1	-1.4	-6.2	-0.5	-0.6	-23
1330	22406059	2312168	Active	48			=	73.749	1.647	0	-100	0.69	12	-23.7	-1.2	-3.4	-0.2	-4.3	-17.5	-23.7
1331	22406114	2347498	Inactive	0			>	150					12	6	-0.1	0	-1.7	6	4.6	6
1332	22406116	16240205	Inactive	0			>	150					12	-6	3	2.5	1.3	-1.9	0.3	-6
1333	22406154	5888815	Active	51			=	7.397	1.086	0	-100	3.74	12	-93.2	2.1	1.6	2.2	2.4	-18.9	-93.2
1334	22406176	2078313	Active	48			=	16.985	1.209	0	-100	1.12	12	-47.3	-4.2	-3.5	-10.4	-2.9	-19.4	-47.3
1335	22406209	6508323	Active	57			=	2.148	1.108	0	-100	1.37	12	-99.9	-9.1	-8	-14.3	-38.2	-74.8	-99.9
1336	22406288	15945131	Active	48			=	139.566	6.481	0	-100	0.79	12	-15.3	7.4	4.5	-0.3	-11.2	-2.9	-15.3
1337	22406376	3953791	Active	48			=	26.605	1.226	0	-100	0.99	12	-34.9	-1.5	-1.6	2.1	-3.1	-19.9	-34.9
1338	22406554	4604044	Inactive	0			>	150	2.127	0	-100	0.59	12	-18.1	0.8	0.8	-0.4	-7.5	-16.7	-18.1
1339	22406636	2088490	Inactive	0			>	150	2.579	0	-100	0.71	12	-14.5	3.4	-1.2	0.8	-1.8	-12.6	-14.5
1340	22406654	2125018	Active	48			=	41.137	1.662	0	-100	1.08	12	-25	-7.9	0.7	-5.2	2	-11	-25
1341	22406706	4145279	Active	57			=	1.976	1.174	0	-100	0.62	12	-77.9	-20	-19.2	-21.7	-47.3	-68.1	-77.9
1342	22406719	3595670	Active	48			=	25.297	1.854	0	-100	2.83	12	-18.6	4.1	4.7	2.9	7.6	-1.7	-18.6
1343	22406720	3606715	Inactive	0			>	150					12	-17	-2.6	-4.2	-3	-7.2	-12.8	-17
1344	22406886	5829511	Active	54			=	4.306	1.041	0	-100	3.4	12	-103.2	-0.5	1.3	-3.3	-5.1	-61.9	-103.2
1345	22406911	6040720	Active	52			=	5.752	1.065	-9.2	-100	4	12	-105.3	-8.1	-8.7	-10.3	-10.4	-41	-105.3
1346	22407047	5713121	Active	49			=	11.485	1.108	0	-100	2.67	12	-67.2	-3.4	-2.9	-1.3	-5.7	-9.2	-67.2
1347	22407107	2079709	Inactive	0			>	150					12	8.1	-0.2	2.1	3.7	8.1	6.1	1.9
1348	22407131	15945190	Inactive	0			>	150					12	-2.5	-0.6	-2.5	0.4	0.3	-2.1	1.6
1349	22407328	2448618	Active	48			=	40.481	1.349	0	-100	1.56	12	-17.6	3.5	2.9	-1.1	-1.2	-3.5	-17.6
1350	22407362	2421792	Active	54			=	3.732	1.088	0	-100	1.28	12	-90	-7.3	-6.8	-10.9	-23.6	-56.9	-90
1351	22407390	2427018	Inactive	0			>	50					10	6.5	-1.7	-0.9	1	3.1	6.5
1352	22407555	2452027	Inactive	0			>	150					12	-9.2	-9.2	-6.3	-6.3	-4.8	-8.9	-7.6
1353	22407626	5228073	Active	48			=	102.216	1.485	0	-100	0.5	12	-26.7	-7.6	-6.4	-6.8	-12.2	-18.1	-26.7
1354	22407965	9643741	Active	54			=	4.398	1.155	0	-100	2.54	12	-103.1	-11.5	-12.2	-5.7	-10.5	-55.8	-103.1
1355	22408012	5865954	Active	52			=	6.577	1.136	0	-100	1.32	12	-78.4	0.8	-1.1	-4.2	-18.7	-35.6	-78.4
1356	22408036	9650872	Active	48			=	65.621	2.131	0	-100	0.5	12	-31.6	-10.7	-10.5	-9.9	-15.1	-19.3	-31.6
1357	22408360	2443906	Active	48			=	24.345	1.415	0	-100	2.01	12	-27.4	-10.6	-8.5	-5.6	2.3	-4.3	-27.4
1358	22408539	2409057	Active	57			=	1.972	1.197	0	-100	0.5	12	-64.3	-11.7	-19.9	-36.4	-54.7	-63.8	-64.3
1359	22408816	4879886	Inactive	0			>	150					12	-20.4	-9.9	-9.7	-6.9	-8.4	-8.9	-20.4
1360	22409265	2698642	Inactive	0			>	150	2.7	0	-100	0.59	12	-15.4	1.6	-0.5	-0.8	-4.9	-14	-15.4
1361	22409275	3977521	Active	50			=	9.313	1.052	-10.1	-100	4	12	-89.6	-7.8	-10.8	-9.8	-12.8	-15.5	-89.6
1362	22409277	2550146	Inactive	0			>	150	2.885	0	-100	0.5	12	-23.4	-10	-7.5	-6.7	-7.5	-14.5	-23.4
1363	22409321	6293661	Active	48			=	18.725	1.195	0	-100	1.36	12	-42.6	-9.4	-9	-3.5	-0.8	-14.5	-42.6
1364	22409490	2698568	Active	50			=	10.401	1.093	0	-100	1.94	12	-67.6	-8.9	-7.3	-8.7	-5.1	-18	-67.6
1365	22409522	6251331	Inactive	0			>	150					12	-8.2	4.7	2.6	1.5	0.8	3	-8.2
1366	22409657	6096437	Active	48			=	128.006	1.394	0	-100	0.61	12	-21.4	0	-3.7	-5.1	-4.2	-11.9	-21.4
1367	22409762	3677740	Active	54			=	4.095	1.095	0	-100	1.7	12	-93.4	4.9	5.1	-9.6	-16.8	-56.5	-93.4
1368	22409764	6508380	Inactive	0			>	150					12	-33.6	-19.7	-16.3	-14.8	-15.1	-22.2	-33.6
1369	22409859	6155640	Active	51			=	7.183	1.08	0	-100	4	12	-104	-1	-2.6	-2.6	-3.2	-15.4	-104
1370	22409905	4436991	Active	48			=	63.624	1.265	0	-100	0.69	11	-26.4	-0.9	-3.2	-0.7	-6.4	-15.9	-26.4
1371	22410157	2547579	Active	51			=	8.368	1.09	0	-100	1.78	12	-75	-7.4	-8.1	-8.7	-6.2	-26.8	-75
1372	22410196	15945340	Inactive	0			>	150					12	-9.6	1.1	0.8	5.5	4	9	-9.6
1373	22410282	6369798	Active	48			=	44.515	1.908	0	-100	1.41	12	-17.6	-0.9	3.2	-1.7	0.6	-4.9	-17.6
1374	22410335	4282422	Active	48			=	14.898	1.357	0	-100	0.52	12	-46.1	-7.5	-8.1	-10.6	-21.6	-46.1	-44.6
1375	22410390	2545431	Active	48			=	140.787	1.463	0	-100	0.54	12	-23.6	-3	-5	-5.5	-5.2	-14.6	-23.6
1376	22410401	3533444	Active	48			=	60.963	1.382	0	-100	0.76	12	-24.3	-0.4	-0.3	-1.1	-3.5	-17.2	-24.3
1377	22410403	3640792	Active	48			=	91.214	4.583	0	-100	1.11	12	-12.4	6.2	4.2	-0.2	-7	-1	-12.4
1378	22410552	6905314	Active	53			=	5.201	1.167	0	-100	0.83	10	-47.7	-5.6	-4.4	-9.5	-31.5	-47.7
1379	22410638	6901801	Active	48			=	16.741	1.107	0	-100	4	12	-38.9	0.9	1.2	4.8	-3.4	-0.1	-38.9
1380	22410691	6524899	Active	50			=	9.295	1.2	0	-100	4	11	-97.8	1.5	2.4	2.1	9.9	0.7	-97.8
1381	22410841	4554648	Active	50			=	10.456	1.301	0	-100	0.77	12	-53.6	-5.1	-5.2	-13.4	-7.8	-45.4	-53.6
1382	22410894	2439425	Active	48			=	16.42	1.151	0	-100	1.53	12	-45.5	8.4	8.4	5.1	3.5	-17.9	-45.5
1383	22410924	6157702	Active	48			=	110.484	1.973	0	-100	0.71	12	-18.2	1.1	0.9	-1.3	-3.1	-14	-18.2
1384	22411033	6363548	Active	48			=	68.282	2.228	2.1	-100	0.5	12	-24.8	4.2	-1	-7.4	-19.6	-23.4	-24.8
1385	22411050	9657406	Active	48			=	41.53	1.207	0	-100	0.81	12	-31.3	-1.1	-4.5	-3.6	-6.7	-13.5	-31.3
1386	22411105	15945423	Active	53			=	5.319	1.049	-11.4	-100	4	12	-103.5	-14.6	-9.2	-9.5	-13	-49.8	-103.5
1387	22411140	5962296	Inactive	0			>	150					11	7.7	1.3	2.7	-0.4	0	7.7	-2.6
1388	22411209	3330944	Active	48			=	32.401	2.642	0	-100	2.57	12	-12.1	0.7	-0.9	4	4	-1.3	-12.1
1389	22411261	4054926	Active	48			=	15.579	1.258	0	-100	1.87	12	-48.5	-7.5	-1.8	-3.7	-4.2	-9.6	-48.5
1390	22411321	4159856	Active	48			=	37.687	1.354	0	-100	0.5	12	-33.2	-4.5	-7	-10.9	-20.5	-31.5	-33.2
1391	22411365	4553173	Active	48			=	57.063	1.997	0	-100	0.5	12	-35.2	-6.3	-9.3	-6.4	-11.5	-35.2	-26.2
1392	22411385	5684185	Active	48			=	123.653	3.338	-13.7	-100	0.5	12	-31.6	-10	-16.1	-23	-28	-30.2	-31.6
1393	22411431	2123923	Active	48			=	66.675	1.454	0	-100	0.84	12	-21.4	0.2	-1.1	-1.8	-0.5	-13.5	-21.4
1394	22411492	2604293	Active	53			=	5.027	1.089	-5.1	-100	2.19	10	-52.3	-6.6	-4	-5.5	-12.4	-52.3
1395	22411495	2524858	Inactive	0			>	150					12	15.8	2.5	4.1	7.1	15.8	0.4	-12
1396	22411508	2412414	Active	56			=	2.793	1.095	0	-100	2.13	12	-102	-5.5	-5.3	-9.7	-21.6	-77.4	-102
1397	22411701	15945473	Active	53			=	4.712	1.326	0	-100	2.66	11	-110.2	-5.7	-7.4	-8.5	-10	-51.6	-110.2
1398	22411955	3688611	Active	48			=	37.289	1.814	0	-100	0.72	10	-40.2	-6.5	-2.7	-7.4	-11.7	-12.5	-40.2
1399	22412127	4081549	Inactive	0			>	150					12	-6.3	1.9	0	3	3.7	2	-6.3
1400	22412305	5021903	Active	56			=	2.294	1.08	0	-100	0.99	12	-85.3	-5	-10	-14.3	-44.6	-68.2	-85.3
1401	22412390	4751686	Inactive	0			>	150					12	7.8	3.7	4.8	5.1	0.4	7.8	7.3
1402	22412622	15945619	Inactive	0			>	150					12	-14	-2.6	-1.5	-4.8	-12.2	-10.8	-14
1403	22412726	8219205	Active	50			=	9.56	1.06	0	-100	1.53	12	-68	-1	-0.8	-0.7	-11.9	-23.8	-68
1404	22412807	15945649	Inactive	0			>	150					11	-20.3	-9.4	-9.2	-9.4	-9.4	-7.6	-20.3
1405	22412913	1825875	Active	48			=	40.606	1.531	0	-100	0.5	12	-38.1	-8.2	-10.3	-10.2	-10.3	-29.1	-38.1
1406	22413053	4169289	Inactive	0			>	150					12	-8.9	2.2	-0.3	0.6	3	1.3	-8.9
1407	22413649	7314606	Active	51			=	7.602	1.055	0	-100	3.04	12	-88.8	0.8	2.2	0.9	-1.5	-21.8	-88.8
1408	22414480	11839301	Active	48			=	105.427	1.572	0	-100	0.54	12	-24.5	2	-0.2	-5.2	-12.7	-17.2	-24.5
1409	22414762	6859733	Active	50			=	9.002	1.065	-8.8	-100	3.15	12	-84.9	-7.4	-9.4	-7	-11.8	-20.9	-84.9
1410	22414796	6182613	Inactive	0			>	150	3.49	0	-100	0.5	12	-22.3	-5.1	-9.1	-7.8	-8.2	-6.1	-22.3
1411	22414901	1017558	Inactive	0			>	150					12	-18.7	-4.4	-9	-6.5	-5.7	-6.1	-18.7
1412	22414943	6518624	Active	53			=	4.53	1.064	0	-100	4	12	-104.3	2.4	-0.4	8.5	3.9	-60.7	-104.3
1413	22415008	6090725	Active	53			=	4.898	1.136	0	-100	1.85	12	-93.8	-4.7	-4.5	-10.7	-12.6	-47.8	-93.8
1414	22415030	6164100	Active	49			=	11.504	1.103	2.6	-100	4	12	-75.7	4.6	5.1	-3	-3.4	7.6	-75.7
1415	22415462	2171245	Inactive	0			>	150					12	-15.8	-5.5	-4.7	-2.8	-0.1	-0.3	-15.8
1416	22415656	802849	Active	48			=	33.871	1.176	0	-100	1.36	12	-24.9	-2.6	-2.8	-0.8	-1.3	-6.8	-24.9
1417	22415756	2279646	Active	51			=	7.423	1.41	0	-100	0.5	12	-56.1	-24.8	-21.1	-25	-37.8	-48.5	-56.1
1418	22415941	1328006	Inactive	0			>	150					12	12.2	5.9	6.9	6.1	11	12.2	-4.9
1419	22416137	3589172	Active	48			=	64.447	3.355	0	-100	1.32	12	-12.2	6.2	6.6	3.7	2.7	-6.1	-12.2
1420	22416454	873698	Inactive	0			>	150					12	14.3	0.5	-2.1	-1.2	1.3	10.7	14.3
1421	22416671	2966178	Active	50			=	9.255	1.085	0	-100	2.86	12	-80.3	-2.2	-2.6	-6.2	-10.1	-13.6	-80.3
1422	22417007	2915608	Active	48			=	27.44	1.302	0	-100	1.52	12	-28.2	-1.1	0.5	-0.1	3.6	-9.1	-28.2
1423	24708126	5771861	Active	48			=	22.505	4.052	4.2	-100	4	12	-12.9	0.2	1.3	1.5	9.9	7.9	-12.9
1424	24708176	5461359	Active	54			=	4.402	1.069	0	-100	1.53	12	-85.7	-1	-5.6	-5.6	-15.2	-56.3	-85.7
1425	24708188	5461314	Active	56			=	2.261	1.076	0	-100	4	12	-102.6	-1.9	-4.4	-6.6	-18.6	-100.1	-102.6
1426	24708222	5461309	Active	52			=	6.874	1.118	0	-100	4	12	-97.8	3.1	-1.3	7.5	-9.3	-20.8	-97.8
1427	24779097	3231221	Inactive	0			>	150	2.599	0	-100	0.65	12	-16.5	-1	0	-2.6	-5.6	-7.4	-16.5
1428	24779157	722640	Active	48			=	15.419	1.053	-10.6	-100	2.35	12	-53.8	-10.3	-14.7	-8.8	-8.8	-16.9	-53.8
1429	24779190	2956817	Active	56			=	2.676	1.039	0	-100	3.41	12	-96	-0.5	-0.9	0.3	-14.8	-89.6	-96
1430	24779203	7118252	Active	48			=	22.864	1.306	0	-100	0.79	12	-42.8	2.3	-1.6	-10.3	-10	-21.3	-42.8
1431	24779267	5763831	Active	48			=	25.405	1.448	0	-100	1.76	12	-27.9	0.5	2.2	5.2	8.5	-8.5	-27.9
1432	24779349	3315146	Active	60			=	0.949	1.111	0	-100	1.39	12	-100.6	7.9	-8.2	-33.7	-69.9	-83.8	-100.6
1433	24779433	7105529	Active	51			=	7.433	1.033	8.3	-100	3.38	12	-90.7	8.7	9.8	5.5	8.5	-14.3	-90.7
1434	24779436	7105650	Active	56			=	2.495	1.091	0	-100	1.68	12	-95.4	-5.5	-8.2	-7.5	-30.9	-77.3	-95.4
1435	24779448	7105669	Active	51			=	7.163	1.029	8.5	-100	2.87	12	-88.1	7.5	9.7	6.3	9.1	-20.3	-88.1
1436	24779486	5223276	Active	48			=	15.611	1.068	0	-100	4	12	-45.8	5.8	4.9	9	7.7	-0.6	-45.8
1437	24779519	5875181	Inactive	0			>	150	6.004	0	-100	0.52	12	-15	6.2	3.4	-2.3	-8.6	-15	-11.6
1438	24779544	4656856	Active	49			=	11.793	1.099	0	-100	1.35	12	-58	-0.8	-3.8	-0.9	-6	-24.1	-58
1439	24779812	9678654	Inactive	0			>	150					12	3.7	1.9	2.7	2.6	-0.3	3.7	-2.3
1440	24779857	2562875	Active	49			=	12.047	1.034	0	-100	2.8	12	-64.9	-0.4	-2.1	-0.4	-2.1	-7.7	-64.9
1441	24779868	5400518	Active	56			=	2.724	1.11	0	-100	4	12	-106	2.3	3.9	2.9	-2.5	-102.1	-106
1442	24779880	2325417	Inactive	0			>	150	4.573	0	-100	0.5	12	-17	4.5	-0.7	-4.1	-4.7	-17	-13.5
1443	24779888	6116047	Active	52			=	6.688	1.273	0	-100	1.97	11	-73.3	0.9	4.1	24.5	29.9	-47	-73.3
1444	24779891	16187194	Active	48			=	17.178	1.116	0	-100	1.35	12	-46.2	-1.1	-4.9	-2	-7.7	-13.1	-46.2
1445	24779912	4057742	Active	49			=	11.951	1.083	0	-100	1.04	12	-57.4	-1.7	-6.5	-6.7	-10.3	-26.4	-57.4
1446	24779974	5668947	Active	48			=	66.008	1.405	0	-100	0.52	12	-32.5	-3.7	-5.6	-7.5	-12.2	-18.9	-32.5
1447	24779988	52998403	Active	48			=	51.118	1.564	0	-100	0.78	12	-25.8	-1.4	-0.8	-0.7	-1.9	-19.9	-25.8
1448	24779992	2354936	Active	53			=	5.61	1.266	0	-100	0.73	12	-64.4	-2.7	-6	-9.6	-25.5	-64.4	-55.5
1449	24780012	16187202	Active	48			=	19.174	1.09	0	-100	2.38	12	-35.7	1.2	0.1	3.9	3.3	-4.5	-35.7
1450	24780030	6862946	Active	56			=	2.563	1.136	0	-100	3	12	-98.5	-0.1	-5.5	-21.4	-17	-90.1	-98.5
1451	24780928	2833042	Inactive	0			>	150					12	-5.8	-2.8	-4.7	-5.8	-2.4	-3.8	-5.6
1452	24781064	5670371	Inactive	0			>	150					11	-6.5	0.4	-2.4	-2.1	-6	3.2	-6.5
1453	24781096	2415900	Active	48			=	20.446	1.133	0	-100	1.96	11	-35.5	2.3	2.6	0.2	-5.7	-4.8	-35.5
1454	24781207	2469388	Active	48			=	101.388	2.01	0	-100	0.5	12	-23.1	-3.2	-4.5	-7.5	-17.3	-21	-23.1
1455	24781272	16187470	Inactive	0			>	150					12	-6	-6	-2.7	-3.2	-2.7	-4	0.5
1456	24781348	9653493	Active	48			=	16.954	1.178	0	-100	0.97	12	-49	-4.7	-3.7	-9.8	-8	-19.8	-49
1457	24781432	6868097	Active	48			=	36.92	1.288	0	-100	1.52	12	-20.3	-3.3	-0.2	-0.1	-1.2	-4.4	-20.3
1458	24781484	5236748	Active	48			=	60.004	1.346	0	-100	0.88	12	-23.5	0	-4.3	-4.2	-3.2	-8.4	-23.5
1459	24781485	4137233	Active	48			=	41.466	1.364	10.1	-100	1.18	12	-15.3	9.8	9.8	8.5	9.8	0.6	-15.3
1460	24781675	1632978	Active	53			=	4.545	1.118	0	-100	0.99	12	-72.8	-1.5	-4.6	-2.7	-31.1	-54.6	-72.8
1461	24781734	9638721	Active	48			=	15.512	1.151	0	-100	2.48	12	-47.9	5.9	4.6	0.6	-0.7	-5.6	-47.9
1462	24781816	16187655	Inactive	0			>	150					11	-17.1	-12.3	-10.6	-11.4	-10.3	-10.9	-17.1
1463	24782141	3268787	Active	48			=	54.204	1.695	0	-100	0.91	12	-22.8	6.3	7.4	1	-6.4	-12.3	-22.8
1464	24782156	16187776	Active	48			=	20.402	1.996	0	-100	3.82	12	-23.6	7.8	7.3	4.5	-3.9	-0.4	-23.6
1465	24782306	6901738	Active	53			=	5.045	1.09	0	-100	0.96	12	-73.8	-5.5	-3.8	-12.4	-21.7	-51.4	-73.8
1466	24782346	6301156	Active	48			=	28.39	1.292	0	-100	1.81	12	-23.9	5	2.2	-3.7	2.4	-4.8	-23.9
1467	24782368	46496029	Inactive	0			>	150					12	-10.1	-4.2	-4.5	-7.2	-7.4	-10.1	-7.7
1468	24782384	5945310	Active	56			=	2.596	1.08	0	-100	1.98	12	-97.1	2.6	-2.1	1.5	-30.2	-77.1	-97.1
1469	24782513	9691575	Inactive	0			>	150					12	-8.8	-8.7	-6.1	-8.8	-7.4	-7	-7.1
1470	24782530	1328724	Inactive	0			>	150					11	-19.6	2.3	-5.4	-17.3	-19.6	-11.4	-14.3
1471	24782589	16187902	Active	51			=	7.358	1.125	0	-100	0.74	12	-66.1	-8.6	-6.6	-14	-23.3	-39.4	-66.1
1472	24782965	23669145	Active	72			<	0.06	3.083	0	-100	4	12	-100.6	-84.2	-99.8	-100.1	-100.6	-99.4	-99.7
1473	24783020	3968322	Active	70			=	0.111	1.162	0	-100	4	12	-103.1	11.4	-100.8	-101.9	-101.9	-102.3	-103.1
1474	24783021	3958066	Active	65			=	0.283	1.056	0	-100	4	12	-100.7	-4.3	-11.7	-98	-97.6	-99.2	-100.7
1475	24783063	1192552	Active	49			=	12.806	1.051	0	-100	2.82	12	-60.9	1	2.2	7.1	2.4	-6.9	-60.9
1476	24783223	54692217	Active	53			=	4.91	1.195	-12.4	-100	2.33	12	-103.4	-10.9	-12.9	-6	-28.9	-52.2	-103.4
1477	24783227	4056807	Active	48			=	16.545	1.101	-7.5	-100	3.18	12	-46.6	-5.2	-7.6	-8.9	-8.5	-9.5	-46.6
1478	24783294	4410488	Active	70			=	0.106	1.042	0	-100	4	12	-103.6	-7.3	-90.9	-102.8	-101.9	-102.7	-103.6
1479	24783343	3981492	Active	69			=	0.117	1.087	0	-100	4	12	-102.3	4.7	-90.4	-101.8	-100.7	-101.4	-102.3
1480	24783678	3120237	Active	48			=	18.496	1.107	0	-100	1.93	12	-40.3	-0.1	-1.4	-0.7	-9.4	-5.1	-40.3
1481	24783715	5332621	Active	58			=	1.725	1.082	0	-100	3.46	12	-103.8	7	0	-4.6	-43.1	-99.4	-103.8
1482	24783816	1305552	Active	52			=	5.978	1.321	0	-100	0.5	12	-55.3	-22.4	-21.6	-27.6	-35.2	-43.1	-55.3
1483	24783899	6104225	Active	51			=	7.64	1.093	0	-100	2.95	12	-89	2.3	0.3	-8.7	-11.1	-21	-89
1484	24783996	2943813	Active	48			=	54.887	1.372	0	-100	1.34	12	-15	2.1	0.2	0.1	-1.2	-3.8	-15
1485	24784090	1537043	Active	54			=	4.057	1.132	0	-100	1	12	-79.8	-5.7	-6.1	-13.6	-25.6	-55.5	-79.8
1486	24784232	16188360	Inactive	0			>	150					12	-4.3	-4.3	-0.8	-0.8	-0.3	-1	-1.5
1487	24784407	1038324	Inactive	0			>	150					12	-8.8	-8.6	-8.8	-3.1	-2.6	-5.3	-5.5
1488	24784487	2969750	Inactive	0			>	150					12	15.2	5	6.2	2.7	0.9	7.6	15.2
1489	24784594	16188480	Active	48			=	28.786	1.195	0	-100	0.85	12	-36.9	0.5	-2.9	-6.8	-5.9	-17.9	-36.9
1490	24784642	16188493	Inactive	0			>	150					12	3.8	3.8	0.5	-1.4	-0.2	-0.2	-1.9
1491	24784660	2155586	Active	51			=	8.725	1.059	0	-100	2	12	-75.3	-5.8	-2.9	-2.7	-6	-23.6	-75.3
1492	24785026	5191672	Inactive	0			>	150					12	10.6	10.6	9.7	5.6	-5	-5.5	-1.3
1493	24785464	7066845	Active	59			=	1.355	1.139	0	-100	1.78	12	-104.6	0.5	0.8	-23	-52.3	-96.4	-104.6
1494	24785506	5499756	Inactive	0			>	150					12	15.3	10.6	12.8	15.3	14.2	2.6	-11.4
1495	24785559	7066857	Active	52			=	6.24	1.068	-8.7	-100	4	12	-104.2	-7.7	-7.3	-7.8	-13.1	-33.9	-104.2
1496	24785560	7066859	Active	49			=	13.303	1.09	0	-100	3.69	12	-60.9	-0.3	-2.6	0.8	-1.4	-2.6	-60.9
1497	24785650	6043335	Inactive	0			>	150					12	8.4	8.4	6.4	0.9	-6.6	3.5	-7.2
1498	24785705	4409907	Active	51			=	7.843	1.121	0	-100	4	12	-105.8	-3	-5.5	-4.1	-4.6	-6.5	-105.8
1499	24785955	977195	Inactive	0			>	150					12	-16.6	-6.5	-9.3	-7.2	-5.5	-2.4	-16.6
1500	24786010	2944453	Active	48			=	20.463	1.905	0	-100	4	11	-22.4	4.3	1.8	0.5	1.9	5.4	-22.4
1501	24786082	2191297	Active	56			=	2.629	1.076	0	-100	2.57	12	-99.6	4	4.7	-5.9	-21.1	-84.2	-99.6
1502	24786788	5499874	Active	56			=	2.502	1.114	0	-100	4	12	-105.5	5.2	3.5	2.6	-9.1	-104.7	-105.5
1503	24787241	1205867	Active	48			=	88.849	6.938	0	-100	1.37	11	-8.1	6.9	4.5	-0.9	-1.4	-1.9	-8.1
1504	24787260	6147798	Active	54			=	4.408	1.14	0	-100	1.18	12	-89.9	-6.8	-6.3	-14.8	-22.8	-45.9	-89.9
1505	24787392	2823865	Inactive	0			>	150					12	-5.9	-3.9	-2.1	-2.5	0.4	-5.9	-1.6
1506	24787429	6248031	Active	54			=	4.365	1.151	0	-100	1.67	12	-81.7	-7.9	-8.8	-2.3	-9.9	-61.5	-81.7
1507	24787474	1882305	Active	53			=	4.581	1.141	0	-100	1.5	12	-95.5	-2.7	-7.1	-11.9	-20.2	-45.2	-95.5
1508	24787642	2187941	Active	51			=	8.582	1.066	0	-100	1	12	-62.5	-2.5	-4.3	-5.1	-13.5	-39.2	-62.5
1509	24787786	2981130	Active	48			=	17.952	1.082	0	-100	1.73	12	-42	4.4	4.1	0.8	2.3	-11.3	-42
1510	24787850	1490582	Active	48			=	21.314	2.029	0	-100	4	12	-19.6	-1.3	0.1	0.6	-5.6	1	-19.6
1511	24787955	1715241	Active	54			=	3.642	1.103	0	-100	1.06	12	-83.7	3.1	-4	-14.5	-29.3	-56.4	-83.7
1512	24788030	5410471	Active	48			=	94.258	2.278	0	-100	0.5	11	-28.6	-11.8	-11.4	-11.1	-12.9	-14.3	-28.6
1513	24788045	2920318	Active	54			=	3.672	1.068	0	-100	4	12	-104.4	-3.2	-5.7	-1.9	-2.7	-77.7	-104.4
1514	24788053	1800992	Inactive	0			>	150					12	7.1	7.1	6.3	4.9	6.5	4.9	0.3
1515	24788070	5546370	Active	48			=	40.002	1.652	0	-100	0.5	12	-42	-11.9	-14.3	-12.3	-14	-19.1	-42
1516	24788104	5430390	Active	57			=	2.036	1.128	0	-100	4	12	-106.6	-7.3	-9.3	-6.3	-25.9	-103.7	-106.6
1517	24788178	1308110	Active	50			=	10.716	1.097	0	-100	1.48	12	-62.2	-1.1	-2.6	-4.4	-4.2	-24.6	-62.2
1518	24788296	2205039	Active	50			=	9.138	1.076	0	-100	1.37	12	-65.1	4	4.7	2.3	-8.5	-32.3	-65.1
1519	24788357	2220176	Active	50			=	9.113	1.107	0	-100	1.3	12	-67	-3.8	-7.6	-10.6	-6.6	-29.9	-67
1520	24788381	2939837	Active	52			=	6.417	1.083	0	-100	1.93	12	-85.6	6.2	5.4	2.6	-11.8	-35.9	-85.6
1521	24788772	1933036	Active	54			=	4.197	1.112	0	-100	0.89	12	-70	-3.8	-6.1	-11	-27.8	-61.1	-70
1522	24788828	4614366	Active	52			=	5.632	1.082	-12.6	-100	2.25	12	-95	-10.5	-12.1	-10.6	-24.1	-47.8	-95
1523	24788835	5991330	Active	52			=	5.812	1.084	0	-100	4	12	-103.6	-4.2	-4.6	-4.3	-2.9	-34.4	-103.6
1524	24789275	969982	Active	55			=	3.322	1.073	0	-100	4	12	-103.9	-0.5	0.2	3.6	-1.9	-85.2	-103.9
1525	24789484	9593248	Active	54			=	3.932	1.098	0	-100	1.73	12	-94.3	-2.2	0.1	-6.7	-17.8	-58.5	-94.3
1526	24789560	5331832	Active	48			=	52.521	1.754	0	-100	0.64	11	-35.4	-5.4	-8.7	-9.8	-5.8	-10.2	-35.4
1527	24789642	1127419	Inactive	0			>	150					12	5.1	1.6	-0.5	0.6	4	5.1	-0.1
1528	24789662	5754108	Active	52			=	6.244	1.079	-10.2	-100	4	12	-104.2	-12.1	-9.4	-6.2	-14.1	-35	-104.2
1529	24789779	790419	Inactive	0			>	150					12	-15.1	-1.7	-5.2	-2.6	-0.5	-5.2	-15.1
1530	24789863	5756050	Active	56			=	2.684	1.157	0	-100	2.63	12	-86.2	-0.3	1.4	-0.5	-19.5	-86.2	-81.4
1531	24790015	3254069	Active	59			=	1.315	1.073	0	-100	3.13	12	-101.2	-11.4	-8.9	-6.3	-64.7	-100.2	-101.2
1532	24790016	3457256	Active	59			=	1.268	1.116	0	-100	4	11	-103.2	-5.3	-1.9	8.7	-73.4	-103.2	-102.8
1533	24790017	4272985	Active	64			=	0.421	1.148	0	-100	4	12	-101.5	9.2	12.4	-79.4	-100.7	-99.8	-101.5
1534	24790018	4311300	Active	69			=	0.115	1.079	0	-100	4	12	-102.8	2.5	-90.9	-101.4	-100.3	-101.4	-102.8
1535	24790039	4225471	Active	49			=	12.4	1.078	-9.2	-100	3.28	12	-68.4	-10.3	-7.6	-7.8	-11.3	-13.5	-68.4
1536	24790044	4449864	Active	66			=	0.228	1.025	0	-100	3.63	12	-101.1	-1.2	-29.9	-96.6	-96.5	-98.3	-101.1
1537	24790045	5041296	Active	70			=	0.106	1.108	0	-100	4	12	-102.6	2.7	-100.1	-99.1	-99.3	-101.4	-102.6
1538	24790046	3503385	Active	65			=	0.337	1.081	0	-100	3.9	12	-101.4	-4.3	-7.8	-88	-98.3	-99	-101.4
1539	24790047	4012017	Active	65			=	0.316	1.054	0	-100	4	12	-101.3	0.8	-4.7	-95.6	-96.5	-99.2	-101.3
1540	24790048	5145129	Active	69			=	0.125	1.022	0	-100	3.24	12	-102.6	-8.8	-76.5	-101.5	-100.6	-101.1	-102.6
1541	24790049	3432319	Active	65			=	0.343	1.133	0	-100	4	12	-101.1	3.4	8.1	-97.4	-98.5	-98.8	-101.1
1542	24790050	3662143	Active	61			=	0.815	1.061	0	-100	3.65	12	-98.9	-9.3	-1.8	-20.2	-92.4	-95.3	-98.9
1543	24790101	3230027	Active	48			=	14.332	1.248	0	-100	1.63	12	-52.8	0.4	-1.6	-4.2	-9.6	-11.9	-52.8
1544	24790344	2884240	Active	54			=	3.87	1.089	0	-100	1.81	12	-90.7	-1.4	0.1	1.5	-18	-61.6	-90.7
1545	24790600	3577877	Inactive	0			>	150					12	6	-1.1	0.5	1.1	6	3.3	-0.6
1546	24790615	755243	Inactive	0			>	150					12	10.3	1.9	1.6	-0.2	9.3	8.8	10.3
1547	24790999	2135098	Active	51			=	7.282	1.141	0	-100	2.8	12	-91.4	-2.8	-1.9	-10.6	-22.2	-22.7	-91.4
1548	24791074	2963122	Inactive	0			>	150					12	-22.8	-18.5	-19.4	-13.7	-19.4	-22.8	-22.8
1549	24791088	1250782	Active	62			=	0.676	1.107	0	-100	1.24	12	-97.9	-4	-12.1	-48.6	-72.5	-90.4	-97.9
1550	24791196	2115552	Active	57			=	1.987	1.129	0	-100	0.91	12	-81.3	-5	-11.1	-19.7	-47	-73.5	-81.3
1551	24791198	3918950	Active	48			=	31.835	1.443	-17.7	-100	0.51	12	-48.4	-24.1	-21.4	-22.9	-32.6	-45.7	-48.4
1552	24791219	16189639	Inactive	0			>	150					12	-9.1	-7	-9.1	-5.4	-7.3	-3.9	-4.8
1553	24791346	4038685	Active	48			=	26.309	1.55	0	-100	0.5	12	-33.6	-8.8	-8.6	-18.4	-26.6	-33.5	-33.6
1554	24791380	6217730	Active	48			=	91.407	1.746	0	-100	0.5	12	-29.3	-8.1	-9.2	-3.9	-10.3	-19.2	-29.3
1555	24791570	4880047	Inactive	0			>	150					12	-3.9	2.6	1	-0.7	2.1	3.5	-3.9
1556	24791633	16412628	Inactive	0			>	150					12	5.1	5.1	1	-1.4	-0.1	1	0.2
1557	24791639	2945206	Inactive	0			>	150					11	-14.4	-6	-11.8	-5.9	-6.8	-14.4	-6.9
1558	24791689	5684150	Active	56			=	2.584	1.248	0	-100	0.62	12	-88.4	-13.7	-23.4	-26.6	-36.6	-50.9	-88.4
1559	24791716	6297486	Active	54			=	4.182	1.03	0	-100	2.33	12	-92.8	-0.5	-0.7	-3	-8	-61.2	-92.8
1560	24791731	4554103	Active	53			=	5.485	1.067	0	-100	2.94	12	-92.4	3.7	1	-0.2	2.2	-44.3	-92.4
1561	24791760	5974956	Active	48			=	22.195	1.252	0	-100	1.6	12	-34.2	8.1	6.5	4.9	5.3	-11.9	-34.2
1562	24791902	9650186	Inactive	0			>	150					12	-12.9	-5.6	-3.9	-7.1	-11.8	-12.9	-4.9
1563	24791918	6900123	Active	55			=	2.99	1.086	0	-100	3.9	12	-101.3	-0.4	-4.7	-10.5	-7.7	-88.2	-101.3
1564	24791923	5044744	Active	50			=	10.586	1.055	11.8	-100	1.73	12	-59.8	8	11.6	12.1	12	-14	-59.8
1565	24791968	54676489	Active	52			=	5.706	1.077	0	-100	3.53	12	-101	4	-0.6	-6.2	-12.3	-37.5	-101
1566	24792251	5344786	Active	53			=	5.331	1.175	0	-100	4	12	-103.9	-0.8	-1.6	0.8	6.7	-42.6	-103.9
1567	24792669	1254645	Active	48			=	68.397	1.546	0	-100	0.5	12	-32	-5.8	-3.4	-7.4	-16.9	-19.9	-32
1568	24793055	1653134	Active	56			=	2.503	1.058	0	-100	1.16	12	-90.3	-2	-4.3	-14	-38.8	-67.3	-90.3
1569	24793283	1347532	Inactive	0			>	150					11	20.9	1.4	-0.8	-7	-10.6	-5.2	20.9
1570	24793381	2020334	Inactive	0			>	150					12	-12.2	-4.4	-5.9	-2.1	-2.6	-7.3	-12.2
1571	24793399	5731761	Active	48			=	32.168	1.315	0	-100	1.26	12	-26.7	2.7	1.5	2.5	4.2	-13.1	-26.7
1572	24793402	5351101	Active	54			=	4.333	1.128	0	-100	1.62	12	-81.3	3.5	-0.4	2.3	-14.6	-60.7	-81.3
1573	24793616	5736624	Inactive	0			>	50					10	54.7	4.5	7	28.9	37.9	54.7
1574	24793887	2178358	Inactive	0			>	150					12	-4.7	3.1	2.5	-3.7	-4.7	-2.6	-1.2
1575	24793900	978403	Inactive	0			>	50					9	11.8	-4.3	-5.3	-4.4	-0.8	11.8
1576	24793958	2200726	Inactive	0			>	150					12	6.5	6	5.2	6.5	6.5	1.6	0.3
1577	24794123	1289321	Active	50			=	9.854	1.041	0	-100	3.15	12	-79.1	4.9	3.4	-1.4	-3.8	-10.3	-79.1
1578	24794218	1259369	Inactive	0			>	150					12	2.7	-1.3	1.3	0.2	-0.5	2.7	-2.5
1579	24794255	1870807	Inactive	0			>	150					11	4.7	1	2.6	3	3.7	4.7	3.2
1580	24794272	1518528	Active	54			=	4.325	1.163	0	-100	0.56	11	-57	-6.1	-12.3	-25	-37.4	-56.7	-57
1581	24794279	972847	Inactive	0			>	150					12	-3.2	-1.7	-1.5	-3.2	1	-1.4	-2.9
1582	24794623	2951032	Inactive	0			>	150					12	5.6	2	0.9	0	-3.1	4.3	5.6
1583	24794839	5349049	Inactive	0			>	150					12	5.5	3.6	5.5	1.3	2.7	-2.4	-2.7
1584	24794896	2301863	Active	51			=	8.499	1.061	0	-100	1.69	12	-72.3	-0.4	1	-0.5	-5.9	-28.9	-72.3
1585	24795261	2237305	Active	48			=	14.922	1.079	0	-100	1.9	12	-50.6	-4.9	-5.3	-5.9	-6.4	-9.3	-50.6
1586	24795286	5415330	Inactive	0			>	150					12	8.3	4.7	4.8	4.6	8.3	3.3	3.7
1587	24795658	814460	Active	48			=	18.512	1.213	0	-100	3.44	10	-32.6	5.8	-0.3	-6.8	-2.3	-1	-32.6
1588	24795662	1369283	Active	53			=	4.683	1.056	0	-100	1.88	12	-89.6	-4.7	-4.5	-6.4	-9.6	-53.7	-89.6
1589	24795711	1266017	Active	48			=	14.62	1.042	0	-100	4	12	-53.2	3.2	-0.3	3.1	7.1	4.7	-53.2
1590	24795874	2954404	Inactive	0			>	150					12	-2.2	1.9	1.2	-2.2	-0.6	-1.4	1.1
1591	24796178	953646	Active	50			=	11.112	1.052	0	-100	2.16	12	-65.8	-2.1	-6.9	-1.4	-3.4	-14.6	-65.8
1592	24796255	2211162	Active	51			=	8.737	1.103	0	-100	4	12	-90.6	1	-3.4	-8.8	-3.4	-8.7	-90.6
1593	24796402	2983306	Active	48			=	24.487	1.159	0	-100	1.8	12	-29.2	-0.5	-1.2	-0.8	-0.2	-5.5	-29.2
1594	24796780	5579271	Inactive	0			>	150	2.038	0	-100	0.68	12	-15.3	3.6	1.5	-1	-5.9	-9.5	-15.3
1595	24796806	1314274	Active	48			=	37.959	1.532	0	-100	0.5	12	-32.4	-6.5	-10	-13	-25.8	-25.7	-32.4
1596	24796875	6468481	Active	48			=	85.394	1.38	0	-100	0.5	12	-30.5	-5.7	-4.9	-8.5	-10.8	-18.1	-30.5
1597	24797183	6506503	Inactive	0			>	150					12	6.3	4.2	6.3	4.5	4.9	4.2	1.4
1598	24797217	2976904	Active	52			=	5.902	1.113	0	-100	1.34	12	-83.2	-4.2	-5.8	-8.5	-18.2	-38	-83.2
1599	24797436	2238406	Active	53			=	5.503	1.133	0	-100	0.94	12	-79.1	-6.7	-5	-12.5	-26.8	-38.6	-79.1
1600	24797451	9587814	Inactive	0			>	150					12	-10.6	-10.6	-4.4	-5.6	-4.7	-3.1	-6.3
1601	24797552	2729796	Active	49			=	11.778	1.164	0	-100	4	11	-73.4	6.2	3	-0.9	0.3	-0.1	-73.4
1602	24797588	16189768	Active	54			=	3.767	1.043	0	-100	2.01	12	-94.3	-2.2	-5.6	-5	-14.1	-64.1	-94.3
1603	24797764	2206575	Active	54			=	3.908	1.081	0	-100	1.94	12	-83.8	-3	1.6	-3	-10.3	-66.8	-83.8
1604	24797802	761896	Active	53			=	5.431	1.187	0	-100	4	12	-104.5	3.2	1.5	4.2	5.1	-40.9	-104.5
1605	24798052	3406013	Active	52			=	6.356	1.076	0	-100	1.54	12	-78.2	7.3	4.7	2.6	-12.5	-41.2	-78.2
1606	24798167	1302287	Active	48			=	37.963	1.826	-14.9	-100	0.5	11	-44.6	-16.7	-25.3	-17.7	-32.7	-39.3	-44.6
1607	24798246	2876839	Inactive	0			>	150					12	-12.5	-9	-8.4	-8.3	-9.1	-7.1	-12.5
1608	24798427	16190098	Inactive	0			>	150					12	-17.6	-10	-5.9	-1.8	-7.6	-8	-17.6
1609	24798541	16190212	Inactive	0			>	150					12	-4.7	-0.4	-0.9	0.4	-4.7	0.5	-2.3
1610	24800059	16191728	Inactive	0			>	150					11	-6.9	-5.6	-6.1	-6.9	-3.6	-5.5	-0.3
1611	24800533	16192202	Active	48			=	29.332	1.244	0	-100	1.82	12	-22.8	4.1	3.9	1.1	-1.1	-3.8	-22.8
1612	24800864	5753096	Active	52			=	6.636	1.048	0	-100	1.98	12	-84.7	-1.7	-4.1	-4.2	-7.8	-35	-84.7
1613	24800902	5400473	Active	57			=	2.118	1.126	0	-100	4	12	-103.7	9.4	2.5	0	-23.5	-100.7	-103.7
1614	24801028	776188	Active	48			=	49.08	1.66	0	-100	0.5	12	-39.8	-7.6	-12.6	-9.1	-13.4	-18.2	-39.8
1615	24801051	3120415	Active	50			=	9.185	1.122	0	-100	1.62	12	-71.2	6	0	-10.8	-10.7	-22.8	-71.2
1616	24801058	5929023	Active	48			=	24.73	1.254	0	-100	1.72	12	-29.3	3	5.2	5.7	6.6	-8.9	-29.3
1617	24801305	54693584	Active	48			=	19.096	1.31	0	-100	4	12	-27.5	0.5	0.1	1.5	0	4.8	-27.5
1618	24801392	1100063	Active	48			=	98.178	2.254	0	-100	0.63	12	-22.2	3.5	-1.9	-3.1	-6.8	-15.5	-22.2
1619	24801554	2921752	Inactive	0			>	150					12	-12.4	0.1	1	1.2	-3.3	-4.9	-12.4
1620	24801843	3138753	Active	51			=	8.221	1.073	0	-100	4	12	-99.1	2.2	2.6	0.9	3	-6.5	-99.1
1621	24801954	3095577	Inactive	0			>	150					12	-16.7	2.3	2.1	-5.8	-12.5	-16.7	-0.2
1622	24802483	54693585	Active	53			=	5.323	1.059	0	-100	2.93	12	-94	-1.9	-2.3	-1.1	-0.7	-45.9	-94
1623	24802544	845149	Inactive	0			>	150					12	3.2	3.2	2.7	-2.2	-1	0.8	1.8
1624	24802646	54687083	Active	54			=	4.377	1.071	0	-100	2.3	12	-88.8	4.4	6.4	1.9	-6.2	-59.9	-88.8
1625	24802764	776157	Active	50			=	9.809	1.05	0	-100	3.05	12	-78.5	0.6	-1.1	1.7	-0.2	-11.4	-78.5
1626	24802767	54690419	Active	48			=	16.753	1.16	0	-100	4	11	-39.7	5.9	3.4	3.7	0.1	8.3	-39.7
1627	24802850	54676522	Active	48			=	101.929	1.715	0	-100	0.62	12	-23.5	1.9	0.5	-7.3	-7.3	-12.8	-23.5
1628	24802958	780981	Active	48			=	60.056	1.433	0	-100	0.59	12	-31.3	-3.3	-4.4	-5.2	-10.6	-17.3	-31.3
1629	24803028	1815495	Active	48			=	99.38	2.086	0	-100	0.5	12	-26.1	-2.7	-7.6	-4.2	-10.1	-22.1	-26.1
1630	24803283	2179291	Active	50			=	10.614	1.095	0	-100	1.56	12	-63.2	5.3	0.4	-8.3	-2.6	-23.7	-63.2
1631	24803292	54682955	Active	52			=	6.173	1.128	0	-100	3.73	12	-99.4	-6.1	-7.1	-10.7	-15.2	-30.4	-99.4
1632	24803475	2962716	Active	50			=	10.853	1.044	0	-100	4	12	-79.9	2	0.4	-0.3	-0.9	-0.5	-79.9
1633	24803762	2957716	Inactive	0			>	150					12	-7.2	1.5	0.5	-2	-1.8	-7	-7.2
1634	24803965	1371060	Active	48			=	38.47	1.257	0	-100	0.65	11	-35.6	-6	-4.2	-5.9	-8.7	-21.2	-35.6
1635	24804001	16192647	Inconclusive				=	44.163	2.983	-4.6	-100	1.38	12	-22.2	-5.6	-3.4	-4	-7.2	-8.5	-22.2
1636	24804861	2947810	Inactive	0			>	150					12	14.3	6.3	2.3	2.9	3.7	7.7	14.3
1637	24805024	54677435	Active	49			=	13.009	1.523	0	-100	0.7	12	-52.8	-1.8	-4.2	-5.3	-10	-52.8	-42.9
1638	24805245	3132648	Active	51			=	8.894	1.102	0	-100	1.16	11	-65.7	-2.7	-2.1	0.1	-14.9	-31.8	-65.7
1639	24805488	1047584	Active	48			=	15.789	1.035	0	-100	1.78	12	-47.7	-1.3	-0.5	1	-2.2	-11.3	-47.7
1640	24805999	3094859	Active	50			=	10.422	1.115	0	-100	4	12	-82.4	6.3	3.7	-2.7	-7.2	-2.3	-82.4
1641	24806297	5331621	Inactive	0			>	50					10	11.6	2.7	0.8	1.8	6.4	11.6
1642	24806593	833786	Active	48			=	64.882	2.161	0	-100	1.22	12	-14	2.2	0.5	3.9	-0.3	-5.7	-14
1643	24806662	9590822	Active	54			=	4.316	1.058	0	-100	1.12	12	-76	-1	-1.8	-7.1	-23.5	-58.5	-76
1644	24806937	5711520	Active	48			=	46.151	1.375	0	-100	0.5	12	-35.2	-1.7	-6.5	-10.9	-20.6	-22.7	-35.2
1645	24806999	9585545	Inactive	0			>	150					12	-12.7	0.4	1.2	0.3	-4.9	-9	-12.7
1646	24807132	884510	Active	48			=	16.857	1.204	0	-100	4	11	-38.2	7.4	2.1	-2	-8.7	1.9	-38.2
1647	24807141	1143875	Inconclusive				=	114.406	3.388	0	-100	0.5	11	-38.7	-2	-3.1	-6.2	-10.8	-38.7	-19.6
1648	24807520	3157015	Active	55			=	3.327	1.052	0	-100	1.1	12	-85.1	-5.5	-5.9	-13	-29.1	-61.2	-85.1
1649	24807646	3157016	Active	57			=	2.207	1.093	0	-100	1.24	12	-83.7	0.8	-2.8	-12.2	-42.1	-76.6	-83.7
1650	24807733	3144223	Inactive	0			>	150					12	-5.4	-3.3	-4.1	-4.4	-5.4	-3.9	-1.4
1651	24807744	16192857	Active	50			=	8.99	1.1	0	-100	4	12	-96.3	5.8	3.9	-1.8	2.5	0.6	-96.3
1652	24807792	2870880	Active	52			=	6.912	1.054	-9.3	-100	2.81	12	-90.9	-7.9	-10	-9.7	-11.4	-35.3	-90.9
1653	24807912	23669600	Active	69			=	0.124	1.035	0	-100	4	12	-101.7	-1.1	-83.7	-100.4	-100	-100.7	-101.7
1654	24807929	16192872	Active	48			=	14.219	1.1	0	-100	1.8	12	-53.2	-3.8	-4.6	-0.3	-11.9	-9.8	-53.2
1655	24807988	1088432	Active	48			=	115.218	2.492	0	-100	0.81	12	-17	-2.1	-0.3	-3.2	-5.6	-3.6	-17
1656	24808371	777988	Active	63			=	0.478	1.23	0	-100	1.54	12	-87.7	14.3	-16.3	-64.7	-81.3	-78.6	-87.7
1657	24808381	1728327	Active	50			=	10.408	1.11	0	-100	1.72	12	-65.8	7.8	3.4	-3.2	-6.9	-20.6	-65.8
1658	24809101	4879304	Active	51			=	7.824	1.08	0	-100	1.95	12	-77.3	7	8	2.2	-2.2	-30.6	-77.3
1659	24809170	4879303	Active	55			=	3.442	1.03	0	-100	1.23	12	-87.6	-1.8	-2.4	-10.2	-28.5	-59.8	-87.6
1660	24809617	3223758	Active	48			=	32.065	1.783	0	-100	1.93	12	-18.6	3	9.3	5.3	3.6	-4	-18.6
1661	24809700	2861170	Inactive	0			>	150					12	-3.9	-3.8	-2	-3.9	-2.5	-1.8	-2.3
1662	24809981	54720243	Active	53			=	16.056	1.444	-10.7	-100	0.5	9	-42.6	-14.6	-19	-28.4	-27.9	-42.6
1663	24810080	9589844	Inactive	0			>	150					12	-13.9	-6.3	-7.8	-8.4	-10.6	-10.1	-13.9
1664	24810216	16193034	Active	51			=	8.852	1.071	0	-100	2.48	12	-78.7	2.2	1.2	2	-2.5	-19.4	-78.7
1665	24810248	6952226	Inactive	0			>	150					12	-22.4	-13.2	-13.1	-15.8	-9.6	-13.9	-22.4
1666	24810359	4652258	Inactive	0			>	150					12	-7.9	-3.4	-0.3	-0.2	-3.3	-0.4	-7.9
1667	24810522	751394	Active	52			=	6.433	1.099	0	-100	4	12	-103.4	-4.8	-5.5	-8	-6.9	-25	-103.4
1668	24810838	3138386	Active	48			=	25.124	1.388	0	-100	0.53	12	-38.3	-2.1	-3.6	-7.5	-21.7	-36.5	-38.3
1669	24811185	16193285	Active	54			=	4.438	1.058	0	-100	2.34	12	-99.8	2.5	3.5	-6.5	-10.8	-54.9	-99.8
1670	24811305	16193300	Active	51			=	8.332	1.1	0	-100	4	12	-100.1	7.2	5.8	-1.8	-1.7	-4.3	-100.1
1671	24811378	5286188	Active	54			=	3.621	1.144	0	-100	0.69	12	-75.7	-13.9	-14.6	-19.1	-30.8	-56.9	-75.7
1672	24811397	2846928	Active	51			=	8.544	1.157	0	-100	4	11	-103.4	1.2	-0.5	-1.8	-7.1	2.9	-103.4
1673	24811428	711978	Active	51			=	7.885	1.096	0	-100	4	12	-94.3	-4.1	-5.6	-9.8	-7	-12.7	-94.3
1674	24811673	16193396	Active	51			=	7.623	1.093	0	-100	2.04	12	-81.8	-8.9	-3	-8.8	-9.6	-27.1	-81.8
1675	24811923	16193461	Inactive	0			>	150					12	-11.7	2.9	1.9	-1	-4.8	-1.7	-11.7
1676	24812076	16002732	Active	54			=	3.624	1.058	0	-100	2.16	12	-93.4	4.8	5.6	-3.9	-13.5	-67.6	-93.4
1677	24812105	46368762	Active	49			=	11.671	1.05	0	-100	4	12	-73.4	-0.4	-1.6	-0.8	-4.2	-2.5	-73.4
1678	24812224	4094373	Active	49			=	12.337	1.126	0	-100	1.12	12	-53.5	7.2	5.9	-2.4	-7.2	-30.5	-53.5
1679	24812802	16193796	Inactive	0			>	150					12	-10.8	-8.8	-7.6	-5.2	-7.9	-10.8	-3.8
1680	24812833	344131	Active	51			=	8.862	1.028	-9.3	-100	3.08	12	-85	-10.1	-8.8	-8.8	-10	-22.5	-85
1681	24812844	16193812	Active	48			=	18.284	1.464	0	-100	4	11	-31.6	-1.4	-0.2	-0.5	8.5	9.9	-31.6
1682	24813160	5464544	Active	50			=	8.993	1.152	0	-100	2.53	12	-78.5	-4.8	1.3	1.9	-1.4	-18.5	-78.5
1683	24813299	16193982	Active	48			=	14.935	1.206	0	-100	3.23	12	-50.4	3.9	3.9	1.3	-2.9	-2.7	-50.4
1684	24813371	16194003	Active	48			=	140.392	1.705	0	-100	0.51	12	-25.7	-2.3	-6.3	-6.5	-7.7	-13.1	-25.7
1685	24813491	686099	Active	48			=	20.612	1.133	0	-100	1.77	12	-36.3	4.7	3.2	-0.6	-2.4	-7.1	-36.3
1686	24813667	1728284	Active	63			=	0.555	1.133	0	-100	0.9	12	-88.6	-6.9	-27.1	-52.4	-74.7	-84.9	-88.6
1687	24813747	761546	Active	48			=	18.702	1.11	0	-100	1.36	12	-43	4.2	1	-5.7	-5.1	-12.4	-43
1688	24813759	2722	Active	55			=	3.306	1.118	0	-100	1.06	12	-82.6	-3.9	-3.4	-5.1	-39.5	-58	-82.6
1689	24813802	4091803	Inactive	0			>	150					12	-5.4	2.1	0.9	-2.2	-5.4	-3.5	-5.3
1690	24813830	5718132	Active	56			=	2.675	1.125	0	-100	2.18	12	-103.6	-0.5	-6	-13.9	-21.6	-80.1	-103.6
1691	24814035	16194205	Active	48			=	16.129	1.118	0	-100	2.38	12	-45.6	-1.3	0.9	5.2	6.9	-7	-45.6
1692	24814115	16194228	Inactive	0			>	150					12	-17.7	-4.7	-8.6	-13.4	-15.8	-17.7	-13.9
1693	24814124	16194233	Active	48			=	17.504	1.404	0	-100	0.5	12	-49.8	-5.7	-10.9	-20	-24	-29.4	-49.8
1694	24814130	16194238	Active	48			=	21.084	1.439	0	-100	0.5	12	-36.9	-7.6	-10.1	-20.1	-27.6	-34.9	-36.9
1695	24814163	6621798	Inactive	0			>	150					12	4.8	0	0.3	-0.4	1.3	4	4.8
1696	24814418	3741364	Active	50			=	8.939	1.112	0	-100	4	12	-93.5	-4.2	-8.3	-1.7	3.5	-4.7	-93.5
1697	24814496	16194382	Active	51			=	8.781	1.196	0	-100	4	11	-94.2	2.1	0.3	-8.5	-17.5	-5	-94.2
1698	24814513	4773776	Active	51			=	7.785	1.04	0	-100	3.07	12	-88.4	-1.5	-1.3	-0.5	-3.5	-20.2	-88.4
1699	24814514	4777589	Active	58			=	1.618	1.038	0	-100	4	12	-94.3	-0.1	1.4	6.6	-49.4	-93.8	-94.3
1700	24814518	16194386	Active	60			=	1.014	1.097	0	-100	4	12	-98.9	2.3	0.6	2.6	-93.9	-93.8	-98.9
1701	24814523	6619478	Active	48			=	17.792	1.689	0	-100	0.79	10	-61.4	-2.9	-13.3	-13.4	-17.4	-11.8	-61.4
1702	24814552	16194400	Active	52			=	6.014	1.266	0	-100	0.5	12	-66	-10.9	-21.3	-20.8	-37.6	-40.5	-66
1703	24814595	6622007	Inactive	0			>	150					12	-14	-2.7	-6.3	-9.1	-12.6	-12.2	-14
1704	24814630	4222854	Active	53			=	5.069	1.033	0	-100	4	12	-101.1	0.8	2.6	1.3	2.9	-48.3	-101.1
1705	24814700	6477637	Active	48			=	76.665	1.872	0	-100	0.62	12	-28.6	-6.9	-10.6	-4.2	-3	-14	-28.6
1706	24814739	16194466	Inconclusive				=	16.146	1.4	0	-100	4	12	-42.5	-0.7	-3.5	-4.2	-3	-0.3	-42.5
1707	24814758	9689217	Active	50			=	9.519	1.342	0	-100	0.5	11	-60.3	-13.7	-19.8	-15.5	-16.5	-40.5	-60.3
1708	24814996	16194543	Inactive	0			>	150					12	-34.2	-16.4	-22.8	-26	-24.9	-34.2	-28.1
1709	24815072	16194557	Inactive	0			>	150					12	3	3	2.6	-2.1	1.2	2.9	2.8
1710	24815108	16194563	Active	48			=	44.205	1.501	0	-100	1.12	12	-22.4	0.1	-4.1	3.8	-0.3	-10.2	-22.4
1711	24815303	8742541	Active	60			=	1.078	1.151	0	-100	0.98	12	-81.9	-6.8	-10.2	-31.5	-68.1	-80.8	-81.9
1712	24815304	4070235	Inactive	0			>	150					12	-16.3	-8.2	-10.5	-7.6	-10	-8	-16.3
1713	24815337	4571031	Active	48			=	35.99	1.481	0	-100	1.44	12	-21.7	-4.3	-4.3	1.3	3.8	-7.6	-21.7
1714	24815348	16194605	Active	52			=	6.933	1.297	0	-100	0.52	12	-53.3	-3.6	-5.2	-21.6	-41.4	-48.3	-53.3
1715	24816114	4446326	Active	51			=	7.346	1.089	-11.8	-100	2.62	12	-88.7	-8.5	-11.3	-13.5	-16.1	-34.9	-88.7
1716	24816303	4097142	Active	54			=	3.963	1.281	0	-100	0.73	12	-82.2	-22	-15.8	-16.7	-25.8	-50.4	-82.2
1717	24816487	2155617	Active	53			=	4.591	1.115	0	-100	1.39	12	-86.4	-2.3	-10.1	-10.1	-16	-51.9	-86.4
1718	24816606	2155656	Active	48			=	15.027	1.03	0	-100	3.11	12	-49.9	3.1	2	1.7	-3.8	-2.9	-49.9
1719	24816922	5765146	Active	52			=	6.729	1.063	-16.6	-100	3.26	12	-94.4	-21	-15	-13.3	-17.7	-39.5	-94.4
1720	24817478	16195058	Inactive	0			>	150					12	10.6	2.9	0.4	-2.1	-1.8	10.6	7.4
1721	24817594	1486292	Inactive	0			>	150					12	6	1.5	-0.5	1.5	-2.1	-0.7	6
1722	24817603	3343835	Inactive	0			>	150					12	-7.5	-4.2	-5.3	-4	-7.1	-6.4	-7.5
1723	24817668	1470741	Inactive	0			>	150					12	-24.8	-11.8	-12.4	-12.3	-11.2	-18.7	-24.8
1724	24817677	3849120	Inactive	0			>	150					12	-9.6	-9.6	-4.8	-9	-6.1	-8.4	-6.6
1725	24817920	1482008	Inactive	0			>	150					12	-16.5	-5.6	-6.5	-7.6	-10.2	-10.9	-16.5
1726	24817925	253501	Inactive	0			>	150					12	3.4	2.1	2.8	1.4	3.4	2.1	-2.9
1727	24818013	1471776	Inactive	0			>	150					12	7.2	5.7	5.3	6.6	7.2	5.1	5.4
1728	24818267	3097707	Active	52			=	5.919	1.121	0	-100	4	12	-101.3	1.5	-0.3	-3.9	-5.6	-32.9	-101.3
1729	24818276	1474153	Inactive	0			>	150					12	-4.2	4	0.5	-0.1	1.4	-3.3	-4.2
1730	24818590	2767424	Inactive	0			>	150					11	8.1	0.8	-3	0.6	1.8	8.1	2.3
1731	24819198	3783311	Inactive	0			>	150					12	-11.4	-10.1	-9.7	-4.4	-6.9	-4	-11.4
1732	24819233	5906987	Active	48			=	16.098	1.183	-3.8	-100	4	12	-44.9	-6.4	-8.6	-7.6	-3.4	6.9	-44.9
1733	24819346	3734343	Inactive	0			>	150	1.603	0	-100	0.5	12	-23.3	-3.1	-4.3	-7.9	-6.1	-17	-23.3
1734	24819407	1473969	Active	53			=	5.143	1.12	11.3	-100	2.09	12	-80.7	7.7	9.1	8.6	12.6	-48.7	-80.7
1735	24819564	2764158	Inactive	0			>	150					12	-10.8	-10.3	-9.3	-10.8	-10.6	-10.4	-9.1
1736	24819605	5523597	Active	48			=	14.776	1.083	0	-100	1.03	12	-51.9	-3.6	-4.1	-6.1	-9.7	-21.7	-51.9
1737	24819975	5003498	Inactive	0			>	150					12	8.4	0.8	-0.2	-8.1	-6.5	-8	8.4
1738	24820116	5888465	Inactive	0			>	150					12	-4.2	2.1	2.4	-2.5	-3.7	-4.2	-2.4
1739	24820329	3379829	Active	49			=	13.494	1.228	-9.7	-100	1.89	12	-59.5	-10.2	-6.8	-10.7	-13.3	-21	-59.5
1740	24820577	3667935	Inactive	0			>	150					12	-2.4	2.3	0.8	-2.4	0.8	0.8	1.7
1741	24821230	9659660	Active	48			=	41.333	1.753	0	-100	0.91	12	-30.1	-6.9	-8.6	-7.8	-2.6	-8.8	-30.1
1742	24821233	9607775	Active	48			=	15.307	1.104	0	-100	2.23	12	-48.9	-5.3	-6.5	-8	-1.2	-7.3	-48.9
1743	24821442	821089	Inactive	0			>	150					12	4.8	2.3	1.7	-2.8	-0.2	0.8	4.8
1744	24821585	1485055	Active	48			=	34.008	1.696	0	-100	0.82	12	-35.7	-9.2	-4.2	-5.5	-7.1	-13.4	-35.7
1745	24821659	1488161	Active	52			=	6.766	1.104	0	-100	4	12	-102.7	-3.2	-4.4	-7.3	-9.5	-20.9	-102.7
1746	24821740	1477617	Inactive	0			>	150					12	-4.7	0.2	-1.7	-0.1	0	-0.1	-4.7
1747	24821764	867913	Active	49			=	12.326	1.076	-7	-100	3.49	12	-68.9	-11.1	-11.1	-0.8	-5.2	-10.9	-68.9
1748	24821890	1491422	Inactive	0			>	150					12	7.5	7.5	5.7	1.8	-2.3	6.1	1.2
1749	24822328	54687597	Inactive	0			>	150					12	-5.6	2.9	0	-5.6	-3.4	-3.7	-0.1
1750	24822366	16195261	Inactive	0			>	150					12	-19.8	-6.8	-7.6	-7.2	-5.6	-10.3	-19.8
1751	24822575	1102900	Active	59			=	1.295	1.14	0	-100	4	12	-86.2	0	1.3	2.9	-71.8	-82.7	-86.2
1752	24822698	16195277	Inactive	0			>	150					11	12.4	9	4.7	0.5	3.5	10.3	12.4
1753	24822728	6016025	Active	52			=	5.981	1.083	0	-100	1.33	12	-77.2	-7.3	-7.8	-6.8	-11.1	-45.2	-77.2
1754	24822911	21234031	Active	53			=	4.634	1.155	0	-100	4	12	-104.7	1.7	-1.5	-2.6	1.4	-57.6	-104.7
1755	24822985	4439653	Active	48			=	29.896	1.584	0	-100	2.42	12	-15.8	-0.8	1.3	2	-0.3	-1.3	-15.8
1756	24823007	5953874	Active	50			=	9.61	1.05	0	-100	1.75	12	-68	1.7	-4	-0.5	-1.2	-25.5	-68
1757	24823015	4073064	Active	48			=	20.211	1.35	0	-100	0.93	12	-45	4.2	0.6	-9.1	-11.4	-16.4	-45
1758	24823020	16195360	Inactive	0			>	150					10	-22.6	-10.8	-9.6	-7.9	-4.5	1.6	-22.6
1759	24823086	16195389	Inactive	0			>	150					12	-8.5	5.2	2.2	-0.4	-1.1	-6.7	-8.5
1760	24823159	1511784	Active	52			=	5.769	1.077	0	-100	1.11	12	-71.8	1.7	-2.7	-10.4	-14.1	-50.4	-71.8
1761	24823341	5718556	Active	58			=	1.687	1.057	-10.9	-100	4	12	-104.7	-11.1	-12	-10.2	-50.3	-103.7	-104.7
1762	24823344	9605854	Active	48			=	16.687	1.202	-10.5	-100	4	12	-45.8	-8	-12.3	-10.3	-12.3	-10.2	-45.8
1763	24823352	3897375	Active	48			=	28.975	1.29	0	-100	0.5	12	-40.3	-7.4	-4.7	-10.9	-20.2	-31.6	-40.3
1764	24823420	6414489	Active	48			=	37.224	1.462	0	-100	0.5	12	-31	-5.2	-7.6	-14	-22.5	-30.6	-31
1765	24823447	6065647	Active	49			=	12.065	1.305	0	-100	0.5	12	-48.1	-5.5	-10.8	-19.7	-32.8	-48.1	-45.8
1766	24823460	16195491	Active	50			=	10.727	1.114	0	-100	1.07	12	-58.9	-6.9	-3.1	-7.6	-7.4	-31.8	-58.9
1767	24823461	16195492	Active	48			=	17.808	1.317	0	-100	0.7	12	-44	7.8	0.8	-6.9	-20.5	-31.8	-44
1768	24823531	5964483	Active	60			=	1.056	1.054	0	-100	4	12	-103.6	2.1	-1.7	-5.5	-85.2	-103.1	-103.6
1769	24823539	9689554	Active	52			=	6.649	1.192	0	-100	4	12	-104	-5	-8.7	-13	-19.8	-21.6	-104
1770	24823542	6525063	Active	57			=	1.856	1.11	0	-100	3.81	12	-103.3	-5.9	-3.3	-5.1	-35.8	-99.5	-103.3
1771	24823598	4068459	Active	48			=	22.418	1.207	0	-100	0.64	12	-46	-1.9	-5.7	-11.3	-15.6	-23.4	-46
1772	24823814	16195582	Active	48			=	91.299	1.643	0	-100	0.5	12	-30.8	-7.2	-8.5	-9.1	-8.7	-16	-30.8
1773	24823949	95168	Active	58			=	1.469	1.048	0	-100	2.93	12	-105.2	1.5	0.2	-4.7	-56.6	-95.2	-105.2
1774	24823963	119525	Active	49			=	13.354	1.169	0	-100	1.84	12	-56.7	-9.1	-13	-8.4	-15.2	-9	-56.7
1775	24823972	65751	Inactive	0			>	150					10	-18.8	0.1	-3.7	-18.8	-9	8.4	-11.6
1776	24824084	365016	Active	51			=	7.148	1.136	0	-100	4	12	-107.7	-3.4	-4.1	-6.1	-11.1	-14.6	-107.7
1777	24824127	160254	Active	49			=	14.089	1.158	0	-100	1.31	12	-53.7	-11.7	-8.8	-5.5	-8.6	-16.4	-53.7
1778	24824192	9624557	Active	48			=	21.733	2.168	0	-100	4	11	-18.5	4.1	1.6	0.5	-4.6	0.2	-18.5
1779	24824474	1489560	Active	48			=	14.653	1.103	0	-100	0.98	12	-51.3	-4.6	-5.9	-4.8	-8.7	-25.2	-51.3
1780	24824483	6392048	Active	49			=	11.311	1.142	0	-100	4	11	-80.3	5.3	1.7	-5.6	0.1	8.3	-80.3
1781	24824567	1473794	Active	52			=	6.625	1.203	-9.6	-100	1.35	12	-78.8	-9.5	-9.6	-12.4	-23.7	-44.2	-78.8
1782	24824651	5523724	Active	48			=	17.491	1.127	0	-100	1.56	12	-44.9	-1	-5.4	-3.7	-8.9	-9	-44.9
1783	24824655	6346588	Active	49			=	12.325	1.21	0	-100	0.93	12	-60.5	-3	-8.1	-11.7	-16.6	-19.1	-60.5
1784	24824998	2114858	Active	56			=	2.539	1.078	0	-100	1.66	12	-86.5	1.3	-0.3	-3.8	-32.4	-78.3	-86.5
1785	24825067	2114872	Active	50			=	10.08	1.054	0	-100	2.37	12	-71.7	3.8	4.4	1.9	1.6	-16.6	-71.7
1786	24825214	3898532	Active	51			=	7.356	1.144	0	-100	0.81	12	-69.2	-4.7	-9.8	-12	-23.1	-35.4	-69.2
1787	24825314	2349298	Active	49			=	12.744	1.086	0	-100	1.59	12	-57.3	4.1	3.8	-0.7	-9.7	-15.6	-57.3
1788	24825546	6223631	Active	48			=	16.205	1.045	0	-100	1.7	11	-46.8	-2.8	-2.7	1.3	-2.4	-11.8	-46.8
1789	24826353	2539487	Active	55			=	3.277	1.077	0	-100	2.09	12	-86.4	0	0.3	-1.1	-16.3	-74.1	-86.4
1790	24826365	2406282	Inactive	0			>	150					12	-10.9	-6.9	-10.8	-8	-6.2	-8.6	-10.9
1791	24826607	3923974	Active	49			=	13.229	1.196	0	-100	1.04	12	-56.9	-6	-10.8	-8.9	-11.2	-19.8	-56.9
1792	24826688	6364517	Active	56			=	2.741	1.057	0	-100	2.28	12	-103.8	-2.7	-2.4	-6.3	-22.2	-79	-103.8
1793	24827043	2404039	Inactive	0			>	150					12	7.3	1.5	0.8	1.7	2.1	7.3	6.6
1794	24827103	2487733	Inactive	0			>	150	3.153	0	-100	0.68	12	-17.5	-0.1	-4.7	-0.2	-6.1	-6.3	-17.5
1795	24827167	3583690	Active	48			=	21.619	3.106	6.9	-100	4	12	-13.3	3.1	1	6.8	11.6	12	-13.3
1796	24827247	982736	Active	48			=	111.696	2.321	0	-100	0.59	12	-22.2	-8.3	-3.2	-2.1	-1.5	-19.2	-22.2
1797	24827269	4679413	Inactive	0			>	150	3.361	0	-100	0.5	12	-22.3	-6.1	-6.1	-7.5	-6.8	-5.6	-22.3
1798	24827370	883995	Active	50			=	9.377	1.201	0	-100	2.12	11	-70.6	-4.2	-3.4	12.8	32.1	-26.4	-70.6
1799	24827625	2434104	Active	55			=	3.149	1.079	0	-100	2.46	12	-90.9	-2.9	-7.6	-4.9	-14	-77.6	-90.9
1800	24827732	9607627	Inactive	0			>	150					12	-7.8	-6.8	-7.8	-1	1.6	-1.9	-1.3
1801	24827750	10864994	Active	54			=	3.887	1.11	0	-100	2.05	12	-102.2	-2.4	-7.6	-5.1	-16.3	-59.2	-102.2
1802	24828049	3743685	Inactive	0			>	150					12	9.1	7.2	6.1	7.7	7.4	9.1	2.7
1803	24828108	6062131	Inactive	0			>	150					12	-13.6	-6.8	-7	-9.7	-5.3	-6.5	-13.6
1804	24828484	6388800	Active	55			=	3.171	1.136	0	-100	1.18	12	-78.2	-3.5	-2.6	-8.9	-28.6	-70.3	-78.2
1805	24828723	9627689	Inactive	0			>	150					12	-9.3	-9.3	-2.8	-8.1	-6.9	-7.3	-2.2
1806	24828806	16196106	Inactive	0			>	150					12	-3.2	-3.2	-2.5	-3.2	2	2	0.1
1807	24829010	4041868	Inactive	0			>	150					11	4.9	4.9	1.3	0.5	-4	-0.6	2.3
1808	24829175	16196129	Inactive	0			>	150					11	-7.3	-3.1	-3.7	-3.1	-5.5	-0.7	-7.3
1809	24829308	2324823	Active	48			=	95.26	2.586	0	-100	0.5	11	-31.3	-10.5	-8.5	-9.4	-12.3	-11.9	-31.3
1810	24829854	4307629	Inactive	0			>	150					12	-8.3	-7.2	-8.3	-6.4	-7.4	-5.1	-6
1811	24830020	2365274	Active	48			=	74.34	2.497	0	-100	0.86	12	-19.4	4.7	2.5	-4.3	-0.3	-11.7	-19.4
1812	24830062	2397772	Inactive	0			>	150					11	-16.6	-7.3	-5	-7.5	-11.2	-16.6	-13.1
1813	24830309	3978879	Inactive	0			>	150					12	-12.6	-2.5	-3.5	-4.6	-2.4	-9.6	-12.6
1814	24830394	3575955	Active	48			=	30.535	1.447	0	-100	0.61	12	-44.8	-5.9	-7.7	-12	-13.9	-15.5	-44.8
1815	24830650	2089261	Active	51			=	7.356	1.147	-12	-100	1.29	12	-70.9	-15.5	-14.4	-13	-16.1	-52.1	-70.9
1816	24830679	6389518	Active	49			=	11.859	1.22	0	-100	0.77	12	-60.9	-7.2	-8	-12.9	-18.1	-24	-60.9
1817	24830754	1202551	Inactive	0			>	150					12	8.8	-4.2	-1.6	0.7	4.5	8.8	3.5
1818	24830870	2327921	Active	48			=	136.794	1.619	0	-100	0.5	12	-24.7	-2	-4.7	-6.2	-11.9	-14.8	-24.7
1819	24831221	5919088	Inactive	0			>	150					12	4.3	2.8	0.1	-0.1	-2.9	4.3	3
1820	24831507	9612783	Active	54			=	4.079	1.071	0	-100	2.07	12	-84.8	0	0.2	-1.1	-8.2	-64.7	-84.8
1821	24831641	2432552	Inactive	0			>	150					12	-11	-3.2	-2.3	-4.1	-7	-3.2	-11
1822	24831711	2323131	Active	60			=	0.94	1.27	0	-100	0.79	12	-102.3	-16	-21	-47.8	-41.2	-85.7	-102.3
1823	24831797	4011297	Active	52			=	5.706	1.041	0	-100	2.14	12	-90.9	-3.1	-0.1	-3	-9.1	-41.4	-90.9
1824	24831948	2493732	Active	49			=	13.417	1.137	0	-100	0.69	12	-51.1	3.5	-2.9	-10.4	-22.6	-33	-51.1
1825	24831986	2882437	Inactive	0			>	150					12	2.7	2.7	0.7	-2.5	-2.1	-0.5	-0.2
1826	24832178	3491105	Active	48			=	15.405	1.173	0	-100	2.48	12	-48.4	-4.5	-4.2	-3.1	-4.6	-5.1	-48.4
1827	24832222	2080746	Active	52			=	6.992	1.107	0	-100	4	12	-105.1	-3.7	-6.4	-5	-7.3	-17.6	-105.1
1828	24832568	2360654	Active	48			=	15.491	1.085	-17.9	-100	4	10	-56.2	-11.9	-18.3	-24.3	-18.4	-15	-56.2
1829	24832846	4879201	Active	48			=	123.392	1.604	0	-100	0.5	12	-26.9	-3.6	-8.1	-6.5	-11.6	-13.4	-26.9
1830	24832853	5636860	Active	48			=	39.309	1.468	0	-100	0.78	12	-29.3	-1.8	-1.7	-0.7	-1.5	-24.7	-29.3
1831	24833129	16196418	Active	48			=	20.477	1.121	0	-100	1.06	12	-42.7	-5.2	-1.3	-5.7	-6.2	-16.6	-42.7
1832	24833246	3951034	Active	48			=	50.346	1.856	0	-100	1.25	12	-18.4	3.1	0	-3.6	-3.5	-3.5	-18.4
1833	24833431	4879596	Active	49			=	12.154	1.112	0	-100	3.06	12	-65.5	5.6	3	-1.5	6.4	-6.6	-65.5
1834	24833555	16196481	Active	49			=	12.341	1.099	0	-100	1.58	12	-58	-2	-2.1	-1.1	-5.3	-18.4	-58
1835	24833557	16196483	Active	50			=	9.3	1.099	0	-100	2.66	12	-78.6	-7.7	-4	-8	-7.9	-15	-78.6
1836	24833617	16196491	Active	48			=	31.914	1.41	0	-100	0.81	12	-37.3	-7.8	-5.6	-7.8	-6.1	-14.2	-37.3
1837	24833646	5681750	Active	49			=	13.842	1.117	-22.1	-100	4	11	-67.5	-12.9	-24.9	-26	-25	-22.4	-67.5
1838	24833718	2123171	Active	48			=	14.922	1.282	0	-100	0.64	12	-46.1	-4.5	-7.5	-4	-18	-40.6	-46.1
1839	24833751	3396182	Inactive	0			>	150					12	5.7	5.5	5.7	4.2	4.1	1.1	0.5
1840	24833778	16196538	Active	48			=	16.917	1.257	0	-100	4	12	-38.2	8.3	10.3	5.5	6.5	0.6	-38.2
1841	24834125	3591525	Inactive	0			>	150					12	6.8	5.5	5.9	4.4	6.8	3	2.8
1842	24834155	4878756	Inactive	0			>	150					11	7	7	3.4	4.1	-0.2	5	3.8
1843	24834407	5731689	Active	49			=	14.042	1.328	0	-100	0.57	12	-50	-7	-4.3	-12.4	-24.2	-36.5	-50
1844	24834473	2450205	Inactive	0			>	150					11	-6.9	-3	-4.9	-0.7	2.9	3.4	-6.9
1845	24834695	2402618	Inactive	0			>	150					12	-7.8	1.9	0.8	-0.6	-4.3	-5.4	-7.8
1846	24834939	4316969	Inactive	0			>	150	4.099	0	-100	0.55	12	-13.8	-1.1	-0.5	-0.3	-7.4	-7.6	-13.8
1847	24835365	5201260	Active	59			=	1.412	1.15	0	-100	1.43	12	-103	-4.3	-13.8	-22.9	-47.4	-92.4	-103
1848	24835502	3386822	Active	50			=	10.683	1.112	0	-100	4	12	-81.3	8.6	8.5	6.9	2.2	0.5	-81.3
1849	24835542	5020681	Active	50			=	8.998	1.055	0	-100	3.15	12	-83.5	-0.5	-2.8	-1.4	-5	-13.2	-83.5
1850	24835660	5690551	Active	50			=	10.035	1.119	0	-100	0.55	12	-54.2	-6	-10.4	-15.2	-26.9	-42.6	-54.2
1851	24835907	5465947	Active	52			=	6.614	1.056	0	-100	4	12	-101.6	1.8	0.3	2.4	-3.9	-23.2	-101.6
1852	24835986	6005065	Active	53			=	5.525	1.028	0	-100	3.02	12	-97.3	2.4	2.1	-0.9	-6	-41.8	-97.3
1853	24836021	2315232	Active	50			=	11.188	1.137	0	-100	1.48	12	-63.4	-2.6	-7.5	-6.8	-14.3	-16.7	-63.4
1854	24836072	2119988	Inactive	0			>	150					12	-5	-5	-5	2.6	1.7	3.2	0.2
1855	24836241	2449295	Active	48			=	54.813	1.595	0	-100	0.53	12	-37.1	-9.4	-9.9	-5.5	-11.7	-17.2	-37.1
1856	24836414	6078215	Active	48			=	146.298	4.39	0	-100	0.82	12	-13.1	0.8	-0.4	0.4	-2.7	-6.6	-13.1
1857	24836613	9630253	Active	51			=	7.849	1.098	0	-100	4	12	-103.4	-4.4	-2.2	-5.3	-4.2	-7.8	-103.4
1858	24836635	5776900	Active	50			=	9.376	1.143	-8.7	-100	4	12	-91.7	-9	-9.4	-12.5	-7.8	-9.9	-91.7
1859	24836792	5673818	Active	49			=	12.103	1.058	0	-100	2.78	12	-64.5	-7.9	-5	-1.8	-1	-7.8	-64.5
1860	24837194	4832919	Active	48			=	18.788	1.348	0	-100	4	12	-28.6	1.2	-0.3	5.5	0.1	3.7	-28.6
1861	24837215	5680788	Active	51			=	7.103	1.124	0	-100	4	12	-106.1	-4.1	-8.3	-6.9	0.9	-16.3	-106.1
1862	24837571	4626420	Inactive	0			>	150					10	-24.5	-19.1	-20.9	-16.7	-19.4	-24.5	-14.6
1863	24837682	2445561	Inactive	0			>	150					12	-1.4	-0.3	-1.4	-0.8	1	-1.3	-0.7
1864	24837754	2114308	Inactive	0			>	150					12	-16.4	-1.4	0	1.3	0.3	-3.3	-16.4
1865	24837768	852961	Active	48			=	23.853	9.691	0	-100	4	12	-13.4	-2.7	1.1	-0.6	6	5.5	-13.4
1866	24837939	2099944	Active	49			=	13.204	1.095	0	-100	1.72	12	-55.8	4.7	6.5	5.4	-8.7	-14.2	-55.8
1867	24837945	2113340	Active	52			=	5.809	1.09	0	-100	2.21	12	-89.8	-4.7	-4.1	-9.2	-5	-41.4	-89.8
1868	24838159	2578872	Inactive	0			>	150					12	-15.4	-12.2	-11	-15.4	-8.1	-9.5	-11.5
1869	24838962	2486837	Active	48			=	14.994	1.027	0	-100	2.95	12	-50	-0.7	0.2	-2.9	0.7	-3.8	-50
1870	24839606	2517636	Inactive	0			>	150					12	-14.6	-10	-12.9	-10.9	-8.5	-4.4	-14.6
1871	24839608	4883529	Active	48			=	17.061	1.163	0	-100	0.93	12	-44.5	-0.7	-0.7	-1.4	-5.8	-30.2	-44.5
1872	24839831	16196925	Inactive	0			>	150					12	-10.9	-1.8	-3.2	-6.2	-6.4	-5.3	-10.9
1873	24839960	2999963	Active	48			=	101.143	2.392	0	-100	0.85	12	-17	-3.9	-5.1	-0.1	-3	-5.8	-17
1874	24840065	16196928	Inactive	0			>	150					12	-11.3	-10.2	-9.8	-11.3	-7.5	-9.6	-6.4
1875	24840165	1931799	Active	48			=	82.373	1.609	0	-100	0.65	12	-23.1	3.8	2.7	-6.1	-5.9	-17.3	-23.1
1876	24840227	2325815	Inactive	0			>	150					12	-10	-5.6	-10	-6.7	-10	-7.9	2.4
1877	24840282	4033893	Inactive	0			>	150					12	-23.5	-10.7	-6.1	-10.8	-14.1	-21.5	-23.5
1878	24840308	16241645	Inactive	0			>	150					12	7.6	1.5	-1.5	3.6	7.6	1.9	-7.4
1879	24840542	2121658	Active	48			=	63.285	1.254	0	-100	0.82	12	-23.4	-0.2	-1.3	-3.6	-2.4	-12.3	-23.4
1880	24840635	54685047	Active	70			=	0.109	1.066	0	-100	4	12	-102.9	-1	-94.3	-99.7	-100.5	-101.6	-102.9
1881	24840916	2478015	Active	54			=	4.099	1.361	0	-100	0.5	12	-73.9	-26.7	-21.5	-21.4	-30.2	-49.2	-73.9
1882	24841017	659226	Inactive	0			>	150	4.512	0	-100	0.8	12	-13.2	5.5	2.1	-2.9	-3.8	-5.6	-13.2
1883	24841137	9642965	Active	59			=	1.147	1.108	0	-100	0.8	12	-93.7	-11.2	-19.4	-37.1	-52.2	-76.4	-93.7
1884	24841426	160115	Active	60			=	0.991	1.089	0	-100	4	12	-105.6	-1.7	-0.4	0.5	-94.7	-100.1	-105.6
1885	24841459	375148	Active	52			=	6.722	1.135	-14.6	-100	4	12	-107.2	-15.8	-17.5	-9.6	-17.3	-31.7	-107.2
1886	24841715	16197199	Active	48			=	19.581	3.276	0	-100	4	12	-25.6	4.8	-0.4	-1.6	2.1	-0.3	-25.6
1887	26657454	4374898	Active	48			=	15.68	1.277	0	-100	0.58	12	-44	-5.4	-2.1	-11.3	-19.1	-43.2	-44
1888	26657455	2437788	Inactive	0			>	150					12	6.3	-0.5	5.3	6.3	6.1	5.7	-0.9
1889	26657457	2442939	Active	52			=	6.498	1.071	0	-100	1.71	12	-77.4	0.2	-2.9	-2.3	-1.2	-43.4	-77.4
1890	26657659	5670369	Active	48			=	42.37	1.527	0	-100	0.5	12	-39.1	-6.4	-13.5	-13.5	-17	-19.6	-39.1
1891	26657798	15382621	Active	55			=	3.196	1.069	0	-100	4	12	-102.5	-0.5	-4.5	-2.7	-5.7	-85.8	-102.5
1892	26657816	480783	Active	55			=	3.281	1.158	0	-100	3.6	12	-104.6	2.6	1.2	-3.8	-7.1	-81.8	-104.6
1893	26657876	10298511	Active	55			=	3.017	1.051	0	-100	4	12	-102.4	-0.8	-4	-2.8	-6.9	-88.6	-102.4
1894	26657918	16547	Active	54			=	3.976	1.042	0	-100	1.69	12	-89.9	0.6	-0.4	-1.1	-18.4	-59.7	-89.9
1895	26657956	3519901	Active	54			=	3.999	1.129	0	-100	0.86	12	-82	-6.6	-12.3	-16	-29.5	-49.6	-82
1896	26657966	10450920	Active	55			=	3.046	1.081	0	-100	1.76	12	-102.5	-2	-5.1	-8.1	-24.6	-67.3	-102.5
1897	26657982	375151	Active	53			=	5.069	1.139	0	-100	4	12	-106.4	0.9	-0.4	-5.9	-6	-48	-106.4
1898	26658033	5808003	Active	56			=	2.274	1.08	0	-100	1.16	12	-91.8	2	0.2	-18.3	-42.2	-68.1	-91.8
1899	26658095	2488108	Inactive	0			>	150					12	-14.6	-5.1	-8.5	-12	-12.1	-12.2	-14.6
1900	26658131	2466262	Inactive	0			>	150					12	-8.5	-7.2	-6.3	1.7	-5.9	-1.9	-8.5
1901	26658351	9660643	Inactive	0			>	150					12	-4.3	-4.3	-2.4	-3.1	-1.8	-0.3	-1.5
1902	26658412	6045522	Active	48			=	25.776	9.238	0	-100	3.36	12	-13.9	-1.5	2.6	5.3	7.2	-0.8	-13.9
1903	26658469	9620336	Inactive	0			>	150					12	6.6	3.2	3.1	0.8	0.5	2	6.6
1904	26658497	1034495	Active	52			=	6.586	1.07	0	-100	1.09	12	-70.2	-1.8	-3.5	-4.3	-17.2	-43.8	-70.2
1905	26658523	1895868	Active	48			=	15.426	1.044	0	-100	3.67	12	-47.4	-1.6	-3	-1.3	-0.8	-1.5	-47.4
1906	26658611	1998838	Inactive	0			>	150	1.863	0	-100	0.5	12	-20.9	-3.2	-4.1	-5.4	-8.6	-10.4	-20.9
1907	26658614	60063	Active	68			=	0.142	1.032	0	-100	4	12	-99.8	0.3	-73.1	-99.6	-99.8	-97.6	-99.2
1908	26658619	16681768	Active	48			=	17.713	1.188	0	-100	3.37	12	-36.4	8.2	7.6	6.9	5.6	-1.7	-36.4
1909	26658686	4587576	Inactive	0			>	150					12	-16.7	-4.9	-8.9	-7	-4.9	-1.9	-16.7
1910	26658765	2016143	Inactive	0			>	150					12	4.4	3.7	4.4	0.8	1.6	0.7	-3.9
1911	26658770	3826564	Active	49			=	13.87	1.208	0	-100	0.59	12	-55	-5.8	-12.6	-11.1	-22.2	-30.1	-55
1912	26658847	6323812	Active	48			=	110.304	1.773	0	-100	0.5	12	-25.1	-2.1	-2.8	-3.7	-14.1	-19.6	-25.1
1913	26658849	5142666	Active	56			=	2.623	1.076	0	-100	4	12	-105.5	-4.5	-1.9	-6.3	-11.5	-93.4	-105.5
1914	26658859	16681782	Active	48			=	24.465	1.058	0	-100	1.81	12	-29.2	-0.6	-1	-1	0	-5.5	-29.2
1915	26658886	282594	Inactive	0			>	150					11	5.5	5.5	4.7	4.6	3.7	2.8	4.5
1916	26658891	9635730	Active	58			=	1.614	1.085	0	-100	1.39	12	-91.7	-9.2	-8.1	-12.9	-52.8	-83	-91.7
1917	26658935	4271758	Active	49			=	11.932	1.201	0	-100	2.75	12	-65.4	2.1	0.1	-3	-8.6	-7.5	-65.4
1918	26658948	1864018	Active	49			=	13.93	1.059	-12	-100	3.26	11	-61.3	-7.3	-11.6	-13	-16.5	-14.8	-61.3
1919	26658978	582632	Inactive	0			>	150	2.102	0	-100	0.5	12	-21.3	-4.9	-7	-5.8	-8.4	-10.4	-21.3
1920	26659024	9629592	Active	56			=	2.327	1.093	0	-100	4	12	-103.7	-4.5	-6.1	-8.2	-17.2	-97.1	-103.7
1921	26659085	2006230	Active	48			=	14.35	1.046	0	-100	1.71	12	-51.7	-2.7	-1.5	-2.3	0.8	-15.1	-51.7
1922	26659234	1926906	Active	51			=	8.439	1.063	0	-100	4	12	-95.2	-2.1	-1	-0.9	5.7	-7.1	-95.2
1923	26659257	2846928	Active	53			=	4.645	1.261	-7.9	-100	4	12	-109	-4.1	-6.8	-10.5	-11.1	-60.7	-109
1924	26659313	4311600	Active	48			=	76.608	1.749	0	-100	1.06	12	-15	1.7	1.6	2.2	-3.9	-5	-15
1925	26659331	5911247	Active	54			=	3.739	1.064	0	-100	1.75	12	-87.6	0.8	-0.9	-7.6	-14.5	-65.7	-87.6
1926	26659348	1915676	Inactive	0			>	150					12	-8.8	-8.1	-7.3	-7.7	-4.1	-8.1	-8.8
1927	26659429	853463	Inactive	0			>	150					12	-12.6	-2	-0.9	-2.3	-4.7	-5	-12.6
1928	26659463	5521060	Active	51			=	8.581	1.088	-7.1	-100	2.14	12	-78.8	-8.5	-8.8	-1.7	-12.8	-28.7	-78.8
1929	26659501	5630624	Active	51			=	7.213	1.136	0	-100	4	12	-104.6	-7.5	-10.2	-8.8	-4.4	-14.9	-104.6
1930	26659547	5604367	Active	48			=	79.393	1.807	0	-100	0.5	12	-30.1	-11.3	-10.6	-6.3	-9	-21	-30.1
1931	26659572	5532602	Active	52			=	5.784	1.082	0	-100	4	12	-106.5	-1.6	-2.7	-2.7	-2.6	-34.4	-106.5
1932	26659670	5773550	Active	53			=	4.539	1.073	-7.8	-100	4	12	-106.2	-7.1	-8.4	-8.5	-8	-63	-106.2
1933	26659741	1614226	Active	48			=	14.684	1.154	0	-100	0.77	12	-49.8	-5.3	-8.3	-5.4	-11	-33.4	-49.8
1934	26659779	6050279	Active	52			=	5.968	1.062	0	-100	4	12	-100.2	-4.1	-4.2	-3.9	-5.1	-32.5	-100.2
1935	26659846	16681981	Active	51			=	8.01	1.112	0	-100	4	12	-96.4	-7	-6.5	-8.8	-7.3	-10.1	-96.4
1936	26659928	5397690	Active	48			=	16.929	1.14	0	-100	1.67	12	-45.6	-8.8	-8.2	-5.1	-7.8	-8.7	-45.6
1937	26659981	1002841	Active	56			=	2.729	1.092	0	-100	4	12	-100.7	1	1.6	2.4	-3.5	-100.7	-99
1938	26660041	5396547	Active	50			=	10.518	1.053	0	-100	2.12	12	-68.2	-3.2	-4.2	-2.1	-4.4	-16.4	-68.2
1939	26660233	5879183	Active	49			=	13.292	1.14	0	-100	2.17	12	-57.2	-3.5	-4	-7.6	-14.5	-7.6	-57.2
1940	26660292	1855553	Active	56			=	2.364	1.139	0	-100	0.79	12	-82	-14.5	-12.4	-20.7	-39.9	-66.9	-82
1941	26660369	1830730	Active	49			=	14.11	1.074	0	-100	1.85	12	-53.2	-1.3	-0.8	0.6	-7.1	-11.2	-53.2
1942	26660376	54688352	Active	52			=	6.654	1.064	0	-100	1.56	12	-79.9	-0.4	-1.4	-2.1	-13.3	-36.4	-79.9
1943	26660382	54679587	Active	55			=	3.312	1.082	0	-100	2.32	12	-101	-1.8	-4.5	0.1	-16.7	-71.1	-101
1944	26660424	1967479	Active	55			=	3.057	1.066	0	-100	1.75	12	-98.4	-6.1	-6.5	-3.8	-25.3	-68.4	-98.4
1945	26660547	1974732	Active	48			=	32.789	1.463	0	-100	1.32	12	-25.8	-1.2	0.1	-1.2	3.4	-10.2	-25.8
1946	26660571	16682106	Active	58			=	1.596	1.055	0	-100	2.21	12	-101.4	-5.8	-2.5	-11.6	-48.3	-95.6	-101.4
1947	26660674	3260314	Inactive	0			>	50					10	7.5	2.6	0.5	-0.9	-0.2	7.5
1948	26660712	5924924	Active	56			=	2.499	1.093	0	-100	1.39	12	-97.2	5.5	-3.9	-18.1	-30.6	-72.1	-97.2
1949	26660729	6538470	Inactive	0			>	150					11	-3.4	-0.8	-2	-1.8	-3.4	-1	0.7
1950	26660734	3726475	Active	55			=	3.067	1.071	0	-100	2.98	12	-100.1	-6.4	-8.3	-5.7	-12.1	-81.2	-100.1
1951	26660762	16682136	Active	50			=	10.29	1.133	0	-100	3.59	12	-79.5	5.4	-0.2	-4.5	-6.7	-6.7	-79.5
1952	26660816	884750	Inactive	0			>	150					12	-7.2	-7.2	-3.5	-1.5	-2.2	-2.4	-5.7
1953	26660841	5422717	Active	51			=	7.707	1.093	0	-100	4	12	-98	-3.7	-3.3	-4.7	-5.3	-12.6	-98
1954	26660857	6515554	Inactive	0			>	150					12	-10.6	-6.1	-10.6	-8.7	-8.2	-3.6	-7.7
1955	26660871	5244453	Inactive	0			>	150					11	6.6	-0.4	1.6	3.5	6.6	2.3	-4.7
1956	26660900	899390	Active	53			=	5.485	1.168	0	-100	3.04	12	-99	-11.3	-11.3	-0.9	-8.6	-41.8	-99
1957	26660919	5912804	Inactive	0			>	150					12	-14.3	-5.7	-4.8	-2.6	-0.7	-10.8	-14.3
1958	26660926	5347533	Inactive	0			>	150					12	-25.1	-8.4	-10.4	-11.5	-11.5	-21.7	-25.1
1959	26660938	5721425	Active	54			=	3.776	1.203	0	-100	2.82	12	-105.7	-1.7	-2.7	-0.6	-10.1	-67.4	-105.7
1960	26660961	6027453	Active	54			=	3.91	1.1	0	-100	4	12	-105.7	2.5	4.3	2.1	1.6	-73.8	-105.7
1961	26661018	5991211	Active	48			=	16.332	1.28	0	-100	0.76	12	-43	-1.5	-0.8	-2.8	-10.4	-39.7	-43
1962	26661023	3820260	Inactive	0			>	150					12	-13	1.4	-0.9	-2.2	-4.1	-4.1	-13
1963	26661039	16682164	Active	55			=	2.869	1.095	0	-100	3.66	12	-105.9	-5	-6.2	-8.3	-10.3	-88.3	-105.9
1964	26661053	3845662	Inactive	0			>	150					12	6.7	5.1	2.2	-2.5	-1.6	-0.6	6.7
1965	26661064	6161247	Inactive	0			>	150					12	4.4	4.4	-2	-4.2	-1.5	0.8	1.4
1966	26661088	10037895	Active	54			=	4.17	1.047	0	-100	3.71	12	-103.3	-2.1	-2.8	-0.9	-4	-65.9	-103.3
1967	26661110	4268779	Inactive	0			>	150					12	-24.6	-12.5	-10.3	-2.1	-10.4	-7.8	-24.6
1968	26661126	6883654	Inactive	0			>	150					11	17	3.4	4.8	6.2	4.1	17	15.6
1969	26661250	6878577	Inactive	0			>	150					12	-10.3	1.2	-1.8	-3.2	-2	-2.5	-10.3
1970	26661279	5423268	Inactive	0			>	150					12	5.1	-4	-4.4	-2.6	-3.9	1.1	5.1
1971	26661397	2368968	Active	48			=	14.318	1.061	0	-100	1.53	12	-51.5	-1.3	-3.4	-1.3	-0.5	-17.8	-51.5
1972	26661419	5684196	Active	55			=	3.037	1.168	0	-100	0.74	12	-84.3	-7.4	-14	-18.9	-43.6	-48.9	-84.3
1973	26661435	6215653	Active	51			=	8.735	1.051	0	-100	4	12	-92.7	0.6	1.9	1.5	3.5	-6.8	-92.7
1974	26661469	16412603	Active	51			=	7.2	1.051	0	-100	2.38	12	-84	0.9	1.5	3.7	1.9	-30.9	-84
1975	26661470	931812	Active	52			=	5.639	1.12	0	-100	1.4	12	-80.8	-2.3	-4.2	-7	-13.4	-45.1	-80.8
1976	26661473	16411549	Active	52			=	6.33	1.06	0	-100	2.92	12	-94.7	4.7	1	-1.6	-10	-32.1	-94.7
1977	26661474	16411432	Active	48			=	68.313	2.269	0	-100	0.78	12	-24.8	0.6	-0.5	-4	-9	-7.1	-24.8
1978	26661497	3624808	Inconclusive				=	26.42	1.58	0	-100	1.68	12	-28	-7.2	-0.2	-3.4	-2	-5.1	-28
1979	26661513	16682217	Inactive	0			>	150					12	-8.3	-7.7	-4.8	-1.5	-3.4	-6.2	-8.3
1980	26661544	2545377	Inconclusive				=	18.536	3.811	-13.6	-100	4	12	-39.5	-4.2	-10.7	-20.5	-22.4	-10.9	-39.5
1981	26661555	5910965	Active	56			=	2.792	1.114	0	-100	4	12	-105.2	-3.1	-3.3	0.2	-9.7	-91.1	-105.2
1982	26661564	6224181	Active	53			=	22.934	1.589	1.2	-100	0.5	10	-28	-1	-9.2	-12.6	-23.8	-28
1983	26661607	6172403	Active	53			=	5.399	1.084	0	-100	4	12	-105.7	-8	-11	-6.6	-4.5	-41.1	-105.7
1984	26661703	6525018	Active	48			=	32.741	1.454	0	-100	0.53	12	-43.4	-6.2	-9.8	-14.4	-10.8	-23.9	-43.4
1985	26662178	16682263	Inactive	0			>	150					12	17.8	11.6	17.7	17.8	15.8	7.9	6.7
1986	26662208	488261	Active	51			=	7.642	1.08	-11.8	-100	2.6	11	-87.4	-13.9	-10.5	-5.2	-16.3	-33.3	-87.4
1987	26662224	5545047	Inactive	0			>	150					12	4.8	4.8	4	1.2	2.4	-1.7	-4
1988	26662262	9603877	Inactive	0			>	150					12	10	-3	-2.5	-1.2	1.8	10	7.2
1989	26662355	1983011	Active	52			=	5.786	1.079	0	-100	1.42	12	-75.1	-4.7	-1.1	0.5	-9.9	-50.1	-75.1
1990	26662408	1829972	Active	48			=	46.072	1.275	-15.7	-100	0.84	12	-39.2	-17.7	-15	-17.1	-20.7	-27.3	-39.2
1991	26662519	16682283	Active	48			=	53.036	1.541	0	-100	0.57	12	-32.5	4.7	0.2	-10.5	-16.2	-18.7	-32.5
1992	26663067	2026614	Inactive	0			>	150					12	-11.7	-5.9	-3.9	-2.7	-2.8	-3.6	-11.7
1993	26663122	1617920	Active	48			=	27.853	1.279	0	-100	1.22	12	-32.7	-7.4	-4.3	-5.2	-4.9	-8.1	-32.7
1994	26663188	2048896	Active	51			=	8.343	1.122	0	-100	3.55	12	-89.2	-1.2	-11.4	-7	-10.7	-13.5	-89.2
[truncated: 1,272 more rows]
