# Supplementary material for: QEX: target-specific druglikeness filter enhances ligand-based virtual screening
Source: Mol Divers. 2018 Jul 3;23(1):11–8. doi: 10.1007/s11030-018-9842-3 (PMC6394530; doi:10.1007/s11030-018-9842-3)
Supplement: Supplementary file 5 — Supplementary material 5 (SDF 6836 kb) [file 11030_2018_9842_MOESM5_ESM.sdf]

842290
  -OEChem-12251501292D

 24 26  0     1  0  0  0  0  0999 V2000
   -2.0045   -1.1298    0.0000 S   0  0  0  0  0  0  0  0  0  0  0  0
   -4.9794    1.1201    0.0000 O   0  0  0  0  0  0  0  0  0  0  0  0
   -7.3755   -2.5229    0.0000 O   0  0  0  0  0  0  0  0  0  0  0  0
   -7.2288   -0.1838    0.0000 O   0  0  0  0  0  0  0  0  0  0  0  0
    0.7168   -1.4214    0.0000 N   0  0  0  0  0  0  0  0  0  0  0  0
   -2.3778    2.4403    0.0000 N   0  0  0  0  0  0  0  0  0  0  0  0
    4.6043    0.8382    0.0000 N   0  0  3  0  0  0  0  0  0  0  0  0
   -0.5831    0.8382    0.0000 C   0  0  0  0  0  0  0  0  0  0  0  0
   -0.5831   -0.6682    0.0000 C   0  0  0  0  0  0  0  0  0  0  0  0
   -2.0045    1.2999    0.0000 C   0  0  0  0  0  0  0  0  0  0  0  0
   -2.8792    0.0850    0.0000 C   0  0  0  0  0  0  0  0  0  0  0  0
    1.9924    0.8382    0.0000 C   0  0  0  0  0  0  0  0  0  0  0  0
    1.9924   -0.6682    0.0000 C   0  0  0  0  0  0  0  0  0  0  0  0
    0.7168    1.5915    0.0000 C   0  0  0  0  0  0  0  0  0  0  0  0
   -4.3776    0.0819    0.0000 C   0  0  0  0  0  0  0  0  0  0  0  0
    3.3044    1.5915    0.0000 C   0  0  0  0  0  0  0  0  0  0  0  0
    3.3044   -1.4214    0.0000 C   0  0  0  0  0  0  0  0  0  0  0  0
   -5.1261   -1.2189    0.0000 C   0  0  0  0  0  0  0  0  0  0  0  0
    4.6043   -0.6682    0.0000 C   0  0  0  0  0  0  0  0  0  0  0  0
   -6.6269   -1.2220    0.0000 C   0  0  0  0  0  0  0  0  0  0  0  0
    5.6440    1.4374    0.0000 C   0  0  0  0  0  0  0  0  0  0  0  0
   -8.8763   -2.5260    0.0000 C   0  0  0  0  0  0  0  0  0  0  0  0
   -9.4748   -3.5661    0.0000 C   0  0  0  0  0  0  0  0  0  0  0  0
   -9.4781   -1.4878    0.0000 C   0  0  0  0  0  0  0  0  0  0  0  0
  1  9  1  0  0  0  0
  1 11  1  0  0  0  0
  2 15  2  0  0  0  0
  3 20  1  0  0  0  0
  3 22  1  0  0  0  0
  4 20  2  0  0  0  0
  5  9  2  0  0  0  0
  5 13  1  0  0  0  0
  6 10  1  0  0  0  0
  7 16  1  0  0  0  0
  7 19  1  0  0  0  0
  7 21  1  0  0  0  0
  8  9  1  0  0  0  0
  8 10  1  0  0  0  0
  8 14  2  0  0  0  0
 10 11  2  0  0  0  0
 11 15  1  0  0  0  0
 12 13  2  0  0  0  0
 12 14  1  0  0  0  0
 12 16  1  0  0  0  0
 13 17  1  0  0  0  0
 15 18  1  0  0  0  0
 17 19  1  0  0  0  0
 18 20  1  0  0  0  0
 22 23  1  0  0  0  0
 22 24  1  0  0  0  0
M  END
> <PUBCHEM_COMPOUND_ID_TYPE>
0

> <PUBCHEM_TOTAL_CHARGE>
0

> <PUBCHEM_SUBSTANCE_ID>
842290

> <PUBCHEM_SUBSTANCE_VERSION>
5

> <PUBCHEM_EXT_DATASOURCE_NAME>
MLSMR

> <PUBCHEM_EXT_DATASOURCE_REGID>
MLS000034342

> <PUBCHEM_SUBSTANCE_COMMENT>
http://mlsmr.evotec.com/MLSMR_HomePage/pdf/pubchem_reference.pdf
MLSMR_SAMPLE_SUPPLIER: Asinex Ltd.
MLSMR_SUPPLIER_STRUCTURE_ID: BAS 07416047
MLSMR_COMPOUND_CLASS: DC

> <PUBCHEM_SUBSTANCE_SYNONYM>
3-(3-Amino-6-methyl-5,6,7,8-tetrahydro-thieno[2,3-b][1,6]naphthyridin-2-yl)-3-oxo-propionic acid isopropyl ester
MLS000034342
SMR000014504

> <PUBCHEM_XREF_EXT_ID>
MLS000034342

> <PUBCHEM_EXT_DATASOURCE_URL>
http://mlsmr.evotec.com/MLSMR_HomePage/

> <PUBCHEM_CID_ASSOCIATIONS>
644549  1

> <PUBCHEM_COORDINATE_TYPE>
1
3

$$$$
842609
  -OEChem-12251501292D

 21 22  0     1  0  0  0  0  0999 V2000
    4.1955    0.2934    0.0000 O   0  0  0  0  0  0  0  0  0  0  0  0
    4.1059   -5.6350    0.0000 O   0  0  0  0  0  0  0  0  0  0  0  0
   10.5111   -7.8769    0.0000 O   0  0  0  0  0  0  0  0  0  0  0  0
    2.5987   -1.5004    0.0000 N   0  0  0  0  0  0  0  0  0  0  0  0
    6.3037   -4.8211    0.0000 N   0  0  0  0  0  0  0  0  0  0  0  0
    4.2010   -3.2956    0.0000 C   0  0  3  0  0  0  0  0  0  0  0  0
    3.9511   -0.8815    0.0000 C   0  0  0  0  0  0  0  0  0  0  0  0
    1.2990   -0.7500    0.0000 C   0  0  0  0  0  0  0  0  0  0  0  0
    2.7343   -2.9815    0.0000 C   0  0  0  0  0  0  0  0  0  0  0  0
    4.9531   -1.9978    0.0000 C   0  0  0  0  0  0  0  0  0  0  0  0
    4.8111   -4.6641    0.0000 C   0  0  0  0  0  0  0  0  0  0  0  0
    1.2990    0.7500    0.0000 C   0  0  0  0  0  0  0  0  0  0  0  0
    0.0000   -1.5000    0.0000 C   0  0  0  0  0  0  0  0  0  0  0  0
    0.0000    1.5000    0.0000 C   0  0  0  0  0  0  0  0  0  0  0  0
   -1.2990   -0.7500    0.0000 C   0  0  0  0  0  0  0  0  0  0  0  0
   -1.2990    0.7500    0.0000 C   0  0  0  0  0  0  0  0  0  0  0  0
    6.9148   -6.1919    0.0000 C   0  0  0  0  0  0  0  0  0  0  0  0
   -2.3383    1.3500    0.0000 C   0  0  0  0  0  0  0  0  0  0  0  0
    8.4074   -6.3490    0.0000 C   0  0  0  0  0  0  0  0  0  0  0  0
    9.0185   -7.7198    0.0000 C   0  0  0  0  0  0  0  0  0  0  0  0
   10.9997   -8.9729    0.0000 C   0  0  0  0  0  0  0  0  0  0  0  0
  1  7  2  0  0  0  0
  2 11  2  0  0  0  0
  3 20  1  0  0  0  0
  3 21  1  0  0  0  0
  4  7  1  0  0  0  0
  4  8  1  0  0  0  0
  4  9  1  0  0  0  0
  5 11  1  0  0  0  0
  5 17  1  0  0  0  0
  6  9  1  0  0  0  0
  6 10  1  0  0  0  0
  6 11  1  0  0  0  0
  7 10  1  0  0  0  0
  8 12  2  0  0  0  0
  8 13  1  0  0  0  0
 12 14  1  0  0  0  0
 13 15  2  0  0  0  0
 14 16  2  0  0  0  0
 15 16  1  0  0  0  0
 16 18  1  0  0  0  0
 17 19  1  0  0  0  0
 19 20  1  0  0  0  0
M  END
> <PUBCHEM_COMPOUND_ID_TYPE>
0

> <PUBCHEM_TOTAL_CHARGE>
0

> <PUBCHEM_SUBSTANCE_ID>
842609

> <PUBCHEM_SUBSTANCE_VERSION>
5

> <PUBCHEM_EXT_DATASOURCE_NAME>
MLSMR

> <PUBCHEM_EXT_DATASOURCE_REGID>
MLS000027801

> <PUBCHEM_SUBSTANCE_COMMENT>
http://mlsmr.evotec.com/MLSMR_HomePage/pdf/pubchem_reference.pdf
MLSMR_SAMPLE_SUPPLIER: Asinex Ltd.
MLSMR_SUPPLIER_STRUCTURE_ID: BAS 09535749
MLSMR_COMPOUND_CLASS: DC

> <PUBCHEM_SUBSTANCE_SYNONYM>
5-Oxo-1-p-tolyl-pyrrolidine-3-carboxylic acid (3-methoxy-propyl)-amide
MLS000027801
SMR000015101

> <PUBCHEM_XREF_EXT_ID>
MLS000027801

> <PUBCHEM_EXT_DATASOURCE_URL>
http://mlsmr.evotec.com/MLSMR_HomePage/

> <PUBCHEM_CID_ASSOCIATIONS>
644881  1

> <PUBCHEM_COORDINATE_TYPE>
1
3

> <PUBCHEM_BONDANNOTATIONS>
6  11  3

$$$$
842816
  -OEChem-12251501292D

 26 29  0     0  0  0  0  0  0999 V2000
    6.9164   -1.2102    0.0000 Cl  0  0  0  0  0  0  0  0  0  0  0  0
   -0.9991    2.7132    0.0000 O   0  0  0  0  0  0  0  0  0  0  0  0
   -4.6549   -0.8867    0.0000 O   0  0  0  0  0  0  0  0  0  0  0  0
    1.7138   -1.2033    0.0000 N   0  0  0  0  0  0  0  0  0  0  0  0
   -1.0028   -1.5132    0.0000 N   0  0  0  0  0  0  0  0  0  0  0  0
    1.7138    1.2033    0.0000 N   0  0  0  0  0  0  0  0  0  0  0  0
    2.5889    0.0182    0.0000 N   0  0  0  0  0  0  0  0  0  0  0  0
   -2.3155    0.7475    0.0000 N   0  0  0  0  0  0  0  0  0  0  0  0
   -3.6267   -2.9927    0.0000 N   0  0  0  0  0  0  0  0  0  0  0  0
    0.2917   -0.7475    0.0000 C   0  0  0  0  0  0  0  0  0  0  0  0
    0.2917    0.7475    0.0000 C   0  0  0  0  0  0  0  0  0  0  0  0
   -1.0028    1.5132    0.0000 C   0  0  0  0  0  0  0  0  0  0  0  0
   -2.3155   -0.7475    0.0000 C   0  0  0  0  0  0  0  0  0  0  0  0
    2.1855   -2.6254    0.0000 C   0  0  0  0  0  0  0  0  0  0  0  0
   -3.6187   -1.4919    0.0000 C   0  0  0  0  0  0  0  0  0  0  0  0
    3.6552   -2.9294    0.0000 C   0  0  0  0  0  0  0  0  0  0  0  0
   -4.9300   -3.7369    0.0000 C   0  0  0  0  0  0  0  0  0  0  0  0
    4.6506   -1.8071    0.0000 C   0  0  0  0  0  0  0  0  0  0  0  0
    4.1295   -4.3524    0.0000 C   0  0  0  0  0  0  0  0  0  0  0  0
    6.1201   -2.1080    0.0000 C   0  0  0  0  0  0  0  0  0  0  0  0
    5.5991   -4.6533    0.0000 C   0  0  0  0  0  0  0  0  0  0  0  0
   -5.0779   -5.2168    0.0000 C   0  0  0  0  0  0  0  0  0  0  0  0
   -6.2772   -3.1068    0.0000 C   0  0  0  0  0  0  0  0  0  0  0  0
    6.5944   -3.5310    0.0000 C   0  0  0  0  0  0  0  0  0  0  0  0
   -6.5472   -5.5187    0.0000 C   0  0  0  0  0  0  0  0  0  0  0  0
   -7.2884   -4.2146    0.0000 C   0  0  0  0  0  0  0  0  0  0  0  0
  1 20  1  0  0  0  0
  2 12  1  0  0  0  0
  3 15  2  0  0  0  0
  4  7  1  0  0  0  0
  4 10  1  0  0  0  0
  4 14  1  0  0  0  0
  5 10  1  0  0  0  0
  5 13  2  0  0  0  0
  6  7  2  0  0  0  0
  6 11  1  0  0  0  0
  8 12  2  0  0  0  0
  8 13  1  0  0  0  0
  9 15  1  0  0  0  0
  9 17  1  0  0  0  0
 10 11  2  0  0  0  0
 11 12  1  0  0  0  0
 13 15  1  0  0  0  0
 14 16  1  0  0  0  0
 16 18  1  0  0  0  0
 16 19  2  0  0  0  0
 17 22  1  0  0  0  0
 17 23  1  0  0  0  0
 18 20  2  0  0  0  0
 19 21  1  0  0  0  0
 20 24  1  0  0  0  0
 21 24  2  0  0  0  0
 22 25  1  0  0  0  0
 23 26  1  0  0  0  0
 25 26  1  0  0  0  0
M  END
> <PUBCHEM_COMPOUND_ID_TYPE>
0

> <PUBCHEM_TOTAL_CHARGE>
0

> <PUBCHEM_SUBSTANCE_ID>
842816

> <PUBCHEM_SUBSTANCE_VERSION>
5

> <PUBCHEM_EXT_DATASOURCE_NAME>
MLSMR

> <PUBCHEM_EXT_DATASOURCE_REGID>
MLS000074802

> <PUBCHEM_SUBSTANCE_COMMENT>
http://mlsmr.evotec.com/MLSMR_HomePage/pdf/pubchem_reference.pdf
MLSMR_SAMPLE_SUPPLIER: Asinex Ltd.
MLSMR_SUPPLIER_STRUCTURE_ID: ASN 07162122
MLSMR_COMPOUND_CLASS: DC

> <PUBCHEM_SUBSTANCE_SYNONYM>
3-(3-Chloro-benzyl)-7-hydroxy-3H-[1,2,3]triazolo[4,5-d]pyrimidine-5-carboxylic acid cyclopentylamide
MLS000074802
SMR000007820

> <PUBCHEM_XREF_EXT_ID>
MLS000074802

> <PUBCHEM_EXT_DATASOURCE_URL>
http://mlsmr.evotec.com/MLSMR_HomePage/

> <PUBCHEM_CID_ASSOCIATIONS>
645088  1

> <PUBCHEM_COORDINATE_TYPE>
1
3

$$$$
843580
  -OEChem-12251501292D

 27 30  0     0  0  0  0  0  0999 V2000
   -4.8450   -4.3785    0.0000 S   0  0  0  0  0  0  0  0  0  0  0  0
   -9.2629   -7.7163    0.0000 S   0  0  0  0  0  0  0  0  0  0  0  0
    1.2135    0.3943    0.0000 O   0  0  0  0  0  0  0  0  0  0  0  0
   -4.3983    1.4412    0.0000 O   0  0  0  0  0  0  0  0  0  0  0  0
   -7.3778   -5.7145    0.0000 O   0  0  0  0  0  0  0  0  0  0  0  0
   -3.1114   -2.3441    0.0000 N   0  0  0  0  0  0  0  0  0  0  0  0
   -1.0423   -3.6127    0.0000 N   0  0  0  0  0  0  0  0  0  0  0  0
   -2.1831   -4.5866    0.0000 N   0  0  0  0  0  0  0  0  0  0  0  0
   -6.6188   -7.9318    0.0000 N   0  0  0  0  0  0  0  0  0  0  0  0
   -8.3346   -9.9588    0.0000 N   0  0  0  0  0  0  0  0  0  0  0  0
   -1.6321   -2.2464    0.0000 C   0  0  0  0  0  0  0  0  0  0  0  0
   -0.7500   -1.0323    0.0000 C   0  0  0  0  0  0  0  0  0  0  0  0
   -3.4619   -3.8026    0.0000 C   0  0  0  0  0  0  0  0  0  0  0  0
    0.7500   -1.0323    0.0000 C   0  0  0  0  0  0  0  0  0  0  0  0
   -4.0719   -1.1944    0.0000 C   0  0  0  0  0  0  0  0  0  0  0  0
   -1.2135    0.3943    0.0000 C   0  0  0  0  0  0  0  0  0  0  0  0
   -3.5564    0.2152    0.0000 C   0  0  0  0  0  0  0  0  0  0  0  0
    0.0000    1.2760    0.0000 C   0  0  0  0  0  0  0  0  0  0  0  0
   -5.0391   -5.8667    0.0000 C   0  0  0  0  0  0  0  0  0  0  0  0
   -2.1206    0.6029    0.0000 C   0  0  0  0  0  0  0  0  0  0  0  0
   -6.4247   -6.4436    0.0000 C   0  0  0  0  0  0  0  0  0  0  0  0
    1.4553   -2.0031    0.0000 C   0  0  0  0  0  0  0  0  0  0  0  0
   -8.0043   -8.5087    0.0000 C   0  0  0  0  0  0  0  0  0  0  0  0
   -3.4705    2.6199    0.0000 C   0  0  0  0  0  0  0  0  0  0  0  0
   -2.0629    2.1018    0.0000 C   0  0  0  0  0  0  0  0  0  0  0  0
  -10.4037   -8.6902    0.0000 C   0  0  0  0  0  0  0  0  0  0  0  0
   -9.8300  -10.0762    0.0000 C   0  0  0  0  0  0  0  0  0  0  0  0
  1 13  1  0  0  0  0
  1 19  1  0  0  0  0
  2 23  1  0  0  0  0
  2 26  1  0  0  0  0
  3 14  1  0  0  0  0
  3 18  1  0  0  0  0
  4 17  1  0  0  0  0
  4 24  1  0  0  0  0
  5 21  2  0  0  0  0
  6 11  1  0  0  0  0
  6 13  1  0  0  0  0
  6 15  1  0  0  0  0
  7  8  1  0  0  0  0
  7 11  2  0  0  0  0
  8 13  2  0  0  0  0
  9 21  1  0  0  0  0
  9 23  1  0  0  0  0
 10 23  2  0  0  0  0
 10 27  1  0  0  0  0
 11 12  1  0  0  0  0
 12 14  2  0  0  0  0
 12 16  1  0  0  0  0
 14 22  1  0  0  0  0
 15 17  1  0  0  0  0
 16 18  2  0  0  0  0
 17 20  2  0  0  0  0
 19 21  1  0  0  0  0
 20 25  1  0  0  0  0
 24 25  2  0  0  0  0
 26 27  2  0  0  0  0
M  END
> <PUBCHEM_COMPOUND_ID_TYPE>
0

> <PUBCHEM_TOTAL_CHARGE>
0

> <PUBCHEM_SUBSTANCE_ID>
843580

> <PUBCHEM_SUBSTANCE_VERSION>
5

> <PUBCHEM_EXT_DATASOURCE_NAME>
MLSMR

> <PUBCHEM_EXT_DATASOURCE_REGID>
MLS000033048

> <PUBCHEM_SUBSTANCE_COMMENT>
http://mlsmr.evotec.com/MLSMR_HomePage/pdf/pubchem_reference.pdf
MLSMR_SAMPLE_SUPPLIER: Asinex Ltd.
MLSMR_SUPPLIER_STRUCTURE_ID: ASN 05918659
MLSMR_COMPOUND_CLASS: DC

> <PUBCHEM_SUBSTANCE_SYNONYM>
2-[4-Furan-2-ylmethyl-5-(2-methyl-furan-3-yl)-4H-[1,2,4]triazol-3-ylsulfanyl]-N-thiazol-2-yl-acetamide
MLS000033048
SMR000005732

> <PUBCHEM_XREF_EXT_ID>
MLS000033048

> <PUBCHEM_EXT_DATASOURCE_URL>
http://mlsmr.evotec.com/MLSMR_HomePage/

> <PUBCHEM_CID_ASSOCIATIONS>
645882  1

> <PUBCHEM_COORDINATE_TYPE>
1
3

$$$$
843702
  -OEChem-12251501292D

 31 34  0     0  0  0  0  0  0999 V2000
   -1.6226   -6.5037    0.0000 S   0  0  0  0  0  0  0  0  0  0  0  0
   -1.2122   -3.8625    0.0000 O   0  0  0  0  0  0  0  0  0  0  0  0
   -1.2711  -10.4596    0.0000 O   0  0  0  0  0  0  0  0  0  0  0  0
    2.3383   -1.3500    0.0000 O   0  0  0  0  0  0  0  0  0  0  0  0
   -4.7909  -15.3208    0.0000 O   0  0  0  0  0  0  0  0  0  0  0  0
   -3.0795   -8.9689    0.0000 O   0  0  0  0  0  0  0  0  0  0  0  0
    1.2149   -3.8587    0.0000 N   0  0  0  0  0  0  0  0  0  0  0  0
    0.7536   -5.2860    0.0000 N   0  0  0  0  0  0  0  0  0  0  0  0
    0.0000   -3.0008    0.0000 C   0  0  0  0  0  0  0  0  0  0  0  0
    0.0000   -1.5000    0.0000 C   0  0  0  0  0  0  0  0  0  0  0  0
   -0.7464   -5.2884    0.0000 C   0  0  0  0  0  0  0  0  0  0  0  0
    1.2990   -0.7500    0.0000 C   0  0  0  0  0  0  0  0  0  0  0  0
   -1.2990   -0.7500    0.0000 C   0  0  0  0  0  0  0  0  0  0  0  0
    1.2990    0.7500    0.0000 C   0  0  0  0  0  0  0  0  0  0  0  0
   -1.2990    0.7500    0.0000 C   0  0  0  0  0  0  0  0  0  0  0  0
   -2.1488  -11.6770    0.0000 C   0  0  0  0  0  0  0  0  0  0  0  0
   -1.0080   -7.8729    0.0000 C   0  0  0  0  0  0  0  0  0  0  0  0
   -1.8857   -9.0903    0.0000 C   0  0  0  0  0  0  0  0  0  0  0  0
    0.0000    1.5000    0.0000 C   0  0  0  0  0  0  0  0  0  0  0  0
   -3.9082  -14.1070    0.0000 C   0  0  0  0  0  0  0  0  0  0  0  0
   -1.5365  -13.0464    0.0000 C   0  0  0  0  0  0  0  0  0  0  0  0
   -3.6409  -11.5227    0.0000 C   0  0  0  0  0  0  0  0  0  0  0  0
   -2.4162  -14.2613    0.0000 C   0  0  0  0  0  0  0  0  0  0  0  0
   -4.5206  -12.7376    0.0000 C   0  0  0  0  0  0  0  0  0  0  0  0
   -7.1662  -16.3780    0.0000 C   0  0  0  0  0  0  0  0  0  0  0  0
   -6.2836  -15.1642    0.0000 C   0  0  0  0  0  0  0  0  0  0  0  0
   -8.6583  -16.2237    0.0000 C   0  0  0  0  0  0  0  0  0  0  0  0
   -6.5540  -17.7475    0.0000 C   0  0  0  0  0  0  0  0  0  0  0  0
   -9.5380  -17.4387    0.0000 C   0  0  0  0  0  0  0  0  0  0  0  0
   -7.4337  -18.9624    0.0000 C   0  0  0  0  0  0  0  0  0  0  0  0
   -8.9257  -18.8080    0.0000 C   0  0  0  0  0  0  0  0  0  0  0  0
  1 11  1  0  0  0  0
  1 17  1  0  0  0  0
  2  9  1  0  0  0  0
  2 11  1  0  0  0  0
  3 16  1  0  0  0  0
  3 18  1  0  0  0  0
  4 12  1  0  0  0  0
  5 20  1  0  0  0  0
  5 26  1  0  0  0  0
  6 18  2  0  0  0  0
  7  8  1  0  0  0  0
  7  9  2  0  0  0  0
  8 11  2  0  0  0  0
  9 10  1  0  0  0  0
 10 12  1  0  0  0  0
 10 13  2  0  0  0  0
 12 14  2  0  0  0  0
 13 15  1  0  0  0  0
 14 19  1  0  0  0  0
 15 19  2  0  0  0  0
 16 21  2  0  0  0  0
 16 22  1  0  0  0  0
 17 18  1  0  0  0  0
 20 23  2  0  0  0  0
 20 24  1  0  0  0  0
 21 23  1  0  0  0  0
 22 24  2  0  0  0  0
 25 26  1  0  0  0  0
 25 27  2  0  0  0  0
 25 28  1  0  0  0  0
 27 29  1  0  0  0  0
 28 30  2  0  0  0  0
 29 31  2  0  0  0  0
 30 31  1  0  0  0  0
M  END
> <PUBCHEM_COMPOUND_ID_TYPE>
0

> <PUBCHEM_TOTAL_CHARGE>
0

> <PUBCHEM_SUBSTANCE_ID>
843702

> <PUBCHEM_SUBSTANCE_VERSION>
5

> <PUBCHEM_EXT_DATASOURCE_NAME>
MLSMR

> <PUBCHEM_EXT_DATASOURCE_REGID>
MLS000032341

> <PUBCHEM_SUBSTANCE_COMMENT>
http://mlsmr.evotec.com/MLSMR_HomePage/pdf/pubchem_reference.pdf
MLSMR_SAMPLE_SUPPLIER: Asinex Ltd.
MLSMR_SUPPLIER_STRUCTURE_ID: ASN 01107494
MLSMR_COMPOUND_CLASS: DC

> <PUBCHEM_SUBSTANCE_SYNONYM>
MLS000032341
SMR000001538
[5-(2-Hydroxy-phenyl)-[1,3,4]oxadiazol-2-ylsulfanyl]-acetic acid 4-benzyloxy-phenyl ester

> <PUBCHEM_XREF_EXT_ID>
MLS000032341

> <PUBCHEM_EXT_DATASOURCE_URL>
http://mlsmr.evotec.com/MLSMR_HomePage/

> <PUBCHEM_CID_ASSOCIATIONS>
5446105  1

> <PUBCHEM_COORDINATE_TYPE>
1
3

$$$$
843725
  -OEChem-12251501292D

 36 41  0     1  0  0  0  0  0999 V2000
   -0.1425    3.4460    0.0000 O   0  0  0  0  0  0  0  0  0  0  0  0
   -0.1344    1.0394    0.0000 O   0  0  0  0  0  0  0  0  0  0  0  0
    6.7567   -1.3442    0.0000 O   0  0  0  0  0  0  0  0  0  0  0  0
    8.9907    6.1270    0.0000 N   0  0  0  0  0  0  0  0  0  0  0  0
    6.4875    3.0063    0.0000 N   0  0  3  0  0  0  0  0  0  0  0  0
    9.0928   -1.4862    0.0000 N   0  0  0  0  0  0  0  0  0  0  0  0
    6.5636    6.1159    0.0000 N   0  0  0  0  0  0  0  0  0  0  0  0
    8.5206    7.5514    0.0000 N   0  0  0  0  0  0  0  0  0  0  0  0
    7.0206    7.5446    0.0000 N   0  0  0  0  0  0  0  0  0  0  0  0
    7.7900    0.7560    0.0000 C   0  0  0  0  0  0  0  0  0  0  0  0
    7.7811    5.2616    0.0000 C   0  0  0  0  0  0  0  0  0  0  0  0
   10.3829    0.7634    0.0000 C   0  0  0  0  0  0  0  0  0  0  0  0
   10.3871   -0.7339    0.0000 C   0  0  0  0  0  0  0  0  0  0  0  0
    7.7943   -0.7412    0.0000 C   0  0  0  0  0  0  0  0  0  0  0  0
    9.0843    1.5084    0.0000 C   0  0  0  0  0  0  0  0  0  0  0  0
    6.4896    1.5054    0.0000 C   0  0  0  0  0  0  0  0  0  0  0  0
    7.7849    3.7608    0.0000 C   0  0  0  0  0  0  0  0  0  0  0  0
    3.8875    3.0050    0.0000 C   0  0  0  0  0  0  0  0  0  0  0  0
    1.2811    2.9950    0.0000 C   0  0  0  0  0  0  0  0  0  0  0  0
   10.4173    5.6613    0.0000 C   0  0  0  0  0  0  0  0  0  0  0  0
    1.2862    1.5000    0.0000 C   0  0  0  0  0  0  0  0  0  0  0  0
    5.1872    3.7556    0.0000 C   0  0  0  0  0  0  0  0  0  0  0  0
    2.5730    3.7651    0.0000 C   0  0  0  0  0  0  0  0  0  0  0  0
   11.6772    1.5157    0.0000 C   0  0  0  0  0  0  0  0  0  0  0  0
   11.6857   -1.4788    0.0000 C   0  0  0  0  0  0  0  0  0  0  0  0
   12.9940    0.7708    0.0000 C   0  0  0  0  0  0  0  0  0  0  0  0
    3.8933    1.5088    0.0000 C   0  0  0  0  0  0  0  0  0  0  0  0
    2.5832    0.7387    0.0000 C   0  0  0  0  0  0  0  0  0  0  0  0
   12.9982   -0.7264    0.0000 C   0  0  0  0  0  0  0  0  0  0  0  0
   10.9713    4.2865    0.0000 C   0  0  0  0  0  0  0  0  0  0  0  0
   11.5314    6.6480    0.0000 C   0  0  0  0  0  0  0  0  0  0  0  0
   -1.0136    2.2580    0.0000 C   0  0  0  0  0  0  0  0  0  0  0  0
   12.4664    4.4083    0.0000 C   0  0  0  0  0  0  0  0  0  0  0  0
   12.8125    5.8678    0.0000 C   0  0  0  0  0  0  0  0  0  0  0  0
   14.2898    1.5278    0.0000 C   0  0  0  0  0  0  0  0  0  0  0  0
   14.2845    2.7278    0.0000 C   0  0  0  0  0  0  0  0  0  0  0  0
  1 19  1  0  0  0  0
  1 32  1  0  0  0  0
  2 21  1  0  0  0  0
  2 32  1  0  0  0  0
  3 14  1  0  0  0  0
  4  8  1  0  0  0  0
  4 11  1  0  0  0  0
  4 20  1  0  0  0  0
  5 16  1  0  0  0  0
  5 17  1  0  0  0  0
  5 22  1  0  0  0  0
  6 13  1  0  0  0  0
  6 14  2  0  0  0  0
  7  9  1  0  0  0  0
  7 11  2  0  0  0  0
  8  9  2  0  0  0  0
 10 14  1  0  0  0  0
 10 15  2  0  0  0  0
 10 16  1  0  0  0  0
 11 17  1  0  0  0  0
 12 13  1  0  0  0  0
 12 15  1  0  0  0  0
 12 24  2  0  0  0  0
 13 25  2  0  0  0  0
 18 22  1  0  0  0  0
 18 23  1  0  0  0  0
 18 27  2  0  0  0  0
 19 21  1  0  0  0  0
 19 23  2  0  0  0  0
 20 30  1  0  0  0  0
 20 31  1  0  0  0  0
 21 28  2  0  0  0  0
 24 26  1  0  0  0  0
 25 29  1  0  0  0  0
 26 29  2  0  0  0  0
 26 35  1  0  0  0  0
 27 28  1  0  0  0  0
 30 33  1  0  0  0  0
 31 34  1  0  0  0  0
 33 34  1  0  0  0  0
 35 36  1  0  0  0  0
M  END
> <PUBCHEM_COMPOUND_ID_TYPE>
0

> <PUBCHEM_TOTAL_CHARGE>
0

> <PUBCHEM_SUBSTANCE_ID>
843725

> <PUBCHEM_SUBSTANCE_VERSION>
5

> <PUBCHEM_EXT_DATASOURCE_NAME>
MLSMR

> <PUBCHEM_EXT_DATASOURCE_REGID>
MLS000072898

> <PUBCHEM_SUBSTANCE_COMMENT>
http://mlsmr.evotec.com/MLSMR_HomePage/pdf/pubchem_reference.pdf
MLSMR_SAMPLE_SUPPLIER: Asinex Ltd.
MLSMR_SUPPLIER_STRUCTURE_ID: ASN 04369131
MLSMR_COMPOUND_CLASS: DC

> <PUBCHEM_SUBSTANCE_SYNONYM>
3-{[Benzo[1,3]dioxol-5-ylmethyl-(1-cyclopentyl-1H-tetrazol-5-ylmethyl)-amino]-methyl}-6-ethyl-1H-quinolin-2-one
MLS000072898
SMR000003183

> <PUBCHEM_XREF_EXT_ID>
MLS000072898

> <PUBCHEM_EXT_DATASOURCE_URL>
http://mlsmr.evotec.com/MLSMR_HomePage/

> <PUBCHEM_CID_ASSOCIATIONS>
646027  1

> <PUBCHEM_COORDINATE_TYPE>
1
3

$$$$
845298
  -OEChem-12251501292D

 29 32  0     0  0  0  0  0  0999 V2000
    3.3333   -5.2502    0.0000 Cl  0  0  0  0  0  0  0  0  0  0  0  0
   -0.9991    2.7132    0.0000 O   0  0  0  0  0  0  0  0  0  0  0  0
   -4.6549   -0.8867    0.0000 O   0  0  0  0  0  0  0  0  0  0  0  0
    1.7138   -1.2033    0.0000 N   0  0  0  0  0  0  0  0  0  0  0  0
   -1.0028   -1.5132    0.0000 N   0  0  0  0  0  0  0  0  0  0  0  0
    1.7138    1.2033    0.0000 N   0  0  0  0  0  0  0  0  0  0  0  0
    2.5889    0.0182    0.0000 N   0  0  0  0  0  0  0  0  0  0  0  0
   -2.3155    0.7475    0.0000 N   0  0  0  0  0  0  0  0  0  0  0  0
   -3.6267   -2.9927    0.0000 N   0  0  0  0  0  0  0  0  0  0  0  0
    0.2917   -0.7475    0.0000 C   0  0  0  0  0  0  0  0  0  0  0  0
    0.2917    0.7475    0.0000 C   0  0  0  0  0  0  0  0  0  0  0  0
   -1.0028    1.5132    0.0000 C   0  0  0  0  0  0  0  0  0  0  0  0
   -2.3155   -0.7475    0.0000 C   0  0  0  0  0  0  0  0  0  0  0  0
    2.1855   -2.6254    0.0000 C   0  0  0  0  0  0  0  0  0  0  0  0
   -3.6187   -1.4919    0.0000 C   0  0  0  0  0  0  0  0  0  0  0  0
    3.6552   -2.9294    0.0000 C   0  0  0  0  0  0  0  0  0  0  0  0
    4.1295   -4.3524    0.0000 C   0  0  0  0  0  0  0  0  0  0  0  0
    4.6506   -1.8071    0.0000 C   0  0  0  0  0  0  0  0  0  0  0  0
    5.5991   -4.6533    0.0000 C   0  0  0  0  0  0  0  0  0  0  0  0
    6.1201   -2.1080    0.0000 C   0  0  0  0  0  0  0  0  0  0  0  0
   -4.9300   -3.7369    0.0000 C   0  0  0  0  0  0  0  0  0  0  0  0
    6.5944   -3.5310    0.0000 C   0  0  0  0  0  0  0  0  0  0  0  0
   -4.9380   -5.2378    0.0000 C   0  0  0  0  0  0  0  0  0  0  0  0
   -6.2413   -5.9820    0.0000 C   0  0  0  0  0  0  0  0  0  0  0  0
   -6.2516   -7.4820    0.0000 C   0  0  0  0  0  0  0  0  0  0  0  0
   -7.5354   -5.2233    0.0000 C   0  0  0  0  0  0  0  0  0  0  0  0
   -7.5557   -8.2232    0.0000 C   0  0  0  0  0  0  0  0  0  0  0  0
   -8.8394   -5.9645    0.0000 C   0  0  0  0  0  0  0  0  0  0  0  0
   -8.8496   -7.4644    0.0000 C   0  0  0  0  0  0  0  0  0  0  0  0
  1 17  1  0  0  0  0
  2 12  1  0  0  0  0
  3 15  2  0  0  0  0
  4  7  1  0  0  0  0
  4 10  1  0  0  0  0
  4 14  1  0  0  0  0
  5 10  1  0  0  0  0
  5 13  2  0  0  0  0
  6  7  2  0  0  0  0
  6 11  1  0  0  0  0
  8 12  2  0  0  0  0
  8 13  1  0  0  0  0
  9 15  1  0  0  0  0
  9 21  1  0  0  0  0
 10 11  2  0  0  0  0
 11 12  1  0  0  0  0
 13 15  1  0  0  0  0
 14 16  1  0  0  0  0
 16 17  1  0  0  0  0
 16 18  2  0  0  0  0
 17 19  2  0  0  0  0
 18 20  1  0  0  0  0
 19 22  1  0  0  0  0
 20 22  2  0  0  0  0
 21 23  1  0  0  0  0
 23 24  1  0  0  0  0
 24 25  2  0  0  0  0
 24 26  1  0  0  0  0
 25 27  1  0  0  0  0
 26 28  2  0  0  0  0
 27 29  2  0  0  0  0
 28 29  1  0  0  0  0
M  END
> <PUBCHEM_COMPOUND_ID_TYPE>
0

> <PUBCHEM_TOTAL_CHARGE>
0

> <PUBCHEM_SUBSTANCE_ID>
845298

> <PUBCHEM_SUBSTANCE_VERSION>
5

> <PUBCHEM_EXT_DATASOURCE_NAME>
MLSMR

> <PUBCHEM_EXT_DATASOURCE_REGID>
MLS000074763

> <PUBCHEM_SUBSTANCE_COMMENT>
http://mlsmr.evotec.com/MLSMR_HomePage/pdf/pubchem_reference.pdf
MLSMR_SAMPLE_SUPPLIER: Asinex Ltd.
MLSMR_SUPPLIER_STRUCTURE_ID: ASN 07162916
MLSMR_COMPOUND_CLASS: DC

> <PUBCHEM_SUBSTANCE_SYNONYM>
3-(2-Chloro-benzyl)-7-hydroxy-3H-[1,2,3]triazolo[4,5-d]pyrimidine-5-carboxylic acid phenethyl-amide
MLS000074763
SMR000007829

> <PUBCHEM_XREF_EXT_ID>
MLS000074763

> <PUBCHEM_EXT_DATASOURCE_URL>
http://mlsmr.evotec.com/MLSMR_HomePage/

> <PUBCHEM_CID_ASSOCIATIONS>
647637  1

> <PUBCHEM_COORDINATE_TYPE>
1
3

$$$$
845448
  -OEChem-12251501292D

 27 30  0     0  0  0  0  0  0999 V2000
   -4.8211    4.6570    0.0000 S   0  0  0  0  0  0  0  0  0  0  0  0
   -9.3990    5.2086    0.0000 S   0  0  0  0  0  0  0  0  0  0  0  0
    1.0076    4.3768    0.0000 O   0  0  0  0  0  0  0  0  0  0  0  0
   -6.2275    7.1514    0.0000 O   0  0  0  0  0  0  0  0  0  0  0  0
    2.3383   -1.3500    0.0000 O   0  0  0  0  0  0  0  0  0  0  0  0
   -2.7390    2.9810    0.0000 N   0  0  0  0  0  0  0  0  0  0  0  0
   -3.9492    0.8772    0.0000 N   0  0  0  0  0  0  0  0  0  0  0  0
   -4.9546    1.9903    0.0000 N   0  0  0  0  0  0  0  0  0  0  0  0
   -2.5987    1.5004    0.0000 C   0  0  0  0  0  0  0  0  0  0  0  0
   -4.2067    3.2905    0.0000 C   0  0  0  0  0  0  0  0  0  0  0  0
   -1.2990    0.7500    0.0000 C   0  0  0  0  0  0  0  0  0  0  0  0
   -1.6175    3.9744    0.0000 C   0  0  0  0  0  0  0  0  0  0  0  0
   -0.1936    3.4998    0.0000 C   0  0  0  0  0  0  0  0  0  0  0  0
    0.0000    1.5000    0.0000 C   0  0  0  0  0  0  0  0  0  0  0  0
   -1.2990   -0.7500    0.0000 C   0  0  0  0  0  0  0  0  0  0  0  0
   -6.3142    4.8094    0.0000 C   0  0  0  0  0  0  0  0  0  0  0  0
   -6.9296    6.1782    0.0000 C   0  0  0  0  0  0  0  0  0  0  0  0
   -8.4227    6.3306    0.0000 C   0  0  0  0  0  0  0  0  0  0  0  0
    1.2990    0.7500    0.0000 C   0  0  0  0  0  0  0  0  0  0  0  0
    0.0000   -1.5000    0.0000 C   0  0  0  0  0  0  0  0  0  0  0  0
    1.2990   -0.7500    0.0000 C   0  0  0  0  0  0  0  0  0  0  0  0
    0.2355    2.0758    0.0000 C   0  0  0  0  0  0  0  0  0  0  0  0
    2.2126    3.4835    0.0000 C   0  0  0  0  0  0  0  0  0  0  0  0
    1.7354    2.0614    0.0000 C   0  0  0  0  0  0  0  0  0  0  0  0
   -9.1576    7.6236    0.0000 C   0  0  0  0  0  0  0  0  0  0  0  0
  -10.7724    5.8117    0.0000 C   0  0  0  0  0  0  0  0  0  0  0  0
  -10.6232    7.3043    0.0000 C   0  0  0  0  0  0  0  0  0  0  0  0
  1 10  1  0  0  0  0
  1 16  1  0  0  0  0
  2 18  1  0  0  0  0
  2 26  1  0  0  0  0
  3 13  1  0  0  0  0
  3 23  1  0  0  0  0
  4 17  2  0  0  0  0
  5 21  1  0  0  0  0
  6  9  1  0  0  0  0
  6 10  1  0  0  0  0
  6 12  1  0  0  0  0
  7  8  1  0  0  0  0
  7  9  2  0  0  0  0
  8 10  2  0  0  0  0
  9 11  1  0  0  0  0
 11 14  2  0  0  0  0
 11 15  1  0  0  0  0
 12 13  1  0  0  0  0
 13 22  2  0  0  0  0
 14 19  1  0  0  0  0
 15 20  2  0  0  0  0
 16 17  1  0  0  0  0
 17 18  1  0  0  0  0
 18 25  2  0  0  0  0
 19 21  2  0  0  0  0
 20 21  1  0  0  0  0
 22 24  1  0  0  0  0
 23 24  2  0  0  0  0
 25 27  1  0  0  0  0
 26 27  2  0  0  0  0
M  END
> <PUBCHEM_COMPOUND_ID_TYPE>
0

> <PUBCHEM_TOTAL_CHARGE>
0

> <PUBCHEM_SUBSTANCE_ID>
845448

> <PUBCHEM_SUBSTANCE_VERSION>
5

> <PUBCHEM_EXT_DATASOURCE_NAME>
MLSMR

> <PUBCHEM_EXT_DATASOURCE_REGID>
MLS000032406

> <PUBCHEM_SUBSTANCE_COMMENT>
http://mlsmr.evotec.com/MLSMR_HomePage/pdf/pubchem_reference.pdf
MLSMR_SAMPLE_SUPPLIER: Asinex Ltd.
MLSMR_SUPPLIER_STRUCTURE_ID: ASN 03793696
MLSMR_COMPOUND_CLASS: DC

> <PUBCHEM_SUBSTANCE_SYNONYM>
2-[4-Furan-2-ylmethyl-5-(4-hydroxy-phenyl)-4H-[1,2,4]triazol-3-ylsulfanyl]-1-thiophen-2-yl-ethanone
MLS000032406
SMR000002552

> <PUBCHEM_XREF_EXT_ID>
MLS000032406

> <PUBCHEM_EXT_DATASOURCE_URL>
http://mlsmr.evotec.com/MLSMR_HomePage/

> <PUBCHEM_CID_ASSOCIATIONS>
5447163  1

> <PUBCHEM_COORDINATE_TYPE>
1
3

$$$$
847006
  -OEChem-12251501292D

 22 23  0     0  0  0  0  0  0999 V2000
    0.0000   -1.5000    0.0000 S   0  0  0  0  0  0  0  0  0  0  0  0
    1.0307    8.1040    0.0000 F   0  0  0  0  0  0  0  0  0  0  0  0
   -1.0476    8.0997    0.0000 F   0  0  0  0  0  0  0  0  0  0  0  0
   -0.0097    8.7017    0.0000 F   0  0  0  0  0  0  0  0  0  0  0  0
    2.3383   -1.3500    0.0000 N   0  0  0  0  0  0  0  0  0  0  0  0
   -2.3383   -1.3500    0.0000 N   0  0  0  0  0  0  0  0  0  0  0  0
    3.6380    2.1004    0.0000 N   0  0  0  0  0  0  0  0  0  0  0  0
   -3.6380    2.1004    0.0000 N   0  0  0  0  0  0  0  0  0  0  0  0
    0.0000    1.5000    0.0000 C   0  0  0  0  0  0  0  0  0  0  0  0
    1.2990    0.7500    0.0000 C   0  0  0  0  0  0  0  0  0  0  0  0
   -1.2990    0.7500    0.0000 C   0  0  0  0  0  0  0  0  0  0  0  0
    0.0000    3.0008    0.0000 C   0  0  0  0  0  0  0  0  0  0  0  0
    1.2990   -0.7500    0.0000 C   0  0  0  0  0  0  0  0  0  0  0  0
   -1.2990   -0.7500    0.0000 C   0  0  0  0  0  0  0  0  0  0  0  0
   -0.0048    6.0009    0.0000 C   0  0  0  0  0  0  0  0  0  0  0  0
    1.2978    3.7529    0.0000 C   0  0  0  0  0  0  0  0  0  0  0  0
   -1.3002    3.7488    0.0000 C   0  0  0  0  0  0  0  0  0  0  0  0
   -0.0072    7.5017    0.0000 C   0  0  0  0  0  0  0  0  0  0  0  0
    1.2954    5.2529    0.0000 C   0  0  0  0  0  0  0  0  0  0  0  0
   -1.3026    5.2488    0.0000 C   0  0  0  0  0  0  0  0  0  0  0  0
    2.5988    1.5004    0.0000 C   0  0  0  0  0  0  0  0  0  0  0  0
   -2.5988    1.5004    0.0000 C   0  0  0  0  0  0  0  0  0  0  0  0
  1 13  1  0  0  0  0
  1 14  1  0  0  0  0
  2 18  1  0  0  0  0
  3 18  1  0  0  0  0
  4 18  1  0  0  0  0
  5 13  1  0  0  0  0
  6 14  1  0  0  0  0
  7 21  3  0  0  0  0
  8 22  3  0  0  0  0
  9 10  1  0  0  0  0
  9 11  1  0  0  0  0
  9 12  1  0  0  0  0
 10 13  2  0  0  0  0
 10 21  1  0  0  0  0
 11 14  2  0  0  0  0
 11 22  1  0  0  0  0
 12 16  2  0  0  0  0
 12 17  1  0  0  0  0
 15 18  1  0  0  0  0
 15 19  2  0  0  0  0
 15 20  1  0  0  0  0
 16 19  1  0  0  0  0
 17 20  2  0  0  0  0
M  END
> <PUBCHEM_COMPOUND_ID_TYPE>
0

> <PUBCHEM_TOTAL_CHARGE>
0

> <PUBCHEM_SUBSTANCE_ID>
847006

> <PUBCHEM_SUBSTANCE_VERSION>
5

> <PUBCHEM_EXT_DATASOURCE_NAME>
MLSMR

> <PUBCHEM_EXT_DATASOURCE_REGID>
MLS000071631

> <PUBCHEM_SUBSTANCE_COMMENT>
http://mlsmr.evotec.com/MLSMR_HomePage/pdf/pubchem_reference.pdf
MLSMR_SAMPLE_SUPPLIER: Asinex Ltd.
MLSMR_SUPPLIER_STRUCTURE_ID: BAS 00918406
MLSMR_COMPOUND_CLASS: DC

> <PUBCHEM_SUBSTANCE_SYNONYM>
2,6-Diamino-4-(4-trifluoromethyl-phenyl)-4H-thiopyran-3,5-dicarbonitrile
MLS000071631
SMR000009708

> <PUBCHEM_XREF_EXT_ID>
MLS000071631

> <PUBCHEM_EXT_DATASOURCE_URL>
http://mlsmr.evotec.com/MLSMR_HomePage/

> <PUBCHEM_CID_ASSOCIATIONS>
649401  1

> <PUBCHEM_COORDINATE_TYPE>
1
3

$$$$
847039
  -OEChem-12251501292D

 29 32  0     1  0  0  0  0  0999 V2000
   -5.6669    1.0635    0.0000 S   0  0  0  0  0  0  0  0  0  0  0  0
   -4.6873   -4.3927    0.0000 O   0  0  0  0  0  0  0  0  0  0  0  0
   -6.1467   -1.8743    0.0000 O   0  0  0  0  0  0  0  0  0  0  0  0
    1.0167   -4.3653    0.0000 O   0  0  0  0  0  0  0  0  0  0  0  0
   -1.8461   -5.1477    0.0000 O   0  0  0  0  0  0  0  0  0  0  0  0
    2.5973   -1.5031    0.0000 O   0  0  0  0  0  0  0  0  0  0  0  0
   -3.9511   -0.8815    0.0000 N   0  0  0  0  0  0  0  0  0  0  0  0
   -3.3397    1.7522    0.0000 N   0  0  0  0  0  0  0  0  0  0  0  0
   -2.5987   -1.5004    0.0000 C   0  0  3  0  0  0  0  0  0  0  0  0
   -2.7343   -2.9815    0.0000 C   0  0  0  0  0  0  0  0  0  0  0  0
   -4.2010   -3.2957    0.0000 C   0  0  0  0  0  0  0  0  0  0  0  0
   -4.9530   -1.9978    0.0000 C   0  0  0  0  0  0  0  0  0  0  0  0
   -1.2990   -0.7500    0.0000 C   0  0  0  0  0  0  0  0  0  0  0  0
   -1.6096   -3.9713    0.0000 C   0  0  0  0  0  0  0  0  0  0  0  0
   -4.2568    0.5878    0.0000 C   0  0  0  0  0  0  0  0  0  0  0  0
   -0.1873   -3.4922    0.0000 C   0  0  0  0  0  0  0  0  0  0  0  0
    0.0000   -1.5000    0.0000 C   0  0  0  0  0  0  0  0  0  0  0  0
   -1.2990    0.7500    0.0000 C   0  0  0  0  0  0  0  0  0  0  0  0
    1.2990   -0.7500    0.0000 C   0  0  0  0  0  0  0  0  0  0  0  0
    0.2373   -2.0668    0.0000 C   0  0  0  0  0  0  0  0  0  0  0  0
   -5.6273    2.5630    0.0000 C   0  0  0  0  0  0  0  0  0  0  0  0
   -4.1890    2.9886    0.0000 C   0  0  0  0  0  0  0  0  0  0  0  0
    2.2189   -3.4682    0.0000 C   0  0  0  0  0  0  0  0  0  0  0  0
    0.0000    1.5000    0.0000 C   0  0  0  0  0  0  0  0  0  0  0  0
    1.2990    0.7500    0.0000 C   0  0  0  0  0  0  0  0  0  0  0  0
    1.7372   -2.0477    0.0000 C   0  0  0  0  0  0  0  0  0  0  0  0
    3.3648   -3.8244    0.0000 C   0  0  0  0  0  0  0  0  0  0  0  0
    3.8990   -0.7562    0.0000 C   0  0  0  0  0  0  0  0  0  0  0  0
    4.9370   -1.3583    0.0000 C   0  0  0  0  0  0  0  0  0  0  0  0
  1 15  1  0  0  0  0
  1 21  1  0  0  0  0
  2 11  1  0  0  0  0
  3 12  2  0  0  0  0
  4 16  1  0  0  0  0
  4 23  1  0  0  0  0
  5 14  2  0  0  0  0
  6 19  1  0  0  0  0
  6 28  1  0  0  0  0
  7  9  1  0  0  0  0
  7 12  1  0  0  0  0
  7 15  1  0  0  0  0
  8 15  2  0  0  0  0
  8 22  1  0  0  0  0
  9 10  1  0  0  0  0
  9 13  1  0  0  0  0
 10 11  2  0  0  0  0
 10 14  1  0  0  0  0
 11 12  1  0  0  0  0
 13 17  2  0  0  0  0
 13 18  1  0  0  0  0
 14 16  1  0  0  0  0
 16 20  2  0  0  0  0
 17 19  1  0  0  0  0
 18 24  2  0  0  0  0
 19 25  2  0  0  0  0
 20 26  1  0  0  0  0
 21 22  2  0  0  0  0
 23 26  2  0  0  0  0
 23 27  1  0  0  0  0
 24 25  1  0  0  0  0
 28 29  1  0  0  0  0
M  END
> <PUBCHEM_COMPOUND_ID_TYPE>
0

> <PUBCHEM_TOTAL_CHARGE>
0

> <PUBCHEM_SUBSTANCE_ID>
847039

> <PUBCHEM_SUBSTANCE_VERSION>
5

> <PUBCHEM_EXT_DATASOURCE_NAME>
MLSMR

> <PUBCHEM_EXT_DATASOURCE_REGID>
MLS000033765

> <PUBCHEM_SUBSTANCE_COMMENT>
http://mlsmr.evotec.com/MLSMR_HomePage/pdf/pubchem_reference.pdf
MLSMR_SAMPLE_SUPPLIER: Asinex Ltd.
MLSMR_SUPPLIER_STRUCTURE_ID: BAS 06487673
MLSMR_COMPOUND_CLASS: DC

> <PUBCHEM_SUBSTANCE_SYNONYM>
5-(3-Ethoxy-phenyl)-3-hydroxy-4-(5-methyl-furan-2-carbonyl)-1-thiazol-2-yl-1,5-dihydro-pyrrol-2-one
MLS000033765
SMR000013773

> <PUBCHEM_XREF_EXT_ID>
MLS000033765

> <PUBCHEM_EXT_DATASOURCE_URL>
http://mlsmr.evotec.com/MLSMR_HomePage/

> <PUBCHEM_CID_ASSOCIATIONS>
649434  1

> <PUBCHEM_COORDINATE_TYPE>
1
3

> <PUBCHEM_BONDANNOTATIONS>
9  13  3

$$$$
847271
  -OEChem-12251501292D

 29 33  0     0  0  0  0  0  0999 V2000
    3.6321   -1.3486    0.0000 O   0  0  0  0  0  0  0  0  0  0  0  0
   -1.0710    4.1911    0.0000 O   0  0  0  0  0  0  0  0  0  0  0  0
    5.5023    3.2807    0.0000 N   0  0  0  0  0  0  0  0  0  0  0  0
    5.2191    0.8832    0.0000 N   0  0  0  0  0  0  0  0  0  0  0  0
    2.9240    3.9812    0.0000 N   0  0  0  0  0  0  0  0  0  0  0  0
    1.2964   -1.4973    0.0000 N   0  0  0  0  0  0  0  0  0  0  0  0
    3.8926    1.4990    0.0000 C   0  0  0  0  0  0  0  0  0  0  0  0
    4.0394    2.9809    0.0000 C   0  0  0  0  0  0  0  0  0  0  0  0
    2.5929    0.7486    0.0000 C   0  0  0  0  0  0  0  0  0  0  0  0
    6.2352    1.9776    0.0000 C   0  0  0  0  0  0  0  0  0  0  0  0
    2.5929   -0.7486    0.0000 C   0  0  0  0  0  0  0  0  0  0  0  0
    1.2964    1.4973    0.0000 C   0  0  0  0  0  0  0  0  0  0  0  0
    0.0000    0.7486    0.0000 C   0  0  0  0  0  0  0  0  0  0  0  0
    0.0000   -0.7486    0.0000 C   0  0  0  0  0  0  0  0  0  0  0  0
    6.2553    4.5827    0.0000 C   0  0  0  0  0  0  0  0  0  0  0  0
    7.7388    1.9447    0.0000 C   0  0  0  0  0  0  0  0  0  0  0  0
    8.5076    3.2556    0.0000 C   0  0  0  0  0  0  0  0  0  0  0  0
    7.7748    4.5587    0.0000 C   0  0  0  0  0  0  0  0  0  0  0  0
   -1.2964    1.4973    0.0000 C   0  0  0  0  0  0  0  0  0  0  0  0
   -1.2964   -1.4973    0.0000 C   0  0  0  0  0  0  0  0  0  0  0  0
    1.4973    3.5155    0.0000 C   0  0  0  0  0  0  0  0  0  0  0  0
   -2.6111    0.7486    0.0000 C   0  0  0  0  0  0  0  0  0  0  0  0
   -2.6111   -0.7486    0.0000 C   0  0  0  0  0  0  0  0  0  0  0  0
    0.3800    4.5175    0.0000 C   0  0  0  0  0  0  0  0  0  0  0  0
    9.7076    3.2447    0.0000 C   0  0  0  0  0  0  0  0  0  0  0  0
    0.5531    5.9947    0.0000 C   0  0  0  0  0  0  0  0  0  0  0  0
   -3.6486    1.3517    0.0000 C   0  0  0  0  0  0  0  0  0  0  0  0
   -1.8209    5.4902    0.0000 C   0  0  0  0  0  0  0  0  0  0  0  0
   -0.8172    6.6049    0.0000 C   0  0  0  0  0  0  0  0  0  0  0  0
  1 11  1  0  0  0  0
  2 24  1  0  0  0  0
  2 28  1  0  0  0  0
  3  8  1  0  0  0  0
  3 10  1  0  0  0  0
  3 15  1  0  0  0  0
  4  7  1  0  0  0  0
  4 10  2  0  0  0  0
  5  8  1  0  0  0  0
  5 21  1  0  0  0  0
  6 11  2  0  0  0  0
  6 14  1  0  0  0  0
  7  8  2  0  0  0  0
  7  9  1  0  0  0  0
  9 11  1  0  0  0  0
  9 12  2  0  0  0  0
 10 16  1  0  0  0  0
 12 13  1  0  0  0  0
 13 14  1  0  0  0  0
 13 19  2  0  0  0  0
 14 20  2  0  0  0  0
 15 18  2  0  0  0  0
 16 17  2  0  0  0  0
 17 18  1  0  0  0  0
 17 25  1  0  0  0  0
 19 22  1  0  0  0  0
 20 23  1  0  0  0  0
 21 24  1  0  0  0  0
 22 23  2  0  0  0  0
 22 27  1  0  0  0  0
 24 26  2  0  0  0  0
 26 29  1  0  0  0  0
 28 29  2  0  0  0  0
M  END
> <PUBCHEM_COMPOUND_ID_TYPE>
0

> <PUBCHEM_TOTAL_CHARGE>
0

> <PUBCHEM_SUBSTANCE_ID>
847271

> <PUBCHEM_SUBSTANCE_VERSION>
5

> <PUBCHEM_EXT_DATASOURCE_NAME>
MLSMR

> <PUBCHEM_EXT_DATASOURCE_REGID>
MLS000072411

> <PUBCHEM_SUBSTANCE_COMMENT>
http://mlsmr.evotec.com/MLSMR_HomePage/pdf/pubchem_reference.pdf
MLSMR_SAMPLE_SUPPLIER: Asinex Ltd.
MLSMR_SUPPLIER_STRUCTURE_ID: ASN 05345961
MLSMR_COMPOUND_CLASS: DC

> <PUBCHEM_SUBSTANCE_SYNONYM>
3-{3-[(Furan-2-ylmethyl)-amino]-7-methyl-imidazo[1,2-a]pyridin-2-yl}-6-methyl-1H-quinolin-2-one
MLS000072411
SMR000004452

> <PUBCHEM_XREF_EXT_ID>
MLS000072411

> <PUBCHEM_EXT_DATASOURCE_URL>
http://mlsmr.evotec.com/MLSMR_HomePage/

> <PUBCHEM_CID_ASSOCIATIONS>
649670  1

> <PUBCHEM_COORDINATE_TYPE>
1
3

$$$$
847386
  -OEChem-12251501292D

 23 25  0     0  0  0  0  0  0999 V2000
    3.3521    2.8771    0.0000 F   0  0  0  0  0  0  0  0  0  0  0  0
    1.3759    3.5204    0.0000 F   0  0  0  0  0  0  0  0  0  0  0  0
    2.5497    3.7691    0.0000 F   0  0  0  0  0  0  0  0  0  0  0  0
    4.4530   -2.0330    0.0000 O   0  0  0  0  0  0  0  0  0  0  0  0
    1.7138   -1.2033    0.0000 N   0  0  0  0  0  0  0  0  0  0  0  0
    2.5889    0.0182    0.0000 N   0  0  0  0  0  0  0  0  0  0  0  0
    4.1277   -4.3539    0.0000 N   0  0  0  0  0  0  0  0  0  0  0  0
    1.7138    1.2033    0.0000 C   0  0  0  0  0  0  0  0  0  0  0  0
    0.2917    0.7475    0.0000 C   0  0  0  0  0  0  0  0  0  0  0  0
    0.2917   -0.7475    0.0000 C   0  0  0  0  0  0  0  0  0  0  0  0
    2.1783    2.6281    0.0000 C   0  0  0  0  0  0  0  0  0  0  0  0
   -1.0028    1.5132    0.0000 C   0  0  0  0  0  0  0  0  0  0  0  0
    2.1855   -2.6254    0.0000 C   0  0  0  0  0  0  0  0  0  0  0  0
   -1.0028   -1.5132    0.0000 C   0  0  0  0  0  0  0  0  0  0  0  0
    3.6552   -2.9294    0.0000 C   0  0  0  0  0  0  0  0  0  0  0  0
   -2.3155    0.7475    0.0000 C   0  0  0  0  0  0  0  0  0  0  0  0
   -2.3155   -0.7475    0.0000 C   0  0  0  0  0  0  0  0  0  0  0  0
    5.5962   -4.6599    0.0000 C   0  0  0  0  0  0  0  0  0  0  0  0
    3.1285   -5.4728    0.0000 C   0  0  0  0  0  0  0  0  0  0  0  0
    5.0663   -7.2034    0.0000 C   0  0  0  0  0  0  0  0  0  0  0  0
    6.0655   -6.0846    0.0000 C   0  0  0  0  0  0  0  0  0  0  0  0
    3.5978   -6.8975    0.0000 C   0  0  0  0  0  0  0  0  0  0  0  0
    5.4418   -8.3431    0.0000 C   0  0  0  0  0  0  0  0  0  0  0  0
  1 11  1  0  0  0  0
  2 11  1  0  0  0  0
  3 11  1  0  0  0  0
  4 15  2  0  0  0  0
  5  6  1  0  0  0  0
  5 10  1  0  0  0  0
  5 13  1  0  0  0  0
  6  8  2  0  0  0  0
  7 15  1  0  0  0  0
  7 18  1  0  0  0  0
  7 19  1  0  0  0  0
  8  9  1  0  0  0  0
  8 11  1  0  0  0  0
  9 10  2  0  0  0  0
  9 12  1  0  0  0  0
 10 14  1  0  0  0  0
 12 16  1  0  0  0  0
 13 15  1  0  0  0  0
 14 17  1  0  0  0  0
 16 17  1  0  0  0  0
 18 21  1  0  0  0  0
 19 22  1  0  0  0  0
 20 21  1  0  0  0  0
 20 22  1  0  0  0  0
 20 23  1  0  0  0  0
M  END
> <PUBCHEM_COMPOUND_ID_TYPE>
0

> <PUBCHEM_TOTAL_CHARGE>
0

> <PUBCHEM_SUBSTANCE_ID>
847386

> <PUBCHEM_SUBSTANCE_VERSION>
5

> <PUBCHEM_EXT_DATASOURCE_NAME>
MLSMR

> <PUBCHEM_EXT_DATASOURCE_REGID>
MLS000032458

> <PUBCHEM_SUBSTANCE_COMMENT>
http://mlsmr.evotec.com/MLSMR_HomePage/pdf/pubchem_reference.pdf
MLSMR_SAMPLE_SUPPLIER: Asinex Ltd.
MLSMR_SUPPLIER_STRUCTURE_ID: BAS 01939549
MLSMR_COMPOUND_CLASS: DC

> <PUBCHEM_SUBSTANCE_SYNONYM>
1-(4-Methyl-piperidin-1-yl)-2-(3-trifluoromethyl-4,5,6,7-tetrahydro-indazol-1-yl)-ethanone
MLS000032458
SMR000010910

> <PUBCHEM_XREF_EXT_ID>
MLS000032458

> <PUBCHEM_EXT_DATASOURCE_URL>
http://mlsmr.evotec.com/MLSMR_HomePage/

> <PUBCHEM_CID_ASSOCIATIONS>
649781  1

> <PUBCHEM_COORDINATE_TYPE>
1
3

$$$$
847763
  -OEChem-12251501292D

 28 31  0     0  0  0  0  0  0999 V2000
   -0.9991    2.7132    0.0000 O   0  0  0  0  0  0  0  0  0  0  0  0
   -4.6549   -0.8867    0.0000 O   0  0  0  0  0  0  0  0  0  0  0  0
   -6.1544   -6.0936    0.0000 O   0  0  0  0  0  0  0  0  0  0  0  0
    1.7138   -1.2033    0.0000 N   0  0  0  0  0  0  0  0  0  0  0  0
   -1.0028   -1.5132    0.0000 N   0  0  0  0  0  0  0  0  0  0  0  0
    1.7138    1.2033    0.0000 N   0  0  0  0  0  0  0  0  0  0  0  0
    2.5889    0.0182    0.0000 N   0  0  0  0  0  0  0  0  0  0  0  0
   -2.3155    0.7475    0.0000 N   0  0  0  0  0  0  0  0  0  0  0  0
   -3.6267   -2.9927    0.0000 N   0  0  0  0  0  0  0  0  0  0  0  0
    0.2917   -0.7475    0.0000 C   0  0  0  0  0  0  0  0  0  0  0  0
    0.2917    0.7475    0.0000 C   0  0  0  0  0  0  0  0  0  0  0  0
   -1.0028    1.5132    0.0000 C   0  0  0  0  0  0  0  0  0  0  0  0
   -2.3155   -0.7475    0.0000 C   0  0  0  0  0  0  0  0  0  0  0  0
    2.1855   -2.6254    0.0000 C   0  0  0  0  0  0  0  0  0  0  0  0
   -3.6187   -1.4919    0.0000 C   0  0  0  0  0  0  0  0  0  0  0  0
    3.6552   -2.9294    0.0000 C   0  0  0  0  0  0  0  0  0  0  0  0
    4.1295   -4.3524    0.0000 C   0  0  0  0  0  0  0  0  0  0  0  0
    4.6506   -1.8071    0.0000 C   0  0  0  0  0  0  0  0  0  0  0  0
    6.1201   -2.1080    0.0000 C   0  0  0  0  0  0  0  0  0  0  0  0
    5.5991   -4.6533    0.0000 C   0  0  0  0  0  0  0  0  0  0  0  0
   -4.9300   -3.7369    0.0000 C   0  0  0  0  0  0  0  0  0  0  0  0
    6.5944   -3.5310    0.0000 C   0  0  0  0  0  0  0  0  0  0  0  0
   -4.9380   -5.2378    0.0000 C   0  0  0  0  0  0  0  0  0  0  0  0
    3.3333   -5.2502    0.0000 C   0  0  0  0  0  0  0  0  0  0  0  0
   -3.7274   -6.1016    0.0000 C   0  0  0  0  0  0  0  0  0  0  0  0
    6.9164   -1.2102    0.0000 C   0  0  0  0  0  0  0  0  0  0  0  0
   -5.6956   -7.5217    0.0000 C   0  0  0  0  0  0  0  0  0  0  0  0
   -4.1956   -7.5266    0.0000 C   0  0  0  0  0  0  0  0  0  0  0  0
  1 12  1  0  0  0  0
  2 15  2  0  0  0  0
  3 23  1  0  0  0  0
  3 27  1  0  0  0  0
  4  7  1  0  0  0  0
  4 10  1  0  0  0  0
  4 14  1  0  0  0  0
  5 10  2  0  0  0  0
  5 13  1  0  0  0  0
  6  7  2  0  0  0  0
  6 11  1  0  0  0  0
  8 12  1  0  0  0  0
  8 13  2  0  0  0  0
  9 15  1  0  0  0  0
  9 21  1  0  0  0  0
 10 11  1  0  0  0  0
 11 12  2  0  0  0  0
 13 15  1  0  0  0  0
 14 16  1  0  0  0  0
 16 17  1  0  0  0  0
 16 18  2  0  0  0  0
 17 20  2  0  0  0  0
 17 24  1  0  0  0  0
 18 19  1  0  0  0  0
 19 22  2  0  0  0  0
 19 26  1  0  0  0  0
 20 22  1  0  0  0  0
 21 23  1  0  0  0  0
 23 25  2  0  0  0  0
 25 28  1  0  0  0  0
 27 28  2  0  0  0  0
M  END
> <PUBCHEM_COMPOUND_ID_TYPE>
0

> <PUBCHEM_TOTAL_CHARGE>
0

> <PUBCHEM_SUBSTANCE_ID>
847763

> <PUBCHEM_SUBSTANCE_VERSION>
5

> <PUBCHEM_EXT_DATASOURCE_NAME>
MLSMR

> <PUBCHEM_EXT_DATASOURCE_REGID>
MLS000074832

> <PUBCHEM_SUBSTANCE_COMMENT>
http://mlsmr.evotec.com/MLSMR_HomePage/pdf/pubchem_reference.pdf
MLSMR_SAMPLE_SUPPLIER: Asinex Ltd.
MLSMR_SUPPLIER_STRUCTURE_ID: ASN 07162368
MLSMR_COMPOUND_CLASS: DC

> <PUBCHEM_SUBSTANCE_SYNONYM>
3-(2,5-Dimethyl-benzyl)-7-hydroxy-3H-[1,2,3]triazolo[4,5-d]pyrimidine-5-carboxylic acid (furan-2-ylmethyl)-amide
MLS000074832
SMR000007825

> <PUBCHEM_XREF_EXT_ID>
MLS000074832

> <PUBCHEM_EXT_DATASOURCE_URL>
http://mlsmr.evotec.com/MLSMR_HomePage/

> <PUBCHEM_CID_ASSOCIATIONS>
650171  1

> <PUBCHEM_COORDINATE_TYPE>
1
3

$$$$
847811
  -OEChem-12251501292D

 27 30  0     0  0  0  0  0  0999 V2000
    1.5048    1.2733    0.0000 S   0  0  0  0  0  0  0  0  0  0  0  0
   -3.5599   -2.4932    0.0000 O   0  0  0  0  0  0  0  0  0  0  0  0
   -5.9176    2.2637    0.0000 O   0  0  0  0  0  0  0  0  0  0  0  0
   -0.4399   -1.9215    0.0000 N   0  0  0  0  0  0  0  0  0  0  0  0
   -4.1672    0.0000    0.0000 N   0  0  0  0  0  0  0  0  0  0  0  0
   -3.6810    1.1807    0.0000 N   0  0  0  0  0  0  0  0  0  0  0  0
   -7.9719    1.1358    0.0000 N   0  0  0  0  0  0  0  0  0  0  0  0
   -1.6669   -1.0186    0.0000 C   0  0  0  0  0  0  0  0  0  0  0  0
   -1.2039    0.3704    0.0000 C   0  0  0  0  0  0  0  0  0  0  0  0
    0.3010    0.3704    0.0000 C   0  0  0  0  0  0  0  0  0  0  0  0
    0.7408   -1.0186    0.0000 C   0  0  0  0  0  0  0  0  0  0  0  0
   -3.1485   -1.3659    0.0000 C   0  0  0  0  0  0  0  0  0  0  0  0
    2.2688   -1.0186    0.0000 C   0  0  0  0  0  0  0  0  0  0  0  0
   -2.2225    1.5280    0.0000 C   0  0  0  0  0  0  0  0  0  0  0  0
    2.7318    0.3704    0.0000 C   0  0  0  0  0  0  0  0  0  0  0  0
   -0.4288   -3.1215    0.0000 C   0  0  0  0  0  0  0  0  0  0  0  0
   -5.6666   -0.0664    0.0000 C   0  0  0  0  0  0  0  0  0  0  0  0
    3.8756    0.7334    0.0000 C   0  0  0  0  0  0  0  0  0  0  0  0
   -6.4725    1.1997    0.0000 C   0  0  0  0  0  0  0  0  0  0  0  0
   -8.7778    2.4019    0.0000 C   0  0  0  0  0  0  0  0  0  0  0  0
  -10.2773    2.3380    0.0000 C   0  0  0  0  0  0  0  0  0  0  0  0
  -11.0832    3.6041    0.0000 C   0  0  0  0  0  0  0  0  0  0  0  0
  -12.5819    3.5424    0.0000 C   0  0  0  0  0  0  0  0  0  0  0  0
  -10.3873    4.9330    0.0000 C   0  0  0  0  0  0  0  0  0  0  0  0
  -13.3848    4.8095    0.0000 C   0  0  0  0  0  0  0  0  0  0  0  0
  -11.1902    6.2001    0.0000 C   0  0  0  0  0  0  0  0  0  0  0  0
  -12.6889    6.1383    0.0000 C   0  0  0  0  0  0  0  0  0  0  0  0
  1 10  1  0  0  0  0
  1 15  1  0  0  0  0
  2 12  2  0  0  0  0
  3 19  2  0  0  0  0
  4  8  1  0  0  0  0
  4 11  1  0  0  0  0
  4 16  1  0  0  0  0
  5  6  1  0  0  0  0
  5 12  1  0  0  0  0
  5 17  1  0  0  0  0
  6 14  2  0  0  0  0
  7 19  1  0  0  0  0
  7 20  1  0  0  0  0
  8  9  2  0  0  0  0
  8 12  1  0  0  0  0
  9 10  1  0  0  0  0
  9 14  1  0  0  0  0
 10 11  2  0  0  0  0
 11 13  1  0  0  0  0
 13 15  2  0  0  0  0
 15 18  1  0  0  0  0
 17 19  1  0  0  0  0
 20 21  1  0  0  0  0
 21 22  1  0  0  0  0
 22 23  2  0  0  0  0
 22 24  1  0  0  0  0
 23 25  1  0  0  0  0
 24 26  2  0  0  0  0
 25 27  2  0  0  0  0
 26 27  1  0  0  0  0
M  END
> <PUBCHEM_COMPOUND_ID_TYPE>
0

> <PUBCHEM_TOTAL_CHARGE>
0

> <PUBCHEM_SUBSTANCE_ID>
847811

> <PUBCHEM_SUBSTANCE_VERSION>
5

> <PUBCHEM_EXT_DATASOURCE_NAME>
MLSMR

> <PUBCHEM_EXT_DATASOURCE_REGID>
MLS000076138

> <PUBCHEM_SUBSTANCE_COMMENT>
http://mlsmr.evotec.com/MLSMR_HomePage/pdf/pubchem_reference.pdf
MLSMR_SAMPLE_SUPPLIER: Asinex Ltd.
MLSMR_SUPPLIER_STRUCTURE_ID: ASN 09857965
MLSMR_COMPOUND_CLASS: DC

> <PUBCHEM_SUBSTANCE_SYNONYM>
2-(2,4-Dimethyl-5-oxo-4,5-dihydro-thieno[2',3':4,5]pyrrolo[2,3-d]pyridazin-6-yl)-N-phenethyl-acetamide
MLS000076138
SMR000000722

> <PUBCHEM_XREF_EXT_ID>
MLS000076138

> <PUBCHEM_EXT_DATASOURCE_URL>
http://mlsmr.evotec.com/MLSMR_HomePage/

> <PUBCHEM_CID_ASSOCIATIONS>
650226  1

> <PUBCHEM_COORDINATE_TYPE>
1
3

$$$$
847814
  -OEChem-12251501292D

 24 28  0     0  0  0  0  0  0999 V2000
    3.4310   -2.1610    0.0000 O   0  0  0  0  0  0  0  0  0  0  0  0
   -6.8220   -4.1093    0.0000 O   0  0  0  0  0  0  0  0  0  0  0  0
    1.1416   -1.6132    0.0000 N   0  0  0  0  0  0  0  0  0  0  0  0
   -2.5314    0.0372    0.0000 N   0  0  0  0  0  0  0  0  0  0  0  0
    0.5708    0.9059    0.0000 N   0  0  0  0  0  0  0  0  0  0  0  0
   -1.3402   -0.8190    0.0000 C   0  0  0  0  0  0  0  0  0  0  0  0
    0.1365   -0.5088    0.0000 C   0  0  0  0  0  0  0  0  0  0  0  0
   -1.7993   -2.2336    0.0000 C   0  0  0  0  0  0  0  0  0  0  0  0
   -3.2884   -2.2336    0.0000 C   0  0  0  0  0  0  0  0  0  0  0  0
   -3.7475   -0.7942    0.0000 C   0  0  0  0  0  0  0  0  0  0  0  0
    2.6183   -1.2781    0.0000 C   0  0  0  0  0  0  0  0  0  0  0  0
    3.0650    0.1365    0.0000 C   0  0  0  0  0  0  0  0  0  0  0  0
    2.0599    1.2533    0.0000 C   0  0  0  0  0  0  0  0  0  0  0  0
   -0.7818   -3.3504    0.0000 C   0  0  0  0  0  0  0  0  0  0  0  0
    0.6949   -3.0154    0.0000 C   0  0  0  0  0  0  0  0  0  0  0  0
   -4.3183   -3.3504    0.0000 C   0  0  0  0  0  0  0  0  0  0  0  0
   -5.1993   -0.4964    0.0000 C   0  0  0  0  0  0  0  0  0  0  0  0
   -5.7950   -3.0154    0.0000 C   0  0  0  0  0  0  0  0  0  0  0  0
    4.5417    0.4715    0.0000 C   0  0  0  0  0  0  0  0  0  0  0  0
    2.4818    2.6803    0.0000 C   0  0  0  0  0  0  0  0  0  0  0  0
   -6.2169   -1.5635    0.0000 C   0  0  0  0  0  0  0  0  0  0  0  0
    5.0132    1.8986    0.0000 C   0  0  0  0  0  0  0  0  0  0  0  0
    3.9833    3.0154    0.0000 C   0  0  0  0  0  0  0  0  0  0  0  0
   -6.4758   -5.2582    0.0000 C   0  0  0  0  0  0  0  0  0  0  0  0
  1 11  2  0  0  0  0
  2 18  1  0  0  0  0
  2 24  1  0  0  0  0
  3  7  1  0  0  0  0
  3 11  1  0  0  0  0
  3 15  1  0  0  0  0
  4  6  1  0  0  0  0
  4 10  1  0  0  0  0
  5  7  2  0  0  0  0
  5 13  1  0  0  0  0
  6  7  1  0  0  0  0
  6  8  2  0  0  0  0
  8  9  1  0  0  0  0
  8 14  1  0  0  0  0
  9 10  1  0  0  0  0
  9 16  2  0  0  0  0
 10 17  2  0  0  0  0
 11 12  1  0  0  0  0
 12 13  1  0  0  0  0
 12 19  2  0  0  0  0
 13 20  2  0  0  0  0
 14 15  1  0  0  0  0
 16 18  1  0  0  0  0
 17 21  1  0  0  0  0
 18 21  2  0  0  0  0
 19 22  1  0  0  0  0
 20 23  1  0  0  0  0
 22 23  2  0  0  0  0
M  END
> <PUBCHEM_COMPOUND_ID_TYPE>
0

> <PUBCHEM_TOTAL_CHARGE>
0

> <PUBCHEM_SUBSTANCE_ID>
847814

> <PUBCHEM_SUBSTANCE_VERSION>
5

> <PUBCHEM_EXT_DATASOURCE_NAME>
MLSMR

> <PUBCHEM_EXT_DATASOURCE_REGID>
MLS000076384

> <PUBCHEM_SUBSTANCE_COMMENT>
http://mlsmr.evotec.com/MLSMR_HomePage/pdf/pubchem_reference.pdf
MLSMR_SAMPLE_SUPPLIER: Asinex Ltd.
MLSMR_SUPPLIER_STRUCTURE_ID: BAS 04881512
MLSMR_COMPOUND_CLASS: DC NP

> <PUBCHEM_SUBSTANCE_SYNONYM>
10-Methoxy-8,13-dihydro-7H-indolo[2',3':3,4]pyrido[2,1-b]quinazolin-5-one
MLS000076384
SMR000013006

> <PUBCHEM_XREF_EXT_ID>
MLS000076384

> <PUBCHEM_EXT_DATASOURCE_URL>
http://mlsmr.evotec.com/MLSMR_HomePage/

> <PUBCHEM_CID_ASSOCIATIONS>
378227  1

> <PUBCHEM_COORDINATE_TYPE>
1
3

$$$$
848018
  -OEChem-12251501292D

 35 40  0     0  0  0  0  0  0999 V2000
    1.8883   -3.4824    0.0000 O   0  0  0  0  0  0  0  0  0  0  0  0
    5.9428  -14.3769    0.0000 O   0  0  0  0  0  0  0  0  0  0  0  0
    0.8711   -1.3689    0.0000 N   0  0  0  0  0  0  0  0  0  0  0  0
   -0.4678   -5.1099    0.0000 N   0  0  0  0  0  0  0  0  0  0  0  0
    0.7383   -5.9801    0.0000 N   0  0  0  0  0  0  0  0  0  0  0  0
   -1.6886   -5.9593    0.0000 N   0  0  0  0  0  0  0  0  0  0  0  0
   -1.2373   -7.3898    0.0000 N   0  0  0  0  0  0  0  0  0  0  0  0
    4.0177  -12.0759    0.0000 N   0  0  0  0  0  0  0  0  0  0  0  0
    2.2245   -0.7311    0.0000 C   0  0  0  0  0  0  0  0  0  0  0  0
   -0.4667   -0.7156    0.0000 C   0  0  0  0  0  0  0  0  0  0  0  0
    0.8553   -2.8717    0.0000 C   0  0  0  0  0  0  0  0  0  0  0  0
    2.5823    0.7000    0.0000 C   0  0  0  0  0  0  0  0  0  0  0  0
   -0.7934    0.7623    0.0000 C   0  0  0  0  0  0  0  0  0  0  0  0
   -0.4519   -3.6092    0.0000 C   0  0  0  0  0  0  0  0  0  0  0  0
    0.2626   -7.4026    0.0000 C   0  0  0  0  0  0  0  0  0  0  0  0
    3.3446   -1.7734    0.0000 C   0  0  0  0  0  0  0  0  0  0  0  0
   -1.5712   -1.7423    0.0000 C   0  0  0  0  0  0  0  0  0  0  0  0
    1.6490    1.9290    0.0000 C   0  0  0  0  0  0  0  0  0  0  0  0
    0.1244    1.9290    0.0000 C   0  0  0  0  0  0  0  0  0  0  0  0
    1.1343   -8.6243    0.0000 C   0  0  0  0  0  0  0  0  0  0  0  0
    4.0135    1.1200    0.0000 C   0  0  0  0  0  0  0  0  0  0  0  0
   -2.2245    1.1978    0.0000 C   0  0  0  0  0  0  0  0  0  0  0  0
    3.0566  -10.9233    0.0000 C   0  0  0  0  0  0  0  0  0  0  0  0
    4.7913   -1.3067    0.0000 C   0  0  0  0  0  0  0  0  0  0  0  0
   -3.0179   -1.2445    0.0000 C   0  0  0  0  0  0  0  0  0  0  0  0
    0.6179  -10.0273    0.0000 C   0  0  0  0  0  0  0  0  0  0  0  0
    2.6132   -8.3633    0.0000 C   0  0  0  0  0  0  0  0  0  0  0  0
    5.1180    0.0933    0.0000 C   0  0  0  0  0  0  0  0  0  0  0  0
   -3.3290    0.1556    0.0000 C   0  0  0  0  0  0  0  0  0  0  0  0
    1.5786  -11.1793    0.0000 C   0  0  0  0  0  0  0  0  0  0  0  0
    3.5739   -9.5153    0.0000 C   0  0  0  0  0  0  0  0  0  0  0  0
    3.5027  -13.4848    0.0000 C   0  0  0  0  0  0  0  0  0  0  0  0
    5.4954  -11.8176    0.0000 C   0  0  0  0  0  0  0  0  0  0  0  0
    4.4652  -14.6352    0.0000 C   0  0  0  0  0  0  0  0  0  0  0  0
    6.4579  -12.9681    0.0000 C   0  0  0  0  0  0  0  0  0  0  0  0
  1 11  2  0  0  0  0
  2 34  1  0  0  0  0
  2 35  1  0  0  0  0
  3  9  1  0  0  0  0
  3 10  1  0  0  0  0
  3 11  1  0  0  0  0
  4  5  1  0  0  0  0
  4  6  1  0  0  0  0
  4 14  1  0  0  0  0
  5 15  2  0  0  0  0
  6  7  2  0  0  0  0
  7 15  1  0  0  0  0
  8 23  1  0  0  0  0
  8 32  1  0  0  0  0
  8 33  1  0  0  0  0
  9 12  1  0  0  0  0
  9 16  2  0  0  0  0
 10 13  1  0  0  0  0
 10 17  2  0  0  0  0
 11 14  1  0  0  0  0
 12 18  1  0  0  0  0
 12 21  2  0  0  0  0
 13 19  1  0  0  0  0
 13 22  2  0  0  0  0
 15 20  1  0  0  0  0
 16 24  1  0  0  0  0
 17 25  1  0  0  0  0
 18 19  1  0  0  0  0
 20 26  2  0  0  0  0
 20 27  1  0  0  0  0
 21 28  1  0  0  0  0
 22 29  1  0  0  0  0
 23 30  2  0  0  0  0
 23 31  1  0  0  0  0
 24 28  2  0  0  0  0
 25 29  2  0  0  0  0
 26 30  1  0  0  0  0
 27 31  2  0  0  0  0
 32 34  1  0  0  0  0
 33 35  1  0  0  0  0
M  END
> <PUBCHEM_COMPOUND_ID_TYPE>
0

> <PUBCHEM_TOTAL_CHARGE>
0

> <PUBCHEM_SUBSTANCE_ID>
848018

> <PUBCHEM_SUBSTANCE_VERSION>
5

> <PUBCHEM_EXT_DATASOURCE_NAME>
MLSMR

> <PUBCHEM_EXT_DATASOURCE_REGID>
MLS000030695

> <PUBCHEM_SUBSTANCE_COMMENT>
http://mlsmr.evotec.com/MLSMR_HomePage/pdf/pubchem_reference.pdf
MLSMR_SAMPLE_SUPPLIER: Asinex Ltd.
MLSMR_SUPPLIER_STRUCTURE_ID: ASN 04450035
MLSMR_COMPOUND_CLASS: DC

> <PUBCHEM_SUBSTANCE_SYNONYM>
1-(10,11-Dihydro-dibenzo[b,f]azepin-5-yl)-2-[5-(4-morpholin-4-yl-phenyl)-tetrazol-2-yl]-ethanone
MLS000030695
SMR000003456

> <PUBCHEM_XREF_EXT_ID>
MLS000030695

> <PUBCHEM_EXT_DATASOURCE_URL>
http://mlsmr.evotec.com/MLSMR_HomePage/

> <PUBCHEM_CID_ASSOCIATIONS>
650442  1

> <PUBCHEM_COORDINATE_TYPE>
1
3

$$$$
848817
  -OEChem-12251501292D

 26 28  0     1  0  0  0  0  0999 V2000
   -2.3383    1.3500    0.0000 Br  0  0  0  0  0  0  0  0  0  0  0  0
    5.6273    2.5630    0.0000 O   0  0  0  0  0  0  0  0  0  0  0  0
    6.1467   -1.8742    0.0000 O   0  0  0  0  0  0  0  0  0  0  0  0
    4.6874   -4.3927    0.0000 O   0  0  0  0  0  0  0  0  0  0  0  0
    0.4724   -3.5882    0.0000 O   0  0  0  0  0  0  0  0  0  0  0  0
    3.9511   -0.8815    0.0000 N   0  0  0  0  0  0  0  0  0  0  0  0
    5.6669    1.0635    0.0000 N   0  0  0  0  0  0  0  0  0  0  0  0
    2.5987   -1.5004    0.0000 C   0  0  3  0  0  0  0  0  0  0  0  0
    2.7343   -2.9815    0.0000 C   0  0  0  0  0  0  0  0  0  0  0  0
    4.9531   -1.9978    0.0000 C   0  0  0  0  0  0  0  0  0  0  0  0
    4.2010   -3.2956    0.0000 C   0  0  0  0  0  0  0  0  0  0  0  0
    4.2567    0.5878    0.0000 C   0  0  0  0  0  0  0  0  0  0  0  0
    1.2990   -0.7500    0.0000 C   0  0  0  0  0  0  0  0  0  0  0  0
    1.6096   -3.9713    0.0000 C   0  0  0  0  0  0  0  0  0  0  0  0
    3.3397    1.7523    0.0000 C   0  0  0  0  0  0  0  0  0  0  0  0
    4.1890    2.9887    0.0000 C   0  0  0  0  0  0  0  0  0  0  0  0
    3.6885    4.4008    0.0000 C   0  0  0  0  0  0  0  0  0  0  0  0
    1.2990    0.7500    0.0000 C   0  0  0  0  0  0  0  0  0  0  0  0
    0.0000   -1.5000    0.0000 C   0  0  0  0  0  0  0  0  0  0  0  0
    0.0000    1.5000    0.0000 C   0  0  0  0  0  0  0  0  0  0  0  0
   -1.2990   -0.7500    0.0000 C   0  0  0  0  0  0  0  0  0  0  0  0
    1.8461   -5.1477    0.0000 C   0  0  0  0  0  0  0  0  0  0  0  0
   -1.2990    0.7500    0.0000 C   0  0  0  0  0  0  0  0  0  0  0  0
    2.5087    4.6200    0.0000 C   0  0  0  0  0  0  0  0  0  0  0  0
    4.4679    5.3133    0.0000 C   0  0  0  0  0  0  0  0  0  0  0  0
    3.2882    5.5321    0.0000 C   0  0  0  0  0  0  0  0  0  0  0  0
  1 23  1  0  0  0  0
  2  7  1  0  0  0  0
  2 16  1  0  0  0  0
  3 10  2  0  0  0  0
  4 11  1  0  0  0  0
  5 14  2  0  0  0  0
  6  8  1  0  0  0  0
  6 10  1  0  0  0  0
  6 12  1  0  0  0  0
  7 12  2  0  0  0  0
  8  9  1  0  0  0  0
  8 13  1  0  0  0  0
  9 11  2  0  0  0  0
  9 14  1  0  0  0  0
 10 11  1  0  0  0  0
 12 15  1  0  0  0  0
 13 18  2  0  0  0  0
 13 19  1  0  0  0  0
 14 22  1  0  0  0  0
 15 16  2  0  0  0  0
 16 17  1  0  0  0  0
 17 24  1  0  0  0  0
 17 25  1  0  0  0  0
 17 26  1  0  0  0  0
 18 20  1  0  0  0  0
 19 21  2  0  0  0  0
 20 23  2  0  0  0  0
 21 23  1  0  0  0  0
M  END
> <PUBCHEM_COMPOUND_ID_TYPE>
0

> <PUBCHEM_TOTAL_CHARGE>
0

> <PUBCHEM_SUBSTANCE_ID>
848817

> <PUBCHEM_SUBSTANCE_VERSION>
5

> <PUBCHEM_EXT_DATASOURCE_NAME>
MLSMR

> <PUBCHEM_EXT_DATASOURCE_REGID>
MLS000030734

> <PUBCHEM_SUBSTANCE_COMMENT>
http://mlsmr.evotec.com/MLSMR_HomePage/pdf/pubchem_reference.pdf
MLSMR_SAMPLE_SUPPLIER: Asinex Ltd.
MLSMR_SUPPLIER_STRUCTURE_ID: BAS 01296571
MLSMR_COMPOUND_CLASS: DC

> <PUBCHEM_SUBSTANCE_SYNONYM>
4-Acetyl-5-(4-bromo-phenyl)-1-(5-tert-butyl-isoxazol-3-yl)-3-hydroxy-1,5-dihydro-pyrrol-2-one
MLS000030734
SMR000010343

> <PUBCHEM_XREF_EXT_ID>
MLS000030734

> <PUBCHEM_EXT_DATASOURCE_URL>
http://mlsmr.evotec.com/MLSMR_HomePage/

> <PUBCHEM_CID_ASSOCIATIONS>
651270  1

> <PUBCHEM_COORDINATE_TYPE>
1
3

> <PUBCHEM_BONDANNOTATIONS>
8  13  3

$$$$
849608
  -OEChem-12251501292D

 32 35  0     1  0  0  0  0  0999 V2000
   -6.1478    1.8630    0.0000 O   0  0  0  0  0  0  0  0  0  0  0  0
   -4.6965    4.3860    0.0000 O   0  0  0  0  0  0  0  0  0  0  0  0
   -5.3811   -0.9751    0.0000 O   0  0  0  0  0  0  0  0  0  0  0  0
   -3.2721   -3.0631    0.0000 O   0  0  0  0  0  0  0  0  0  0  0  0
   -0.0031   -3.0008    0.0000 O   0  0  0  0  0  0  0  0  0  0  0  0
    2.6003   -1.4977    0.0000 O   0  0  0  0  0  0  0  0  0  0  0  0
   -2.7390    2.9810    0.0000 N   0  0  0  0  0  0  0  0  0  0  0  0
   -2.5987    1.5004    0.0000 C   0  0  3  0  0  0  0  0  0  0  0  0
   -3.9492    0.8772    0.0000 C   0  0  0  0  0  0  0  0  0  0  0  0
   -4.9546    1.9903    0.0000 C   0  0  0  0  0  0  0  0  0  0  0  0
   -4.2067    3.2905    0.0000 C   0  0  0  0  0  0  0  0  0  0  0  0
   -1.2990    0.7500    0.0000 C   0  0  0  0  0  0  0  0  0  0  0  0
   -4.2440   -0.5917    0.0000 C   0  0  0  0  0  0  0  0  0  0  0  0
   -3.1180   -1.5839    0.0000 C   0  0  0  0  0  0  0  0  0  0  0  0
   -1.6216    3.9790    0.0000 C   0  0  0  0  0  0  0  0  0  0  0  0
   -1.2990   -0.7500    0.0000 C   0  0  0  0  0  0  0  0  0  0  0  0
    0.0000    1.5000    0.0000 C   0  0  0  0  0  0  0  0  0  0  0  0
    0.0000   -1.5000    0.0000 C   0  0  0  0  0  0  0  0  0  0  0  0
    1.2990   -0.7500    0.0000 C   0  0  0  0  0  0  0  0  0  0  0  0
    1.2990    0.7500    0.0000 C   0  0  0  0  0  0  0  0  0  0  0  0
   -1.6713   -1.2389    0.0000 C   0  0  0  0  0  0  0  0  0  0  0  0
   -1.9268    5.4485    0.0000 C   0  0  0  0  0  0  0  0  0  0  0  0
   -1.8941   -3.6557    0.0000 C   0  0  0  0  0  0  0  0  0  0  0  0
   -0.9047   -2.5283    0.0000 C   0  0  0  0  0  0  0  0  0  0  0  0
   -0.8074    6.4483    0.0000 C   0  0  0  0  0  0  0  0  0  0  0  0
   -1.1103    7.9174    0.0000 C   0  0  0  0  0  0  0  0  0  0  0  0
    0.6164    5.9761    0.0000 C   0  0  0  0  0  0  0  0  0  0  0  0
   -1.0432   -3.5994    0.0000 C   0  0  0  0  0  0  0  0  0  0  0  0
    3.6387   -0.8963    0.0000 C   0  0  0  0  0  0  0  0  0  0  0  0
    0.0105    8.9143    0.0000 C   0  0  0  0  0  0  0  0  0  0  0  0
    1.7372    6.9730    0.0000 C   0  0  0  0  0  0  0  0  0  0  0  0
    1.4343    8.4421    0.0000 C   0  0  0  0  0  0  0  0  0  0  0  0
  1 10  1  0  0  0  0
  2 11  2  0  0  0  0
  3 13  2  0  0  0  0
  4 14  1  0  0  0  0
  4 23  1  0  0  0  0
  5 18  1  0  0  0  0
  5 28  1  0  0  0  0
  6 19  1  0  0  0  0
  6 29  1  0  0  0  0
  7  8  1  0  0  0  0
  7 11  1  0  0  0  0
  7 15  1  0  0  0  0
  8  9  1  0  0  0  0
  8 12  1  0  0  0  0
  9 10  2  0  0  0  0
  9 13  1  0  0  0  0
 10 11  1  0  0  0  0
 12 16  1  0  0  0  0
 12 17  2  0  0  0  0
 13 14  1  0  0  0  0
 14 21  2  0  0  0  0
 15 22  1  0  0  0  0
 16 18  2  0  0  0  0
 17 20  1  0  0  0  0
 18 19  1  0  0  0  0
 19 20  2  0  0  0  0
 21 24  1  0  0  0  0
 22 25  1  0  0  0  0
 23 24  2  0  0  0  0
 25 26  2  0  0  0  0
 25 27  1  0  0  0  0
 26 30  1  0  0  0  0
 27 31  2  0  0  0  0
 30 32  2  0  0  0  0
 31 32  1  0  0  0  0
M  END
> <PUBCHEM_COMPOUND_ID_TYPE>
0

> <PUBCHEM_TOTAL_CHARGE>
0

> <PUBCHEM_SUBSTANCE_ID>
849608

> <PUBCHEM_SUBSTANCE_VERSION>
5

> <PUBCHEM_EXT_DATASOURCE_NAME>
MLSMR

> <PUBCHEM_EXT_DATASOURCE_REGID>
MLS000034804

> <PUBCHEM_SUBSTANCE_COMMENT>
http://mlsmr.evotec.com/MLSMR_HomePage/pdf/pubchem_reference.pdf
MLSMR_SAMPLE_SUPPLIER: Asinex Ltd.
MLSMR_SUPPLIER_STRUCTURE_ID: BAS 05885106
MLSMR_COMPOUND_CLASS: DC

> <PUBCHEM_SUBSTANCE_SYNONYM>
5-(3,4-Dimethoxy-phenyl)-4-(furan-2-carbonyl)-3-hydroxy-1-phenethyl-1,5-dihydro-pyrrol-2-one
MLS000034804
SMR000013493

> <PUBCHEM_XREF_EXT_ID>
MLS000034804

> <PUBCHEM_EXT_DATASOURCE_URL>
http://mlsmr.evotec.com/MLSMR_HomePage/

> <PUBCHEM_CID_ASSOCIATIONS>
652107  1

> <PUBCHEM_COORDINATE_TYPE>
1
3

> <PUBCHEM_BONDANNOTATIONS>
8  12  3

$$$$
850492
  -OEChem-12251501292D

 31 33  0     1  0  0  0  0  0999 V2000
   10.5077   -1.2658    0.0000 Cl  0  0  0  0  0  0  0  0  0  0  0  0
    4.4530   -2.0330    0.0000 O   0  0  0  0  0  0  0  0  0  0  0  0
    5.5974   -4.6579    0.0000 O   0  0  0  0  0  0  0  0  0  0  0  0
    5.0484    7.2137    0.0000 O   0  0  0  0  0  0  0  0  0  0  0  0
    1.7138   -1.2033    0.0000 N   0  0  0  0  0  0  0  0  0  0  0  0
    1.7138    1.2033    0.0000 N   0  0  0  0  0  0  0  0  0  0  0  0
    3.7889    0.0269    0.0000 N   0  0  0  0  0  0  0  0  0  0  0  0
    4.1182    4.3614    0.0000 N   0  0  0  0  0  0  0  0  0  0  0  0
    0.2917   -0.7475    0.0000 C   0  0  0  0  0  0  0  0  0  0  0  0
    0.2917    0.7475    0.0000 C   0  0  0  0  0  0  0  0  0  0  0  0
    2.5889    0.0182    0.0000 C   0  0  0  0  0  0  0  0  0  0  0  0
   -1.0028   -1.5132    0.0000 C   0  0  0  0  0  0  0  0  0  0  0  0
   -1.0028    1.5132    0.0000 C   0  0  0  0  0  0  0  0  0  0  0  0
    2.1855   -2.6254    0.0000 C   0  0  0  0  0  0  0  0  0  0  0  0
    2.1812    2.6271    0.0000 C   0  0  0  0  0  0  0  0  0  0  0  0
   -2.3155   -0.7475    0.0000 C   0  0  0  0  0  0  0  0  0  0  0  0
   -2.3155    0.7475    0.0000 C   0  0  0  0  0  0  0  0  0  0  0  0
    3.6552   -2.9294    0.0000 C   0  0  3  0  0  0  0  0  0  0  0  0
    3.6500    2.9355    0.0000 C   0  0  0  0  0  0  0  0  0  0  0  0
    4.1277   -4.3539    0.0000 C   0  0  0  0  0  0  0  0  0  0  0  0
    6.0699   -6.0824    0.0000 C   0  0  0  0  0  0  0  0  0  0  0  0
    5.5858    4.6718    0.0000 C   0  0  0  0  0  0  0  0  0  0  0  0
    3.1158    5.4773    0.0000 C   0  0  0  0  0  0  0  0  0  0  0  0
    5.0707   -7.2013    0.0000 C   0  0  0  0  0  0  0  0  0  0  0  0
    6.0509    6.0979    0.0000 C   0  0  0  0  0  0  0  0  0  0  0  0
    3.5808    6.9034    0.0000 C   0  0  0  0  0  0  0  0  0  0  0  0
    7.5383   -6.3884    0.0000 C   0  0  0  0  0  0  0  0  0  0  0  0
    5.5400   -8.6260    0.0000 C   0  0  0  0  0  0  0  0  0  0  0  0
    8.0077   -7.8131    0.0000 C   0  0  0  0  0  0  0  0  0  0  0  0
    7.0085   -8.9319    0.0000 C   0  0  0  0  0  0  0  0  0  0  0  0
    4.7407   -9.5210    0.0000 C   0  0  0  0  0  0  0  0  0  0  0  0
  2 18  1  0  0  0  0
  3 20  1  0  0  0  0
  3 21  1  0  0  0  0
  4 25  1  0  0  0  0
  4 26  1  0  0  0  0
  5  9  1  0  0  0  0
  5 11  1  0  0  0  0
  5 14  1  0  0  0  0
  6 10  1  0  0  0  0
  6 11  1  0  0  0  0
  6 15  1  0  0  0  0
  7 11  2  3  0  0  0
  8 19  1  0  0  0  0
  8 22  1  0  0  0  0
  8 23  1  0  0  0  0
  9 10  1  0  0  0  0
  9 12  2  0  0  0  0
 10 13  2  0  0  0  0
 12 16  1  0  0  0  0
 13 17  1  0  0  0  0
 14 18  1  0  0  0  0
 15 19  1  0  0  0  0
 16 17  2  0  0  0  0
 18 20  1  0  0  0  0
 21 24  2  0  0  0  0
 21 27  1  0  0  0  0
 22 25  1  0  0  0  0
 23 26  1  0  0  0  0
 24 28  1  0  0  0  0
 27 29  2  0  0  0  0
 28 30  2  0  0  0  0
 28 31  1  0  0  0  0
 29 30  1  0  0  0  0
M  END
> <PUBCHEM_COMPOUND_ID_TYPE>
0

> <PUBCHEM_TOTAL_CHARGE>
0

> <PUBCHEM_SUBSTANCE_ID>
850492

> <PUBCHEM_SUBSTANCE_VERSION>
6

> <PUBCHEM_EXT_DATASOURCE_NAME>
MLSMR

> <PUBCHEM_EXT_DATASOURCE_REGID>
MLS000075108

> <PUBCHEM_SUBSTANCE_COMMENT>
http://mlsmr.evotec.com/MLSMR_HomePage/pdf/pubchem_reference.pdf
MLSMR_SAMPLE_SUPPLIER: Asinex Ltd.
MLSMR_SUPPLIER_STRUCTURE_ID: BAS 07457197
MLSMR_COMPOUND_CLASS: DC
SALT: 1 hydrogen chloride

> <PUBCHEM_SUBSTANCE_SYNONYM>
1-[2-Imino-3-(2-morpholin-4-yl-ethyl)-2,3-dihydro-benzoimidazol-1-yl]-3-m-tolyloxy-propan-2-ol
MLS000075108
SMR000014594

> <PUBCHEM_XREF_EXT_ID>
MLS000075108

> <PUBCHEM_EXT_DATASOURCE_URL>
http://mlsmr.evotec.com/MLSMR_HomePage/

> <PUBCHEM_CID_ASSOCIATIONS>
2951638  1
313  2
653022  2

> <PUBCHEM_COORDINATE_TYPE>
1
3

> <PUBCHEM_BONDANNOTATIONS>
18  2  3

$$$$
851150
  -OEChem-12251501292D

 32 35  0     1  0  0  0  0  0999 V2000
   -1.4605    6.2557    0.0000 O   0  0  0  0  0  0  0  0  0  0  0  0
    1.4501    6.2603    0.0000 O   0  0  0  0  0  0  0  0  0  0  0  0
   -3.5350    4.1726    0.0000 O   0  0  0  0  0  0  0  0  0  0  0  0
   -4.2888    1.3022    0.0000 O   0  0  0  0  0  0  0  0  0  0  0  0
    2.6003   -1.4977    0.0000 O   0  0  0  0  0  0  0  0  0  0  0  0
    0.0000   -2.7000    0.0000 O   0  0  0  0  0  0  0  0  0  0  0  0
    1.2121    3.8625    0.0000 N   0  0  0  0  0  0  0  0  0  0  0  0
    0.0000    3.0008    0.0000 C   0  0  3  0  0  0  0  0  0  0  0  0
   -1.2149    3.8587    0.0000 C   0  0  0  0  0  0  0  0  0  0  0  0
   -0.7537    5.2860    0.0000 C   0  0  0  0  0  0  0  0  0  0  0  0
    0.7463    5.2884    0.0000 C   0  0  0  0  0  0  0  0  0  0  0  0
    0.0000    1.5000    0.0000 C   0  0  0  0  0  0  0  0  0  0  0  0
   -2.6344    3.3796    0.0000 C   0  0  0  0  0  0  0  0  0  0  0  0
   -2.9307    1.9083    0.0000 C   0  0  0  0  0  0  0  0  0  0  0  0
    2.6351    3.3939    0.0000 C   0  0  0  0  0  0  0  0  0  0  0  0
    1.2990    0.7500    0.0000 C   0  0  0  0  0  0  0  0  0  0  0  0
   -1.2990    0.7500    0.0000 C   0  0  0  0  0  0  0  0  0  0  0  0
    1.2990   -0.7500    0.0000 C   0  0  0  0  0  0  0  0  0  0  0  0
    0.0000   -1.5000    0.0000 C   0  0  0  0  0  0  0  0  0  0  0  0
   -1.2990   -0.7500    0.0000 C   0  0  0  0  0  0  0  0  0  0  0  0
   -1.9086    0.8279    0.0000 C   0  0  0  0  0  0  0  0  0  0  0  0
    3.7552    4.3929    0.0000 C   0  0  0  0  0  0  0  0  0  0  0  0
   -4.1130   -0.1875    0.0000 C   0  0  0  0  0  0  0  0  0  0  0  0
   -2.6419   -0.4806    0.0000 C   0  0  0  0  0  0  0  0  0  0  0  0
    5.1806    3.9234    0.0000 C   0  0  0  0  0  0  0  0  0  0  0  0
    6.3015    4.9202    0.0000 C   0  0  0  0  0  0  0  0  0  0  0  0
    5.4837    2.4542    0.0000 C   0  0  0  0  0  0  0  0  0  0  0  0
    3.8990   -0.7455    0.0000 C   0  0  0  0  0  0  0  0  0  0  0  0
    7.7253    4.4480    0.0000 C   0  0  0  0  0  0  0  0  0  0  0  0
    6.9074    1.9820    0.0000 C   0  0  0  0  0  0  0  0  0  0  0  0
    8.0282    2.9790    0.0000 C   0  0  0  0  0  0  0  0  0  0  0  0
    4.9395   -1.3433    0.0000 C   0  0  0  0  0  0  0  0  0  0  0  0
  1 10  1  0  0  0  0
  2 11  2  0  0  0  0
  3 13  2  0  0  0  0
  4 14  1  0  0  0  0
  4 23  1  0  0  0  0
  5 18  1  0  0  0  0
  5 28  1  0  0  0  0
  6 19  1  0  0  0  0
  7  8  1  0  0  0  0
  7 11  1  0  0  0  0
  7 15  1  0  0  0  0
  8  9  1  0  0  0  0
  8 12  1  0  0  0  0
  9 10  2  0  0  0  0
  9 13  1  0  0  0  0
 10 11  1  0  0  0  0
 12 16  1  0  0  0  0
 12 17  2  0  0  0  0
 13 14  1  0  0  0  0
 14 21  2  0  0  0  0
 15 22  1  0  0  0  0
 16 18  2  0  0  0  0
 17 20  1  0  0  0  0
 18 19  1  0  0  0  0
 19 20  2  0  0  0  0
 21 24  1  0  0  0  0
 22 25  1  0  0  0  0
 23 24  2  0  0  0  0
 25 26  2  0  0  0  0
 25 27  1  0  0  0  0
 26 29  1  0  0  0  0
 27 30  2  0  0  0  0
 28 32  1  0  0  0  0
 29 31  2  0  0  0  0
 30 31  1  0  0  0  0
M  END
> <PUBCHEM_COMPOUND_ID_TYPE>
0

> <PUBCHEM_TOTAL_CHARGE>
0

> <PUBCHEM_SUBSTANCE_ID>
851150

> <PUBCHEM_SUBSTANCE_VERSION>
5

> <PUBCHEM_EXT_DATASOURCE_NAME>
MLSMR

> <PUBCHEM_EXT_DATASOURCE_REGID>
MLS000034796

> <PUBCHEM_SUBSTANCE_COMMENT>
http://mlsmr.evotec.com/MLSMR_HomePage/pdf/pubchem_reference.pdf
MLSMR_SAMPLE_SUPPLIER: Asinex Ltd.
MLSMR_SUPPLIER_STRUCTURE_ID: BAS 05885109
MLSMR_COMPOUND_CLASS: DC

> <PUBCHEM_SUBSTANCE_SYNONYM>
5-(3-Ethoxy-4-hydroxy-phenyl)-4-(furan-2-carbonyl)-3-hydroxy-1-phenethyl-1,5-dihydro-pyrrol-2-one
MLS000034796
SMR000013495

> <PUBCHEM_XREF_EXT_ID>
MLS000034796

> <PUBCHEM_EXT_DATASOURCE_URL>
http://mlsmr.evotec.com/MLSMR_HomePage/

> <PUBCHEM_CID_ASSOCIATIONS>
653711  1

> <PUBCHEM_COORDINATE_TYPE>
1
3

> <PUBCHEM_BONDANNOTATIONS>
8  12  3

$$$$
851427
  -OEChem-12251501292D

 23 25  0     0  0  0  0  0  0999 V2000
    1.7138    1.2033    0.0000 S   0  0  0  0  0  0  0  0  0  0  0  0
   -0.9971    3.0138    0.0000 S   0  0  0  0  0  0  0  0  0  0  0  0
    1.2071   -3.7498    0.0000 S   0  0  0  0  0  0  0  0  0  0  0  0
   -1.2461    5.8665    0.0000 O   0  0  0  0  0  0  0  0  0  0  0  0
    2.5889    0.0182    0.0000 N   0  0  0  0  0  0  0  0  0  0  0  0
   -1.0028   -1.5132    0.0000 N   0  0  0  0  0  0  0  0  0  0  0  0
   -2.3155    0.7475    0.0000 N   0  0  0  0  0  0  0  0  0  0  0  0
   -3.5842    6.0270    0.0000 N   0  0  0  0  0  0  0  0  0  0  0  0
    0.2917   -0.7475    0.0000 C   0  0  0  0  0  0  0  0  0  0  0  0
    0.2917    0.7475    0.0000 C   0  0  0  0  0  0  0  0  0  0  0  0
    1.7138   -1.2033    0.0000 C   0  0  0  0  0  0  0  0  0  0  0  0
   -1.0028    1.5132    0.0000 C   0  0  0  0  0  0  0  0  0  0  0  0
    2.1852   -2.6281    0.0000 C   0  0  0  0  0  0  0  0  0  0  0  0
   -2.3155   -0.7475    0.0000 C   0  0  0  0  0  0  0  0  0  0  0  0
    3.5643   -3.1717    0.0000 C   0  0  0  0  0  0  0  0  0  0  0  0
   -2.2935    3.7700    0.0000 C   0  0  0  0  0  0  0  0  0  0  0  0
    1.9971   -5.0249    0.0000 C   0  0  0  0  0  0  0  0  0  0  0  0
    3.4539   -4.6676    0.0000 C   0  0  0  0  0  0  0  0  0  0  0  0
   -2.2878    5.2708    0.0000 C   0  0  0  0  0  0  0  0  0  0  0  0
   -3.5785    7.5278    0.0000 C   0  0  0  0  0  0  0  0  0  0  0  0
   -4.8886    5.2846    0.0000 C   0  0  0  0  0  0  0  0  0  0  0  0
   -4.6150    8.1324    0.0000 C   0  0  0  0  0  0  0  0  0  0  0  0
   -5.9245    5.8904    0.0000 C   0  0  0  0  0  0  0  0  0  0  0  0
  1  5  1  0  0  0  0
  1 10  1  0  0  0  0
  2 12  1  0  0  0  0
  2 16  1  0  0  0  0
  3 13  1  0  0  0  0
  3 17  1  0  0  0  0
  4 19  2  0  0  0  0
  5 11  2  0  0  0  0
  6  9  1  0  0  0  0
  6 14  2  0  0  0  0
  7 12  2  0  0  0  0
  7 14  1  0  0  0  0
  8 19  1  0  0  0  0
  8 20  1  0  0  0  0
  8 21  1  0  0  0  0
  9 10  2  0  0  0  0
  9 11  1  0  0  0  0
 10 12  1  0  0  0  0
 11 13  1  0  0  0  0
 13 15  2  0  0  0  0
 15 18  1  0  0  0  0
 16 19  1  0  0  0  0
 17 18  2  0  0  0  0
 20 22  1  0  0  0  0
 21 23  1  0  0  0  0
M  END
> <PUBCHEM_COMPOUND_ID_TYPE>
0

> <PUBCHEM_TOTAL_CHARGE>
0

> <PUBCHEM_SUBSTANCE_ID>
851427

> <PUBCHEM_SUBSTANCE_VERSION>
5

> <PUBCHEM_EXT_DATASOURCE_NAME>
MLSMR

> <PUBCHEM_EXT_DATASOURCE_REGID>
MLS000033673

> <PUBCHEM_SUBSTANCE_COMMENT>
http://mlsmr.evotec.com/MLSMR_HomePage/pdf/pubchem_reference.pdf
MLSMR_SAMPLE_SUPPLIER: Asinex Ltd.
MLSMR_SUPPLIER_STRUCTURE_ID: ASN 05805166
MLSMR_COMPOUND_CLASS: DC

> <PUBCHEM_SUBSTANCE_SYNONYM>
MLS000033673
N,N-Diethyl-2-(3-thiophen-2-yl-isothiazolo[4,5-d]pyrimidin-7-ylsulfanyl)-acetamide
SMR000005541

> <PUBCHEM_XREF_EXT_ID>
MLS000033673

> <PUBCHEM_EXT_DATASOURCE_URL>
http://mlsmr.evotec.com/MLSMR_HomePage/

> <PUBCHEM_CID_ASSOCIATIONS>
653996  1

> <PUBCHEM_COORDINATE_TYPE>
1
3

$$$$
851725
  -OEChem-12251501292D

 21 24  0     0  0  0  0  0  0999 V2000
    1.7138   -1.2033    0.0000 S   0  0  0  0  0  0  0  0  0  0  0  0
    4.7653   -2.2711    0.0000 O   0  0  0  0  0  0  0  0  0  0  0  0
    4.0896    0.0290    0.0000 N   0  0  0  0  0  0  0  0  0  0  0  0
    4.8401    1.3141    0.0000 N   0  0  0  0  0  0  0  0  0  0  0  0
    1.7138    1.2033    0.0000 N   0  0  0  0  0  0  0  0  0  0  0  0
    2.5889    0.0182    0.0000 C   0  0  0  0  0  0  0  0  0  0  0  0
    5.0454   -1.1042    0.0000 C   0  0  0  0  0  0  0  0  0  0  0  0
    6.3008    0.9730    0.0000 C   0  0  0  0  0  0  0  0  0  0  0  0
    0.2917   -0.7475    0.0000 C   0  0  0  0  0  0  0  0  0  0  0  0
    0.2917    0.7475    0.0000 C   0  0  0  0  0  0  0  0  0  0  0  0
    6.4277   -0.5216    0.0000 C   0  0  0  0  0  0  0  0  0  0  0  0
    7.4359    1.9547    0.0000 C   0  0  0  0  0  0  0  0  0  0  0  0
   -1.0028   -1.5132    0.0000 C   0  0  0  0  0  0  0  0  0  0  0  0
   -1.0028    1.5132    0.0000 C   0  0  0  0  0  0  0  0  0  0  0  0
    8.8809    1.5711    0.0000 C   0  0  0  0  0  0  0  0  0  0  0  0
    7.0384    3.4028    0.0000 C   0  0  0  0  0  0  0  0  0  0  0  0
   -2.3155   -0.7475    0.0000 C   0  0  0  0  0  0  0  0  0  0  0  0
   -2.3155    0.7475    0.0000 C   0  0  0  0  0  0  0  0  0  0  0  0
    9.9384    2.6349    0.0000 C   0  0  0  0  0  0  0  0  0  0  0  0
    8.0959    4.4666    0.0000 C   0  0  0  0  0  0  0  0  0  0  0  0
    9.5459    4.0827    0.0000 C   0  0  0  0  0  0  0  0  0  0  0  0
  1  6  1  0  0  0  0
  1  9  1  0  0  0  0
  2  7  1  0  0  0  0
  3  4  1  0  0  0  0
  3  6  1  0  0  0  0
  3  7  1  0  0  0  0
  4  8  2  0  0  0  0
  5  6  2  0  0  0  0
  5 10  1  0  0  0  0
  7 11  2  0  0  0  0
  8 11  1  0  0  0  0
  8 12  1  0  0  0  0
  9 10  1  0  0  0  0
  9 13  2  0  0  0  0
 10 14  2  0  0  0  0
 12 15  2  0  0  0  0
 12 16  1  0  0  0  0
 13 17  1  0  0  0  0
 14 18  1  0  0  0  0
 15 19  1  0  0  0  0
 16 20  2  0  0  0  0
 17 18  2  0  0  0  0
 19 21  2  0  0  0  0
 20 21  1  0  0  0  0
M  END
> <PUBCHEM_COMPOUND_ID_TYPE>
0

> <PUBCHEM_TOTAL_CHARGE>
0

> <PUBCHEM_SUBSTANCE_ID>
851725

> <PUBCHEM_SUBSTANCE_VERSION>
5

> <PUBCHEM_EXT_DATASOURCE_NAME>
MLSMR

> <PUBCHEM_EXT_DATASOURCE_REGID>
MLS000073070

> <PUBCHEM_SUBSTANCE_COMMENT>
http://mlsmr.evotec.com/MLSMR_HomePage/pdf/pubchem_reference.pdf
MLSMR_SAMPLE_SUPPLIER: Asinex Ltd.
MLSMR_SUPPLIER_STRUCTURE_ID: BAS 01095379
MLSMR_COMPOUND_CLASS: DC

> <PUBCHEM_SUBSTANCE_SYNONYM>
2-Benzothiazol-2-yl-5-phenyl-2H-pyrazol-3-ol
MLS000073070
SMR000009970

> <PUBCHEM_XREF_EXT_ID>
MLS000073070

> <PUBCHEM_EXT_DATASOURCE_URL>
http://mlsmr.evotec.com/MLSMR_HomePage/

> <PUBCHEM_CID_ASSOCIATIONS>
654318  1

> <PUBCHEM_COORDINATE_TYPE>
1
3

$$$$
851739
  -OEChem-12251501292D

 24 26  0     0  0  0  0  0  0999 V2000
   -3.6202    1.4892    0.0000 S   0  0  0  0  0  0  0  0  0  0  0  0
    1.7138    1.2033    0.0000 O   0  0  0  0  0  0  0  0  0  0  0  0
   -4.6551    0.8818    0.0000 O   0  0  0  0  0  0  0  0  0  0  0  0
   -4.6637    2.0816    0.0000 O   0  0  0  0  0  0  0  0  0  0  0  0
    3.7889    0.0269    0.0000 O   0  0  0  0  0  0  0  0  0  0  0  0
   -8.8134    1.7442    0.0000 O   0  0  0  0  0  0  0  0  0  0  0  0
   -9.8712    3.5332    0.0000 O   0  0  0  0  0  0  0  0  0  0  0  0
    1.7138   -1.2033    0.0000 N   0  0  0  0  0  0  0  0  0  0  0  0
   -3.6313    2.9900    0.0000 N   0  0  0  0  0  0  0  0  0  0  0  0
    0.2917   -0.7475    0.0000 C   0  0  0  0  0  0  0  0  0  0  0  0
    0.2917    0.7475    0.0000 C   0  0  0  0  0  0  0  0  0  0  0  0
   -2.3155    0.7475    0.0000 C   0  0  0  0  0  0  0  0  0  0  0  0
   -1.0028    1.5132    0.0000 C   0  0  0  0  0  0  0  0  0  0  0  0
    2.5889    0.0182    0.0000 C   0  0  0  0  0  0  0  0  0  0  0  0
   -1.0028   -1.5132    0.0000 C   0  0  0  0  0  0  0  0  0  0  0  0
   -2.3155   -0.7475    0.0000 C   0  0  0  0  0  0  0  0  0  0  0  0
   -4.9361    3.7316    0.0000 C   0  0  0  0  0  0  0  0  0  0  0  0
    2.0907   -2.3426    0.0000 C   0  0  0  0  0  0  0  0  0  0  0  0
   -6.2286    2.9702    0.0000 C   0  0  0  0  0  0  0  0  0  0  0  0
   -7.5342    3.7087    0.0000 C   0  0  0  0  0  0  0  0  0  0  0  0
   -4.9494    5.2315    0.0000 C   0  0  0  0  0  0  0  0  0  0  0  0
   -7.5474    5.2086    0.0000 C   0  0  0  0  0  0  0  0  0  0  0  0
   -6.2550    5.9701    0.0000 C   0  0  0  0  0  0  0  0  0  0  0  0
   -8.8257    2.9442    0.0000 C   0  0  0  0  0  0  0  0  0  0  0  0
  1  3  2  0  0  0  0
  1  4  2  0  0  0  0
  1  9  1  0  0  0  0
  1 12  1  0  0  0  0
  2 11  1  0  0  0  0
  2 14  1  0  0  0  0
  5 14  2  0  0  0  0
  6 24  2  0  0  0  0
  7 24  1  0  0  0  0
  8 10  1  0  0  0  0
  8 14  1  0  0  0  0
  8 18  1  0  0  0  0
  9 17  1  0  0  0  0
 10 11  1  0  0  0  0
 10 15  2  0  0  0  0
 11 13  2  0  0  0  0
 12 13  1  0  0  0  0
 12 16  2  0  0  0  0
 15 16  1  0  0  0  0
 17 19  1  0  0  0  0
 17 21  2  0  0  0  0
 19 20  2  0  0  0  0
 20 22  1  0  0  0  0
 20 24  1  0  0  0  0
 21 23  1  0  0  0  0
 22 23  2  0  0  0  0
M  END
> <PUBCHEM_COMPOUND_ID_TYPE>
0

> <PUBCHEM_TOTAL_CHARGE>
0

> <PUBCHEM_SUBSTANCE_ID>
851739

> <PUBCHEM_SUBSTANCE_VERSION>
5

> <PUBCHEM_EXT_DATASOURCE_NAME>
MLSMR

> <PUBCHEM_EXT_DATASOURCE_REGID>
MLS000027817

> <PUBCHEM_SUBSTANCE_COMMENT>
http://mlsmr.evotec.com/MLSMR_HomePage/pdf/pubchem_reference.pdf
MLSMR_SAMPLE_SUPPLIER: Asinex Ltd.
MLSMR_SUPPLIER_STRUCTURE_ID: BAS 09106268
MLSMR_COMPOUND_CLASS: DC

> <PUBCHEM_SUBSTANCE_SYNONYM>
3-(3-Methyl-2-oxo-2,3-dihydro-benzooxazole-6-sulfonylamino)-benzoic acid
MLS000027817
SMR000015058

> <PUBCHEM_XREF_EXT_ID>
MLS000027817

> <PUBCHEM_EXT_DATASOURCE_URL>
http://mlsmr.evotec.com/MLSMR_HomePage/

> <PUBCHEM_CID_ASSOCIATIONS>
654332  1

> <PUBCHEM_COORDINATE_TYPE>
1
3

$$$$
851926
  -OEChem-12251501292D

 24 26  0     0  0  0  0  0  0999 V2000
    4.4530   -2.0330    0.0000 O   0  0  0  0  0  0  0  0  0  0  0  0
    1.7138   -1.2033    0.0000 N   0  0  0  0  0  0  0  0  0  0  0  0
    4.1277   -4.3539    0.0000 N   0  0  0  0  0  0  0  0  0  0  0  0
    2.5503    3.7690    0.0000 N   0  0  0  0  0  0  0  0  0  0  0  0
    0.2917   -0.7475    0.0000 C   0  0  0  0  0  0  0  0  0  0  0  0
    0.2917    0.7475    0.0000 C   0  0  0  0  0  0  0  0  0  0  0  0
    1.7138    1.2033    0.0000 C   0  0  0  0  0  0  0  0  0  0  0  0
    2.5889    0.0182    0.0000 C   0  0  0  0  0  0  0  0  0  0  0  0
    2.1855   -2.6254    0.0000 C   0  0  0  0  0  0  0  0  0  0  0  0
   -1.0028   -1.5132    0.0000 C   0  0  0  0  0  0  0  0  0  0  0  0
   -1.0028    1.5132    0.0000 C   0  0  0  0  0  0  0  0  0  0  0  0
    2.1783    2.6281    0.0000 C   0  0  0  0  0  0  0  0  0  0  0  0
    3.6552   -2.9294    0.0000 C   0  0  0  0  0  0  0  0  0  0  0  0
    3.7889    0.0269    0.0000 C   0  0  0  0  0  0  0  0  0  0  0  0
   -2.3155   -0.7475    0.0000 C   0  0  0  0  0  0  0  0  0  0  0  0
   -2.3155    0.7475    0.0000 C   0  0  0  0  0  0  0  0  0  0  0  0
    5.5974   -4.6579    0.0000 C   0  0  0  0  0  0  0  0  0  0  0  0
    6.0717   -6.0810    0.0000 C   0  0  0  0  0  0  0  0  0  0  0  0
    7.5412   -6.3819    0.0000 C   0  0  0  0  0  0  0  0  0  0  0  0
    6.5928   -3.5357    0.0000 C   0  0  0  0  0  0  0  0  0  0  0  0
    8.5365   -5.2597    0.0000 C   0  0  0  0  0  0  0  0  0  0  0  0
    8.0623   -3.8366    0.0000 C   0  0  0  0  0  0  0  0  0  0  0  0
    5.2755   -6.9788    0.0000 C   0  0  0  0  0  0  0  0  0  0  0  0
    7.9206   -7.5203    0.0000 C   0  0  0  0  0  0  0  0  0  0  0  0
  1 13  2  0  0  0  0
  2  5  1  0  0  0  0
  2  8  1  0  0  0  0
  2  9  1  0  0  0  0
  3 13  1  0  0  0  0
  3 17  1  0  0  0  0
  4 12  3  0  0  0  0
  5  6  1  0  0  0  0
  5 10  2  0  0  0  0
  6  7  1  0  0  0  0
  6 11  2  0  0  0  0
  7  8  2  0  0  0  0
  7 12  1  0  0  0  0
  8 14  1  0  0  0  0
  9 13  1  0  0  0  0
 10 15  1  0  0  0  0
 11 16  1  0  0  0  0
 15 16  2  0  0  0  0
 17 18  2  0  0  0  0
 17 20  1  0  0  0  0
 18 19  1  0  0  0  0
 18 23  1  0  0  0  0
 19 21  2  0  0  0  0
 19 24  1  0  0  0  0
 20 22  2  0  0  0  0
 21 22  1  0  0  0  0
M  END
> <PUBCHEM_COMPOUND_ID_TYPE>
0

> <PUBCHEM_TOTAL_CHARGE>
0

> <PUBCHEM_SUBSTANCE_ID>
851926

> <PUBCHEM_SUBSTANCE_VERSION>
5

> <PUBCHEM_EXT_DATASOURCE_NAME>
MLSMR

> <PUBCHEM_EXT_DATASOURCE_REGID>
MLS000030212

> <PUBCHEM_SUBSTANCE_COMMENT>
http://mlsmr.evotec.com/MLSMR_HomePage/pdf/pubchem_reference.pdf
MLSMR_SAMPLE_SUPPLIER: Asinex Ltd.
MLSMR_SUPPLIER_STRUCTURE_ID: BAS 06666758
MLSMR_COMPOUND_CLASS: DC

> <PUBCHEM_SUBSTANCE_SYNONYM>
2-(3-Cyano-2-methyl-indol-1-yl)-N-(2,3-dimethyl-phenyl)-acetamide
MLS000030212
SMR000013859

> <PUBCHEM_XREF_EXT_ID>
MLS000030212

> <PUBCHEM_EXT_DATASOURCE_URL>
http://mlsmr.evotec.com/MLSMR_HomePage/

> <PUBCHEM_CID_ASSOCIATIONS>
654532  1

> <PUBCHEM_COORDINATE_TYPE>
1
3

$$$$
852029
  -OEChem-12251501292D

 32 35  0     1  0  0  0  0  0999 V2000
   -1.4605    6.2557    0.0000 O   0  0  0  0  0  0  0  0  0  0  0  0
    1.4501    6.2603    0.0000 O   0  0  0  0  0  0  0  0  0  0  0  0
   -4.2888    1.3022    0.0000 O   0  0  0  0  0  0  0  0  0  0  0  0
   -3.5350    4.1726    0.0000 O   0  0  0  0  0  0  0  0  0  0  0  0
    2.6003   -1.4977    0.0000 O   0  0  0  0  0  0  0  0  0  0  0  0
    0.0000   -2.7000    0.0000 O   0  0  0  0  0  0  0  0  0  0  0  0
    1.2121    3.8625    0.0000 N   0  0  0  0  0  0  0  0  0  0  0  0
    0.0000    3.0008    0.0000 C   0  0  3  0  0  0  0  0  0  0  0  0
   -1.2149    3.8587    0.0000 C   0  0  0  0  0  0  0  0  0  0  0  0
   -0.7537    5.2860    0.0000 C   0  0  0  0  0  0  0  0  0  0  0  0
    0.7463    5.2884    0.0000 C   0  0  0  0  0  0  0  0  0  0  0  0
    0.0000    1.5000    0.0000 C   0  0  0  0  0  0  0  0  0  0  0  0
   -2.6344    3.3796    0.0000 C   0  0  0  0  0  0  0  0  0  0  0  0
   -2.9307    1.9083    0.0000 C   0  0  0  0  0  0  0  0  0  0  0  0
    2.6351    3.3939    0.0000 C   0  0  0  0  0  0  0  0  0  0  0  0
    1.2990    0.7500    0.0000 C   0  0  0  0  0  0  0  0  0  0  0  0
   -1.2990    0.7500    0.0000 C   0  0  0  0  0  0  0  0  0  0  0  0
    1.2990   -0.7500    0.0000 C   0  0  0  0  0  0  0  0  0  0  0  0
    0.0000   -1.5000    0.0000 C   0  0  0  0  0  0  0  0  0  0  0  0
   -1.9086    0.8279    0.0000 C   0  0  0  0  0  0  0  0  0  0  0  0
   -1.2990   -0.7500    0.0000 C   0  0  0  0  0  0  0  0  0  0  0  0
    3.7552    4.3929    0.0000 C   0  0  0  0  0  0  0  0  0  0  0  0
   -4.1130   -0.1875    0.0000 C   0  0  0  0  0  0  0  0  0  0  0  0
   -2.6419   -0.4806    0.0000 C   0  0  0  0  0  0  0  0  0  0  0  0
    5.1806    3.9234    0.0000 C   0  0  0  0  0  0  0  0  0  0  0  0
   -4.9945   -1.0018    0.0000 C   0  0  0  0  0  0  0  0  0  0  0  0
    6.3015    4.9202    0.0000 C   0  0  0  0  0  0  0  0  0  0  0  0
    5.4837    2.4542    0.0000 C   0  0  0  0  0  0  0  0  0  0  0  0
    3.6387   -0.8963    0.0000 C   0  0  0  0  0  0  0  0  0  0  0  0
    7.7253    4.4480    0.0000 C   0  0  0  0  0  0  0  0  0  0  0  0
    6.9074    1.9820    0.0000 C   0  0  0  0  0  0  0  0  0  0  0  0
    8.0282    2.9790    0.0000 C   0  0  0  0  0  0  0  0  0  0  0  0
  1 10  1  0  0  0  0
  2 11  2  0  0  0  0
  3 14  1  0  0  0  0
  3 23  1  0  0  0  0
  4 13  2  0  0  0  0
  5 18  1  0  0  0  0
  5 29  1  0  0  0  0
  6 19  1  0  0  0  0
  7  8  1  0  0  0  0
  7 11  1  0  0  0  0
  7 15  1  0  0  0  0
  8  9  1  0  0  0  0
  8 12  1  0  0  0  0
  9 10  2  0  0  0  0
  9 13  1  0  0  0  0
 10 11  1  0  0  0  0
 12 16  1  0  0  0  0
 12 17  2  0  0  0  0
 13 14  1  0  0  0  0
 14 20  2  0  0  0  0
 15 22  1  0  0  0  0
 16 18  2  0  0  0  0
 17 21  1  0  0  0  0
 18 19  1  0  0  0  0
 19 21  2  0  0  0  0
 20 24  1  0  0  0  0
 22 25  1  0  0  0  0
 23 24  2  0  0  0  0
 23 26  1  0  0  0  0
 25 27  2  0  0  0  0
 25 28  1  0  0  0  0
 27 30  1  0  0  0  0
 28 31  2  0  0  0  0
 30 32  2  0  0  0  0
 31 32  1  0  0  0  0
M  END
> <PUBCHEM_COMPOUND_ID_TYPE>
0

> <PUBCHEM_TOTAL_CHARGE>
0

> <PUBCHEM_SUBSTANCE_ID>
852029

> <PUBCHEM_SUBSTANCE_VERSION>
5

> <PUBCHEM_EXT_DATASOURCE_NAME>
MLSMR

> <PUBCHEM_EXT_DATASOURCE_REGID>
MLS000033824

> <PUBCHEM_SUBSTANCE_COMMENT>
http://mlsmr.evotec.com/MLSMR_HomePage/pdf/pubchem_reference.pdf
MLSMR_SAMPLE_SUPPLIER: Asinex Ltd.
MLSMR_SUPPLIER_STRUCTURE_ID: BAS 05885151
MLSMR_COMPOUND_CLASS: DC

> <PUBCHEM_SUBSTANCE_SYNONYM>
3-Hydroxy-5-(4-hydroxy-3-methoxy-phenyl)-4-(5-methyl-furan-2-carbonyl)-1-phenethyl-1,5-dihydro-pyrrol-2-one
MLS000033824
SMR000013497

> <PUBCHEM_XREF_EXT_ID>
MLS000033824

> <PUBCHEM_EXT_DATASOURCE_URL>
http://mlsmr.evotec.com/MLSMR_HomePage/

> <PUBCHEM_CID_ASSOCIATIONS>
654635  1

> <PUBCHEM_COORDINATE_TYPE>
1
3

> <PUBCHEM_BONDANNOTATIONS>
8  12  3

$$$$
852042
  -OEChem-12251501292D

 30 33  0     1  0  0  0  0  0999 V2000
    5.6669    1.0635    0.0000 S   0  0  0  0  0  0  0  0  0  0  0  0
    4.6874   -4.3927    0.0000 O   0  0  0  0  0  0  0  0  0  0  0  0
    6.1467   -1.8742    0.0000 O   0  0  0  0  0  0  0  0  0  0  0  0
    0.8852   -6.5262    0.0000 O   0  0  0  0  0  0  0  0  0  0  0  0
    0.4727   -3.5872    0.0000 O   0  0  0  0  0  0  0  0  0  0  0  0
   -2.5972   -1.5031    0.0000 O   0  0  0  0  0  0  0  0  0  0  0  0
    3.9511   -0.8815    0.0000 N   0  0  0  0  0  0  0  0  0  0  0  0
    3.3397    1.7523    0.0000 N   0  0  0  0  0  0  0  0  0  0  0  0
    2.5987   -1.5004    0.0000 C   0  0  3  0  0  0  0  0  0  0  0  0
    2.7343   -2.9815    0.0000 C   0  0  0  0  0  0  0  0  0  0  0  0
    4.2010   -3.2956    0.0000 C   0  0  0  0  0  0  0  0  0  0  0  0
    4.9531   -1.9978    0.0000 C   0  0  0  0  0  0  0  0  0  0  0  0
    1.2990   -0.7500    0.0000 C   0  0  0  0  0  0  0  0  0  0  0  0
    1.6096   -3.9713    0.0000 C   0  0  0  0  0  0  0  0  0  0  0  0
    4.2567    0.5878    0.0000 C   0  0  0  0  0  0  0  0  0  0  0  0
    1.9041   -5.4429    0.0000 C   0  0  0  0  0  0  0  0  0  0  0  0
    0.0000   -1.5000    0.0000 C   0  0  0  0  0  0  0  0  0  0  0  0
    1.2990    0.7500    0.0000 C   0  0  0  0  0  0  0  0  0  0  0  0
   -1.2990   -0.7500    0.0000 C   0  0  0  0  0  0  0  0  0  0  0  0
    3.2640   -6.0451    0.0000 C   0  0  0  0  0  0  0  0  0  0  0  0
    5.6273    2.5630    0.0000 C   0  0  0  0  0  0  0  0  0  0  0  0
    4.1890    2.9887    0.0000 C   0  0  0  0  0  0  0  0  0  0  0  0
    1.6223   -7.8326    0.0000 C   0  0  0  0  0  0  0  0  0  0  0  0
    0.0000    1.5000    0.0000 C   0  0  0  0  0  0  0  0  0  0  0  0
   -1.2990    0.7500    0.0000 C   0  0  0  0  0  0  0  0  0  0  0  0
    3.0925   -7.5353    0.0000 C   0  0  0  0  0  0  0  0  0  0  0  0
    1.1234   -8.9240    0.0000 C   0  0  0  0  0  0  0  0  0  0  0  0
   -2.5951   -3.0039    0.0000 C   0  0  0  0  0  0  0  0  0  0  0  0
   -3.8933   -3.7570    0.0000 C   0  0  0  0  0  0  0  0  0  0  0  0
   -3.8916   -4.9570    0.0000 C   0  0  0  0  0  0  0  0  0  0  0  0
  1 15  1  0  0  0  0
  1 21  1  0  0  0  0
  2 11  1  0  0  0  0
  3 12  2  0  0  0  0
  4 16  1  0  0  0  0
  4 23  1  0  0  0  0
  5 14  2  0  0  0  0
  6 19  1  0  0  0  0
  6 28  1  0  0  0  0
  7  9  1  0  0  0  0
  7 12  1  0  0  0  0
  7 15  1  0  0  0  0
  8 15  2  0  0  0  0
  8 22  1  0  0  0  0
  9 10  1  0  0  0  0
  9 13  1  0  0  0  0
 10 11  2  0  0  0  0
 10 14  1  0  0  0  0
 11 12  1  0  0  0  0
 13 17  1  0  0  0  0
 13 18  2  0  0  0  0
 14 16  1  0  0  0  0
 16 20  2  0  0  0  0
 17 19  2  0  0  0  0
 18 24  1  0  0  0  0
 19 25  1  0  0  0  0
 20 26  1  0  0  0  0
 21 22  2  0  0  0  0
 23 26  2  0  0  0  0
 23 27  1  0  0  0  0
 24 25  2  0  0  0  0
 28 29  1  0  0  0  0
 29 30  2  0  0  0  0
M  END
> <PUBCHEM_COMPOUND_ID_TYPE>
0

> <PUBCHEM_TOTAL_CHARGE>
0

> <PUBCHEM_SUBSTANCE_ID>
852042

> <PUBCHEM_SUBSTANCE_VERSION>
5

> <PUBCHEM_EXT_DATASOURCE_NAME>
MLSMR

> <PUBCHEM_EXT_DATASOURCE_REGID>
MLS000033775

> <PUBCHEM_SUBSTANCE_COMMENT>
http://mlsmr.evotec.com/MLSMR_HomePage/pdf/pubchem_reference.pdf
MLSMR_SAMPLE_SUPPLIER: Asinex Ltd.
MLSMR_SUPPLIER_STRUCTURE_ID: BAS 06487605
MLSMR_COMPOUND_CLASS: DC

> <PUBCHEM_SUBSTANCE_SYNONYM>
5-(3-Allyloxy-phenyl)-3-hydroxy-4-(5-methyl-furan-2-carbonyl)-1-thiazol-2-yl-1,5-dihydro-pyrrol-2-one
MLS000033775
SMR000013770

> <PUBCHEM_XREF_EXT_ID>
MLS000033775

> <PUBCHEM_EXT_DATASOURCE_URL>
http://mlsmr.evotec.com/MLSMR_HomePage/

> <PUBCHEM_CID_ASSOCIATIONS>
654648  1

> <PUBCHEM_COORDINATE_TYPE>
1
3

> <PUBCHEM_BONDANNOTATIONS>
9  13  3

$$$$
852091
  -OEChem-12251501292D

 23 25  0     0  0  0  0  0  0999 V2000
   -1.2928   -2.6973    0.0000 O   0  0  0  0  0  0  0  0  0  0  0  0
   -3.6486    1.3517    0.0000 O   0  0  0  0  0  0  0  0  0  0  0  0
   -4.9494   -0.9039    0.0000 O   0  0  0  0  0  0  0  0  0  0  0  0
   -4.1654   -5.8559    0.0000 O   0  0  0  0  0  0  0  0  0  0  0  0
   -1.2964    1.4973    0.0000 N   0  0  0  0  0  0  0  0  0  0  0  0
   -3.9067   -3.0027    0.0000 N   0  0  0  0  0  0  0  0  0  0  0  0
   -6.5041   -3.0062    0.0000 N   0  0  0  0  0  0  0  0  0  0  0  0
   -2.6111   -0.7486    0.0000 C   0  0  0  0  0  0  0  0  0  0  0  0
    0.0000   -0.7486    0.0000 C   0  0  0  0  0  0  0  0  0  0  0  0
   -1.2964   -1.4973    0.0000 C   0  0  0  0  0  0  0  0  0  0  0  0
    0.0000    0.7486    0.0000 C   0  0  0  0  0  0  0  0  0  0  0  0
   -2.6111    0.7486    0.0000 C   0  0  0  0  0  0  0  0  0  0  0  0
   -3.9091   -1.5019    0.0000 C   0  0  0  0  0  0  0  0  0  0  0  0
    1.2964   -1.4973    0.0000 C   0  0  0  0  0  0  0  0  0  0  0  0
    1.2964    1.4973    0.0000 C   0  0  0  0  0  0  0  0  0  0  0  0
   -5.2049   -3.7560    0.0000 C   0  0  0  0  0  0  0  0  0  0  0  0
   -1.2928    2.6973    0.0000 C   0  0  0  0  0  0  0  0  0  0  0  0
    2.5929   -0.7486    0.0000 C   0  0  0  0  0  0  0  0  0  0  0  0
    2.5929    0.7486    0.0000 C   0  0  0  0  0  0  0  0  0  0  0  0
   -5.2047   -5.2560    0.0000 C   0  0  0  0  0  0  0  0  0  0  0  0
   -6.5036   -6.0062    0.0000 C   0  0  0  0  0  0  0  0  0  0  0  0
   -7.8030   -3.7564    0.0000 C   0  0  0  0  0  0  0  0  0  0  0  0
   -7.8028   -5.2564    0.0000 C   0  0  0  0  0  0  0  0  0  0  0  0
  1 10  1  0  0  0  0
  2 12  2  0  0  0  0
  3 13  2  0  0  0  0
  4 20  1  0  0  0  0
  5 11  1  0  0  0  0
  5 12  1  0  0  0  0
  5 17  1  0  0  0  0
  6 13  1  0  0  0  0
  6 16  1  0  0  0  0
  7 16  2  0  0  0  0
  7 22  1  0  0  0  0
  8 10  2  0  0  0  0
  8 12  1  0  0  0  0
  8 13  1  0  0  0  0
  9 10  1  0  0  0  0
  9 11  1  0  0  0  0
  9 14  2  0  0  0  0
 11 15  2  0  0  0  0
 14 18  1  0  0  0  0
 15 19  1  0  0  0  0
 16 20  1  0  0  0  0
 18 19  2  0  0  0  0
 20 21  2  0  0  0  0
 21 23  1  0  0  0  0
 22 23  2  0  0  0  0
M  END
> <PUBCHEM_COMPOUND_ID_TYPE>
0

> <PUBCHEM_TOTAL_CHARGE>
0

> <PUBCHEM_SUBSTANCE_ID>
852091

> <PUBCHEM_SUBSTANCE_VERSION>
5

> <PUBCHEM_EXT_DATASOURCE_NAME>
MLSMR

> <PUBCHEM_EXT_DATASOURCE_REGID>
MLS000034916

> <PUBCHEM_SUBSTANCE_COMMENT>
http://mlsmr.evotec.com/MLSMR_HomePage/pdf/pubchem_reference.pdf
MLSMR_SAMPLE_SUPPLIER: Asinex Ltd.
MLSMR_SUPPLIER_STRUCTURE_ID: BAS 00287693
MLSMR_COMPOUND_CLASS: DC

> <PUBCHEM_SUBSTANCE_SYNONYM>
4-Hydroxy-1-methyl-2-oxo-1,2-dihydro-quinoline-3-carboxylic acid (3-hydroxy-pyridin-2-yl)-amide
MLS000034916
SMR000001329

> <PUBCHEM_XREF_EXT_ID>
MLS000034916

> <PUBCHEM_EXT_DATASOURCE_URL>
http://mlsmr.evotec.com/MLSMR_HomePage/

> <PUBCHEM_CID_ASSOCIATIONS>
54676454  1

> <PUBCHEM_COORDINATE_TYPE>
1
3

$$$$
852749
  -OEChem-12251501292D

 30 33  0     1  0  0  0  0  0999 V2000
    2.5889    0.0182    0.0000 S   0  0  0  0  0  0  0  0  0  0  0  0
    1.3877   -3.5218    0.0000 O   0  0  0  0  0  0  0  0  0  0  0  0
   -0.9991    2.7132    0.0000 O   0  0  0  0  0  0  0  0  0  0  0  0
    2.5298  -11.9768    0.0000 O   0  0  0  0  0  0  0  0  0  0  0  0
    4.3699  -13.4283    0.0000 O   0  0  0  0  0  0  0  0  0  0  0  0
    1.7138    1.2033    0.0000 N   0  0  0  0  0  0  0  0  0  0  0  0
   -1.0028   -1.5132    0.0000 N   0  0  0  0  0  0  0  0  0  0  0  0
    3.6552   -2.9294    0.0000 N   0  0  0  0  0  0  0  0  0  0  0  0
   -2.3155    0.7475    0.0000 N   0  0  0  0  0  0  0  0  0  0  0  0
    5.5359   -8.6288    0.0000 N   0  0  3  0  0  0  0  0  0  0  0  0
    0.2917   -0.7475    0.0000 C   0  0  0  0  0  0  0  0  0  0  0  0
    1.7138   -1.2033    0.0000 C   0  0  0  0  0  0  0  0  0  0  0  0
    0.2917    0.7475    0.0000 C   0  0  0  0  0  0  0  0  0  0  0  0
    2.1855   -2.6254    0.0000 C   0  0  0  0  0  0  0  0  0  0  0  0
   -1.0028    1.5132    0.0000 C   0  0  0  0  0  0  0  0  0  0  0  0
   -2.3155   -0.7475    0.0000 C   0  0  0  0  0  0  0  0  0  0  0  0
    4.1277   -4.3539    0.0000 C   0  0  0  0  0  0  0  0  0  0  0  0
    5.0663   -7.2034    0.0000 C   0  0  0  0  0  0  0  0  0  0  0  0
    5.5962   -4.6599    0.0000 C   0  0  0  0  0  0  0  0  0  0  0  0
    3.1285   -5.4728    0.0000 C   0  0  0  0  0  0  0  0  0  0  0  0
    6.0655   -6.0846    0.0000 C   0  0  0  0  0  0  0  0  0  0  0  0
    3.5978   -6.8975    0.0000 C   0  0  0  0  0  0  0  0  0  0  0  0
    5.0020  -11.1715    0.0000 C   0  0  3  0  0  0  0  0  0  0  0  0
    4.5349   -9.7461    0.0000 C   0  0  0  0  0  0  0  0  0  0  0  0
    7.0039   -8.9371    0.0000 C   0  0  0  0  0  0  0  0  0  0  0  0
    3.9982  -12.2873    0.0000 C   0  0  0  0  0  0  0  0  0  0  0  0
    6.4700  -11.4798    0.0000 C   0  0  0  0  0  0  0  0  0  0  0  0
    7.4709  -10.3626    0.0000 C   0  0  0  0  0  0  0  0  0  0  0  0
    1.5261  -13.0925    0.0000 C   0  0  0  0  0  0  0  0  0  0  0  0
    0.3520  -12.8442    0.0000 C   0  0  0  0  0  0  0  0  0  0  0  0
  1  6  1  0  0  0  0
  1 12  1  0  0  0  0
  2 14  2  0  0  0  0
  3 15  1  0  0  0  0
  4 26  1  0  0  0  0
  4 29  1  0  0  0  0
  5 26  2  0  0  0  0
  6 13  2  0  0  0  0
  7 11  1  0  0  0  0
  7 16  2  0  0  0  0
  8 14  1  0  0  0  0
  8 17  1  0  0  0  0
  9 15  2  0  0  0  0
  9 16  1  0  0  0  0
 10 18  1  0  0  0  0
 10 24  1  0  0  0  0
 10 25  1  0  0  0  0
 11 12  2  0  0  0  0
 11 13  1  0  0  0  0
 12 14  1  0  0  0  0
 13 15  1  0  0  0  0
 17 19  2  0  0  0  0
 17 20  1  0  0  0  0
 18 21  2  0  0  0  0
 18 22  1  0  0  0  0
 19 21  1  0  0  0  0
 20 22  2  0  0  0  0
 23 24  1  0  0  0  0
 23 26  1  0  0  0  0
 23 27  1  0  0  0  0
 25 28  1  0  0  0  0
 27 28  1  0  0  0  0
 29 30  1  0  0  0  0
M  END
> <PUBCHEM_COMPOUND_ID_TYPE>
0

> <PUBCHEM_TOTAL_CHARGE>
0

> <PUBCHEM_SUBSTANCE_ID>
852749

> <PUBCHEM_SUBSTANCE_VERSION>
5

> <PUBCHEM_EXT_DATASOURCE_NAME>
MLSMR

> <PUBCHEM_EXT_DATASOURCE_REGID>
MLS000075707

> <PUBCHEM_SUBSTANCE_COMMENT>
http://mlsmr.evotec.com/MLSMR_HomePage/pdf/pubchem_reference.pdf
MLSMR_SAMPLE_SUPPLIER: Asinex Ltd.
MLSMR_SUPPLIER_STRUCTURE_ID: ASN 09646959
MLSMR_COMPOUND_CLASS: DC

> <PUBCHEM_SUBSTANCE_SYNONYM>
1-{4-[(7-Hydroxy-isothiazolo[4,3-d]pyrimidine-3-carbonyl)-amino]-phenyl}-piperidine-3-carboxylic acid ethyl ester
MLS000075707
SMR000000708

> <PUBCHEM_XREF_EXT_ID>
MLS000075707

> <PUBCHEM_EXT_DATASOURCE_URL>
http://mlsmr.evotec.com/MLSMR_HomePage/

> <PUBCHEM_CID_ASSOCIATIONS>
655389  1

> <PUBCHEM_COORDINATE_TYPE>
1
3

> <PUBCHEM_BONDANNOTATIONS>
23  26  3

$$$$
855519
  -OEChem-12251501292D

 28 29  0     1  0  0  0  0  0999 V2000
   -7.3681    3.2433    0.0000 Cl  0  0  0  0  0  0  0  0  0  0  0  0
   -5.2046    7.1941    0.0000 Cl  0  0  0  0  0  0  0  0  0  0  0  0
    2.3383   -1.3500    0.0000 Cl  0  0  0  0  0  0  0  0  0  0  0  0
   -3.8990    0.7455    0.0000 O   0  0  0  0  0  0  0  0  0  0  0  0
    7.4381    2.0222    0.0000 O   0  5  0  0  0  0  0  0  0  0  0  0
    5.3593    2.0222    0.0000 O   0  0  0  0  0  0  0  0  0  0  0  0
    6.3987    3.8218    0.0000 O   0  0  0  0  0  0  0  0  0  0  0  0
   -7.8003    1.4887    0.0000 N   0  0  0  0  0  0  0  0  0  0  0  0
   -9.4054    3.2814    0.0000 N   0  0  0  0  0  0  0  0  0  0  0  0
    6.3987    2.6218    0.0000 N   0  3  0  0  0  0  0  0  0  0  0  0
   -5.2029    2.9939    0.0000 C   0  0  0  0  0  0  0  0  0  0  0  0
   -5.2003    1.4932    0.0000 C   0  0  3  0  0  0  0  0  0  0  0  0
   -6.5023    3.7436    0.0000 C   0  0  0  0  0  0  0  0  0  0  0  0
   -6.4990    0.7409    0.0000 C   0  0  0  0  0  0  0  0  0  0  0  0
   -3.9042    3.7446    0.0000 C   0  0  0  0  0  0  0  0  0  0  0  0
   -6.5029    5.2436    0.0000 C   0  0  0  0  0  0  0  0  0  0  0  0
   -5.2041    5.9941    0.0000 C   0  0  0  0  0  0  0  0  0  0  0  0
   -3.9048    5.2446    0.0000 C   0  0  0  0  0  0  0  0  0  0  0  0
   -2.6003    1.4977    0.0000 C   0  0  0  0  0  0  0  0  0  0  0  0
   -1.2990    0.7500    0.0000 C   0  0  0  0  0  0  0  0  0  0  0  0
   -7.9382    2.9695    0.0000 C   0  0  0  0  0  0  0  0  0  0  0  0
   -9.1517    0.8676    0.0000 C   0  0  0  0  0  0  0  0  0  0  0  0
  -10.1554    1.9823    0.0000 C   0  0  0  0  0  0  0  0  0  0  0  0
    0.0000    1.5000    0.0000 C   0  0  0  0  0  0  0  0  0  0  0  0
   -1.2990   -0.7500    0.0000 C   0  0  0  0  0  0  0  0  0  0  0  0
    1.2990   -0.7500    0.0000 C   0  0  0  0  0  0  0  0  0  0  0  0
    1.2990    0.7500    0.0000 C   0  0  0  0  0  0  0  0  0  0  0  0
    0.0000   -1.5000    0.0000 C   0  0  0  0  0  0  0  0  0  0  0  0
  1 13  1  0  0  0  0
  2 17  1  0  0  0  0
  3 26  1  0  0  0  0
  4 12  1  0  0  0  0
  4 19  1  0  0  0  0
  5 10  1  0  0  0  0
  6 10  2  0  0  0  0
  7 10  1  0  0  0  0
  8 14  1  0  0  0  0
  8 21  1  0  0  0  0
  8 22  1  0  0  0  0
  9 21  2  0  0  0  0
  9 23  1  0  0  0  0
 11 12  1  0  0  0  0
 11 13  1  0  0  0  0
 11 15  2  0  0  0  0
 12 14  1  0  0  0  0
 13 16  2  0  0  0  0
 15 18  1  0  0  0  0
 16 17  1  0  0  0  0
 17 18  2  0  0  0  0
 19 20  1  0  0  0  0
 20 24  2  0  0  0  0
 20 25  1  0  0  0  0
 22 23  2  0  0  0  0
 24 27  1  0  0  0  0
 25 28  2  0  0  0  0
 26 27  2  0  0  0  0
 26 28  1  0  0  0  0
M  CHG  2   5  -1  10   1
M  END
> <PUBCHEM_COMPOUND_ID_TYPE>
0

> <PUBCHEM_TOTAL_CHARGE>
0

> <PUBCHEM_SUBSTANCE_ID>
855519

> <PUBCHEM_SUBSTANCE_VERSION>
5

> <PUBCHEM_EXT_DATASOURCE_NAME>
MLSMR

> <PUBCHEM_EXT_DATASOURCE_REGID>
MLS000028626

> <PUBCHEM_SUBSTANCE_COMMENT>
http://mlsmr.evotec.com/MLSMR_HomePage/pdf/pubchem_reference.pdf
MLSMR_SAMPLE_SUPPLIER: Sigma Chemical Company
MLSMR_SUPPLIER_STRUCTURE_ID: E4632
MLSMR_COMPOUND_CLASS: SS
SALT: 1 Nitric acid
FDA_Orange_Book_Extended

> <PUBCHEM_SUBSTANCE_SYNONYM>
Econazole nitrate
MLS000028626
SMR000058732

> <PUBCHEM_XREF_EXT_ID>
MLS000028626

> <PUBCHEM_EXT_DATASOURCE_URL>
http://mlsmr.evotec.com/MLSMR_HomePage/

> <PUBCHEM_CID_ASSOCIATIONS>
68589  1
944  2
3198  2

> <PUBCHEM_COORDINATE_TYPE>
1
3

> <PUBCHEM_BONDANNOTATIONS>
12  4  3

$$$$
855601
  -OEChem-12251501292D

 13 14  0     0  0  0  0  0  0999 V2000
   -3.6486    1.3517    0.0000 I   0  0  0  0  0  0  0  0  0  0  0  0
   -1.2928   -2.6973    0.0000 Cl  0  0  0  0  0  0  0  0  0  0  0  0
   -1.2928    2.6973    0.0000 O   0  0  0  0  0  0  0  0  0  0  0  0
    1.2964    1.4973    0.0000 N   0  0  0  0  0  0  0  0  0  0  0  0
    0.0000    0.7486    0.0000 C   0  0  0  0  0  0  0  0  0  0  0  0
    0.0000   -0.7486    0.0000 C   0  0  0  0  0  0  0  0  0  0  0  0
   -1.2964    1.4973    0.0000 C   0  0  0  0  0  0  0  0  0  0  0  0
   -1.2964   -1.4973    0.0000 C   0  0  0  0  0  0  0  0  0  0  0  0
   -2.6111    0.7486    0.0000 C   0  0  0  0  0  0  0  0  0  0  0  0
   -2.6111   -0.7486    0.0000 C   0  0  0  0  0  0  0  0  0  0  0  0
    1.2964   -1.4973    0.0000 C   0  0  0  0  0  0  0  0  0  0  0  0
    2.5929    0.7486    0.0000 C   0  0  0  0  0  0  0  0  0  0  0  0
    2.5929   -0.7486    0.0000 C   0  0  0  0  0  0  0  0  0  0  0  0
  1  9  1  0  0  0  0
  2  8  1  0  0  0  0
  3  7  1  0  0  0  0
  4  5  2  0  0  0  0
  4 12  1  0  0  0  0
  5  6  1  0  0  0  0
  5  7  1  0  0  0  0
  6  8  1  0  0  0  0
  6 11  2  0  0  0  0
  7  9  2  0  0  0  0
  8 10  2  0  0  0  0
  9 10  1  0  0  0  0
 11 13  1  0  0  0  0
 12 13  2  0  0  0  0
M  END
> <PUBCHEM_COMPOUND_ID_TYPE>
0

> <PUBCHEM_TOTAL_CHARGE>
0

> <PUBCHEM_SUBSTANCE_ID>
855601

> <PUBCHEM_SUBSTANCE_VERSION>
7

> <PUBCHEM_EXT_DATASOURCE_NAME>
MLSMR

> <PUBCHEM_EXT_DATASOURCE_REGID>
MLS000069389

> <PUBCHEM_SUBSTANCE_COMMENT>
http://mlsmr.evotec.com/MLSMR_HomePage/pdf/pubchem_reference.pdf
MLSMR_SAMPLE_SUPPLIER: Sigma Chemical Company
MLSMR_SUPPLIER_STRUCTURE_ID: C8133
MLSMR_COMPOUND_CLASS: SS
MLSMR_EXCLUDED_FUNCTIONALITY_unacceptable-atoms
FDA_Orange_Book
FDA_Orange_Book_Extended
ClinicalTrials_gov
ClinicalTrials_gov_extended
Withdrawn_Drugs
Withdrawn_Drugs_Extended

> <PUBCHEM_SUBSTANCE_SYNONYM>
Iodochlorohydroxyquinoline
MLS000069389
SMR000058282
clioquinol

> <PUBCHEM_XREF_EXT_ID>
MLS000069389

> <PUBCHEM_EXT_DATASOURCE_URL>
http://mlsmr.evotec.com/MLSMR_HomePage/

> <PUBCHEM_CID_ASSOCIATIONS>
2788  1

> <PUBCHEM_COORDINATE_TYPE>
1
3

$$$$
855768
  -OEChem-12251501292D

 33 36  0     1  0  0  0  0  0999 V2000
    1.9743    1.4243    0.0000 O   0  0  0  0  0  0  0  0  0  0  0  0
    0.6923    2.1935    0.0000 O   0  0  0  0  0  0  0  0  0  0  0  0
    0.6923   -3.2191    0.0000 O   0  0  0  0  0  0  0  0  0  0  0  0
   -2.9599   -2.5948    0.0000 O   0  0  0  0  0  0  0  0  0  0  0  0
    3.2691    2.1935    0.0000 O   0  0  0  0  0  0  0  0  0  0  0  0
   -1.9070    2.1935    0.0000 O   0  0  0  0  0  0  0  0  0  0  0  0
    5.6070   -1.8648    0.0000 O   0  0  0  0  0  0  0  0  0  0  0  0
   -4.5030    2.1935    0.0000 O   0  0  0  0  0  0  0  0  0  0  0  0
    6.9081    0.3494    0.0000 O   0  0  0  0  0  0  0  0  0  0  0  0
    3.2722   -3.5199    0.0000 N   0  0  0  0  0  0  0  0  0  0  0  0
    5.8883    2.1603    0.0000 N   0  0  0  0  0  0  0  0  0  0  0  0
    1.9711    0.2243    0.0000 C   0  0  3  0  0  0  0  0  0  0  0  0
    1.9711   -1.2660    0.0000 C   0  0  3  0  0  0  0  0  0  0  0  0
   -0.6089   -1.2660    0.0000 C   0  0  3  0  0  0  0  0  0  0  0  0
   -0.6089    0.2243    0.0000 C   0  0  0  0  0  0  0  0  0  0  0  0
    0.6891    0.9935    0.0000 C   0  0  0  0  0  0  0  0  0  0  0  0
    0.6891   -2.0191    0.0000 C   0  0  3  0  0  0  0  0  0  0  0  0
   -1.9070   -2.0191    0.0000 C   0  0  3  0  0  0  0  0  0  0  0  0
    3.2691    0.9935    0.0000 C   0  0  0  0  0  0  0  0  0  0  0  0
    3.2691   -2.0191    0.0000 C   0  0  3  0  0  0  0  0  0  0  0  0
   -1.9070    0.9935    0.0000 C   0  0  0  0  0  0  0  0  0  0  0  0
   -3.2050   -1.2660    0.0000 C   0  0  0  0  0  0  0  0  0  0  0  0
   -3.2050    0.2243    0.0000 C   0  0  0  0  0  0  0  0  0  0  0  0
    4.5671    0.2243    0.0000 C   0  0  0  0  0  0  0  0  0  0  0  0
    4.5671   -1.2660    0.0000 C   0  0  0  0  0  0  0  0  0  0  0  0
   -4.5030    0.9935    0.0000 C   0  0  0  0  0  0  0  0  0  0  0  0
    5.8752    0.9603    0.0000 C   0  0  0  0  0  0  0  0  0  0  0  0
   -4.5030   -2.0191    0.0000 C   0  0  0  0  0  0  0  0  0  0  0  0
   -0.8540   -2.5946    0.0000 C   0  0  0  0  0  0  0  0  0  0  0  0
   -5.8010    0.2243    0.0000 C   0  0  0  0  0  0  0  0  0  0  0  0
   -5.8010   -1.2660    0.0000 C   0  0  0  0  0  0  0  0  0  0  0  0
    4.3122   -4.1184    0.0000 C   0  0  0  0  0  0  0  0  0  0  0  0
    2.2340   -4.1217    0.0000 C   0  0  0  0  0  0  0  0  0  0  0  0
 12  1  1  1  0  0  0
  2 16  1  0  0  0  0
 17  3  1  1  0  0  0
  4 18  1  0  0  0  0
  5 19  1  0  0  0  0
  6 21  2  0  0  0  0
  7 25  2  0  0  0  0
  8 26  1  0  0  0  0
  9 27  2  0  0  0  0
 20 10  1  1  0  0  0
 10 32  1  0  0  0  0
 10 33  1  0  0  0  0
 11 27  1  0  0  0  0
 12 13  1  0  0  0  0
 12 16  1  0  0  0  0
 12 19  1  0  0  0  0
 13 17  1  0  0  0  0
 13 20  1  6  0  0  0
 14 15  1  6  0  0  0
 14 17  1  0  0  0  0
 14 18  1  0  0  0  0
 15 16  2  0  0  0  0
 15 21  1  0  0  0  0
 18 22  1  0  0  0  0
 18 29  1  1  0  0  0
 19 24  2  0  0  0  0
 20 25  1  0  0  0  0
 21 23  1  0  0  0  0
 22 23  1  0  0  0  0
 22 28  2  0  0  0  0
 23 26  2  0  0  0  0
 24 25  1  0  0  0  0
 24 27  1  0  0  0  0
 26 30  1  0  0  0  0
 28 31  1  0  0  0  0
 30 31  2  0  0  0  0
M  END
> <PUBCHEM_COMPOUND_ID_TYPE>
0

> <PUBCHEM_TOTAL_CHARGE>
0

> <PUBCHEM_SUBSTANCE_ID>
855768

> <PUBCHEM_SUBSTANCE_VERSION>
5

> <PUBCHEM_EXT_DATASOURCE_NAME>
MLSMR

> <PUBCHEM_EXT_DATASOURCE_REGID>
MLS000069429

> <PUBCHEM_SUBSTANCE_COMMENT>
http://mlsmr.evotec.com/MLSMR_HomePage/pdf/pubchem_reference.pdf
MLSMR_SAMPLE_SUPPLIER: Sigma Chemical Company
MLSMR_SUPPLIER_STRUCTURE_ID: 75965
MLSMR_COMPOUND_CLASS: SS

> <PUBCHEM_SUBSTANCE_SYNONYM>
MLS000069429
OXYTETRACYCLINE
SMR000059000

> <PUBCHEM_XREF_EXT_ID>
MLS000069429

> <PUBCHEM_EXT_DATASOURCE_URL>
http://mlsmr.evotec.com/MLSMR_HomePage/

> <PUBCHEM_CID_ASSOCIATIONS>
54675779  1

> <PUBCHEM_COORDINATE_TYPE>
1
3

> <PUBCHEM_BONDANNOTATIONS>
12  1  5
20  10  5
13  20  6
14  15  6
18  29  5
17  3  5

$$$$
856997
  -OEChem-12251501292D

 28 31  0     0  0  0  0  0  0999 V2000
    1.7138   -1.2033    0.0000 S   0  0  0  0  0  0  0  0  0  0  0  0
    4.7653   -2.2711    0.0000 O   0  0  0  0  0  0  0  0  0  0  0  0
   15.4783   -2.9404    0.0000 O   0  0  0  0  0  0  0  0  0  0  0  0
    4.0896    0.0290    0.0000 N   0  0  0  0  0  0  0  0  0  0  0  0
    4.8401    1.3141    0.0000 N   0  0  0  0  0  0  0  0  0  0  0  0
    1.7138    1.2033    0.0000 N   0  0  0  0  0  0  0  0  0  0  0  0
    9.0250   -0.5678    0.0000 N   0  0  0  0  0  0  0  0  0  0  0  0
   12.9107   -1.3888    0.0000 N   0  0  0  0  0  0  0  0  0  0  0  0
    2.5889    0.0182    0.0000 C   0  0  0  0  0  0  0  0  0  0  0  0
    5.0454   -1.1042    0.0000 C   0  0  0  0  0  0  0  0  0  0  0  0
    6.4277   -0.5216    0.0000 C   0  0  0  0  0  0  0  0  0  0  0  0
    6.3008    0.9730    0.0000 C   0  0  0  0  0  0  0  0  0  0  0  0
    0.2917   -0.7475    0.0000 C   0  0  0  0  0  0  0  0  0  0  0  0
    0.2917    0.7475    0.0000 C   0  0  0  0  0  0  0  0  0  0  0  0
    7.7116   -1.2939    0.0000 C   0  0  0  0  0  0  0  0  0  0  0  0
    7.4320    1.9554    0.0000 C   0  0  0  0  0  0  0  0  0  0  0  0
   -1.0028   -1.5132    0.0000 C   0  0  0  0  0  0  0  0  0  0  0  0
   -1.0028    1.5132    0.0000 C   0  0  0  0  0  0  0  0  0  0  0  0
   -2.3155   -0.7475    0.0000 C   0  0  0  0  0  0  0  0  0  0  0  0
   -2.3155    0.7475    0.0000 C   0  0  0  0  0  0  0  0  0  0  0  0
    7.1472    3.4289    0.0000 C   0  0  0  0  0  0  0  0  0  0  0  0
   10.3111   -1.3414    0.0000 C   0  0  0  0  0  0  0  0  0  0  0  0
   11.6246   -0.6152    0.0000 C   0  0  0  0  0  0  0  0  0  0  0  0
    8.0533    4.2158    0.0000 C   0  0  0  0  0  0  0  0  0  0  0  0
   14.2245   -0.6649    0.0000 C   0  0  0  0  0  0  0  0  0  0  0  0
   12.8808   -2.8886    0.0000 C   0  0  0  0  0  0  0  0  0  0  0  0
   15.5083   -1.4407    0.0000 C   0  0  0  0  0  0  0  0  0  0  0  0
   14.1646   -3.6643    0.0000 C   0  0  0  0  0  0  0  0  0  0  0  0
  1  9  1  0  0  0  0
  1 13  1  0  0  0  0
  2 10  1  0  0  0  0
  3 27  1  0  0  0  0
  3 28  1  0  0  0  0
  4  5  1  0  0  0  0
  4  9  1  0  0  0  0
  4 10  1  0  0  0  0
  5 12  2  0  0  0  0
  6  9  2  0  0  0  0
  6 14  1  0  0  0  0
  7 15  2  0  0  0  0
  7 22  1  0  0  0  0
  8 23  1  0  0  0  0
  8 25  1  0  0  0  0
  8 26  1  0  0  0  0
 10 11  2  0  0  0  0
 11 12  1  0  0  0  0
 11 15  1  0  0  0  0
 12 16  1  0  0  0  0
 13 14  1  0  0  0  0
 13 17  2  0  0  0  0
 14 18  2  0  0  0  0
 16 21  1  0  0  0  0
 17 19  1  0  0  0  0
 18 20  1  0  0  0  0
 19 20  2  0  0  0  0
 21 24  1  0  0  0  0
 22 23  1  0  0  0  0
 25 27  1  0  0  0  0
 26 28  1  0  0  0  0
M  END
> <PUBCHEM_COMPOUND_ID_TYPE>
0

> <PUBCHEM_TOTAL_CHARGE>
0

> <PUBCHEM_SUBSTANCE_ID>
856997

> <PUBCHEM_SUBSTANCE_VERSION>
5

> <PUBCHEM_EXT_DATASOURCE_NAME>
MLSMR

> <PUBCHEM_EXT_DATASOURCE_REGID>
MLS000038454

> <PUBCHEM_SUBSTANCE_COMMENT>
http://mlsmr.evotec.com/MLSMR_HomePage/pdf/pubchem_reference.pdf
MLSMR_SAMPLE_SUPPLIER: InterBioScreen
MLSMR_SUPPLIER_STRUCTURE_ID: STOCK1S-49299
MLSMR_COMPOUND_CLASS: DC

> <PUBCHEM_SUBSTANCE_SYNONYM>
MLS000038454
SMR000036478

> <PUBCHEM_XREF_EXT_ID>
MLS000038454

> <PUBCHEM_EXT_DATASOURCE_URL>
http://mlsmr.evotec.com/MLSMR_HomePage/

> <PUBCHEM_CID_ASSOCIATIONS>
5389062  1

> <PUBCHEM_COORDINATE_TYPE>
1
3

$$$$
857036
  -OEChem-12251501292D

 36 40  0     0  0  0  0  0  0999 V2000
    3.6321   -1.3486    0.0000 F   0  0  0  0  0  0  0  0  0  0  0  0
   -1.2928   -2.6973    0.0000 O   0  0  0  0  0  0  0  0  0  0  0  0
   -3.9141   -2.6966    0.0000 O   0  0  0  0  0  0  0  0  0  0  0  0
   10.4476    3.6003    0.0000 O   0  0  0  0  0  0  0  0  0  0  0  0
    7.7997    4.9405    0.0000 O   0  0  0  0  0  0  0  0  0  0  0  0
   -9.1644   -1.3568    0.0000 O   0  0  0  0  0  0  0  0  0  0  0  0
   -1.2964    1.4973    0.0000 N   0  0  0  0  0  0  0  0  0  0  0  0
    3.8926    1.4990    0.0000 N   0  0  0  0  0  0  0  0  0  0  0  0
    6.4931    2.9949    0.0000 N   0  0  0  0  0  0  0  0  0  0  0  0
   -5.2109   -0.7445    0.0000 N   0  0  0  0  0  0  0  0  0  0  0  0
    0.0000   -0.7486    0.0000 C   0  0  0  0  0  0  0  0  0  0  0  0
    0.0000    0.7486    0.0000 C   0  0  0  0  0  0  0  0  0  0  0  0
   -1.2964   -1.4973    0.0000 C   0  0  0  0  0  0  0  0  0  0  0  0
    2.5929    0.7486    0.0000 C   0  0  0  0  0  0  0  0  0  0  0  0
   -2.6111   -0.7486    0.0000 C   0  0  0  0  0  0  0  0  0  0  0  0
    1.2964    1.4973    0.0000 C   0  0  0  0  0  0  0  0  0  0  0  0
    2.5929   -0.7486    0.0000 C   0  0  0  0  0  0  0  0  0  0  0  0
    1.2964   -1.4973    0.0000 C   0  0  0  0  0  0  0  0  0  0  0  0
   -2.6111    0.7486    0.0000 C   0  0  0  0  0  0  0  0  0  0  0  0
   -3.9122   -1.4966    0.0000 C   0  0  0  0  0  0  0  0  0  0  0  0
   -1.2907    2.9981    0.0000 C   0  0  0  0  0  0  0  0  0  0  0  0
    3.8951    2.9990    0.0000 C   0  0  0  0  0  0  0  0  0  0  0  0
    5.1905    0.7469    0.0000 C   0  0  0  0  0  0  0  0  0  0  0  0
    5.1953    3.7469    0.0000 C   0  0  0  0  0  0  0  0  0  0  0  0
    6.4907    1.4949    0.0000 C   0  0  0  0  0  0  0  0  0  0  0  0
    7.7956    3.7405    0.0000 C   0  0  0  0  0  0  0  0  0  0  0  0
    9.0931    2.9862    0.0000 C   0  0  0  0  0  0  0  0  0  0  0  0
   -2.3272    3.6028    0.0000 C   0  0  0  0  0  0  0  0  0  0  0  0
   -6.5121   -1.4924    0.0000 C   0  0  0  0  0  0  0  0  0  0  0  0
    9.2235    1.5046    0.0000 C   0  0  0  0  0  0  0  0  0  0  0  0
   -7.8109   -0.7403    0.0000 C   0  0  0  0  0  0  0  0  0  0  0  0
   11.4457    2.4805    0.0000 C   0  0  0  0  0  0  0  0  0  0  0  0
   10.6891    1.1853    0.0000 C   0  0  0  0  0  0  0  0  0  0  0  0
   -7.9438    0.7410    0.0000 C   0  0  0  0  0  0  0  0  0  0  0  0
  -10.1643   -0.2387    0.0000 C   0  0  0  0  0  0  0  0  0  0  0  0
   -9.4100    1.0578    0.0000 C   0  0  0  0  0  0  0  0  0  0  0  0
  1 17  1  0  0  0  0
  2 13  2  0  0  0  0
  3 20  2  0  0  0  0
  4 27  1  0  0  0  0
  4 32  1  0  0  0  0
  5 26  2  0  0  0  0
  6 31  1  0  0  0  0
  6 35  1  0  0  0  0
  7 12  1  0  0  0  0
  7 19  1  0  0  0  0
  7 21  1  0  0  0  0
  8 14  1  0  0  0  0
  8 22  1  0  0  0  0
  8 23  1  0  0  0  0
  9 24  1  0  0  0  0
  9 25  1  0  0  0  0
  9 26  1  0  0  0  0
 10 20  1  0  0  0  0
 10 29  1  0  0  0  0
 11 12  1  0  0  0  0
 11 13  1  0  0  0  0
 11 18  2  0  0  0  0
 12 16  2  0  0  0  0
 13 15  1  0  0  0  0
 14 16  1  0  0  0  0
 14 17  2  0  0  0  0
 15 19  2  0  0  0  0
 15 20  1  0  0  0  0
 17 18  1  0  0  0  0
 21 28  1  0  0  0  0
 22 24  1  0  0  0  0
 23 25  1  0  0  0  0
 26 27  1  0  0  0  0
 27 30  2  0  0  0  0
 29 31  1  0  0  0  0
 30 33  1  0  0  0  0
 31 34  2  0  0  0  0
 32 33  2  0  0  0  0
 34 36  1  0  0  0  0
 35 36  2  0  0  0  0
M  END
> <PUBCHEM_COMPOUND_ID_TYPE>
0

> <PUBCHEM_TOTAL_CHARGE>
0

> <PUBCHEM_SUBSTANCE_ID>
857036

> <PUBCHEM_SUBSTANCE_VERSION>
5

> <PUBCHEM_EXT_DATASOURCE_NAME>
MLSMR

> <PUBCHEM_EXT_DATASOURCE_REGID>
MLS000038053

> <PUBCHEM_SUBSTANCE_COMMENT>
http://mlsmr.evotec.com/MLSMR_HomePage/pdf/pubchem_reference.pdf
MLSMR_SAMPLE_SUPPLIER: InterBioScreen
MLSMR_SUPPLIER_STRUCTURE_ID: STOCK1S-49184
MLSMR_COMPOUND_CLASS: DC

> <PUBCHEM_SUBSTANCE_SYNONYM>
MLS000038053
SMR000039300

> <PUBCHEM_XREF_EXT_ID>
MLS000038053

> <PUBCHEM_EXT_DATASOURCE_URL>
http://mlsmr.evotec.com/MLSMR_HomePage/

> <PUBCHEM_CID_ASSOCIATIONS>
658395  1

> <PUBCHEM_COORDINATE_TYPE>
1
3

$$$$
857194
  -OEChem-12251501292D

 32 36  0     0  0  0  0  0  0999 V2000
   -2.6111   -0.7486    0.0000 S   0  0  0  0  0  0  0  0  0  0  0  0
    2.5085   -3.8599    0.0000 O   0  0  0  0  0  0  0  0  0  0  0  0
   10.4476    3.6003    0.0000 O   0  0  0  0  0  0  0  0  0  0  0  0
    7.7997    4.9405    0.0000 O   0  0  0  0  0  0  0  0  0  0  0  0
    2.5929   -0.7486    0.0000 N   0  0  0  0  0  0  0  0  0  0  0  0
    3.8926    1.4990    0.0000 N   0  0  0  0  0  0  0  0  0  0  0  0
    6.4931    2.9949    0.0000 N   0  0  0  0  0  0  0  0  0  0  0  0
    1.2964    4.1981    0.0000 N   0  0  0  0  0  0  0  0  0  0  0  0
    0.0000    0.7486    0.0000 C   0  0  0  0  0  0  0  0  0  0  0  0
    0.0000   -0.7486    0.0000 C   0  0  0  0  0  0  0  0  0  0  0  0
    1.2964    1.4973    0.0000 C   0  0  0  0  0  0  0  0  0  0  0  0
    1.2964   -1.4973    0.0000 C   0  0  0  0  0  0  0  0  0  0  0  0
    2.5929    0.7486    0.0000 C   0  0  0  0  0  0  0  0  0  0  0  0
   -1.2964    1.4973    0.0000 C   0  0  0  0  0  0  0  0  0  0  0  0
   -2.6111    0.7486    0.0000 C   0  0  0  0  0  0  0  0  0  0  0  0
    1.2964   -2.9980    0.0000 C   0  0  0  0  0  0  0  0  0  0  0  0
   -1.2964   -1.4973    0.0000 C   0  0  0  0  0  0  0  0  0  0  0  0
    1.2964    2.9981    0.0000 C   0  0  0  0  0  0  0  0  0  0  0  0
    3.8951    2.9990    0.0000 C   0  0  0  0  0  0  0  0  0  0  0  0
    5.1905    0.7469    0.0000 C   0  0  0  0  0  0  0  0  0  0  0  0
    0.0815   -3.8559    0.0000 C   0  0  0  0  0  0  0  0  0  0  0  0
    5.1953    3.7469    0.0000 C   0  0  0  0  0  0  0  0  0  0  0  0
    6.4907    1.4949    0.0000 C   0  0  0  0  0  0  0  0  0  0  0  0
    7.7956    3.7405    0.0000 C   0  0  0  0  0  0  0  0  0  0  0  0
   -3.6379    0.1276    0.0000 C   0  0  0  0  0  0  0  0  0  0  0  0
   -2.5797    1.9482    0.0000 C   0  0  0  0  0  0  0  0  0  0  0  0
    2.0427   -5.2857    0.0000 C   0  0  0  0  0  0  0  0  0  0  0  0
    0.5427   -5.2832    0.0000 C   0  0  0  0  0  0  0  0  0  0  0  0
    9.0931    2.9862    0.0000 C   0  0  0  0  0  0  0  0  0  0  0  0
    9.2235    1.5046    0.0000 C   0  0  0  0  0  0  0  0  0  0  0  0
   11.4457    2.4805    0.0000 C   0  0  0  0  0  0  0  0  0  0  0  0
   10.6891    1.1853    0.0000 C   0  0  0  0  0  0  0  0  0  0  0  0
  1 15  1  0  0  0  0
  1 17  1  0  0  0  0
  2 16  1  0  0  0  0
  2 27  1  0  0  0  0
  3 29  1  0  0  0  0
  3 31  1  0  0  0  0
  4 24  2  0  0  0  0
  5 12  2  0  0  0  0
  5 13  1  0  0  0  0
  6 13  1  0  0  0  0
  6 19  1  0  0  0  0
  6 20  1  0  0  0  0
  7 22  1  0  0  0  0
  7 23  1  0  0  0  0
  7 24  1  0  0  0  0
  8 18  3  0  0  0  0
  9 10  2  0  0  0  0
  9 11  1  0  0  0  0
  9 14  1  0  0  0  0
 10 12  1  0  0  0  0
 10 17  1  0  0  0  0
 11 13  2  0  0  0  0
 11 18  1  0  0  0  0
 12 16  1  0  0  0  0
 14 15  1  0  0  0  0
 15 25  1  0  0  0  0
 15 26  1  0  0  0  0
 16 21  2  0  0  0  0
 19 22  1  0  0  0  0
 20 23  1  0  0  0  0
 21 28  1  0  0  0  0
 24 29  1  0  0  0  0
 27 28  2  0  0  0  0
 29 30  2  0  0  0  0
 30 32  1  0  0  0  0
 31 32  2  0  0  0  0
M  END
> <PUBCHEM_COMPOUND_ID_TYPE>
0

> <PUBCHEM_TOTAL_CHARGE>
0

> <PUBCHEM_SUBSTANCE_ID>
857194

> <PUBCHEM_SUBSTANCE_VERSION>
5

> <PUBCHEM_EXT_DATASOURCE_NAME>
MLSMR

> <PUBCHEM_EXT_DATASOURCE_REGID>
MLS000071241

> <PUBCHEM_SUBSTANCE_COMMENT>
http://mlsmr.evotec.com/MLSMR_HomePage/pdf/pubchem_reference.pdf
MLSMR_SAMPLE_SUPPLIER: InterBioScreen
MLSMR_SUPPLIER_STRUCTURE_ID: STOCK1S-60594
MLSMR_COMPOUND_CLASS: DC

> <PUBCHEM_SUBSTANCE_SYNONYM>
MLS000071241
SMR000039575

> <PUBCHEM_XREF_EXT_ID>
MLS000071241

> <PUBCHEM_EXT_DATASOURCE_URL>
http://mlsmr.evotec.com/MLSMR_HomePage/

> <PUBCHEM_CID_ASSOCIATIONS>
658547  1

> <PUBCHEM_COORDINATE_TYPE>
1
3

$$$$
857303
  -OEChem-12251501292D

 16 16  0     1  0  0  0  0  0999 V2000
    3.6383   -2.0999    0.0000 O   0  0  0  0  0  0  0  0  0  0  0  0
    6.2377   -0.8985    0.0000 O   0  0  0  0  0  0  0  0  0  0  0  0
    4.9397   -5.8525    0.0000 O   0  0  0  0  0  0  0  0  0  0  0  0
    5.1987   -1.4988    0.0000 N   0  0  0  0  0  0  0  0  0  0  0  0
    3.9005   -5.2525    0.0000 N   0  0  0  0  0  0  0  0  0  0  0  0
    2.5988   -1.5004    0.0000 C   0  0  3  0  0  0  0  0  0  0  0  0
    1.2990   -0.7500    0.0000 C   0  0  0  0  0  0  0  0  0  0  0  0
    2.5997   -3.0012    0.0000 C   0  0  0  0  0  0  0  0  0  0  0  0
    3.8982   -0.7496    0.0000 C   0  0  0  0  0  0  0  0  0  0  0  0
    1.2990    0.7500    0.0000 C   0  0  0  0  0  0  0  0  0  0  0  0
    0.0000   -1.5000    0.0000 C   0  0  0  0  0  0  0  0  0  0  0  0
    3.8995   -3.7516    0.0000 C   0  0  0  0  0  0  0  0  0  0  0  0
    0.0000    1.5000    0.0000 C   0  0  0  0  0  0  0  0  0  0  0  0
   -1.2990   -0.7500    0.0000 C   0  0  0  0  0  0  0  0  0  0  0  0
   -1.2990    0.7500    0.0000 C   0  0  0  0  0  0  0  0  0  0  0  0
    4.9385   -3.1513    0.0000 C   0  0  0  0  0  0  0  0  0  0  0  0
  1  6  1  0  0  0  0
  2  4  1  0  0  0  0
  3  5  1  0  0  0  0
  4  9  2  0  0  0  0
  5 12  2  0  0  0  0
  6  7  1  0  0  0  0
  6  8  1  0  0  0  0
  6  9  1  0  0  0  0
  7 10  2  0  0  0  0
  7 11  1  0  0  0  0
  8 12  1  0  0  0  0
 10 13  1  0  0  0  0
 11 14  2  0  0  0  0
 12 16  1  0  0  0  0
 13 15  2  0  0  0  0
 14 15  1  0  0  0  0
M  END
> <PUBCHEM_COMPOUND_ID_TYPE>
0

> <PUBCHEM_TOTAL_CHARGE>
0

> <PUBCHEM_SUBSTANCE_ID>
857303

> <PUBCHEM_SUBSTANCE_VERSION>
5

> <PUBCHEM_EXT_DATASOURCE_NAME>
MLSMR

> <PUBCHEM_EXT_DATASOURCE_REGID>
MLS000038948

> <PUBCHEM_SUBSTANCE_COMMENT>
http://mlsmr.evotec.com/MLSMR_HomePage/pdf/pubchem_reference.pdf
MLSMR_SAMPLE_SUPPLIER: InterBioScreen
MLSMR_SUPPLIER_STRUCTURE_ID: STOCK1S-63188
MLSMR_COMPOUND_CLASS: DC

> <PUBCHEM_SUBSTANCE_SYNONYM>
MLS000038948
SMR000039654

> <PUBCHEM_XREF_EXT_ID>
MLS000038948

> <PUBCHEM_EXT_DATASOURCE_URL>
http://mlsmr.evotec.com/MLSMR_HomePage/

> <PUBCHEM_CID_ASSOCIATIONS>
9571476  1

> <PUBCHEM_COORDINATE_TYPE>
1
3

> <PUBCHEM_BONDANNOTATIONS>
6  1  3

$$$$
857411
  -OEChem-12251501292D

 27 29  0     1  0  0  0  0  0999 V2000
    7.7622    3.7904    0.0000 Cl  0  0  0  0  0  0  0  0  0  0  0  0
   10.5566   -1.0474    0.0000 Cl  0  0  0  0  0  0  0  0  0  0  0  0
    5.5493   -4.7909    0.0000 O   0  0  0  0  0  0  0  0  0  0  0  0
    4.4530   -2.0330    0.0000 O   0  0  0  0  0  0  0  0  0  0  0  0
    1.7138   -1.2033    0.0000 N   0  0  0  0  0  0  0  0  0  0  0  0
    1.7138    1.2033    0.0000 N   0  0  0  0  0  0  0  0  0  0  0  0
    3.7889    0.0269    0.0000 N   0  0  0  0  0  0  0  0  0  0  0  0
    0.2917   -0.7475    0.0000 C   0  0  0  0  0  0  0  0  0  0  0  0
    0.2917    0.7475    0.0000 C   0  0  0  0  0  0  0  0  0  0  0  0
    2.5889    0.0182    0.0000 C   0  0  0  0  0  0  0  0  0  0  0  0
    2.1855   -2.6254    0.0000 C   0  0  0  0  0  0  0  0  0  0  0  0
    2.1812    2.6271    0.0000 C   0  0  0  0  0  0  0  0  0  0  0  0
   -1.0028   -1.5132    0.0000 C   0  0  0  0  0  0  0  0  0  0  0  0
   -1.0028    1.5132    0.0000 C   0  0  0  0  0  0  0  0  0  0  0  0
    3.6552   -2.9294    0.0000 C   0  0  3  0  0  0  0  0  0  0  0  0
    3.6500    2.9355    0.0000 C   0  0  0  0  0  0  0  0  0  0  0  0
   -2.3155   -0.7475    0.0000 C   0  0  0  0  0  0  0  0  0  0  0  0
   -2.3155    0.7475    0.0000 C   0  0  0  0  0  0  0  0  0  0  0  0
    4.1277   -4.3539    0.0000 C   0  0  0  0  0  0  0  0  0  0  0  0
    4.1200    4.3600    0.0000 C   0  0  0  0  0  0  0  0  0  0  0  0
    4.6488    1.8163    0.0000 C   0  0  0  0  0  0  0  0  0  0  0  0
    3.2441   -5.5502    0.0000 C   0  0  0  0  0  0  0  0  0  0  0  0
    5.5886    4.6654    0.0000 C   0  0  0  0  0  0  0  0  0  0  0  0
    6.1174    2.1217    0.0000 C   0  0  0  0  0  0  0  0  0  0  0  0
    6.5873    3.5462    0.0000 C   0  0  0  0  0  0  0  0  0  0  0  0
    5.5553   -6.2909    0.0000 C   0  0  0  0  0  0  0  0  0  0  0  0
    4.1306   -6.7602    0.0000 C   0  0  0  0  0  0  0  0  0  0  0  0
  1 25  1  0  0  0  0
  3 19  1  0  0  0  0
  3 26  1  0  0  0  0
  4 15  1  0  0  0  0
  5  8  1  0  0  0  0
  5 10  1  0  0  0  0
  5 11  1  0  0  0  0
  6  9  1  0  0  0  0
  6 10  1  0  0  0  0
  6 12  1  0  0  0  0
  7 10  2  3  0  0  0
  8  9  1  0  0  0  0
  8 13  2  0  0  0  0
  9 14  2  0  0  0  0
 11 15  1  0  0  0  0
 12 16  1  0  0  0  0
 13 17  1  0  0  0  0
 14 18  1  0  0  0  0
 15 19  1  0  0  0  0
 16 20  2  0  0  0  0
 16 21  1  0  0  0  0
 17 18  2  0  0  0  0
 19 22  2  0  0  0  0
 20 23  1  0  0  0  0
 21 24  2  0  0  0  0
 22 27  1  0  0  0  0
 23 25  2  0  0  0  0
 24 25  1  0  0  0  0
 26 27  2  0  0  0  0
M  END
> <PUBCHEM_COMPOUND_ID_TYPE>
0

> <PUBCHEM_TOTAL_CHARGE>
0

> <PUBCHEM_SUBSTANCE_ID>
857411

> <PUBCHEM_SUBSTANCE_VERSION>
6

> <PUBCHEM_EXT_DATASOURCE_NAME>
MLSMR

> <PUBCHEM_EXT_DATASOURCE_REGID>
MLS000039011

> <PUBCHEM_SUBSTANCE_COMMENT>
http://mlsmr.evotec.com/MLSMR_HomePage/pdf/pubchem_reference.pdf
MLSMR_SAMPLE_SUPPLIER: InterBioScreen
MLSMR_SUPPLIER_STRUCTURE_ID: STOCK1S-77966
MLSMR_COMPOUND_CLASS: DC
SALT: 1 hydrogen chloride

> <PUBCHEM_SUBSTANCE_SYNONYM>
MLS000039011
SMR000034300

> <PUBCHEM_XREF_EXT_ID>
MLS000039011

> <PUBCHEM_EXT_DATASOURCE_URL>
http://mlsmr.evotec.com/MLSMR_HomePage/

> <PUBCHEM_CID_ASSOCIATIONS>
6602706  1
313  2
658756  2

> <PUBCHEM_COORDINATE_TYPE>
1
3

> <PUBCHEM_BONDANNOTATIONS>
15  4  3

$$$$
857641
  -OEChem-12251501292D

 27 30  0     0  0  0  0  0  0999 V2000
   -6.3566    6.1822    0.0000 O   0  0  0  0  0  0  0  0  0  0  0  0
   -7.4094    1.0955    0.0000 O   0  0  0  0  0  0  0  0  0  0  0  0
   -2.0045    1.2999    0.0000 N   0  0  0  0  0  0  0  0  0  0  0  0
    0.7168    1.5915    0.0000 N   0  0  0  0  0  0  0  0  0  0  0  0
    0.7168   -1.4214    0.0000 N   0  0  0  0  0  0  0  0  0  0  0  0
   -4.0792    0.0850    0.0000 N   0  0  0  0  0  0  0  0  0  0  0  0
   -2.8431   -3.6944    0.0000 N   0  0  0  0  0  0  0  0  0  0  0  0
   -0.5831    0.8382    0.0000 C   0  0  0  0  0  0  0  0  0  0  0  0
   -0.5831   -0.6682    0.0000 C   0  0  0  0  0  0  0  0  0  0  0  0
   -2.0045   -1.1298    0.0000 C   0  0  0  0  0  0  0  0  0  0  0  0
   -2.8792    0.0850    0.0000 C   0  0  0  0  0  0  0  0  0  0  0  0
    1.9924    0.8382    0.0000 C   0  0  0  0  0  0  0  0  0  0  0  0
    1.9924   -0.6682    0.0000 C   0  0  0  0  0  0  0  0  0  0  0  0
   -2.4731    2.7230    0.0000 C   0  0  0  0  0  0  0  0  0  0  0  0
   -3.9422    3.0302    0.0000 C   0  0  0  0  0  0  0  0  0  0  0  0
   -2.4701   -2.5539    0.0000 C   0  0  0  0  0  0  0  0  0  0  0  0
    3.3044    1.5915    0.0000 C   0  0  0  0  0  0  0  0  0  0  0  0
    3.3044   -1.4214    0.0000 C   0  0  0  0  0  0  0  0  0  0  0  0
   -4.9400    1.9101    0.0000 C   0  0  0  0  0  0  0  0  0  0  0  0
   -4.4134    4.4543    0.0000 C   0  0  0  0  0  0  0  0  0  0  0  0
   -5.8823    4.7583    0.0000 C   0  0  0  0  0  0  0  0  0  0  0  0
   -6.4088    2.2141    0.0000 C   0  0  0  0  0  0  0  0  0  0  0  0
    4.6043    0.8382    0.0000 C   0  0  0  0  0  0  0  0  0  0  0  0
    4.6043   -0.6682    0.0000 C   0  0  0  0  0  0  0  0  0  0  0  0
   -6.8800    3.6382    0.0000 C   0  0  0  0  0  0  0  0  0  0  0  0
   -7.5320    6.4238    0.0000 C   0  0  0  0  0  0  0  0  0  0  0  0
   -8.5842    1.3404    0.0000 C   0  0  0  0  0  0  0  0  0  0  0  0
  1 21  1  0  0  0  0
  1 26  1  0  0  0  0
  2 22  1  0  0  0  0
  2 27  1  0  0  0  0
  3  8  1  0  0  0  0
  3 11  1  0  0  0  0
  3 14  1  0  0  0  0
  4  8  2  0  0  0  0
  4 12  1  0  0  0  0
  5  9  2  0  0  0  0
  5 13  1  0  0  0  0
  6 11  1  0  0  0  0
  7 16  3  0  0  0  0
  8  9  1  0  0  0  0
  9 10  1  0  0  0  0
 10 11  2  0  0  0  0
 10 16  1  0  0  0  0
 12 13  1  0  0  0  0
 12 17  2  0  0  0  0
 13 18  2  0  0  0  0
 14 15  1  0  0  0  0
 15 19  2  0  0  0  0
 15 20  1  0  0  0  0
 17 23  1  0  0  0  0
 18 24  1  0  0  0  0
 19 22  1  0  0  0  0
 20 21  2  0  0  0  0
 21 25  1  0  0  0  0
 22 25  2  0  0  0  0
 23 24  2  0  0  0  0
M  END
> <PUBCHEM_COMPOUND_ID_TYPE>
0

> <PUBCHEM_TOTAL_CHARGE>
0

> <PUBCHEM_SUBSTANCE_ID>
857641

> <PUBCHEM_SUBSTANCE_VERSION>
5

> <PUBCHEM_EXT_DATASOURCE_NAME>
MLSMR

> <PUBCHEM_EXT_DATASOURCE_REGID>
MLS000079888

> <PUBCHEM_SUBSTANCE_COMMENT>
http://mlsmr.evotec.com/MLSMR_HomePage/pdf/pubchem_reference.pdf
MLSMR_SAMPLE_SUPPLIER: InterBioScreen
MLSMR_SUPPLIER_STRUCTURE_ID: STOCK1S-81180
MLSMR_COMPOUND_CLASS: DC

> <PUBCHEM_SUBSTANCE_SYNONYM>
MLS000079888
SMR000039915

> <PUBCHEM_XREF_EXT_ID>
MLS000079888

> <PUBCHEM_EXT_DATASOURCE_URL>
http://mlsmr.evotec.com/MLSMR_HomePage/

> <PUBCHEM_CID_ASSOCIATIONS>
658989  1

> <PUBCHEM_COORDINATE_TYPE>
1
3

$$$$
858252
  -OEChem-12251501292D

 28 31  0     0  0  0  0  0  0999 V2000
  -13.0506    3.1201    0.0000 O   0  0  0  0  0  0  0  0  0  0  0  0
  -16.3715    2.8509    0.0000 O   0  0  0  0  0  0  0  0  0  0  0  0
   -2.6003    1.4977    0.0000 O   0  0  0  0  0  0  0  0  0  0  0  0
   -5.2024    2.6932    0.0000 O   0  0  0  0  0  0  0  0  0  0  0  0
  -11.8338    5.2201    0.0000 N   0  0  0  0  0  0  0  0  0  0  0  0
  -13.3005    5.5342    0.0000 N   0  0  0  0  0  0  0  0  0  0  0  0
   -6.4990    0.7409    0.0000 N   0  0  0  0  0  0  0  0  0  0  0  0
  -11.6982    3.7390    0.0000 C   0  0  0  0  0  0  0  0  0  0  0  0
  -14.0525    4.2364    0.0000 C   0  0  0  0  0  0  0  0  0  0  0  0
  -10.3985    2.9886    0.0000 C   0  0  0  0  0  0  0  0  0  0  0  0
  -15.5453    4.0818    0.0000 C   0  0  0  0  0  0  0  0  0  0  0  0
  -10.3984    1.4886    0.0000 C   0  0  0  0  0  0  0  0  0  0  0  0
   -9.0995    3.7387    0.0000 C   0  0  0  0  0  0  0  0  0  0  0  0
   -7.8003    1.4887    0.0000 C   0  0  0  0  0  0  0  0  0  0  0  0
  -16.4318    5.2772    0.0000 C   0  0  0  0  0  0  0  0  0  0  0  0
   -9.0994    0.7387    0.0000 C   0  0  0  0  0  0  0  0  0  0  0  0
   -7.8004    2.9887    0.0000 C   0  0  0  0  0  0  0  0  0  0  0  0
  -17.8091    3.2788    0.0000 C   0  0  0  0  0  0  0  0  0  0  0  0
  -17.8464    4.7783    0.0000 C   0  0  0  0  0  0  0  0  0  0  0  0
   -5.2003    1.4932    0.0000 C   0  0  0  0  0  0  0  0  0  0  0  0
   -1.2990    0.7500    0.0000 C   0  0  0  0  0  0  0  0  0  0  0  0
   -3.8990    0.7455    0.0000 C   0  0  0  0  0  0  0  0  0  0  0  0
    0.0000    1.5000    0.0000 C   0  0  0  0  0  0  0  0  0  0  0  0
   -1.2990   -0.7500    0.0000 C   0  0  0  0  0  0  0  0  0  0  0  0
    1.2990   -0.7500    0.0000 C   0  0  0  0  0  0  0  0  0  0  0  0
    1.2990    0.7500    0.0000 C   0  0  0  0  0  0  0  0  0  0  0  0
    0.0000   -1.5000    0.0000 C   0  0  0  0  0  0  0  0  0  0  0  0
    2.3383   -1.3500    0.0000 C   0  0  0  0  0  0  0  0  0  0  0  0
  1  8  1  0  0  0  0
  1  9  1  0  0  0  0
  2 11  1  0  0  0  0
  2 18  1  0  0  0  0
  3 21  1  0  0  0  0
  3 22  1  0  0  0  0
  4 20  2  0  0  0  0
  5  6  1  0  0  0  0
  5  8  2  0  0  0  0
  6  9  2  0  0  0  0
  7 14  1  0  0  0  0
  7 20  1  0  0  0  0
  8 10  1  0  0  0  0
  9 11  1  0  0  0  0
 10 12  2  0  0  0  0
 10 13  1  0  0  0  0
 11 15  2  0  0  0  0
 12 16  1  0  0  0  0
 13 17  2  0  0  0  0
 14 16  2  0  0  0  0
 14 17  1  0  0  0  0
 15 19  1  0  0  0  0
 18 19  2  0  0  0  0
 20 22  1  0  0  0  0
 21 23  2  0  0  0  0
 21 24  1  0  0  0  0
 23 26  1  0  0  0  0
 24 27  2  0  0  0  0
 25 26  2  0  0  0  0
 25 27  1  0  0  0  0
 25 28  1  0  0  0  0
M  END
> <PUBCHEM_COMPOUND_ID_TYPE>
0

> <PUBCHEM_TOTAL_CHARGE>
0

> <PUBCHEM_SUBSTANCE_ID>
858252

> <PUBCHEM_SUBSTANCE_VERSION>
5

> <PUBCHEM_EXT_DATASOURCE_NAME>
MLSMR

> <PUBCHEM_EXT_DATASOURCE_REGID>
MLS000039074

> <PUBCHEM_SUBSTANCE_COMMENT>
http://mlsmr.evotec.com/MLSMR_HomePage/pdf/pubchem_reference.pdf
MLSMR_SAMPLE_SUPPLIER: InterBioScreen
MLSMR_SUPPLIER_STRUCTURE_ID: STOCK2S-25643
MLSMR_COMPOUND_CLASS: DC

> <PUBCHEM_SUBSTANCE_SYNONYM>
MLS000039074
SMR000037084

> <PUBCHEM_XREF_EXT_ID>
MLS000039074

> <PUBCHEM_EXT_DATASOURCE_URL>
http://mlsmr.evotec.com/MLSMR_HomePage/

> <PUBCHEM_CID_ASSOCIATIONS>
659595  1

> <PUBCHEM_COORDINATE_TYPE>
1
3

$$$$
858562
  -OEChem-12251501292D

 33 35  0     1  0  0  0  0  0999 V2000
    0.2726   10.3497    0.0000 Cl  0  0  0  0  0  0  0  0  0  0  0  0
    0.0031    3.0008    0.0000 S   0  0  0  0  0  0  0  0  0  0  0  0
   -3.9511   -0.8815    0.0000 O   0  0  0  0  0  0  0  0  0  0  0  0
    1.3039   -3.7494    0.0000 O   0  0  0  0  0  0  0  0  0  0  0  0
   -1.0351   -3.6026    0.0000 O   0  0  0  0  0  0  0  0  0  0  0  0
    0.2688    5.8520    0.0000 O   0  0  0  0  0  0  0  0  0  0  0  0
    1.2990    0.7500    0.0000 N   0  0  0  0  0  0  0  0  0  0  0  0
   -3.6380    2.1004    0.0000 N   0  0  0  0  0  0  0  0  0  0  0  0
    2.6078    5.9988    0.0000 N   0  0  0  0  0  0  0  0  0  0  0  0
   -1.2990   -0.7500    0.0000 C   0  0  3  0  0  0  0  0  0  0  0  0
    0.0000   -1.5000    0.0000 C   0  0  0  0  0  0  0  0  0  0  0  0
   -1.2990    0.7500    0.0000 C   0  0  0  0  0  0  0  0  0  0  0  0
    0.0000    1.5000    0.0000 C   0  0  0  0  0  0  0  0  0  0  0  0
    1.2990   -0.7500    0.0000 C   0  0  0  0  0  0  0  0  0  0  0  0
   -2.5987   -1.5004    0.0000 C   0  0  0  0  0  0  0  0  0  0  0  0
    0.0031   -3.0008    0.0000 C   0  0  0  0  0  0  0  0  0  0  0  0
   -2.5988    1.5004    0.0000 C   0  0  0  0  0  0  0  0  0  0  0  0
   -2.7343   -2.9815    0.0000 C   0  0  0  0  0  0  0  0  0  0  0  0
    2.3383   -1.3500    0.0000 C   0  0  0  0  0  0  0  0  0  0  0  0
   -4.9530   -1.9978    0.0000 C   0  0  0  0  0  0  0  0  0  0  0  0
   -4.2010   -3.2957    0.0000 C   0  0  0  0  0  0  0  0  0  0  0  0
    1.3039    3.7494    0.0000 C   0  0  0  0  0  0  0  0  0  0  0  0
    1.3070    5.2502    0.0000 C   0  0  0  0  0  0  0  0  0  0  0  0
    2.6109    7.4996    0.0000 C   0  0  0  0  0  0  0  0  0  0  0  0
    1.3070   -5.2502    0.0000 C   0  0  0  0  0  0  0  0  0  0  0  0
    1.3118    9.7497    0.0000 C   0  0  0  0  0  0  0  0  0  0  0  0
    1.3118    8.2497    0.0000 C   0  0  0  0  0  0  0  0  0  0  0  0
    2.6109   10.4997    0.0000 C   0  0  0  0  0  0  0  0  0  0  0  0
    3.9099    8.2497    0.0000 C   0  0  0  0  0  0  0  0  0  0  0  0
    3.9099    9.7497    0.0000 C   0  0  0  0  0  0  0  0  0  0  0  0
    2.6078   -5.9988    0.0000 C   0  0  0  0  0  0  0  0  0  0  0  0
    2.6109   11.6997    0.0000 C   0  0  0  0  0  0  0  0  0  0  0  0
    2.6103   -7.1988    0.0000 C   0  0  0  0  0  0  0  0  0  0  0  0
  1 26  1  0  0  0  0
  2 13  1  0  0  0  0
  2 22  1  0  0  0  0
  3 15  1  0  0  0  0
  3 20  1  0  0  0  0
  4 16  1  0  0  0  0
  4 25  1  0  0  0  0
  5 16  1  0  0  0  0
  6 23  2  0  0  0  0
  7 13  1  0  0  0  0
  7 14  2  0  0  0  0
  8 17  3  0  0  0  0
  9 23  1  0  0  0  0
  9 24  1  0  0  0  0
 10 11  1  0  0  0  0
 10 12  1  0  0  0  0
 10 15  1  0  0  0  0
 11 14  1  0  0  0  0
 11 16  2  0  0  0  0
 12 13  2  0  0  0  0
 12 17  1  0  0  0  0
 14 19  1  0  0  0  0
 15 18  2  0  0  0  0
 18 21  1  0  0  0  0
 20 21  2  0  0  0  0
 22 23  1  0  0  0  0
 24 27  1  0  0  0  0
 24 29  2  0  0  0  0
 25 31  1  0  0  0  0
 26 27  2  0  0  0  0
 26 28  1  0  0  0  0
 28 30  2  0  0  0  0
 28 32  1  0  0  0  0
 29 30  1  0  0  0  0
 31 33  2  0  0  0  0
M  END
> <PUBCHEM_COMPOUND_ID_TYPE>
0

> <PUBCHEM_TOTAL_CHARGE>
0

> <PUBCHEM_SUBSTANCE_ID>
858562

> <PUBCHEM_SUBSTANCE_VERSION>
5

> <PUBCHEM_EXT_DATASOURCE_NAME>
MLSMR

> <PUBCHEM_EXT_DATASOURCE_REGID>
MLS000079533

> <PUBCHEM_SUBSTANCE_COMMENT>
http://mlsmr.evotec.com/MLSMR_HomePage/pdf/pubchem_reference.pdf
MLSMR_SAMPLE_SUPPLIER: InterBioScreen
MLSMR_SUPPLIER_STRUCTURE_ID: STOCK2S-58072
MLSMR_COMPOUND_CLASS: DC

> <PUBCHEM_SUBSTANCE_SYNONYM>
MLS000079533
SMR000034445

> <PUBCHEM_XREF_EXT_ID>
MLS000079533

> <PUBCHEM_EXT_DATASOURCE_URL>
http://mlsmr.evotec.com/MLSMR_HomePage/

> <PUBCHEM_CID_ASSOCIATIONS>
659871  1

> <PUBCHEM_COORDINATE_TYPE>
1
3

> <PUBCHEM_BONDANNOTATIONS>
10  15  3

$$$$
858577
  -OEChem-12251501292D

 24 27  0     0  0  0  0  0  0999 V2000
    2.3730    5.8348    0.0000 O   0  0  0  0  0  0  0  0  0  0  0  0
    0.0000    1.5002    0.0000 N   0  0  0  0  0  0  0  0  0  0  0  0
    0.0000   -1.5002    0.0000 N   0  0  0  0  0  0  0  0  0  0  0  0
    2.5978   -1.5002    0.0000 N   0  0  0  0  0  0  0  0  0  0  0  0
    3.8968   -0.7501    0.0000 N   0  0  0  0  0  0  0  0  0  0  0  0
    1.2806    0.7501    0.0000 C   0  0  0  0  0  0  0  0  0  0  0  0
    1.2806   -0.7501    0.0000 C   0  0  0  0  0  0  0  0  0  0  0  0
   -1.2989    0.7501    0.0000 C   0  0  0  0  0  0  0  0  0  0  0  0
   -1.2989   -0.7501    0.0000 C   0  0  0  0  0  0  0  0  0  0  0  0
    2.5978    1.5002    0.0000 C   0  0  0  0  0  0  0  0  0  0  0  0
    3.8968    0.7501    0.0000 C   0  0  0  0  0  0  0  0  0  0  0  0
   -2.5978    1.5002    0.0000 C   0  0  0  0  0  0  0  0  0  0  0  0
    0.0120    3.0009    0.0000 C   0  0  0  0  0  0  0  0  0  0  0  0
    5.1965    1.5004    0.0000 C   0  0  0  0  0  0  0  0  0  0  0  0
   -2.5978   -1.5002    0.0000 C   0  0  0  0  0  0  0  0  0  0  0  0
   -3.8968    0.7501    0.0000 C   0  0  0  0  0  0  0  0  0  0  0  0
   -3.8968   -0.7501    0.0000 C   0  0  0  0  0  0  0  0  0  0  0  0
    5.1990    3.0005    0.0000 C   0  0  0  0  0  0  0  0  0  0  0  0
    6.4944    0.7484    0.0000 C   0  0  0  0  0  0  0  0  0  0  0  0
    1.3173    3.7417    0.0000 C   0  0  0  0  0  0  0  0  0  0  0  0
    6.4992    3.7484    0.0000 C   0  0  0  0  0  0  0  0  0  0  0  0
    7.7947    1.4963    0.0000 C   0  0  0  0  0  0  0  0  0  0  0  0
    7.7971    2.9963    0.0000 C   0  0  0  0  0  0  0  0  0  0  0  0
    1.3293    5.2425    0.0000 C   0  0  0  0  0  0  0  0  0  0  0  0
  1 24  1  0  0  0  0
  2  6  1  0  0  0  0
  2  8  1  0  0  0  0
  2 13  1  0  0  0  0
  3  7  1  0  0  0  0
  3  9  1  0  0  0  0
  4  5  1  0  0  0  0
  4  7  2  0  0  0  0
  5 11  2  0  0  0  0
  6  7  1  0  0  0  0
  6 10  2  0  0  0  0
  8  9  1  0  0  0  0
  8 12  2  0  0  0  0
  9 15  2  0  0  0  0
 10 11  1  0  0  0  0
 11 14  1  0  0  0  0
 12 16  1  0  0  0  0
 13 20  1  0  0  0  0
 14 18  2  0  0  0  0
 14 19  1  0  0  0  0
 15 17  1  0  0  0  0
 16 17  2  0  0  0  0
 18 21  1  0  0  0  0
 19 22  2  0  0  0  0
 20 24  1  0  0  0  0
 21 23  2  0  0  0  0
 22 23  1  0  0  0  0
M  END
> <PUBCHEM_COMPOUND_ID_TYPE>
0

> <PUBCHEM_TOTAL_CHARGE>
0

> <PUBCHEM_SUBSTANCE_ID>
858577

> <PUBCHEM_SUBSTANCE_VERSION>
5

> <PUBCHEM_EXT_DATASOURCE_NAME>
MLSMR

> <PUBCHEM_EXT_DATASOURCE_REGID>
MLS000079256

> <PUBCHEM_SUBSTANCE_COMMENT>
http://mlsmr.evotec.com/MLSMR_HomePage/pdf/pubchem_reference.pdf
MLSMR_SAMPLE_SUPPLIER: InterBioScreen
MLSMR_SUPPLIER_STRUCTURE_ID: STOCK2S-57133
MLSMR_COMPOUND_CLASS: DC

> <PUBCHEM_SUBSTANCE_SYNONYM>
MLS000079256
SMR000037636

> <PUBCHEM_XREF_EXT_ID>
MLS000079256

> <PUBCHEM_EXT_DATASOURCE_URL>
http://mlsmr.evotec.com/MLSMR_HomePage/

> <PUBCHEM_CID_ASSOCIATIONS>
6400926  1

> <PUBCHEM_COORDINATE_TYPE>
1
3

$$$$
858623
  -OEChem-12251501292D

 22 23  0     0  0  0  0  0  0999 V2000
   -0.0031   -3.0008    0.0000 O   0  0  0  0  0  0  0  0  0  0  0  0
    2.6003   -1.4977    0.0000 O   0  0  0  0  0  0  0  0  0  0  0  0
   -2.6024    2.6977    0.0000 O   0  0  0  0  0  0  0  0  0  0  0  0
   -6.4990    0.7409    0.0000 N   0  0  0  0  0  0  0  0  0  0  0  0
   -7.8004    2.9887    0.0000 N   0  0  0  0  0  0  0  0  0  0  0  0
   -1.2990    0.7500    0.0000 C   0  0  0  0  0  0  0  0  0  0  0  0
    0.0000   -1.5000    0.0000 C   0  0  0  0  0  0  0  0  0  0  0  0
    1.2990   -0.7500    0.0000 C   0  0  0  0  0  0  0  0  0  0  0  0
   -1.2990   -0.7500    0.0000 C   0  0  0  0  0  0  0  0  0  0  0  0
   -2.6003    1.4977    0.0000 C   0  0  0  0  0  0  0  0  0  0  0  0
    0.0000    1.5000    0.0000 C   0  0  0  0  0  0  0  0  0  0  0  0
    1.2990    0.7500    0.0000 C   0  0  0  0  0  0  0  0  0  0  0  0
   -3.8990    0.7455    0.0000 C   0  0  0  0  0  0  0  0  0  0  0  0
   -7.8003    1.4887    0.0000 C   0  0  0  0  0  0  0  0  0  0  0  0
   -5.2003    1.4932    0.0000 C   0  0  0  0  0  0  0  0  0  0  0  0
   -9.0995    3.7387    0.0000 C   0  0  0  0  0  0  0  0  0  0  0  0
   -9.0994    0.7387    0.0000 C   0  0  0  0  0  0  0  0  0  0  0  0
  -10.3985    2.9886    0.0000 C   0  0  0  0  0  0  0  0  0  0  0  0
  -10.3984    1.4886    0.0000 C   0  0  0  0  0  0  0  0  0  0  0  0
   -1.0432   -3.5994    0.0000 C   0  0  0  0  0  0  0  0  0  0  0  0
    3.6387   -0.8963    0.0000 C   0  0  0  0  0  0  0  0  0  0  0  0
   -9.0995    4.9387    0.0000 C   0  0  0  0  0  0  0  0  0  0  0  0
  1  7  1  0  0  0  0
  1 20  1  0  0  0  0
  2  8  1  0  0  0  0
  2 21  1  0  0  0  0
  3 10  1  0  0  0  0
  4 14  1  0  0  0  0
  4 15  2  0  0  0  0
  5 14  1  0  0  0  0
  5 16  2  0  0  0  0
  6  9  1  0  0  0  0
  6 10  1  0  0  0  0
  6 11  2  0  0  0  0
  7  8  1  0  0  0  0
  7  9  2  0  0  0  0
  8 12  2  0  0  0  0
 10 13  2  0  0  0  0
 11 12  1  0  0  0  0
 13 15  1  0  0  0  0
 14 17  2  0  0  0  0
 16 18  1  0  0  0  0
 16 22  1  0  0  0  0
 17 19  1  0  0  0  0
 18 19  2  0  0  0  0
M  END
> <PUBCHEM_COMPOUND_ID_TYPE>
0

> <PUBCHEM_TOTAL_CHARGE>
0

> <PUBCHEM_SUBSTANCE_ID>
858623

> <PUBCHEM_SUBSTANCE_VERSION>
5

> <PUBCHEM_EXT_DATASOURCE_NAME>
MLSMR

> <PUBCHEM_EXT_DATASOURCE_REGID>
MLS000037304

> <PUBCHEM_SUBSTANCE_COMMENT>
http://mlsmr.evotec.com/MLSMR_HomePage/pdf/pubchem_reference.pdf
MLSMR_SAMPLE_SUPPLIER: InterBioScreen
MLSMR_SUPPLIER_STRUCTURE_ID: STOCK2S-57938
MLSMR_COMPOUND_CLASS: DC

> <PUBCHEM_SUBSTANCE_SYNONYM>
MLS000037304
SMR000040940

> <PUBCHEM_XREF_EXT_ID>
MLS000037304

> <PUBCHEM_EXT_DATASOURCE_URL>
http://mlsmr.evotec.com/MLSMR_HomePage/

> <PUBCHEM_CID_ASSOCIATIONS>
1927286  1

> <PUBCHEM_COORDINATE_TYPE>
1
3

$$$$
859342
  -OEChem-12251501292D

 22 23  0     0  0  0  0  0  0999 V2000
   -5.1924    6.0070    0.0000 O   0  0  0  0  0  0  0  0  0  0  0  0
   -1.5549    3.6021    0.0000 O   0  0  0  0  0  0  0  0  0  0  0  0
   -2.5972   -1.5031    0.0000 O   0  0  0  0  0  0  0  0  0  0  0  0
    2.5973   -1.5031    0.0000 O   0  0  0  0  0  0  0  0  0  0  0  0
   -7.5307    5.8571    0.0000 O   0  0  0  0  0  0  0  0  0  0  0  0
   -2.5973    1.5031    0.0000 N   0  0  0  0  0  0  0  0  0  0  0  0
   -3.8933    3.7570    0.0000 C   0  0  0  0  0  0  0  0  0  0  0  0
   -2.5951    3.0039    0.0000 C   0  0  0  0  0  0  0  0  0  0  0  0
   -3.8934    5.2570    0.0000 C   0  0  0  0  0  0  0  0  0  0  0  0
   -5.1925    3.0070    0.0000 C   0  0  0  0  0  0  0  0  0  0  0  0
   -1.2990    0.7500    0.0000 C   0  0  0  0  0  0  0  0  0  0  0  0
   -1.2990   -0.7500    0.0000 C   0  0  0  0  0  0  0  0  0  0  0  0
   -6.4915    5.2571    0.0000 C   0  0  0  0  0  0  0  0  0  0  0  0
   -6.4915    3.7571    0.0000 C   0  0  0  0  0  0  0  0  0  0  0  0
    0.0000    1.5000    0.0000 C   0  0  0  0  0  0  0  0  0  0  0  0
    0.0000   -1.5000    0.0000 C   0  0  0  0  0  0  0  0  0  0  0  0
    1.2990   -0.7500    0.0000 C   0  0  0  0  0  0  0  0  0  0  0  0
    1.2990    0.7500    0.0000 C   0  0  0  0  0  0  0  0  0  0  0  0
   -2.8542    5.8570    0.0000 C   0  0  0  0  0  0  0  0  0  0  0  0
   -5.1925    1.8070    0.0000 C   0  0  0  0  0  0  0  0  0  0  0  0
   -2.5955   -2.7031    0.0000 C   0  0  0  0  0  0  0  0  0  0  0  0
    2.5956   -2.7031    0.0000 C   0  0  0  0  0  0  0  0  0  0  0  0
  1  9  1  0  0  0  0
  1 13  1  0  0  0  0
  2  8  2  0  0  0  0
  3 12  1  0  0  0  0
  3 21  1  0  0  0  0
  4 17  1  0  0  0  0
  4 22  1  0  0  0  0
  5 13  2  0  0  0  0
  6  8  1  0  0  0  0
  6 11  1  0  0  0  0
  7  8  1  0  0  0  0
  7  9  2  0  0  0  0
  7 10  1  0  0  0  0
  9 19  1  0  0  0  0
 10 14  2  0  0  0  0
 10 20  1  0  0  0  0
 11 12  1  0  0  0  0
 11 15  2  0  0  0  0
 12 16  2  0  0  0  0
 13 14  1  0  0  0  0
 15 18  1  0  0  0  0
 16 17  1  0  0  0  0
 17 18  2  0  0  0  0
M  END
> <PUBCHEM_COMPOUND_ID_TYPE>
0

> <PUBCHEM_TOTAL_CHARGE>
0

> <PUBCHEM_SUBSTANCE_ID>
859342

> <PUBCHEM_SUBSTANCE_VERSION>
5

> <PUBCHEM_EXT_DATASOURCE_NAME>
MLSMR

> <PUBCHEM_EXT_DATASOURCE_REGID>
MLS000036310

> <PUBCHEM_SUBSTANCE_COMMENT>
http://mlsmr.evotec.com/MLSMR_HomePage/pdf/pubchem_reference.pdf
MLSMR_SAMPLE_SUPPLIER: InterBioScreen
MLSMR_SUPPLIER_STRUCTURE_ID: STOCK3S-12843
MLSMR_COMPOUND_CLASS: DC

> <PUBCHEM_SUBSTANCE_SYNONYM>
MLS000036310
SMR000037806

> <PUBCHEM_XREF_EXT_ID>
MLS000036310

> <PUBCHEM_EXT_DATASOURCE_URL>
http://mlsmr.evotec.com/MLSMR_HomePage/

> <PUBCHEM_CID_ASSOCIATIONS>
660643  1

> <PUBCHEM_COORDINATE_TYPE>
1
3

$$$$
860397
  -OEChem-12251501292D

 28 32  0     0  0  0  0  0  0999 V2000
   -1.2919    2.9980    0.0000 N   0  0  0  0  0  0  0  0  0  0  0  0
   -2.6111    0.7486    0.0000 N   0  0  0  0  0  0  0  0  0  0  0  0
   -1.2964   -1.4973    0.0000 N   0  0  0  0  0  0  0  0  0  0  0  0
   -1.2813    5.9982    0.0000 N   0  0  0  0  0  0  0  0  0  0  0  0
   -5.2071   -0.7519    0.0000 N   0  0  0  0  0  0  0  0  0  0  0  0
   -1.2964    1.4973    0.0000 C   0  0  0  0  0  0  0  0  0  0  0  0
    0.0000    0.7486    0.0000 C   0  0  0  0  0  0  0  0  0  0  0  0
    0.0000   -0.7486    0.0000 C   0  0  0  0  0  0  0  0  0  0  0  0
   -2.6111   -0.7486    0.0000 C   0  0  0  0  0  0  0  0  0  0  0  0
   -3.9086   -1.5029    0.0000 C   0  0  0  0  0  0  0  0  0  0  0  0
    1.2964    1.4973    0.0000 C   0  0  0  0  0  0  0  0  0  0  0  0
    0.0099    3.7437    0.0000 C   0  0  0  0  0  0  0  0  0  0  0  0
   -2.5882    3.7528    0.0000 C   0  0  0  0  0  0  0  0  0  0  0  0
    1.2964   -1.4973    0.0000 C   0  0  0  0  0  0  0  0  0  0  0  0
    0.0151    5.2437    0.0000 C   0  0  0  0  0  0  0  0  0  0  0  0
   -2.5829    5.2528    0.0000 C   0  0  0  0  0  0  0  0  0  0  0  0
   -1.2760    7.4990    0.0000 C   0  0  0  0  0  0  0  0  0  0  0  0
    2.5929    0.7486    0.0000 C   0  0  0  0  0  0  0  0  0  0  0  0
    2.5929   -0.7486    0.0000 C   0  0  0  0  0  0  0  0  0  0  0  0
   -3.9097   -3.0028    0.0000 C   0  0  0  0  0  0  0  0  0  0  0  0
   -2.5712    8.2557    0.0000 C   0  0  0  0  0  0  0  0  0  0  0  0
    0.0268    8.2425    0.0000 C   0  0  0  0  0  0  0  0  0  0  0  0
   -6.5067   -1.5010    0.0000 C   0  0  0  0  0  0  0  0  0  0  0  0
   -5.2093   -3.7519    0.0000 C   0  0  0  0  0  0  0  0  0  0  0  0
   -6.5078   -3.0010    0.0000 C   0  0  0  0  0  0  0  0  0  0  0  0
   -2.5636    9.7557    0.0000 C   0  0  0  0  0  0  0  0  0  0  0  0
    0.0345    9.7424    0.0000 C   0  0  0  0  0  0  0  0  0  0  0  0
   -1.2607   10.4990    0.0000 C   0  0  0  0  0  0  0  0  0  0  0  0
  1  6  1  0  0  0  0
  1 12  1  0  0  0  0
  1 13  1  0  0  0  0
  2  6  2  0  0  0  0
  2  9  1  0  0  0  0
  3  8  1  0  0  0  0
  3  9  2  0  0  0  0
  4 15  1  0  0  0  0
  4 16  1  0  0  0  0
  4 17  1  0  0  0  0
  5 10  1  0  0  0  0
  5 23  2  0  0  0  0
  6  7  1  0  0  0  0
  7  8  1  0  0  0  0
  7 11  2  0  0  0  0
  8 14  2  0  0  0  0
  9 10  1  0  0  0  0
 10 20  2  0  0  0  0
 11 18  1  0  0  0  0
 12 15  1  0  0  0  0
 13 16  1  0  0  0  0
 14 19  1  0  0  0  0
 17 21  2  0  0  0  0
 17 22  1  0  0  0  0
 18 19  2  0  0  0  0
 20 24  1  0  0  0  0
 21 26  1  0  0  0  0
 22 27  2  0  0  0  0
 23 25  1  0  0  0  0
 24 25  2  0  0  0  0
 26 28  2  0  0  0  0
 27 28  1  0  0  0  0
M  END
> <PUBCHEM_COMPOUND_ID_TYPE>
0

> <PUBCHEM_TOTAL_CHARGE>
0

> <PUBCHEM_SUBSTANCE_ID>
860397

> <PUBCHEM_SUBSTANCE_VERSION>
5

> <PUBCHEM_EXT_DATASOURCE_NAME>
MLSMR

> <PUBCHEM_EXT_DATASOURCE_REGID>
MLS000036745

> <PUBCHEM_SUBSTANCE_COMMENT>
http://mlsmr.evotec.com/MLSMR_HomePage/pdf/pubchem_reference.pdf
MLSMR_SAMPLE_SUPPLIER: InterBioScreen
MLSMR_SUPPLIER_STRUCTURE_ID: STOCK3S-70885
MLSMR_COMPOUND_CLASS: DC

> <PUBCHEM_SUBSTANCE_SYNONYM>
MLS000036745
SMR000042281

> <PUBCHEM_XREF_EXT_ID>
MLS000036745

> <PUBCHEM_EXT_DATASOURCE_URL>
http://mlsmr.evotec.com/MLSMR_HomePage/

> <PUBCHEM_CID_ASSOCIATIONS>
661691  1

> <PUBCHEM_COORDINATE_TYPE>
1
3

$$$$
860550
  -OEChem-12251501292D

 24 26  0     0  0  0  0  0  0999 V2000
    2.3383   -1.3500    0.0000 Cl  0  0  0  0  0  0  0  0  0  0  0  0
   -5.2003    1.4932    0.0000 S   0  0  0  0  0  0  0  0  0  0  0  0
   -6.5700   -3.8719    0.0000 O   0  0  0  0  0  0  0  0  0  0  0  0
   -2.6024    2.6977    0.0000 O   0  0  0  0  0  0  0  0  0  0  0  0
   -6.4939   -0.7591    0.0000 N   0  0  0  0  0  0  0  0  0  0  0  0
   -7.8101    4.1872    0.0000 N   0  0  0  0  0  0  0  0  0  0  0  0
   -7.7903   -1.5136    0.0000 C   0  0  0  0  0  0  0  0  0  0  0  0
   -6.4990    0.7409    0.0000 C   0  0  0  0  0  0  0  0  0  0  0  0
   -7.8007    1.4864    0.0000 C   0  0  0  0  0  0  0  0  0  0  0  0
   -7.7851   -3.0144    0.0000 C   0  0  0  0  0  0  0  0  0  0  0  0
   -9.0919   -0.7681    0.0000 C   0  0  0  0  0  0  0  0  0  0  0  0
   -9.0971    0.7319    0.0000 C   0  0  0  0  0  0  0  0  0  0  0  0
   -2.6003    1.4977    0.0000 C   0  0  0  0  0  0  0  0  0  0  0  0
   -1.2990    0.7500    0.0000 C   0  0  0  0  0  0  0  0  0  0  0  0
   -8.9970   -3.8765    0.0000 C   0  0  0  0  0  0  0  0  0  0  0  0
   -3.8990    0.7455    0.0000 C   0  0  0  0  0  0  0  0  0  0  0  0
   -7.8059    2.9872    0.0000 C   0  0  0  0  0  0  0  0  0  0  0  0
   -7.0308   -5.2994    0.0000 C   0  0  0  0  0  0  0  0  0  0  0  0
   -8.5308   -5.3022    0.0000 C   0  0  0  0  0  0  0  0  0  0  0  0
    0.0000    1.5000    0.0000 C   0  0  0  0  0  0  0  0  0  0  0  0
   -1.2990   -0.7500    0.0000 C   0  0  0  0  0  0  0  0  0  0  0  0
    1.2990   -0.7500    0.0000 C   0  0  0  0  0  0  0  0  0  0  0  0
    1.2990    0.7500    0.0000 C   0  0  0  0  0  0  0  0  0  0  0  0
    0.0000   -1.5000    0.0000 C   0  0  0  0  0  0  0  0  0  0  0  0
  1 22  1  0  0  0  0
  2  8  1  0  0  0  0
  2 16  1  0  0  0  0
  3 10  1  0  0  0  0
  3 18  1  0  0  0  0
  4 13  2  0  0  0  0
  5  7  1  0  0  0  0
  5  8  2  0  0  0  0
  6 17  3  0  0  0  0
  7 10  1  0  0  0  0
  7 11  2  0  0  0  0
  8  9  1  0  0  0  0
  9 12  2  0  0  0  0
  9 17  1  0  0  0  0
 10 15  2  0  0  0  0
 11 12  1  0  0  0  0
 13 14  1  0  0  0  0
 13 16  1  0  0  0  0
 14 20  2  0  0  0  0
 14 21  1  0  0  0  0
 15 19  1  0  0  0  0
 18 19  2  0  0  0  0
 20 23  1  0  0  0  0
 21 24  2  0  0  0  0
 22 23  2  0  0  0  0
 22 24  1  0  0  0  0
M  END
> <PUBCHEM_COMPOUND_ID_TYPE>
0

> <PUBCHEM_TOTAL_CHARGE>
0

> <PUBCHEM_SUBSTANCE_ID>
860550

> <PUBCHEM_SUBSTANCE_VERSION>
5

> <PUBCHEM_EXT_DATASOURCE_NAME>
MLSMR

> <PUBCHEM_EXT_DATASOURCE_REGID>
MLS000077747

> <PUBCHEM_SUBSTANCE_COMMENT>
http://mlsmr.evotec.com/MLSMR_HomePage/pdf/pubchem_reference.pdf
MLSMR_SAMPLE_SUPPLIER: InterBioScreen
MLSMR_SUPPLIER_STRUCTURE_ID: STOCK3S-79271
MLSMR_COMPOUND_CLASS: DC

> <PUBCHEM_SUBSTANCE_SYNONYM>
MLS000077747
SMR000042418

> <PUBCHEM_XREF_EXT_ID>
MLS000077747

> <PUBCHEM_EXT_DATASOURCE_URL>
http://mlsmr.evotec.com/MLSMR_HomePage/

> <PUBCHEM_CID_ASSOCIATIONS>
661834  1

> <PUBCHEM_COORDINATE_TYPE>
1
3

$$$$
860639
  -OEChem-12251501292D

 18 19  0     0  0  0  0  0  0999 V2000
    1.2135    0.3943    0.0000 S   0  0  0  0  0  0  0  0  0  0  0  0
    3.1255   -2.0835    0.0000 O   0  0  0  0  0  0  0  0  0  0  0  0
    2.3043    3.4376    0.0000 O   0  0  0  0  0  0  0  0  0  0  0  0
    1.1470   -3.3397    0.0000 O   0  0  0  0  0  0  0  0  0  0  0  0
    0.0000    2.7767    0.0000 N   0  0  0  0  0  0  0  0  0  0  0  0
   -1.2135    0.3943    0.0000 N   0  0  0  0  0  0  0  0  0  0  0  0
   -1.2803    3.5354    0.0000 N   0  0  0  0  0  0  0  0  0  0  0  0
    0.0000    1.2760    0.0000 C   0  0  0  0  0  0  0  0  0  0  0  0
    0.7500   -1.0323    0.0000 C   0  0  0  0  0  0  0  0  0  0  0  0
   -0.7500   -1.0323    0.0000 C   0  0  0  0  0  0  0  0  0  0  0  0
    1.1393    3.7252    0.0000 C   0  0  0  0  0  0  0  0  0  0  0  0
    1.6332   -2.2426    0.0000 C   0  0  0  0  0  0  0  0  0  0  0  0
   -0.9298    4.9939    0.0000 C   0  0  0  0  0  0  0  0  0  0  0  0
    0.5656    5.1112    0.0000 C   0  0  0  0  0  0  0  0  0  0  0  0
   -1.4553   -2.0031    0.0000 C   0  0  0  0  0  0  0  0  0  0  0  0
   -1.7089    5.9065    0.0000 C   0  0  0  0  0  0  0  0  0  0  0  0
    4.0102   -3.2959    0.0000 C   0  0  0  0  0  0  0  0  0  0  0  0
    5.2035   -3.1687    0.0000 C   0  0  0  0  0  0  0  0  0  0  0  0
  1  8  1  0  0  0  0
  1  9  1  0  0  0  0
  2 12  1  0  0  0  0
  2 17  1  0  0  0  0
  3 11  1  0  0  0  0
  4 12  2  0  0  0  0
  5  7  1  0  0  0  0
  5  8  1  0  0  0  0
  5 11  1  0  0  0  0
  6  8  2  0  0  0  0
  6 10  1  0  0  0  0
  7 13  2  0  0  0  0
  9 10  2  0  0  0  0
  9 12  1  0  0  0  0
 10 15  1  0  0  0  0
 11 14  2  0  0  0  0
 13 14  1  0  0  0  0
 13 16  1  0  0  0  0
 17 18  1  0  0  0  0
M  END
> <PUBCHEM_COMPOUND_ID_TYPE>
0

> <PUBCHEM_TOTAL_CHARGE>
0

> <PUBCHEM_SUBSTANCE_ID>
860639

> <PUBCHEM_SUBSTANCE_VERSION>
5

> <PUBCHEM_EXT_DATASOURCE_NAME>
MLSMR

> <PUBCHEM_EXT_DATASOURCE_REGID>
MLS000077711

> <PUBCHEM_SUBSTANCE_COMMENT>
http://mlsmr.evotec.com/MLSMR_HomePage/pdf/pubchem_reference.pdf
MLSMR_SAMPLE_SUPPLIER: InterBioScreen
MLSMR_SUPPLIER_STRUCTURE_ID: STOCK3S-79728
MLSMR_COMPOUND_CLASS: DC

> <PUBCHEM_SUBSTANCE_SYNONYM>
MLS000077711
SMR000037023

> <PUBCHEM_XREF_EXT_ID>
MLS000077711

> <PUBCHEM_EXT_DATASOURCE_URL>
http://mlsmr.evotec.com/MLSMR_HomePage/

> <PUBCHEM_CID_ASSOCIATIONS>
661916  1

> <PUBCHEM_COORDINATE_TYPE>
1
3

$$$$
860690
  -OEChem-12251501292D

 23 26  0     0  0  0  0  0  0999 V2000
   -3.7896    6.1222    0.0000 O   0  0  0  0  0  0  0  0  0  0  0  0
   -2.6111    0.7486    0.0000 N   0  0  0  0  0  0  0  0  0  0  0  0
   -1.2964   -1.4973    0.0000 N   0  0  0  0  0  0  0  0  0  0  0  0
   -1.2907    2.9981    0.0000 N   0  0  0  0  0  0  0  0  0  0  0  0
   -5.2071   -0.7519    0.0000 N   0  0  0  0  0  0  0  0  0  0  0  0
    0.0000    0.7486    0.0000 C   0  0  0  0  0  0  0  0  0  0  0  0
   -1.2964    1.4973    0.0000 C   0  0  0  0  0  0  0  0  0  0  0  0
    0.0000   -0.7486    0.0000 C   0  0  0  0  0  0  0  0  0  0  0  0
   -2.6111   -0.7486    0.0000 C   0  0  0  0  0  0  0  0  0  0  0  0
   -3.9086   -1.5029    0.0000 C   0  0  0  0  0  0  0  0  0  0  0  0
    1.2964    1.4973    0.0000 C   0  0  0  0  0  0  0  0  0  0  0  0
    1.2964   -1.4973    0.0000 C   0  0  0  0  0  0  0  0  0  0  0  0
    2.5929    0.7486    0.0000 C   0  0  0  0  0  0  0  0  0  0  0  0
   -3.9097   -3.0028    0.0000 C   0  0  0  0  0  0  0  0  0  0  0  0
    2.5929   -0.7486    0.0000 C   0  0  0  0  0  0  0  0  0  0  0  0
   -2.5870    3.7544    0.0000 C   0  0  0  0  0  0  0  0  0  0  0  0
   -2.5812    5.2552    0.0000 C   0  0  0  0  0  0  0  0  0  0  0  0
   -6.5067   -1.5010    0.0000 C   0  0  0  0  0  0  0  0  0  0  0  0
   -5.2093   -3.7519    0.0000 C   0  0  0  0  0  0  0  0  0  0  0  0
   -1.3626    6.1078    0.0000 C   0  0  0  0  0  0  0  0  0  0  0  0
   -6.5078   -3.0010    0.0000 C   0  0  0  0  0  0  0  0  0  0  0  0
   -3.3176    7.5460    0.0000 C   0  0  0  0  0  0  0  0  0  0  0  0
   -1.8176    7.5371    0.0000 C   0  0  0  0  0  0  0  0  0  0  0  0
  1 17  1  0  0  0  0
  1 22  1  0  0  0  0
  2  7  2  0  0  0  0
  2  9  1  0  0  0  0
  3  8  1  0  0  0  0
  3  9  2  0  0  0  0
  4  7  1  0  0  0  0
  4 16  1  0  0  0  0
  5 10  1  0  0  0  0
  5 18  2  0  0  0  0
  6  7  1  0  0  0  0
  6  8  1  0  0  0  0
  6 11  2  0  0  0  0
  8 12  2  0  0  0  0
  9 10  1  0  0  0  0
 10 14  2  0  0  0  0
 11 13  1  0  0  0  0
 12 15  1  0  0  0  0
 13 15  2  0  0  0  0
 14 19  1  0  0  0  0
 16 17  1  0  0  0  0
 17 20  2  0  0  0  0
 18 21  1  0  0  0  0
 19 21  2  0  0  0  0
 20 23  1  0  0  0  0
 22 23  2  0  0  0  0
M  END
> <PUBCHEM_COMPOUND_ID_TYPE>
0

> <PUBCHEM_TOTAL_CHARGE>
0

> <PUBCHEM_SUBSTANCE_ID>
860690

> <PUBCHEM_SUBSTANCE_VERSION>
5

> <PUBCHEM_EXT_DATASOURCE_NAME>
MLSMR

> <PUBCHEM_EXT_DATASOURCE_REGID>
MLS000040057

> <PUBCHEM_SUBSTANCE_COMMENT>
http://mlsmr.evotec.com/MLSMR_HomePage/pdf/pubchem_reference.pdf
MLSMR_SAMPLE_SUPPLIER: InterBioScreen
MLSMR_SUPPLIER_STRUCTURE_ID: STOCK3S-87597
MLSMR_COMPOUND_CLASS: DC

> <PUBCHEM_SUBSTANCE_SYNONYM>
MLS000040057
SMR000042590

> <PUBCHEM_XREF_EXT_ID>
MLS000040057

> <PUBCHEM_EXT_DATASOURCE_URL>
http://mlsmr.evotec.com/MLSMR_HomePage/

> <PUBCHEM_CID_ASSOCIATIONS>
661967  1

> <PUBCHEM_COORDINATE_TYPE>
1
3

$$$$
860748
  -OEChem-12251501292D

 34 37  0     1  0  0  0  0  0999 V2000
   -4.6965    4.3860    0.0000 O   0  0  0  0  0  0  0  0  0  0  0  0
   -6.1478    1.8630    0.0000 O   0  0  0  0  0  0  0  0  0  0  0  0
   -3.3430   -1.3842    0.0000 O   0  0  0  0  0  0  0  0  0  0  0  0
   -0.5941    6.1549    0.0000 O   0  0  0  0  0  0  0  0  0  0  0  0
   -9.9314   -2.5086    0.0000 O   0  0  0  0  0  0  0  0  0  0  0  0
    2.5951   -3.0039    0.0000 O   0  0  0  0  0  0  0  0  0  0  0  0
    3.6375   -0.9049    0.0000 O   0  0  0  0  0  0  0  0  0  0  0  0
   -2.7390    2.9810    0.0000 N   0  0  0  0  0  0  0  0  0  0  0  0
   -1.9125    5.4395    0.0000 N   0  0  0  0  0  0  0  0  0  0  0  0
   -2.5987    1.5004    0.0000 C   0  0  3  0  0  0  0  0  0  0  0  0
   -3.9492    0.8772    0.0000 C   0  0  0  0  0  0  0  0  0  0  0  0
   -4.2067    3.2905    0.0000 C   0  0  0  0  0  0  0  0  0  0  0  0
   -4.9546    1.9903    0.0000 C   0  0  0  0  0  0  0  0  0  0  0  0
   -1.2990    0.7500    0.0000 C   0  0  0  0  0  0  0  0  0  0  0  0
   -1.6193    3.9804    0.0000 C   0  0  0  0  0  0  0  0  0  0  0  0
   -4.2440   -0.5917    0.0000 C   0  0  0  0  0  0  0  0  0  0  0  0
   -5.6658   -1.0724    0.0000 C   0  0  0  0  0  0  0  0  0  0  0  0
   -0.1524    3.7684    0.0000 C   0  0  0  0  0  0  0  0  0  0  0  0
    0.0000    1.5000    0.0000 C   0  0  0  0  0  0  0  0  0  0  0  0
   -1.2990   -0.7500    0.0000 C   0  0  0  0  0  0  0  0  0  0  0  0
    0.4937    5.1221    0.0000 C   0  0  0  0  0  0  0  0  0  0  0  0
   -6.7905   -0.0799    0.0000 C   0  0  0  0  0  0  0  0  0  0  0  0
   -5.9632   -2.5427    0.0000 C   0  0  0  0  0  0  0  0  0  0  0  0
    1.2990   -0.7500    0.0000 C   0  0  0  0  0  0  0  0  0  0  0  0
    1.2990    0.7500    0.0000 C   0  0  0  0  0  0  0  0  0  0  0  0
    0.0000   -1.5000    0.0000 C   0  0  0  0  0  0  0  0  0  0  0  0
   -8.2124   -0.5575    0.0000 C   0  0  0  0  0  0  0  0  0  0  0  0
   -8.5097   -2.0278    0.0000 C   0  0  0  0  0  0  0  0  0  0  0  0
   -7.3851   -3.0204    0.0000 C   0  0  0  0  0  0  0  0  0  0  0  0
    2.5973   -1.5031    0.0000 C   0  0  0  0  0  0  0  0  0  0  0  0
    1.6737    5.3405    0.0000 C   0  0  0  0  0  0  0  0  0  0  0  0
   -9.1121    0.2365    0.0000 C   0  0  0  0  0  0  0  0  0  0  0  0
  -10.1676   -3.6851    0.0000 C   0  0  0  0  0  0  0  0  0  0  0  0
    3.6331   -3.6060    0.0000 C   0  0  0  0  0  0  0  0  0  0  0  0
  1 12  2  0  0  0  0
  2 13  1  0  0  0  0
  3 16  2  0  0  0  0
  4  9  1  0  0  0  0
  4 21  1  0  0  0  0
  5 28  1  0  0  0  0
  5 33  1  0  0  0  0
  6 30  1  0  0  0  0
  6 34  1  0  0  0  0
  7 30  2  0  0  0  0
  8 10  1  0  0  0  0
  8 12  1  0  0  0  0
  8 15  1  0  0  0  0
  9 15  2  0  0  0  0
 10 11  1  0  0  0  0
 10 14  1  0  0  0  0
 11 13  2  0  0  0  0
 11 16  1  0  0  0  0
 12 13  1  0  0  0  0
 14 19  2  0  0  0  0
 14 20  1  0  0  0  0
 15 18  1  0  0  0  0
 16 17  1  0  0  0  0
 17 22  1  0  0  0  0
 17 23  2  0  0  0  0
 18 21  2  0  0  0  0
 19 25  1  0  0  0  0
 20 26  2  0  0  0  0
 21 31  1  0  0  0  0
 22 27  2  0  0  0  0
 23 29  1  0  0  0  0
 24 25  2  0  0  0  0
 24 26  1  0  0  0  0
 24 30  1  0  0  0  0
 27 28  1  0  0  0  0
 27 32  1  0  0  0  0
 28 29  2  0  0  0  0
M  END
> <PUBCHEM_COMPOUND_ID_TYPE>
0

> <PUBCHEM_TOTAL_CHARGE>
0

> <PUBCHEM_SUBSTANCE_ID>
860748

> <PUBCHEM_SUBSTANCE_VERSION>
5

> <PUBCHEM_EXT_DATASOURCE_NAME>
MLSMR

> <PUBCHEM_EXT_DATASOURCE_REGID>
MLS000081637

> <PUBCHEM_SUBSTANCE_COMMENT>
http://mlsmr.evotec.com/MLSMR_HomePage/pdf/pubchem_reference.pdf
MLSMR_SAMPLE_SUPPLIER: InterBioScreen
MLSMR_SUPPLIER_STRUCTURE_ID: STOCK3S-85742
MLSMR_COMPOUND_CLASS: DC

> <PUBCHEM_SUBSTANCE_SYNONYM>
MLS000081637
SMR000042549

> <PUBCHEM_XREF_EXT_ID>
MLS000081637

> <PUBCHEM_EXT_DATASOURCE_URL>
http://mlsmr.evotec.com/MLSMR_HomePage/

> <PUBCHEM_CID_ASSOCIATIONS>
5389437  1

> <PUBCHEM_COORDINATE_TYPE>
1
3

> <PUBCHEM_BONDANNOTATIONS>
10  14  3

$$$$
861001
  -OEChem-12251501292D

 29 32  0     0  0  0  0  0  0999 V2000
    1.7138    1.2033    0.0000 O   0  0  0  0  0  0  0  0  0  0  0  0
    1.7138   -1.2033    0.0000 O   0  0  0  0  0  0  0  0  0  0  0  0
   -3.6595    7.4996    0.0000 O   0  0  0  0  0  0  0  0  0  0  0  0
   -2.6028    5.4077    0.0000 O   0  0  0  0  0  0  0  0  0  0  0  0
   -8.8227    2.9603    0.0000 N   0  0  0  0  0  0  0  0  0  0  0  0
   -6.2240    2.9782    0.0000 N   0  0  0  0  0  0  0  0  0  0  0  0
   -7.5383    5.2194    0.0000 N   0  0  0  0  0  0  0  0  0  0  0  0
   -8.9482    1.4783    0.0000 N   0  0  0  0  0  0  0  0  0  0  0  0
   -3.6267    2.9927    0.0000 N   0  0  0  0  0  0  0  0  0  0  0  0
   -7.5281    3.7194    0.0000 C   0  0  0  0  0  0  0  0  0  0  0  0
   -4.9300    3.7369    0.0000 C   0  0  0  0  0  0  0  0  0  0  0  0
   -4.9402    5.2369    0.0000 C   0  0  0  0  0  0  0  0  0  0  0  0
  -10.1792    3.5700    0.0000 C   0  0  0  0  0  0  0  0  0  0  0  0
   -6.2443    5.9781    0.0000 C   0  0  0  0  0  0  0  0  0  0  0  0
    0.2917    0.7475    0.0000 C   0  0  0  0  0  0  0  0  0  0  0  0
  -10.4128    1.1542    0.0000 C   0  0  0  0  0  0  0  0  0  0  0  0
   -3.6472    5.9988    0.0000 C   0  0  0  0  0  0  0  0  0  0  0  0
    0.2917   -0.7475    0.0000 C   0  0  0  0  0  0  0  0  0  0  0  0
   -2.3155    0.7475    0.0000 C   0  0  0  0  0  0  0  0  0  0  0  0
  -11.1736    2.4469    0.0000 C   0  0  0  0  0  0  0  0  0  0  0  0
   -1.0028    1.5132    0.0000 C   0  0  0  0  0  0  0  0  0  0  0  0
   -3.6187    1.4919    0.0000 C   0  0  0  0  0  0  0  0  0  0  0  0
   -1.0028   -1.5132    0.0000 C   0  0  0  0  0  0  0  0  0  0  0  0
   -2.3155   -0.7475    0.0000 C   0  0  0  0  0  0  0  0  0  0  0  0
  -10.4316    4.7431    0.0000 C   0  0  0  0  0  0  0  0  0  0  0  0
    2.5889    0.0182    0.0000 C   0  0  0  0  0  0  0  0  0  0  0  0
  -10.8917    0.0539    0.0000 C   0  0  0  0  0  0  0  0  0  0  0  0
   -2.3664    8.2615    0.0000 C   0  0  0  0  0  0  0  0  0  0  0  0
   -2.3763    9.4615    0.0000 C   0  0  0  0  0  0  0  0  0  0  0  0
  1 15  1  0  0  0  0
  1 26  1  0  0  0  0
  2 18  1  0  0  0  0
  2 26  1  0  0  0  0
  3 17  1  0  0  0  0
  3 28  1  0  0  0  0
  4 17  2  0  0  0  0
  5  8  1  0  0  0  0
  5 10  1  0  0  0  0
  5 13  1  0  0  0  0
  6 10  1  0  0  0  0
  6 11  2  0  0  0  0
  7 10  2  0  0  0  0
  7 14  1  0  0  0  0
  8 16  2  0  0  0  0
  9 11  1  0  0  0  0
  9 22  1  0  0  0  0
 11 12  1  0  0  0  0
 12 14  2  0  0  0  0
 12 17  1  0  0  0  0
 13 20  2  0  0  0  0
 13 25  1  0  0  0  0
 15 18  1  0  0  0  0
 15 21  2  0  0  0  0
 16 20  1  0  0  0  0
 16 27  1  0  0  0  0
 18 23  2  0  0  0  0
 19 21  1  0  0  0  0
 19 22  1  0  0  0  0
 19 24  2  0  0  0  0
 23 24  1  0  0  0  0
 28 29  1  0  0  0  0
M  END
> <PUBCHEM_COMPOUND_ID_TYPE>
0

> <PUBCHEM_TOTAL_CHARGE>
0

> <PUBCHEM_SUBSTANCE_ID>
861001

> <PUBCHEM_SUBSTANCE_VERSION>
5

> <PUBCHEM_EXT_DATASOURCE_NAME>
MLSMR

> <PUBCHEM_EXT_DATASOURCE_REGID>
MLS000040649

> <PUBCHEM_SUBSTANCE_COMMENT>
http://mlsmr.evotec.com/MLSMR_HomePage/pdf/pubchem_reference.pdf
MLSMR_SAMPLE_SUPPLIER: InterBioScreen
MLSMR_SUPPLIER_STRUCTURE_ID: STOCK3S-99547
MLSMR_COMPOUND_CLASS: DC

> <PUBCHEM_SUBSTANCE_SYNONYM>
MLS000040649
SMR000042947

> <PUBCHEM_XREF_EXT_ID>
MLS000040649

> <PUBCHEM_EXT_DATASOURCE_URL>
http://mlsmr.evotec.com/MLSMR_HomePage/

> <PUBCHEM_CID_ASSOCIATIONS>
662273  1

> <PUBCHEM_COORDINATE_TYPE>
1
3

$$$$
861006
  -OEChem-12251501292D

 25 27  0     0  0  0  0  0  0999 V2000
    3.8990   -0.7455    0.0000 O   0  0  0  0  0  0  0  0  0  0  0  0
    2.6024   -2.6977    0.0000 O   0  0  0  0  0  0  0  0  0  0  0  0
   -2.5987    1.5004    0.0000 N   0  0  0  0  0  0  0  0  0  0  0  0
   -1.2990   -0.7500    0.0000 N   0  0  0  0  0  0  0  0  0  0  0  0
    0.0000    1.5000    0.0000 N   0  0  0  0  0  0  0  0  0  0  0  0
   -3.9492    0.8772    0.0000 N   0  0  0  0  0  0  0  0  0  0  0  0
   -0.0031   -3.0008    0.0000 N   0  0  0  0  0  0  0  0  0  0  0  0
   -1.2990    0.7500    0.0000 C   0  0  0  0  0  0  0  0  0  0  0  0
    0.0000   -1.5000    0.0000 C   0  0  0  0  0  0  0  0  0  0  0  0
    1.2990   -0.7500    0.0000 C   0  0  0  0  0  0  0  0  0  0  0  0
   -2.7390    2.9810    0.0000 C   0  0  0  0  0  0  0  0  0  0  0  0
    1.2990    0.7500    0.0000 C   0  0  0  0  0  0  0  0  0  0  0  0
    2.6003   -1.4977    0.0000 C   0  0  0  0  0  0  0  0  0  0  0  0
   -4.9546    1.9903    0.0000 C   0  0  0  0  0  0  0  0  0  0  0  0
   -4.2067    3.2905    0.0000 C   0  0  0  0  0  0  0  0  0  0  0  0
   -1.3039   -3.7494    0.0000 C   0  0  0  0  0  0  0  0  0  0  0  0
   -1.8437    3.7801    0.0000 C   0  0  0  0  0  0  0  0  0  0  0  0
   -6.1478    1.8630    0.0000 C   0  0  0  0  0  0  0  0  0  0  0  0
   -1.3092   -5.2494    0.0000 C   0  0  0  0  0  0  0  0  0  0  0  0
   -2.6004   -2.9949    0.0000 C   0  0  0  0  0  0  0  0  0  0  0  0
    5.2003   -1.4932    0.0000 C   0  0  0  0  0  0  0  0  0  0  0  0
   -2.6108   -5.9949    0.0000 C   0  0  0  0  0  0  0  0  0  0  0  0
   -3.9020   -3.7404    0.0000 C   0  0  0  0  0  0  0  0  0  0  0  0
   -3.9072   -5.2404    0.0000 C   0  0  0  0  0  0  0  0  0  0  0  0
    6.2387   -0.8917    0.0000 C   0  0  0  0  0  0  0  0  0  0  0  0
  1 13  1  0  0  0  0
  1 21  1  0  0  0  0
  2 13  2  0  0  0  0
  3  6  1  0  0  0  0
  3  8  1  0  0  0  0
  3 11  1  0  0  0  0
  4  8  1  0  0  0  0
  4  9  2  0  0  0  0
  5  8  2  0  0  0  0
  5 12  1  0  0  0  0
  6 14  2  0  0  0  0
  7  9  1  0  0  0  0
  7 16  1  0  0  0  0
  9 10  1  0  0  0  0
 10 12  2  0  0  0  0
 10 13  1  0  0  0  0
 11 15  2  0  0  0  0
 11 17  1  0  0  0  0
 14 15  1  0  0  0  0
 14 18  1  0  0  0  0
 16 19  1  0  0  0  0
 16 20  1  0  0  0  0
 19 22  1  0  0  0  0
 20 23  1  0  0  0  0
 21 25  1  0  0  0  0
 22 24  1  0  0  0  0
 23 24  1  0  0  0  0
M  END
> <PUBCHEM_COMPOUND_ID_TYPE>
0

> <PUBCHEM_TOTAL_CHARGE>
0

> <PUBCHEM_SUBSTANCE_ID>
861006

> <PUBCHEM_SUBSTANCE_VERSION>
5

> <PUBCHEM_EXT_DATASOURCE_NAME>
MLSMR

> <PUBCHEM_EXT_DATASOURCE_REGID>
MLS000040640

> <PUBCHEM_SUBSTANCE_COMMENT>
http://mlsmr.evotec.com/MLSMR_HomePage/pdf/pubchem_reference.pdf
MLSMR_SAMPLE_SUPPLIER: InterBioScreen
MLSMR_SUPPLIER_STRUCTURE_ID: STOCK3S-97594
MLSMR_COMPOUND_CLASS: DC

> <PUBCHEM_SUBSTANCE_SYNONYM>
MLS000040640
SMR000042884

> <PUBCHEM_XREF_EXT_ID>
MLS000040640

> <PUBCHEM_EXT_DATASOURCE_URL>
http://mlsmr.evotec.com/MLSMR_HomePage/

> <PUBCHEM_CID_ASSOCIATIONS>
662276  1

> <PUBCHEM_COORDINATE_TYPE>
1
3

$$$$
861353
  -OEChem-12251501292D

 29 30  0     0  0  0  0  0  0999 V2000
    1.3039   -3.7494    0.0000 S   0  0  0  0  0  0  0  0  0  0  0  0
    2.5205   -6.1100    0.0000 O   0  0  0  0  0  0  0  0  0  0  0  0
   -2.3383   -1.3500    0.0000 O   0  0  0  0  0  0  0  0  0  0  0  0
    0.0000    2.7000    0.0000 O   0  0  0  0  0  0  0  0  0  0  0  0
    3.1245  -17.8794    0.0000 O   0  0  0  0  0  0  0  0  0  0  0  0
    4.9305  -16.3858    0.0000 O   0  0  0  0  0  0  0  0  0  0  0  0
   -1.2990    0.7500    0.0000 N   0  0  0  0  0  0  0  0  0  0  0  0
    1.2990    0.7500    0.0000 N   0  0  0  0  0  0  0  0  0  0  0  0
    0.0935   -6.1100    0.0000 N   0  0  0  0  0  0  0  0  0  0  0  0
    0.5570   -7.5366    0.0000 N   0  0  0  0  0  0  0  0  0  0  0  0
    2.8572  -15.2932    0.0000 N   0  0  0  0  0  0  0  0  0  0  0  0
    0.0000   -1.5000    0.0000 C   0  0  0  0  0  0  0  0  0  0  0  0
   -1.2990   -0.7500    0.0000 C   0  0  0  0  0  0  0  0  0  0  0  0
    1.2990   -0.7500    0.0000 C   0  0  0  0  0  0  0  0  0  0  0  0
    1.3070   -5.2502    0.0000 C   0  0  0  0  0  0  0  0  0  0  0  0
    0.0031   -3.0008    0.0000 C   0  0  0  0  0  0  0  0  0  0  0  0
    0.0000    1.5000    0.0000 C   0  0  0  0  0  0  0  0  0  0  0  0
    2.0570   -7.5366    0.0000 C   0  0  0  0  0  0  0  0  0  0  0  0
    2.9351   -8.7505    0.0000 C   0  0  0  0  0  0  0  0  0  0  0  0
    2.3383   -1.3500    0.0000 C   0  0  0  0  0  0  0  0  0  0  0  0
    4.0041  -19.0954    0.0000 C   0  0  0  0  0  0  0  0  0  0  0  0
    2.3227  -10.1207    0.0000 C   0  0  0  0  0  0  0  0  0  0  0  0
    3.7369  -16.5092    0.0000 C   0  0  0  0  0  0  0  0  0  0  0  0
    3.2024  -11.3368    0.0000 C   0  0  0  0  0  0  0  0  0  0  0  0
    2.5900  -12.7070    0.0000 C   0  0  0  0  0  0  0  0  0  0  0  0
    3.4696  -13.9230    0.0000 C   0  0  0  0  0  0  0  0  0  0  0  0
    3.5145  -20.1909    0.0000 C   0  0  0  0  0  0  0  0  0  0  0  0
    4.7079  -20.0673    0.0000 C   0  0  0  0  0  0  0  0  0  0  0  0
    5.1978  -18.9720    0.0000 C   0  0  0  0  0  0  0  0  0  0  0  0
  1 15  1  0  0  0  0
  1 16  1  0  0  0  0
  2 15  1  0  0  0  0
  2 18  1  0  0  0  0
  3 13  1  0  0  0  0
  4 17  1  0  0  0  0
  5 21  1  0  0  0  0
  5 23  1  0  0  0  0
  6 23  2  0  0  0  0
  7 13  1  0  0  0  0
  7 17  2  0  0  0  0
  8 14  2  0  0  0  0
  8 17  1  0  0  0  0
  9 10  1  0  0  0  0
  9 15  2  0  0  0  0
 10 18  2  0  0  0  0
 11 23  1  0  0  0  0
 11 26  1  0  0  0  0
 12 13  2  0  0  0  0
 12 14  1  0  0  0  0
 12 16  1  0  0  0  0
 14 20  1  0  0  0  0
 18 19  1  0  0  0  0
 19 22  1  0  0  0  0
 21 27  1  0  0  0  0
 21 28  1  0  0  0  0
 21 29  1  0  0  0  0
 22 24  1  0  0  0  0
 24 25  1  0  0  0  0
 25 26  1  0  0  0  0
M  END
> <PUBCHEM_COMPOUND_ID_TYPE>
0

> <PUBCHEM_TOTAL_CHARGE>
0

> <PUBCHEM_SUBSTANCE_ID>
861353

> <PUBCHEM_SUBSTANCE_VERSION>
5

> <PUBCHEM_EXT_DATASOURCE_NAME>
MLSMR

> <PUBCHEM_EXT_DATASOURCE_REGID>
MLS000041058

> <PUBCHEM_SUBSTANCE_COMMENT>
http://mlsmr.evotec.com/MLSMR_HomePage/pdf/pubchem_reference.pdf
MLSMR_SAMPLE_SUPPLIER: InterBioScreen
MLSMR_SUPPLIER_STRUCTURE_ID: STOCK4S-06113
MLSMR_COMPOUND_CLASS: DC

> <PUBCHEM_SUBSTANCE_SYNONYM>
MLS000041058
SMR000043202

> <PUBCHEM_XREF_EXT_ID>
MLS000041058

> <PUBCHEM_EXT_DATASOURCE_URL>
http://mlsmr.evotec.com/MLSMR_HomePage/

> <PUBCHEM_CID_ASSOCIATIONS>
662603  1

> <PUBCHEM_COORDINATE_TYPE>
1
3

$$$$
861705
  -OEChem-12251501292D

 21 23  0     0  0  0  0  0  0999 V2000
   -1.2964   -1.4973    0.0000 O   0  0  0  0  0  0  0  0  0  0  0  0
    1.2964    2.6973    0.0000 O   0  0  0  0  0  0  0  0  0  0  0  0
   -3.6486   -1.3517    0.0000 O   0  0  0  0  0  0  0  0  0  0  0  0
    3.8890    3.0026    0.0000 N   0  0  0  0  0  0  0  0  0  0  0  0
    0.0000    0.7486    0.0000 C   0  0  0  0  0  0  0  0  0  0  0  0
    0.0000   -0.7486    0.0000 C   0  0  0  0  0  0  0  0  0  0  0  0
    1.2964    1.4973    0.0000 C   0  0  0  0  0  0  0  0  0  0  0  0
    2.5929    0.7486    0.0000 C   0  0  0  0  0  0  0  0  0  0  0  0
   -1.2964    1.4973    0.0000 C   0  0  0  0  0  0  0  0  0  0  0  0
    2.5929   -0.7486    0.0000 C   0  0  0  0  0  0  0  0  0  0  0  0
    1.2964   -1.4973    0.0000 C   0  0  0  0  0  0  0  0  0  0  0  0
   -2.6111   -0.7486    0.0000 C   0  0  0  0  0  0  0  0  0  0  0  0
   -2.6111    0.7486    0.0000 C   0  0  0  0  0  0  0  0  0  0  0  0
    3.8911    1.5017    0.0000 C   0  0  0  0  0  0  0  0  0  0  0  0
   -1.2907    2.9981    0.0000 C   0  0  0  0  0  0  0  0  0  0  0  0
    3.6321   -1.3486    0.0000 C   0  0  0  0  0  0  0  0  0  0  0  0
    5.0995    3.8666    0.0000 C   0  0  0  0  0  0  0  0  0  0  0  0
    2.6724    3.8582    0.0000 C   0  0  0  0  0  0  0  0  0  0  0  0
    4.6310    5.2916    0.0000 C   0  0  0  0  0  0  0  0  0  0  0  0
    3.1310    5.2864    0.0000 C   0  0  0  0  0  0  0  0  0  0  0  0
   -2.3272    3.6028    0.0000 C   0  0  0  0  0  0  0  0  0  0  0  0
  1  6  1  0  0  0  0
  1 12  1  0  0  0  0
  2  7  1  0  0  0  0
  3 12  2  0  0  0  0
  4 14  1  0  0  0  0
  4 17  1  0  0  0  0
  4 18  1  0  0  0  0
  5  6  1  0  0  0  0
  5  7  2  0  0  0  0
  5  9  1  0  0  0  0
  6 11  2  0  0  0  0
  7  8  1  0  0  0  0
  8 10  2  0  0  0  0
  8 14  1  0  0  0  0
  9 13  2  0  0  0  0
  9 15  1  0  0  0  0
 10 11  1  0  0  0  0
 10 16  1  0  0  0  0
 12 13  1  0  0  0  0
 15 21  1  0  0  0  0
 17 19  1  0  0  0  0
 18 20  1  0  0  0  0
 19 20  1  0  0  0  0
M  END
> <PUBCHEM_COMPOUND_ID_TYPE>
0

> <PUBCHEM_TOTAL_CHARGE>
0

> <PUBCHEM_SUBSTANCE_ID>
861705

> <PUBCHEM_SUBSTANCE_VERSION>
5

> <PUBCHEM_EXT_DATASOURCE_NAME>
MLSMR

> <PUBCHEM_EXT_DATASOURCE_REGID>
MLS000081527

> <PUBCHEM_SUBSTANCE_COMMENT>
http://mlsmr.evotec.com/MLSMR_HomePage/pdf/pubchem_reference.pdf
MLSMR_SAMPLE_SUPPLIER: InterBioScreen
MLSMR_SUPPLIER_STRUCTURE_ID: STOCK4S-22212
MLSMR_COMPOUND_CLASS: DC

> <PUBCHEM_SUBSTANCE_SYNONYM>
MLS000081527
SMR000043781

> <PUBCHEM_XREF_EXT_ID>
MLS000081527

> <PUBCHEM_EXT_DATASOURCE_URL>
http://mlsmr.evotec.com/MLSMR_HomePage/

> <PUBCHEM_CID_ASSOCIATIONS>
5389615  1

> <PUBCHEM_COORDINATE_TYPE>
1
3

$$$$
861720
  -OEChem-12251501292D

 26 28  0     0  0  0  0  0  0999 V2000
    3.8990   -0.7455    0.0000 O   0  0  0  0  0  0  0  0  0  0  0  0
    2.6024   -2.6977    0.0000 O   0  0  0  0  0  0  0  0  0  0  0  0
   -2.5987    1.5004    0.0000 N   0  0  0  0  0  0  0  0  0  0  0  0
   -1.2990   -0.7500    0.0000 N   0  0  0  0  0  0  0  0  0  0  0  0
    0.0000    1.5000    0.0000 N   0  0  0  0  0  0  0  0  0  0  0  0
   -3.9492    0.8772    0.0000 N   0  0  0  0  0  0  0  0  0  0  0  0
   -0.0031   -3.0008    0.0000 N   0  0  0  0  0  0  0  0  0  0  0  0
   -1.2990    0.7500    0.0000 C   0  0  0  0  0  0  0  0  0  0  0  0
    0.0000   -1.5000    0.0000 C   0  0  0  0  0  0  0  0  0  0  0  0
    1.2990   -0.7500    0.0000 C   0  0  0  0  0  0  0  0  0  0  0  0
   -2.7390    2.9810    0.0000 C   0  0  0  0  0  0  0  0  0  0  0  0
    1.2990    0.7500    0.0000 C   0  0  0  0  0  0  0  0  0  0  0  0
   -4.9546    1.9903    0.0000 C   0  0  0  0  0  0  0  0  0  0  0  0
    2.6003   -1.4977    0.0000 C   0  0  0  0  0  0  0  0  0  0  0  0
   -4.2067    3.2905    0.0000 C   0  0  0  0  0  0  0  0  0  0  0  0
   -1.8437    3.7801    0.0000 C   0  0  0  0  0  0  0  0  0  0  0  0
   -1.3039   -3.7494    0.0000 C   0  0  0  0  0  0  0  0  0  0  0  0
   -1.3070   -5.2502    0.0000 C   0  0  0  0  0  0  0  0  0  0  0  0
   -6.1478    1.8630    0.0000 C   0  0  0  0  0  0  0  0  0  0  0  0
    5.2003   -1.4932    0.0000 C   0  0  0  0  0  0  0  0  0  0  0  0
   -2.6060   -6.0003    0.0000 C   0  0  0  0  0  0  0  0  0  0  0  0
   -0.0079   -6.0003    0.0000 C   0  0  0  0  0  0  0  0  0  0  0  0
   -2.6060   -7.5003    0.0000 C   0  0  0  0  0  0  0  0  0  0  0  0
   -0.0080   -7.5003    0.0000 C   0  0  0  0  0  0  0  0  0  0  0  0
   -1.3070   -8.2503    0.0000 C   0  0  0  0  0  0  0  0  0  0  0  0
    6.2387   -0.8917    0.0000 C   0  0  0  0  0  0  0  0  0  0  0  0
  1 14  1  0  0  0  0
  1 20  1  0  0  0  0
  2 14  2  0  0  0  0
  3  6  1  0  0  0  0
  3  8  1  0  0  0  0
  3 11  1  0  0  0  0
  4  8  1  0  0  0  0
  4  9  2  0  0  0  0
  5  8  2  0  0  0  0
  5 12  1  0  0  0  0
  6 13  2  0  0  0  0
  7  9  1  0  0  0  0
  7 17  1  0  0  0  0
  9 10  1  0  0  0  0
 10 12  2  0  0  0  0
 10 14  1  0  0  0  0
 11 15  2  0  0  0  0
 11 16  1  0  0  0  0
 13 15  1  0  0  0  0
 13 19  1  0  0  0  0
 17 18  1  0  0  0  0
 18 21  2  0  0  0  0
 18 22  1  0  0  0  0
 20 26  1  0  0  0  0
 21 23  1  0  0  0  0
 22 24  2  0  0  0  0
 23 25  2  0  0  0  0
 24 25  1  0  0  0  0
M  END
> <PUBCHEM_COMPOUND_ID_TYPE>
0

> <PUBCHEM_TOTAL_CHARGE>
0

> <PUBCHEM_SUBSTANCE_ID>
861720

> <PUBCHEM_SUBSTANCE_VERSION>
5

> <PUBCHEM_EXT_DATASOURCE_NAME>
MLSMR

> <PUBCHEM_EXT_DATASOURCE_REGID>
MLS000040639

> <PUBCHEM_SUBSTANCE_COMMENT>
http://mlsmr.evotec.com/MLSMR_HomePage/pdf/pubchem_reference.pdf
MLSMR_SAMPLE_SUPPLIER: InterBioScreen
MLSMR_SUPPLIER_STRUCTURE_ID: STOCK4S-19993
MLSMR_COMPOUND_CLASS: DC

> <PUBCHEM_SUBSTANCE_SYNONYM>
MLS000040639
SMR000043691

> <PUBCHEM_XREF_EXT_ID>
MLS000040639

> <PUBCHEM_EXT_DATASOURCE_URL>
http://mlsmr.evotec.com/MLSMR_HomePage/

> <PUBCHEM_CID_ASSOCIATIONS>
662954  1

> <PUBCHEM_COORDINATE_TYPE>
1
3

$$$$
861763
  -OEChem-12251501292D

 32 36  0     1  0  0  0  0  0999 V2000
    2.0613    4.9651    0.0000 Cl  0  0  0  0  0  0  0  0  0  0  0  0
   -6.2575    3.4936    0.0000 O   0  0  0  0  0  0  0  0  0  0  0  0
   -5.3502    6.2653    0.0000 O   0  0  0  0  0  0  0  0  0  0  0  0
   -2.8706    0.9006    0.0000 O   0  0  0  0  0  0  0  0  0  0  0  0
   -9.1146    1.5135    0.0000 O   0  0  0  0  0  0  0  0  0  0  0  0
   -2.1142    9.1485    0.0000 O   0  0  0  0  0  0  0  0  0  0  0  0
   -9.1239   -1.4811    0.0000 O   0  0  0  0  0  0  0  0  0  0  0  0
   -3.1484    5.2864    0.0000 N   0  0  0  0  0  0  0  0  0  0  0  0
   -2.6901    3.8581    0.0000 C   0  0  3  0  0  0  0  0  0  0  0  0
   -3.9067    3.0027    0.0000 C   0  0  0  0  0  0  0  0  0  0  0  0
   -5.1171    3.8670    0.0000 C   0  0  0  0  0  0  0  0  0  0  0  0
   -4.6484    5.2919    0.0000 C   0  0  0  0  0  0  0  0  0  0  0  0
   -3.9091    1.5019    0.0000 C   0  0  0  0  0  0  0  0  0  0  0  0
   -1.2673    3.3807    0.0000 C   0  0  0  0  0  0  0  0  0  0  0  0
   -5.2094    0.7527    0.0000 C   0  0  0  0  0  0  0  0  0  0  0  0
   -2.2658    6.4971    0.0000 C   0  0  0  0  0  0  0  0  0  0  0  0
   -0.2277    4.4646    0.0000 C   0  0  0  0  0  0  0  0  0  0  0  0
   -6.5217    1.5054    0.0000 C   0  0  0  0  0  0  0  0  0  0  0  0
   -0.8560    1.9436    0.0000 C   0  0  0  0  0  0  0  0  0  0  0  0
   -7.8205    0.7608    0.0000 C   0  0  0  0  0  0  0  0  0  0  0  0
   -2.8732    7.8695    0.0000 C   0  0  0  0  0  0  0  0  0  0  0  0
   -5.2140   -0.7446    0.0000 C   0  0  0  0  0  0  0  0  0  0  0  0
   -7.8251   -0.7365    0.0000 C   0  0  0  0  0  0  0  0  0  0  0  0
    1.2278    4.1018    0.0000 C   0  0  0  0  0  0  0  0  0  0  0  0
   -6.5310   -1.4891    0.0000 C   0  0  0  0  0  0  0  0  0  0  0  0
    0.5994    1.5809    0.0000 C   0  0  0  0  0  0  0  0  0  0  0  0
    1.6413    2.6600    0.0000 C   0  0  0  0  0  0  0  0  0  0  0  0
   -4.3315    8.1617    0.0000 C   0  0  0  0  0  0  0  0  0  0  0  0
  -10.4133    0.7689    0.0000 C   0  0  0  0  0  0  0  0  0  0  0  0
  -10.4180   -0.7284    0.0000 C   0  0  0  0  0  0  0  0  0  0  0  0
   -3.1177   10.2634    0.0000 C   0  0  0  0  0  0  0  0  0  0  0  0
   -4.4881    9.6535    0.0000 C   0  0  0  0  0  0  0  0  0  0  0  0
  1 24  1  0  0  0  0
  2 11  1  0  0  0  0
  3 12  2  0  0  0  0
  4 13  2  0  0  0  0
  5 20  1  0  0  0  0
  5 29  1  0  0  0  0
  6 21  1  0  0  0  0
  6 31  1  0  0  0  0
  7 23  1  0  0  0  0
  7 30  1  0  0  0  0
  8  9  1  0  0  0  0
  8 12  1  0  0  0  0
  8 16  1  0  0  0  0
  9 10  1  0  0  0  0
  9 14  1  0  0  0  0
 10 11  2  0  0  0  0
 10 13  1  0  0  0  0
 11 12  1  0  0  0  0
 13 15  1  0  0  0  0
 14 17  1  0  0  0  0
 14 19  2  0  0  0  0
 15 18  1  0  0  0  0
 15 22  2  0  0  0  0
 16 21  1  0  0  0  0
 17 24  2  0  0  0  0
 18 20  2  0  0  0  0
 19 26  1  0  0  0  0
 20 23  1  0  0  0  0
 21 28  2  0  0  0  0
 22 25  1  0  0  0  0
 23 25  2  0  0  0  0
 24 27  1  0  0  0  0
 26 27  2  0  0  0  0
 28 32  1  0  0  0  0
 29 30  1  0  0  0  0
 31 32  2  0  0  0  0
M  END
> <PUBCHEM_COMPOUND_ID_TYPE>
0

> <PUBCHEM_TOTAL_CHARGE>
0

> <PUBCHEM_SUBSTANCE_ID>
861763

> <PUBCHEM_SUBSTANCE_VERSION>
5

> <PUBCHEM_EXT_DATASOURCE_NAME>
MLSMR

> <PUBCHEM_EXT_DATASOURCE_REGID>
MLS000040316

> <PUBCHEM_SUBSTANCE_COMMENT>
http://mlsmr.evotec.com/MLSMR_HomePage/pdf/pubchem_reference.pdf
MLSMR_SAMPLE_SUPPLIER: InterBioScreen
MLSMR_SUPPLIER_STRUCTURE_ID: STOCK4S-21258
MLSMR_COMPOUND_CLASS: DC

> <PUBCHEM_SUBSTANCE_SYNONYM>
MLS000040316
SMR000058150

> <PUBCHEM_XREF_EXT_ID>
MLS000040316

> <PUBCHEM_EXT_DATASOURCE_URL>
http://mlsmr.evotec.com/MLSMR_HomePage/

> <PUBCHEM_CID_ASSOCIATIONS>
5389627  1

> <PUBCHEM_COORDINATE_TYPE>
1
3

> <PUBCHEM_BONDANNOTATIONS>
9  14  3

$$$$
861788
  -OEChem-12251501292D

 20 22  0     0  0  0  0  0  0999 V2000
   -3.9511   -0.8815    0.0000 O   0  0  0  0  0  0  0  0  0  0  0  0
    1.2990    0.7500    0.0000 N   0  0  0  0  0  0  0  0  0  0  0  0
    2.3383   -1.3500    0.0000 N   0  0  0  0  0  0  0  0  0  0  0  0
   -1.3026    5.2488    0.0000 N   0  0  0  0  0  0  0  0  0  0  0  0
    0.0000   -4.2008    0.0000 N   0  0  0  0  0  0  0  0  0  0  0  0
   -1.2990   -0.7500    0.0000 C   0  0  0  0  0  0  0  0  0  0  0  0
    0.0000   -1.5000    0.0000 C   0  0  0  0  0  0  0  0  0  0  0  0
    0.0000    1.5000    0.0000 C   0  0  0  0  0  0  0  0  0  0  0  0
    1.2990   -0.7500    0.0000 C   0  0  0  0  0  0  0  0  0  0  0  0
   -2.5987   -1.5004    0.0000 C   0  0  0  0  0  0  0  0  0  0  0  0
   -1.2990    0.7500    0.0000 C   0  0  0  0  0  0  0  0  0  0  0  0
    0.0000    3.0008    0.0000 C   0  0  0  0  0  0  0  0  0  0  0  0
    0.0000   -3.0008    0.0000 C   0  0  0  0  0  0  0  0  0  0  0  0
   -2.7343   -2.9815    0.0000 C   0  0  0  0  0  0  0  0  0  0  0  0
   -1.3002    3.7488    0.0000 C   0  0  0  0  0  0  0  0  0  0  0  0
    1.2978    3.7529    0.0000 C   0  0  0  0  0  0  0  0  0  0  0  0
   -4.9530   -1.9978    0.0000 C   0  0  0  0  0  0  0  0  0  0  0  0
   -4.2010   -3.2957    0.0000 C   0  0  0  0  0  0  0  0  0  0  0  0
    1.2954    5.2529    0.0000 C   0  0  0  0  0  0  0  0  0  0  0  0
   -0.0048    6.0009    0.0000 C   0  0  0  0  0  0  0  0  0  0  0  0
  1 10  1  0  0  0  0
  1 17  1  0  0  0  0
  2  8  1  0  0  0  0
  2  9  2  0  0  0  0
  3  9  1  0  0  0  0
  4 15  2  0  0  0  0
  4 20  1  0  0  0  0
  5 13  3  0  0  0  0
  6  7  2  0  0  0  0
  6 10  1  0  0  0  0
  6 11  1  0  0  0  0
  7  9  1  0  0  0  0
  7 13  1  0  0  0  0
  8 11  2  0  0  0  0
  8 12  1  0  0  0  0
 10 14  2  0  0  0  0
 12 15  1  0  0  0  0
 12 16  2  0  0  0  0
 14 18  1  0  0  0  0
 16 19  1  0  0  0  0
 17 18  2  0  0  0  0
 19 20  2  0  0  0  0
M  END
> <PUBCHEM_COMPOUND_ID_TYPE>
0

> <PUBCHEM_TOTAL_CHARGE>
0

> <PUBCHEM_SUBSTANCE_ID>
861788

> <PUBCHEM_SUBSTANCE_VERSION>
5

> <PUBCHEM_EXT_DATASOURCE_NAME>
MLSMR

> <PUBCHEM_EXT_DATASOURCE_REGID>
MLS000040634

> <PUBCHEM_SUBSTANCE_COMMENT>
http://mlsmr.evotec.com/MLSMR_HomePage/pdf/pubchem_reference.pdf
MLSMR_SAMPLE_SUPPLIER: InterBioScreen
MLSMR_SUPPLIER_STRUCTURE_ID: STOCK4S-22015
MLSMR_COMPOUND_CLASS: DC

> <PUBCHEM_SUBSTANCE_SYNONYM>
MLS000040634
SMR000043768

> <PUBCHEM_XREF_EXT_ID>
MLS000040634

> <PUBCHEM_EXT_DATASOURCE_URL>
http://mlsmr.evotec.com/MLSMR_HomePage/

> <PUBCHEM_CID_ASSOCIATIONS>
663015  1

> <PUBCHEM_COORDINATE_TYPE>
1
3

$$$$
861838
  -OEChem-12251501292D

 27 29  0     1  0  0  0  0  0999 V2000
    3.8990   -0.7455    0.0000 O   0  0  0  0  0  0  0  0  0  0  0  0
    2.6024   -2.6977    0.0000 O   0  0  0  0  0  0  0  0  0  0  0  0
   -2.5987    1.5004    0.0000 N   0  0  0  0  0  0  0  0  0  0  0  0
   -1.2990   -0.7500    0.0000 N   0  0  0  0  0  0  0  0  0  0  0  0
    0.0000    1.5000    0.0000 N   0  0  0  0  0  0  0  0  0  0  0  0
   -3.9492    0.8772    0.0000 N   0  0  0  0  0  0  0  0  0  0  0  0
   -0.0031   -3.0008    0.0000 N   0  0  0  0  0  0  0  0  0  0  0  0
   -1.2990    0.7500    0.0000 C   0  0  0  0  0  0  0  0  0  0  0  0
    0.0000   -1.5000    0.0000 C   0  0  0  0  0  0  0  0  0  0  0  0
    1.2990   -0.7500    0.0000 C   0  0  0  0  0  0  0  0  0  0  0  0
   -2.7390    2.9810    0.0000 C   0  0  0  0  0  0  0  0  0  0  0  0
    1.2990    0.7500    0.0000 C   0  0  0  0  0  0  0  0  0  0  0  0
    2.6003   -1.4977    0.0000 C   0  0  0  0  0  0  0  0  0  0  0  0
   -4.9546    1.9903    0.0000 C   0  0  0  0  0  0  0  0  0  0  0  0
   -4.2067    3.2905    0.0000 C   0  0  0  0  0  0  0  0  0  0  0  0
   -1.3039   -3.7494    0.0000 C   0  0  3  0  0  0  0  0  0  0  0  0
   -1.3070   -5.2502    0.0000 C   0  0  0  0  0  0  0  0  0  0  0  0
   -1.8437    3.7801    0.0000 C   0  0  0  0  0  0  0  0  0  0  0  0
   -6.1478    1.8630    0.0000 C   0  0  0  0  0  0  0  0  0  0  0  0
   -2.6060   -6.0003    0.0000 C   0  0  0  0  0  0  0  0  0  0  0  0
   -0.0079   -6.0003    0.0000 C   0  0  0  0  0  0  0  0  0  0  0  0
   -2.3421   -3.1476    0.0000 C   0  0  0  0  0  0  0  0  0  0  0  0
    5.2003   -1.4932    0.0000 C   0  0  0  0  0  0  0  0  0  0  0  0
   -2.6060   -7.5003    0.0000 C   0  0  0  0  0  0  0  0  0  0  0  0
   -0.0080   -7.5003    0.0000 C   0  0  0  0  0  0  0  0  0  0  0  0
   -1.3070   -8.2503    0.0000 C   0  0  0  0  0  0  0  0  0  0  0  0
    6.2387   -0.8917    0.0000 C   0  0  0  0  0  0  0  0  0  0  0  0
  1 13  1  0  0  0  0
  1 23  1  0  0  0  0
  2 13  2  0  0  0  0
  3  6  1  0  0  0  0
  3  8  1  0  0  0  0
  3 11  1  0  0  0  0
  4  8  1  0  0  0  0
  4  9  2  0  0  0  0
  5  8  2  0  0  0  0
  5 12  1  0  0  0  0
  6 14  2  0  0  0  0
  7  9  1  0  0  0  0
  7 16  1  0  0  0  0
  9 10  1  0  0  0  0
 10 12  2  0  0  0  0
 10 13  1  0  0  0  0
 11 15  2  0  0  0  0
 11 18  1  0  0  0  0
 14 15  1  0  0  0  0
 14 19  1  0  0  0  0
 16 17  1  0  0  0  0
 16 22  1  0  0  0  0
 17 20  2  0  0  0  0
 17 21  1  0  0  0  0
 20 24  1  0  0  0  0
 21 25  2  0  0  0  0
 23 27  1  0  0  0  0
 24 26  2  0  0  0  0
 25 26  1  0  0  0  0
M  END
> <PUBCHEM_COMPOUND_ID_TYPE>
0

> <PUBCHEM_TOTAL_CHARGE>
0

> <PUBCHEM_SUBSTANCE_ID>
861838

> <PUBCHEM_SUBSTANCE_VERSION>
5

> <PUBCHEM_EXT_DATASOURCE_NAME>
MLSMR

> <PUBCHEM_EXT_DATASOURCE_REGID>
MLS000040644

> <PUBCHEM_SUBSTANCE_COMMENT>
http://mlsmr.evotec.com/MLSMR_HomePage/pdf/pubchem_reference.pdf
MLSMR_SAMPLE_SUPPLIER: InterBioScreen
MLSMR_SUPPLIER_STRUCTURE_ID: STOCK4S-20815
MLSMR_COMPOUND_CLASS: DC

> <PUBCHEM_SUBSTANCE_SYNONYM>
MLS000040644
SMR000043724

> <PUBCHEM_XREF_EXT_ID>
MLS000040644

> <PUBCHEM_EXT_DATASOURCE_URL>
http://mlsmr.evotec.com/MLSMR_HomePage/

> <PUBCHEM_CID_ASSOCIATIONS>
663060  1

> <PUBCHEM_COORDINATE_TYPE>
1
3

> <PUBCHEM_BONDANNOTATIONS>
16  22  3

$$$$
861886
  -OEChem-12251501292D

 26 28  0     0  0  0  0  0  0999 V2000
    6.4990   -0.7409    0.0000 S   0  0  0  0  0  0  0  0  0  0  0  0
    3.8969    0.4545    0.0000 O   0  0  0  0  0  0  0  0  0  0  0  0
    9.1517   -0.8676    0.0000 N   0  0  0  0  0  0  0  0  0  0  0  0
    9.4054   -3.2814    0.0000 N   0  0  0  0  0  0  0  0  0  0  0  0
    7.9382   -2.9695    0.0000 N   0  0  0  0  0  0  0  0  0  0  0  0
   12.1493   -0.4099    0.0000 N   0  0  0  0  0  0  0  0  0  0  0  0
    2.6003   -1.4977    0.0000 N   0  0  0  0  0  0  0  0  0  0  0  0
   14.0903   -2.6974    0.0000 N   0  0  0  0  0  0  0  0  0  0  0  0
   10.1554   -1.9824    0.0000 C   0  0  0  0  0  0  0  0  0  0  0  0
    7.8003   -1.4887    0.0000 C   0  0  0  0  0  0  0  0  0  0  0  0
   11.6479   -1.8255    0.0000 C   0  0  0  0  0  0  0  0  0  0  0  0
    9.4550    0.5995    0.0000 C   0  0  0  0  0  0  0  0  0  0  0  0
   12.6145   -2.9660    0.0000 C   0  0  0  0  0  0  0  0  0  0  0  0
    5.2003   -1.4932    0.0000 C   0  0  0  0  0  0  0  0  0  0  0  0
    1.2990   -0.7500    0.0000 C   0  0  0  0  0  0  0  0  0  0  0  0
    3.8990   -0.7455    0.0000 C   0  0  0  0  0  0  0  0  0  0  0  0
   13.6250   -0.1413    0.0000 C   0  0  0  0  0  0  0  0  0  0  0  0
    0.0000   -1.5000    0.0000 C   0  0  0  0  0  0  0  0  0  0  0  0
    1.2990    0.7500    0.0000 C   0  0  0  0  0  0  0  0  0  0  0  0
   14.5955   -1.2851    0.0000 C   0  0  0  0  0  0  0  0  0  0  0  0
   10.5939    0.9775    0.0000 C   0  0  0  0  0  0  0  0  0  0  0  0
    0.0000    1.5000    0.0000 C   0  0  0  0  0  0  0  0  0  0  0  0
   -1.2990   -0.7500    0.0000 C   0  0  0  0  0  0  0  0  0  0  0  0
   -1.2990    0.7500    0.0000 C   0  0  0  0  0  0  0  0  0  0  0  0
    0.0000   -2.7000    0.0000 C   0  0  0  0  0  0  0  0  0  0  0  0
    0.0000    2.7000    0.0000 C   0  0  0  0  0  0  0  0  0  0  0  0
  1 10  1  0  0  0  0
  1 14  1  0  0  0  0
  2 16  2  0  0  0  0
  3  9  1  0  0  0  0
  3 10  1  0  0  0  0
  3 12  1  0  0  0  0
  4  5  1  0  0  0  0
  4  9  2  0  0  0  0
  5 10  2  0  0  0  0
  6 11  1  0  0  0  0
  6 17  2  0  0  0  0
  7 15  1  0  0  0  0
  7 16  1  0  0  0  0
  8 13  1  0  0  0  0
  8 20  2  0  0  0  0
  9 11  1  0  0  0  0
 11 13  2  0  0  0  0
 12 21  1  0  0  0  0
 14 16  1  0  0  0  0
 15 18  1  0  0  0  0
 15 19  2  0  0  0  0
 17 20  1  0  0  0  0
 18 23  2  0  0  0  0
 18 25  1  0  0  0  0
 19 22  1  0  0  0  0
 22 24  2  0  0  0  0
 22 26  1  0  0  0  0
 23 24  1  0  0  0  0
M  END
> <PUBCHEM_COMPOUND_ID_TYPE>
0

> <PUBCHEM_TOTAL_CHARGE>
0

> <PUBCHEM_SUBSTANCE_ID>
861886

> <PUBCHEM_SUBSTANCE_VERSION>
5

> <PUBCHEM_EXT_DATASOURCE_NAME>
MLSMR

> <PUBCHEM_EXT_DATASOURCE_REGID>
MLS000041129

> <PUBCHEM_SUBSTANCE_COMMENT>
http://mlsmr.evotec.com/MLSMR_HomePage/pdf/pubchem_reference.pdf
MLSMR_SAMPLE_SUPPLIER: InterBioScreen
MLSMR_SUPPLIER_STRUCTURE_ID: STOCK4S-24531
MLSMR_COMPOUND_CLASS: DC

> <PUBCHEM_SUBSTANCE_SYNONYM>
MLS000041129
SMR000043870

> <PUBCHEM_XREF_EXT_ID>
MLS000041129

> <PUBCHEM_EXT_DATASOURCE_URL>
http://mlsmr.evotec.com/MLSMR_HomePage/

> <PUBCHEM_CID_ASSOCIATIONS>
663112  1

> <PUBCHEM_COORDINATE_TYPE>
1
3

$$$$
861934
  -OEChem-12251501292D

 27 29  0     0  0  0  0  0  0999 V2000
    3.8990   -0.7455    0.0000 O   0  0  0  0  0  0  0  0  0  0  0  0
    2.6024   -2.6977    0.0000 O   0  0  0  0  0  0  0  0  0  0  0  0
   -2.5987    1.5004    0.0000 N   0  0  0  0  0  0  0  0  0  0  0  0
   -1.2990   -0.7500    0.0000 N   0  0  0  0  0  0  0  0  0  0  0  0
    0.0000    1.5000    0.0000 N   0  0  0  0  0  0  0  0  0  0  0  0
   -3.9492    0.8772    0.0000 N   0  0  0  0  0  0  0  0  0  0  0  0
   -0.0031   -3.0008    0.0000 N   0  0  0  0  0  0  0  0  0  0  0  0
   -1.2990    0.7500    0.0000 C   0  0  0  0  0  0  0  0  0  0  0  0
    0.0000   -1.5000    0.0000 C   0  0  0  0  0  0  0  0  0  0  0  0
    1.2990   -0.7500    0.0000 C   0  0  0  0  0  0  0  0  0  0  0  0
   -2.7390    2.9810    0.0000 C   0  0  0  0  0  0  0  0  0  0  0  0
    1.2990    0.7500    0.0000 C   0  0  0  0  0  0  0  0  0  0  0  0
   -4.9546    1.9903    0.0000 C   0  0  0  0  0  0  0  0  0  0  0  0
    2.6003   -1.4977    0.0000 C   0  0  0  0  0  0  0  0  0  0  0  0
   -4.2067    3.2905    0.0000 C   0  0  0  0  0  0  0  0  0  0  0  0
   -1.8437    3.7801    0.0000 C   0  0  0  0  0  0  0  0  0  0  0  0
   -1.3039   -3.7494    0.0000 C   0  0  0  0  0  0  0  0  0  0  0  0
   -6.1478    1.8630    0.0000 C   0  0  0  0  0  0  0  0  0  0  0  0
   -1.3070   -5.2502    0.0000 C   0  0  0  0  0  0  0  0  0  0  0  0
   -2.6078   -5.9988    0.0000 C   0  0  0  0  0  0  0  0  0  0  0  0
    5.2003   -1.4932    0.0000 C   0  0  0  0  0  0  0  0  0  0  0  0
   -2.6131   -7.4988    0.0000 C   0  0  0  0  0  0  0  0  0  0  0  0
   -3.9043   -5.2443    0.0000 C   0  0  0  0  0  0  0  0  0  0  0  0
   -3.9147   -8.2443    0.0000 C   0  0  0  0  0  0  0  0  0  0  0  0
   -5.2060   -5.9898    0.0000 C   0  0  0  0  0  0  0  0  0  0  0  0
    6.2387   -0.8917    0.0000 C   0  0  0  0  0  0  0  0  0  0  0  0
   -5.2111   -7.4898    0.0000 C   0  0  0  0  0  0  0  0  0  0  0  0
  1 14  1  0  0  0  0
  1 21  1  0  0  0  0
  2 14  2  0  0  0  0
  3  6  1  0  0  0  0
  3  8  1  0  0  0  0
  3 11  1  0  0  0  0
  4  8  1  0  0  0  0
  4  9  2  0  0  0  0
  5  8  2  0  0  0  0
  5 12  1  0  0  0  0
  6 13  2  0  0  0  0
  7  9  1  0  0  0  0
  7 17  1  0  0  0  0
  9 10  1  0  0  0  0
 10 12  2  0  0  0  0
 10 14  1  0  0  0  0
 11 15  2  0  0  0  0
 11 16  1  0  0  0  0
 13 15  1  0  0  0  0
 13 18  1  0  0  0  0
 17 19  1  0  0  0  0
 19 20  1  0  0  0  0
 20 22  2  0  0  0  0
 20 23  1  0  0  0  0
 21 26  1  0  0  0  0
 22 24  1  0  0  0  0
 23 25  2  0  0  0  0
 24 27  2  0  0  0  0
 25 27  1  0  0  0  0
M  END
> <PUBCHEM_COMPOUND_ID_TYPE>
0

> <PUBCHEM_TOTAL_CHARGE>
0

> <PUBCHEM_SUBSTANCE_ID>
861934

> <PUBCHEM_SUBSTANCE_VERSION>
5

> <PUBCHEM_EXT_DATASOURCE_NAME>
MLSMR

> <PUBCHEM_EXT_DATASOURCE_REGID>
MLS000040645

> <PUBCHEM_SUBSTANCE_COMMENT>
http://mlsmr.evotec.com/MLSMR_HomePage/pdf/pubchem_reference.pdf
MLSMR_SAMPLE_SUPPLIER: InterBioScreen
MLSMR_SUPPLIER_STRUCTURE_ID: STOCK4S-24642
MLSMR_COMPOUND_CLASS: DC

> <PUBCHEM_SUBSTANCE_SYNONYM>
MLS000040645
SMR000043873

> <PUBCHEM_XREF_EXT_ID>
MLS000040645

> <PUBCHEM_EXT_DATASOURCE_URL>
http://mlsmr.evotec.com/MLSMR_HomePage/

> <PUBCHEM_CID_ASSOCIATIONS>
663159  1

> <PUBCHEM_COORDINATE_TYPE>
1
3

$$$$
861938
  -OEChem-12251501292D

 21 23  0     0  0  0  0  0  0999 V2000
    1.7138   -1.2033    0.0000 S   0  0  0  0  0  0  0  0  0  0  0  0
    4.7653   -2.2711    0.0000 O   0  0  0  0  0  0  0  0  0  0  0  0
    8.2804    4.4130    0.0000 O   0  0  0  0  0  0  0  0  0  0  0  0
    6.0129    3.8205    0.0000 O   0  0  0  0  0  0  0  0  0  0  0  0
    4.0896    0.0290    0.0000 N   0  0  0  0  0  0  0  0  0  0  0  0
    1.7138    1.2033    0.0000 N   0  0  0  0  0  0  0  0  0  0  0  0
    4.8401    1.3141    0.0000 N   0  0  0  0  0  0  0  0  0  0  0  0
    2.5889    0.0182    0.0000 C   0  0  0  0  0  0  0  0  0  0  0  0
    0.2917   -0.7475    0.0000 C   0  0  0  0  0  0  0  0  0  0  0  0
    0.2917    0.7475    0.0000 C   0  0  0  0  0  0  0  0  0  0  0  0
    5.0454   -1.1042    0.0000 C   0  0  0  0  0  0  0  0  0  0  0  0
    6.3008    0.9730    0.0000 C   0  0  0  0  0  0  0  0  0  0  0  0
    6.4277   -0.5216    0.0000 C   0  0  0  0  0  0  0  0  0  0  0  0
   -1.0028   -1.5132    0.0000 C   0  0  0  0  0  0  0  0  0  0  0  0
   -1.0028    1.5132    0.0000 C   0  0  0  0  0  0  0  0  0  0  0  0
    7.4320    1.9554    0.0000 C   0  0  0  0  0  0  0  0  0  0  0  0
   -2.3155   -0.7475    0.0000 C   0  0  0  0  0  0  0  0  0  0  0  0
   -2.3155    0.7475    0.0000 C   0  0  0  0  0  0  0  0  0  0  0  0
    7.1472    3.4290    0.0000 C   0  0  0  0  0  0  0  0  0  0  0  0
    7.9956    5.8866    0.0000 C   0  0  0  0  0  0  0  0  0  0  0  0
    8.9017    6.6735    0.0000 C   0  0  0  0  0  0  0  0  0  0  0  0
  1  8  1  0  0  0  0
  1  9  1  0  0  0  0
  2 11  1  0  0  0  0
  3 19  1  0  0  0  0
  3 20  1  0  0  0  0
  4 19  2  0  0  0  0
  5  7  1  0  0  0  0
  5  8  1  0  0  0  0
  5 11  1  0  0  0  0
  6  8  2  0  0  0  0
  6 10  1  0  0  0  0
  7 12  2  0  0  0  0
  9 10  1  0  0  0  0
  9 14  2  0  0  0  0
 10 15  2  0  0  0  0
 11 13  2  0  0  0  0
 12 13  1  0  0  0  0
 12 16  1  0  0  0  0
 14 17  1  0  0  0  0
 15 18  1  0  0  0  0
 16 19  1  0  0  0  0
 17 18  2  0  0  0  0
 20 21  1  0  0  0  0
M  END
> <PUBCHEM_COMPOUND_ID_TYPE>
0

> <PUBCHEM_TOTAL_CHARGE>
0

> <PUBCHEM_SUBSTANCE_ID>
861938

> <PUBCHEM_SUBSTANCE_VERSION>
5

> <PUBCHEM_EXT_DATASOURCE_NAME>
MLSMR

> <PUBCHEM_EXT_DATASOURCE_REGID>
MLS000037146

> <PUBCHEM_SUBSTANCE_COMMENT>
http://mlsmr.evotec.com/MLSMR_HomePage/pdf/pubchem_reference.pdf
MLSMR_SAMPLE_SUPPLIER: InterBioScreen
MLSMR_SUPPLIER_STRUCTURE_ID: STOCK4S-25681
MLSMR_COMPOUND_CLASS: DC

> <PUBCHEM_SUBSTANCE_SYNONYM>
MLS000037146
SMR000034655

> <PUBCHEM_XREF_EXT_ID>
MLS000037146

> <PUBCHEM_EXT_DATASOURCE_URL>
http://mlsmr.evotec.com/MLSMR_HomePage/

> <PUBCHEM_CID_ASSOCIATIONS>
663162  1

> <PUBCHEM_COORDINATE_TYPE>
1
3

$$$$
862625
  -OEChem-12251501292D

 28 31  0     0  0  0  0  0  0999 V2000
    1.7138    1.2033    0.0000 O   0  0  0  0  0  0  0  0  0  0  0  0
    1.7138   -1.2033    0.0000 O   0  0  0  0  0  0  0  0  0  0  0  0
   -3.6595    7.4996    0.0000 O   0  0  0  0  0  0  0  0  0  0  0  0
   -2.6028    5.4077    0.0000 O   0  0  0  0  0  0  0  0  0  0  0  0
   -8.8227    2.9603    0.0000 N   0  0  0  0  0  0  0  0  0  0  0  0
   -6.2240    2.9782    0.0000 N   0  0  0  0  0  0  0  0  0  0  0  0
   -7.5383    5.2194    0.0000 N   0  0  0  0  0  0  0  0  0  0  0  0
   -3.6267    2.9927    0.0000 N   0  0  0  0  0  0  0  0  0  0  0  0
   -8.9482    1.4783    0.0000 N   0  0  0  0  0  0  0  0  0  0  0  0
   -4.9300    3.7369    0.0000 C   0  0  0  0  0  0  0  0  0  0  0  0
   -7.5281    3.7194    0.0000 C   0  0  0  0  0  0  0  0  0  0  0  0
   -4.9402    5.2369    0.0000 C   0  0  0  0  0  0  0  0  0  0  0  0
    0.2917    0.7475    0.0000 C   0  0  0  0  0  0  0  0  0  0  0  0
   -6.2443    5.9781    0.0000 C   0  0  0  0  0  0  0  0  0  0  0  0
    0.2917   -0.7475    0.0000 C   0  0  0  0  0  0  0  0  0  0  0  0
   -3.6472    5.9988    0.0000 C   0  0  0  0  0  0  0  0  0  0  0  0
   -2.3155    0.7475    0.0000 C   0  0  0  0  0  0  0  0  0  0  0  0
   -1.0028    1.5132    0.0000 C   0  0  0  0  0  0  0  0  0  0  0  0
  -10.1792    3.5700    0.0000 C   0  0  0  0  0  0  0  0  0  0  0  0
   -3.6187    1.4919    0.0000 C   0  0  0  0  0  0  0  0  0  0  0  0
  -11.1736    2.4469    0.0000 C   0  0  0  0  0  0  0  0  0  0  0  0
   -1.0028   -1.5132    0.0000 C   0  0  0  0  0  0  0  0  0  0  0  0
   -2.3155   -0.7475    0.0000 C   0  0  0  0  0  0  0  0  0  0  0  0
  -10.4128    1.1542    0.0000 C   0  0  0  0  0  0  0  0  0  0  0  0
    2.5889    0.0182    0.0000 C   0  0  0  0  0  0  0  0  0  0  0  0
  -12.3680    2.5624    0.0000 C   0  0  0  0  0  0  0  0  0  0  0  0
   -2.3664    8.2615    0.0000 C   0  0  0  0  0  0  0  0  0  0  0  0
   -2.3763    9.4615    0.0000 C   0  0  0  0  0  0  0  0  0  0  0  0
  1 13  1  0  0  0  0
  1 25  1  0  0  0  0
  2 15  1  0  0  0  0
  2 25  1  0  0  0  0
  3 16  1  0  0  0  0
  3 27  1  0  0  0  0
  4 16  2  0  0  0  0
  5  9  1  0  0  0  0
  5 11  1  0  0  0  0
  5 19  1  0  0  0  0
  6 10  2  0  0  0  0
  6 11  1  0  0  0  0
  7 11  2  0  0  0  0
  7 14  1  0  0  0  0
  8 10  1  0  0  0  0
  8 20  1  0  0  0  0
  9 24  2  0  0  0  0
 10 12  1  0  0  0  0
 12 14  2  0  0  0  0
 12 16  1  0  0  0  0
 13 15  1  0  0  0  0
 13 18  2  0  0  0  0
 15 22  2  0  0  0  0
 17 18  1  0  0  0  0
 17 20  1  0  0  0  0
 17 23  2  0  0  0  0
 19 21  2  0  0  0  0
 21 24  1  0  0  0  0
 21 26  1  0  0  0  0
 22 23  1  0  0  0  0
 27 28  1  0  0  0  0
M  END
> <PUBCHEM_COMPOUND_ID_TYPE>
0

> <PUBCHEM_TOTAL_CHARGE>
0

> <PUBCHEM_SUBSTANCE_ID>
862625

> <PUBCHEM_SUBSTANCE_VERSION>
5

> <PUBCHEM_EXT_DATASOURCE_NAME>
MLSMR

> <PUBCHEM_EXT_DATASOURCE_REGID>
MLS000040872

> <PUBCHEM_SUBSTANCE_COMMENT>
http://mlsmr.evotec.com/MLSMR_HomePage/pdf/pubchem_reference.pdf
MLSMR_SAMPLE_SUPPLIER: InterBioScreen
MLSMR_SUPPLIER_STRUCTURE_ID: STOCK4S-47136
MLSMR_COMPOUND_CLASS: DC

> <PUBCHEM_SUBSTANCE_SYNONYM>
MLS000040872
SMR000044643

> <PUBCHEM_XREF_EXT_ID>
MLS000040872

> <PUBCHEM_EXT_DATASOURCE_URL>
http://mlsmr.evotec.com/MLSMR_HomePage/

> <PUBCHEM_CID_ASSOCIATIONS>
663859  1

> <PUBCHEM_COORDINATE_TYPE>
1
3

$$$$
862934
  -OEChem-12251501292D

 31 35  0     1  0  0  0  0  0999 V2000
   -1.0149   -7.2138    0.0000 Cl  0  0  0  0  0  0  0  0  0  0  0  0
   -7.2590    3.5870    0.0000 Cl  0  0  0  0  0  0  0  0  0  0  0  0
    7.1675    2.5910    0.0000 O   0  0  0  0  0  0  0  0  0  0  0  0
    4.2072    2.3788    0.0000 O   0  0  0  0  0  0  0  0  0  0  0  0
    0.2917   -0.7475    0.0000 N   0  0  0  0  0  0  0  0  0  0  0  0
    1.7138   -1.2033    0.0000 N   0  0  0  0  0  0  0  0  0  0  0  0
   -1.0028    1.5132    0.0000 N   0  0  0  0  0  0  0  0  0  0  0  0
    1.7138    1.2033    0.0000 N   0  0  0  0  0  0  0  0  0  0  0  0
    4.0872    0.0382    0.0000 N   0  0  0  0  0  0  0  0  0  0  0  0
    0.2917    0.7475    0.0000 C   0  0  0  0  0  0  0  0  0  0  0  0
   -1.0028   -1.5132    0.0000 C   0  0  3  0  0  0  0  0  0  0  0  0
   -2.3155    0.7475    0.0000 C   0  0  3  0  0  0  0  0  0  0  0  0
    2.5889    0.0182    0.0000 C   0  0  0  0  0  0  0  0  0  0  0  0
   -2.3155   -0.7475    0.0000 C   0  0  0  0  0  0  0  0  0  0  0  0
   -0.9982   -3.0140    0.0000 C   0  0  0  0  0  0  0  0  0  0  0  0
   -3.6168    1.4950    0.0000 C   0  0  0  0  0  0  0  0  0  0  0  0
    0.2977   -3.7689    0.0000 C   0  0  0  0  0  0  0  0  0  0  0  0
   -2.3004   -3.7588    0.0000 C   0  0  0  0  0  0  0  0  0  0  0  0
    4.8208    1.3475    0.0000 C   0  0  0  0  0  0  0  0  0  0  0  0
   -3.6203    2.9951    0.0000 C   0  0  0  0  0  0  0  0  0  0  0  0
   -4.9143    0.7422    0.0000 C   0  0  0  0  0  0  0  0  0  0  0  0
    6.3215    1.3677    0.0000 C   0  0  0  0  0  0  0  0  0  0  0  0
    0.2918   -5.2689    0.0000 C   0  0  0  0  0  0  0  0  0  0  0  0
   -2.3063   -5.2587    0.0000 C   0  0  0  0  0  0  0  0  0  0  0  0
   -1.0102   -6.0138    0.0000 C   0  0  0  0  0  0  0  0  0  0  0  0
   -4.9210    3.7422    0.0000 C   0  0  0  0  0  0  0  0  0  0  0  0
   -6.2150    1.4893    0.0000 C   0  0  0  0  0  0  0  0  0  0  0  0
   -6.2184    2.9893    0.0000 C   0  0  0  0  0  0  0  0  0  0  0  0
    7.1952    0.1641    0.0000 C   0  0  0  0  0  0  0  0  0  0  0  0
    8.5992    2.1438    0.0000 C   0  0  0  0  0  0  0  0  0  0  0  0
    8.6164    0.6439    0.0000 C   0  0  0  0  0  0  0  0  0  0  0  0
  1 25  1  0  0  0  0
  2 28  1  0  0  0  0
  3 22  1  0  0  0  0
  3 30  1  0  0  0  0
  4 19  2  0  0  0  0
  5  6  1  0  0  0  0
  5 10  1  0  0  0  0
  5 11  1  0  0  0  0
  6 13  2  0  0  0  0
  7 10  1  0  0  0  0
  7 12  1  0  0  0  0
  8 10  2  0  0  0  0
  8 13  1  0  0  0  0
  9 13  1  0  0  0  0
  9 19  1  0  0  0  0
 11 14  1  0  0  0  0
 11 15  1  0  0  0  0
 12 14  1  0  0  0  0
 12 16  1  0  0  0  0
 15 17  2  0  0  0  0
 15 18  1  0  0  0  0
 16 20  2  0  0  0  0
 16 21  1  0  0  0  0
 17 23  1  0  0  0  0
 18 24  2  0  0  0  0
 19 22  1  0  0  0  0
 20 26  1  0  0  0  0
 21 27  2  0  0  0  0
 22 29  2  0  0  0  0
 23 25  2  0  0  0  0
 24 25  1  0  0  0  0
 26 28  2  0  0  0  0
 27 28  1  0  0  0  0
 29 31  1  0  0  0  0
 30 31  2  0  0  0  0
M  END
> <PUBCHEM_COMPOUND_ID_TYPE>
0

> <PUBCHEM_TOTAL_CHARGE>
0

> <PUBCHEM_SUBSTANCE_ID>
862934

> <PUBCHEM_SUBSTANCE_VERSION>
5

> <PUBCHEM_EXT_DATASOURCE_NAME>
MLSMR

> <PUBCHEM_EXT_DATASOURCE_REGID>
MLS000082068

> <PUBCHEM_SUBSTANCE_COMMENT>
http://mlsmr.evotec.com/MLSMR_HomePage/pdf/pubchem_reference.pdf
MLSMR_SAMPLE_SUPPLIER: InterBioScreen
MLSMR_SUPPLIER_STRUCTURE_ID: STOCK4S-57988
MLSMR_COMPOUND_CLASS: DC

> <PUBCHEM_SUBSTANCE_SYNONYM>
MLS000082068
SMR000045014

> <PUBCHEM_XREF_EXT_ID>
MLS000082068

> <PUBCHEM_EXT_DATASOURCE_URL>
http://mlsmr.evotec.com/MLSMR_HomePage/

> <PUBCHEM_CID_ASSOCIATIONS>
5389792  1

> <PUBCHEM_COORDINATE_TYPE>
1
3

> <PUBCHEM_BONDANNOTATIONS>
11  15  3
12  16  3

$$$$
863475
  -OEChem-12251501292D

 30 33  0     0  0  0  0  0  0999 V2000
    2.7343   -2.9815    0.0000 O   0  0  0  0  0  0  0  0  0  0  0  0
   -2.6003    1.4977    0.0000 O   0  0  0  0  0  0  0  0  0  0  0  0
    3.9511   -0.8815    0.0000 N   0  0  0  0  0  0  0  0  0  0  0  0
    4.8054   -4.6666    0.0000 N   0  0  0  0  0  0  0  0  0  0  0  0
    7.6370   -1.7200    0.0000 N   0  0  0  0  0  0  0  0  0  0  0  0
    4.2445   -9.8362    0.0000 N   0  0  0  0  0  0  0  0  0  0  0  0
    5.8568  -11.6225    0.0000 N   0  0  0  0  0  0  0  0  0  0  0  0
    2.5987   -1.5004    0.0000 C   0  0  0  0  0  0  0  0  0  0  0  0
    4.2010   -3.2956    0.0000 C   0  0  0  0  0  0  0  0  0  0  0  0
    4.9531   -1.9978    0.0000 C   0  0  0  0  0  0  0  0  0  0  0  0
    1.2990   -0.7500    0.0000 C   0  0  0  0  0  0  0  0  0  0  0  0
    1.2990    0.7500    0.0000 C   0  0  0  0  0  0  0  0  0  0  0  0
    0.0000   -1.5000    0.0000 C   0  0  0  0  0  0  0  0  0  0  0  0
   -1.2990    0.7500    0.0000 C   0  0  0  0  0  0  0  0  0  0  0  0
    6.4433   -1.8436    0.0000 C   0  0  0  0  0  0  0  0  0  0  0  0
    0.0000    1.5000    0.0000 C   0  0  0  0  0  0  0  0  0  0  0  0
   -1.2990   -0.7500    0.0000 C   0  0  0  0  0  0  0  0  0  0  0  0
    3.9195   -5.8781    0.0000 C   0  0  0  0  0  0  0  0  0  0  0  0
    4.5250   -7.2514    0.0000 C   0  0  0  0  0  0  0  0  0  0  0  0
   -3.8990    0.7455    0.0000 C   0  0  0  0  0  0  0  0  0  0  0  0
   -5.2003    1.4932    0.0000 C   0  0  0  0  0  0  0  0  0  0  0  0
    3.6391   -8.4629    0.0000 C   0  0  0  0  0  0  0  0  0  0  0  0
    5.7024  -10.1305    0.0000 C   0  0  0  0  0  0  0  0  0  0  0  0
    3.4836  -11.1141    0.0000 C   0  0  0  0  0  0  0  0  0  0  0  0
   -6.4994    0.7432    0.0000 C   0  0  0  0  0  0  0  0  0  0  0  0
   -5.2004    2.9933    0.0000 C   0  0  0  0  0  0  0  0  0  0  0  0
    4.4855  -12.2304    0.0000 C   0  0  0  0  0  0  0  0  0  0  0  0
   -7.7985    1.4932    0.0000 C   0  0  0  0  0  0  0  0  0  0  0  0
   -6.4995    3.7432    0.0000 C   0  0  0  0  0  0  0  0  0  0  0  0
   -7.7985    2.9932    0.0000 C   0  0  0  0  0  0  0  0  0  0  0  0
  1  8  1  0  0  0  0
  1  9  1  0  0  0  0
  2 14  1  0  0  0  0
  2 20  1  0  0  0  0
  3  8  2  0  0  0  0
  3 10  1  0  0  0  0
  4  9  1  0  0  0  0
  4 18  1  0  0  0  0
  5 15  3  0  0  0  0
  6 22  1  0  0  0  0
  6 23  1  0  0  0  0
  6 24  1  0  0  0  0
  7 23  2  0  0  0  0
  7 27  1  0  0  0  0
  8 11  1  0  0  0  0
  9 10  2  0  0  0  0
 10 15  1  0  0  0  0
 11 12  2  0  0  0  0
 11 13  1  0  0  0  0
 12 16  1  0  0  0  0
 13 17  2  0  0  0  0
 14 16  2  0  0  0  0
 14 17  1  0  0  0  0
 18 19  1  0  0  0  0
 19 22  1  0  0  0  0
 20 21  1  0  0  0  0
 21 25  2  0  0  0  0
 21 26  1  0  0  0  0
 24 27  2  0  0  0  0
 25 28  1  0  0  0  0
 26 29  2  0  0  0  0
 28 30  2  0  0  0  0
 29 30  1  0  0  0  0
M  END
> <PUBCHEM_COMPOUND_ID_TYPE>
0

> <PUBCHEM_TOTAL_CHARGE>
0

> <PUBCHEM_SUBSTANCE_ID>
863475

> <PUBCHEM_SUBSTANCE_VERSION>
5

> <PUBCHEM_EXT_DATASOURCE_NAME>
MLSMR

> <PUBCHEM_EXT_DATASOURCE_REGID>
MLS000041860

> <PUBCHEM_SUBSTANCE_COMMENT>
http://mlsmr.evotec.com/MLSMR_HomePage/pdf/pubchem_reference.pdf
MLSMR_SAMPLE_SUPPLIER: InterBioScreen
MLSMR_SUPPLIER_STRUCTURE_ID: STOCK4S-80576
MLSMR_COMPOUND_CLASS: DC

> <PUBCHEM_SUBSTANCE_SYNONYM>
MLS000041860
SMR000045846

> <PUBCHEM_XREF_EXT_ID>
MLS000041860

> <PUBCHEM_EXT_DATASOURCE_URL>
http://mlsmr.evotec.com/MLSMR_HomePage/

> <PUBCHEM_CID_ASSOCIATIONS>
664729  1

> <PUBCHEM_COORDINATE_TYPE>
1
3

$$$$
863584
  -OEChem-12251501292D

 21 21  0     1  0  0  0  0  0999 V2000
    1.5548   -3.6021    0.0000 O   0  0  0  0  0  0  0  0  0  0  0  0
    1.5513   -5.4000    0.0000 O   0  0  0  0  0  0  0  0  0  0  0  0
    2.5844   -7.2033    0.0000 O   0  0  0  0  0  0  0  0  0  0  0  0
   -3.6387    0.8962    0.0000 O   0  0  0  0  0  0  0  0  0  0  0  0
    2.5973   -1.5031    0.0000 N   0  0  0  0  0  0  0  0  0  0  0  0
    3.8933   -3.7570    0.0000 N   0  0  0  0  0  0  0  0  0  0  0  0
    1.2990   -0.7500    0.0000 C   0  0  0  0  0  0  0  0  0  0  0  0
    3.8912   -5.2578    0.0000 C   0  0  3  0  0  0  0  0  0  0  0  0
    2.5951   -3.0039    0.0000 C   0  0  0  0  0  0  0  0  0  0  0  0
   -1.2990    0.7500    0.0000 C   0  0  0  0  0  0  0  0  0  0  0  0
    1.2990    0.7500    0.0000 C   0  0  0  0  0  0  0  0  0  0  0  0
    0.0000   -1.5000    0.0000 C   0  0  0  0  0  0  0  0  0  0  0  0
    2.5886   -6.0033    0.0000 C   0  0  0  0  0  0  0  0  0  0  0  0
    0.0000    1.5000    0.0000 C   0  0  0  0  0  0  0  0  0  0  0  0
   -1.2990   -0.7500    0.0000 C   0  0  0  0  0  0  0  0  0  0  0  0
    5.1894   -6.0109    0.0000 C   0  0  0  0  0  0  0  0  0  0  0  0
   -2.6003    1.4977    0.0000 C   0  0  0  0  0  0  0  0  0  0  0  0
    5.1873   -7.5117    0.0000 C   0  0  0  0  0  0  0  0  0  0  0  0
   -2.6024    2.6977    0.0000 C   0  0  0  0  0  0  0  0  0  0  0  0
    6.2253   -8.1139    0.0000 C   0  0  0  0  0  0  0  0  0  0  0  0
    4.1470   -8.1099    0.0000 C   0  0  0  0  0  0  0  0  0  0  0  0
  1  9  2  0  0  0  0
  2 13  2  0  0  0  0
  3 13  1  0  0  0  0
  4 17  2  0  0  0  0
  5  7  1  0  0  0  0
  5  9  1  0  0  0  0
  6  8  1  0  0  0  0
  6  9  1  0  0  0  0
  7 11  2  0  0  0  0
  7 12  1  0  0  0  0
  8 13  1  0  0  0  0
  8 16  1  1  0  0  0
 10 14  2  0  0  0  0
 10 15  1  0  0  0  0
 10 17  1  0  0  0  0
 11 14  1  0  0  0  0
 12 15  2  0  0  0  0
 16 18  1  0  0  0  0
 17 19  1  0  0  0  0
 18 20  1  0  0  0  0
 18 21  1  0  0  0  0
M  END
> <PUBCHEM_COMPOUND_ID_TYPE>
0

> <PUBCHEM_TOTAL_CHARGE>
0

> <PUBCHEM_SUBSTANCE_ID>
863584

> <PUBCHEM_SUBSTANCE_VERSION>
5

> <PUBCHEM_EXT_DATASOURCE_NAME>
MLSMR

> <PUBCHEM_EXT_DATASOURCE_REGID>
MLS000083233

> <PUBCHEM_SUBSTANCE_COMMENT>
http://mlsmr.evotec.com/MLSMR_HomePage/pdf/pubchem_reference.pdf
MLSMR_SAMPLE_SUPPLIER: InterBioScreen
MLSMR_SUPPLIER_STRUCTURE_ID: STOCK4S-79886
MLSMR_COMPOUND_CLASS: DC

> <PUBCHEM_SUBSTANCE_SYNONYM>
MLS000083233
SMR000045821

> <PUBCHEM_XREF_EXT_ID>
MLS000083233

> <PUBCHEM_EXT_DATASOURCE_URL>
http://mlsmr.evotec.com/MLSMR_HomePage/

> <PUBCHEM_CID_ASSOCIATIONS>
664833  1

> <PUBCHEM_COORDINATE_TYPE>
1
3

> <PUBCHEM_BONDANNOTATIONS>
8  16  5

$$$$
863590
  -OEChem-12251501292D

 31 35  0     0  0  0  0  0  0999 V2000
   -2.4701    2.7239    0.0000 S   0  0  0  0  0  0  0  0  0  0  0  0
   -1.6686    3.6169    0.0000 O   0  0  0  0  0  0  0  0  0  0  0  0
   -2.8425    3.8647    0.0000 O   0  0  0  0  0  0  0  0  0  0  0  0
   -4.5382   -4.2227    0.0000 O   0  0  0  0  0  0  0  0  0  0  0  0
   -8.3415    3.9676    0.0000 O   0  0  0  0  0  0  0  0  0  0  0  0
   -2.0045   -1.1298    0.0000 N   0  0  0  0  0  0  0  0  0  0  0  0
    0.7168    1.5915    0.0000 N   0  0  0  0  0  0  0  0  0  0  0  0
    0.7168   -1.4214    0.0000 N   0  0  0  0  0  0  0  0  0  0  0  0
   -4.0792    0.0850    0.0000 N   0  0  0  0  0  0  0  0  0  0  0  0
   -2.0045    1.2999    0.0000 C   0  0  0  0  0  0  0  0  0  0  0  0
   -0.5831    0.8382    0.0000 C   0  0  0  0  0  0  0  0  0  0  0  0
   -0.5831   -0.6682    0.0000 C   0  0  0  0  0  0  0  0  0  0  0  0
   -2.8792    0.0850    0.0000 C   0  0  0  0  0  0  0  0  0  0  0  0
   -3.9386    3.0342    0.0000 C   0  0  0  0  0  0  0  0  0  0  0  0
    1.9924    0.8382    0.0000 C   0  0  0  0  0  0  0  0  0  0  0  0
    1.9924   -0.6682    0.0000 C   0  0  0  0  0  0  0  0  0  0  0  0
   -2.4731   -2.5529    0.0000 C   0  0  0  0  0  0  0  0  0  0  0  0
   -4.9409    1.9182    0.0000 C   0  0  0  0  0  0  0  0  0  0  0  0
   -4.4038    4.4602    0.0000 C   0  0  0  0  0  0  0  0  0  0  0  0
   -3.9422   -2.8601    0.0000 C   0  0  0  0  0  0  0  0  0  0  0  0
    3.3044    1.5915    0.0000 C   0  0  0  0  0  0  0  0  0  0  0  0
    3.3044   -1.4214    0.0000 C   0  0  0  0  0  0  0  0  0  0  0  0
   -6.4085    2.2283    0.0000 C   0  0  0  0  0  0  0  0  0  0  0  0
   -5.8714    4.7703    0.0000 C   0  0  0  0  0  0  0  0  0  0  0  0
   -6.8738    3.6543    0.0000 C   0  0  0  0  0  0  0  0  0  0  0  0
    4.6043    0.8382    0.0000 C   0  0  0  0  0  0  0  0  0  0  0  0
    4.6043   -0.6682    0.0000 C   0  0  0  0  0  0  0  0  0  0  0  0
   -5.0301   -1.8460    0.0000 C   0  0  0  0  0  0  0  0  0  0  0  0
   -6.0291   -4.0579    0.0000 C   0  0  0  0  0  0  0  0  0  0  0  0
   -6.3331   -2.5890    0.0000 C   0  0  0  0  0  0  0  0  0  0  0  0
   -8.7121    5.1090    0.0000 C   0  0  0  0  0  0  0  0  0  0  0  0
  1  2  2  0  0  0  0
  1  3  2  0  0  0  0
  1 10  1  0  0  0  0
  1 14  1  0  0  0  0
  4 20  1  0  0  0  0
  4 29  1  0  0  0  0
  5 25  1  0  0  0  0
  5 31  1  0  0  0  0
  6 12  1  0  0  0  0
  6 13  1  0  0  0  0
  6 17  1  0  0  0  0
  7 11  2  0  0  0  0
  7 15  1  0  0  0  0
  8 12  2  0  0  0  0
  8 16  1  0  0  0  0
  9 13  1  0  0  0  0
 10 11  1  0  0  0  0
 10 13  2  0  0  0  0
 11 12  1  0  0  0  0
 14 18  2  0  0  0  0
 14 19  1  0  0  0  0
 15 16  1  0  0  0  0
 15 21  2  0  0  0  0
 16 22  2  0  0  0  0
 17 20  1  0  0  0  0
 18 23  1  0  0  0  0
 19 24  2  0  0  0  0
 20 28  2  0  0  0  0
 21 26  1  0  0  0  0
 22 27  1  0  0  0  0
 23 25  2  0  0  0  0
 24 25  1  0  0  0  0
 26 27  2  0  0  0  0
 28 30  1  0  0  0  0
 29 30  2  0  0  0  0
M  END
> <PUBCHEM_COMPOUND_ID_TYPE>
0

> <PUBCHEM_TOTAL_CHARGE>
0

> <PUBCHEM_SUBSTANCE_ID>
863590

> <PUBCHEM_SUBSTANCE_VERSION>
5

> <PUBCHEM_EXT_DATASOURCE_NAME>
MLSMR

> <PUBCHEM_EXT_DATASOURCE_REGID>
MLS000040881

> <PUBCHEM_SUBSTANCE_COMMENT>
http://mlsmr.evotec.com/MLSMR_HomePage/pdf/pubchem_reference.pdf
MLSMR_SAMPLE_SUPPLIER: InterBioScreen
MLSMR_SUPPLIER_STRUCTURE_ID: STOCK4S-76558
MLSMR_COMPOUND_CLASS: DC

> <PUBCHEM_SUBSTANCE_SYNONYM>
MLS000040881
SMR000045711

> <PUBCHEM_XREF_EXT_ID>
MLS000040881

> <PUBCHEM_EXT_DATASOURCE_URL>
http://mlsmr.evotec.com/MLSMR_HomePage/

> <PUBCHEM_CID_ASSOCIATIONS>
664839  1

> <PUBCHEM_COORDINATE_TYPE>
1
3

$$$$
863787
  -OEChem-12251501292D

 30 34  0     0  0  0  0  0  0999 V2000
   -1.9500    1.3400    0.0000 S   0  0  0  0  0  0  0  0  0  0  0  0
   -4.2271   -3.7687    0.0000 S   0  0  0  0  0  0  0  0  0  0  0  0
    4.5055    1.1342    0.0000 O   0  0  0  0  0  0  0  0  0  0  0  0
   -8.8754    1.9154    0.0000 O   0  0  0  0  0  0  0  0  0  0  0  0
  -12.0383    3.8129    0.0000 O   0  0  0  0  0  0  0  0  0  0  0  0
    0.5200    1.7400    0.0000 N   0  0  0  0  0  0  0  0  0  0  0  0
   -2.3100   -2.1600    0.0000 N   0  0  0  0  0  0  0  0  0  0  0  0
   -4.5400   -1.2800    0.0000 N   0  0  0  0  0  0  0  0  0  0  0  0
   -4.9732    1.1768    0.0000 N   0  0  0  0  0  0  0  0  0  0  0  0
   -0.5400   -0.3700    0.0000 C   0  0  0  0  0  0  0  0  0  0  0  0
   -1.8200   -0.8700    0.0000 C   0  0  0  0  0  0  0  0  0  0  0  0
   -0.6200    0.9900    0.0000 C   0  0  0  0  0  0  0  0  0  0  0  0
    0.6400   -1.0600    0.0000 C   0  0  0  0  0  0  0  0  0  0  0  0
   -2.6800    0.1900    0.0000 C   0  0  0  0  0  0  0  0  0  0  0  0
    1.8400   -0.3800    0.0000 C   0  0  0  0  0  0  0  0  0  0  0  0
    1.8500    0.9900    0.0000 C   0  0  0  0  0  0  0  0  0  0  0  0
   -4.0400    0.0000    0.0000 C   0  0  0  0  0  0  0  0  0  0  0  0
    0.9200   -2.4200    0.0000 C   0  0  0  0  0  0  0  0  0  0  0  0
    3.1486    1.7422    0.0000 C   0  0  0  0  0  0  0  0  0  0  0  0
   -3.6800   -2.3700    0.0000 C   0  0  0  0  0  0  0  0  0  0  0  0
    2.8600   -1.3200    0.0000 C   0  0  0  0  0  0  0  0  0  0  0  0
    2.2900   -2.5800    0.0000 C   0  0  0  0  0  0  0  0  0  0  0  0
    3.2720    3.2244    0.0000 C   0  0  0  0  0  0  0  0  0  0  0  0
    5.4985    2.2584    0.0000 C   0  0  0  0  0  0  0  0  0  0  0  0
    4.7362    3.5502    0.0000 C   0  0  0  0  0  0  0  0  0  0  0  0
   -6.4580    0.9581    0.0000 C   0  0  0  0  0  0  0  0  0  0  0  0
   -3.4783   -4.7065    0.0000 C   0  0  0  0  0  0  0  0  0  0  0  0
   -7.3906    2.1341    0.0000 C   0  0  0  0  0  0  0  0  0  0  0  0
   -9.8079    3.0913    0.0000 C   0  0  0  0  0  0  0  0  0  0  0  0
  -11.2927    2.8726    0.0000 C   0  0  0  0  0  0  0  0  0  0  0  0
  1 12  1  0  0  0  0
  1 14  1  0  0  0  0
  2 20  1  0  0  0  0
  2 27  1  0  0  0  0
  3 19  1  0  0  0  0
  3 24  1  0  0  0  0
  4 28  1  0  0  0  0
  4 29  1  0  0  0  0
  5 30  1  0  0  0  0
  6 12  2  0  0  0  0
  6 16  1  0  0  0  0
  7 11  2  0  0  0  0
  7 20  1  0  0  0  0
  8 17  1  0  0  0  0
  8 20  2  0  0  0  0
  9 17  1  0  0  0  0
  9 26  1  0  0  0  0
 10 11  1  0  0  0  0
 10 12  1  0  0  0  0
 10 13  2  0  0  0  0
 11 14  1  0  0  0  0
 13 15  1  0  0  0  0
 13 18  1  0  0  0  0
 14 17  2  0  0  0  0
 15 16  2  0  0  0  0
 15 21  1  0  0  0  0
 16 19  1  0  0  0  0
 18 22  1  0  0  0  0
 19 23  2  0  0  0  0
 21 22  1  0  0  0  0
 23 25  1  0  0  0  0
 24 25  2  0  0  0  0
 26 28  1  0  0  0  0
 29 30  1  0  0  0  0
M  END
> <PUBCHEM_COMPOUND_ID_TYPE>
0

> <PUBCHEM_TOTAL_CHARGE>
0

> <PUBCHEM_SUBSTANCE_ID>
863787

> <PUBCHEM_SUBSTANCE_VERSION>
5

> <PUBCHEM_EXT_DATASOURCE_NAME>
MLSMR

> <PUBCHEM_EXT_DATASOURCE_REGID>
MLS000082573

> <PUBCHEM_SUBSTANCE_COMMENT>
http://mlsmr.evotec.com/MLSMR_HomePage/pdf/pubchem_reference.pdf
MLSMR_SAMPLE_SUPPLIER: InterBioScreen
MLSMR_SUPPLIER_STRUCTURE_ID: STOCK4S-92597
MLSMR_COMPOUND_CLASS: DC

> <PUBCHEM_SUBSTANCE_SYNONYM>
MLS000082573
SMR000046177

> <PUBCHEM_XREF_EXT_ID>
MLS000082573

> <PUBCHEM_EXT_DATASOURCE_URL>
http://mlsmr.evotec.com/MLSMR_HomePage/

> <PUBCHEM_CID_ASSOCIATIONS>
665043  1

> <PUBCHEM_COORDINATE_TYPE>
1
3

$$$$
863868
  -OEChem-12251501292D

 34 38  0     0  0  0  0  0  0999 V2000
    8.6920   -5.2447    0.0000 Cl  0  0  0  0  0  0  0  0  0  0  0  0
    0.0000   -1.3190    0.0000 S   0  0  0  0  0  0  0  0  0  0  0  0
   -3.7006   -0.6045    0.0000 O   0  0  0  0  0  0  0  0  0  0  0  0
    4.7737   -1.2093    0.0000 O   0  0  0  0  0  0  0  0  0  0  0  0
    6.2435    3.9433    0.0000 O   0  0  0  0  0  0  0  0  0  0  0  0
    4.8050   -2.9818    0.0000 O   0  0  0  0  0  0  0  0  0  0  0  0
    2.4732   -1.3190    0.0000 N   0  0  0  0  0  0  0  0  0  0  0  0
    3.7372    0.8244    0.0000 N   0  0  0  0  0  0  0  0  0  0  0  0
    2.4694    2.7388    0.0000 N   0  0  0  0  0  0  0  0  0  0  0  0
    3.7569   -5.0780    0.0000 N   0  0  0  0  0  0  0  0  0  0  0  0
    1.2274    0.8244    0.0000 C   0  0  0  0  0  0  0  0  0  0  0  0
    1.2274   -0.6045    0.0000 C   0  0  0  0  0  0  0  0  0  0  0  0
   -1.2274    0.8244    0.0000 C   0  0  0  0  0  0  0  0  0  0  0  0
    2.4732    1.5389    0.0000 C   0  0  0  0  0  0  0  0  0  0  0  0
   -1.2274   -0.6045    0.0000 C   0  0  0  0  0  0  0  0  0  0  0  0
    3.7372   -0.6045    0.0000 C   0  0  0  0  0  0  0  0  0  0  0  0
   -2.4915    1.5389    0.0000 C   0  0  0  0  0  0  0  0  0  0  0  0
   -3.7006    0.8244    0.0000 C   0  0  0  0  0  0  0  0  0  0  0  0
   -2.4915   -1.3190    0.0000 C   0  0  0  0  0  0  0  0  0  0  0  0
    2.4670   -2.8205    0.0000 C   0  0  0  0  0  0  0  0  0  0  0  0
    5.0356    1.5781    0.0000 C   0  0  0  0  0  0  0  0  0  0  0  0
    3.7631   -3.5772    0.0000 C   0  0  0  0  0  0  0  0  0  0  0  0
    5.0332    3.0789    0.0000 C   0  0  0  0  0  0  0  0  0  0  0  0
   -4.7219    0.1944    0.0000 C   0  0  0  0  0  0  0  0  0  0  0  0
   -3.6779    2.0242    0.0000 C   0  0  0  0  0  0  0  0  0  0  0  0
    3.8164    3.9342    0.0000 C   0  0  0  0  0  0  0  0  0  0  0  0
    5.0530   -5.8346    0.0000 C   0  0  0  0  0  0  0  0  0  0  0  0
    5.7746    5.3681    0.0000 C   0  0  0  0  0  0  0  0  0  0  0  0
    4.2746    5.3625    0.0000 C   0  0  0  0  0  0  0  0  0  0  0  0
    6.3542   -5.0883    0.0000 C   0  0  0  0  0  0  0  0  0  0  0  0
    5.0489   -7.3347    0.0000 C   0  0  0  0  0  0  0  0  0  0  0  0
    7.6512   -5.8419    0.0000 C   0  0  0  0  0  0  0  0  0  0  0  0
    6.3459   -8.0883    0.0000 C   0  0  0  0  0  0  0  0  0  0  0  0
    7.6470   -7.3419    0.0000 C   0  0  0  0  0  0  0  0  0  0  0  0
  1 32  1  0  0  0  0
  2 12  1  0  0  0  0
  2 15  1  0  0  0  0
  3 18  1  0  0  0  0
  3 19  1  0  0  0  0
  4 16  2  0  0  0  0
  5 23  1  0  0  0  0
  5 28  1  0  0  0  0
  6 22  2  0  0  0  0
  7 12  1  0  0  0  0
  7 16  1  0  0  0  0
  7 20  1  0  0  0  0
  8 14  1  0  0  0  0
  8 16  1  0  0  0  0
  8 21  1  0  0  0  0
  9 14  2  3  0  0  0
 10 22  1  0  0  0  0
 10 27  1  0  0  0  0
 11 12  2  0  0  0  0
 11 13  1  0  0  0  0
 11 14  1  0  0  0  0
 13 15  2  0  0  0  0
 13 17  1  0  0  0  0
 15 19  1  0  0  0  0
 17 18  1  0  0  0  0
 18 24  1  0  0  0  0
 18 25  1  0  0  0  0
 20 22  1  0  0  0  0
 21 23  1  0  0  0  0
 23 26  2  0  0  0  0
 26 29  1  0  0  0  0
 27 30  1  0  0  0  0
 27 31  2  0  0  0  0
 28 29  2  0  0  0  0
 30 32  2  0  0  0  0
 31 33  1  0  0  0  0
 32 34  1  0  0  0  0
 33 34  2  0  0  0  0
M  END
> <PUBCHEM_COMPOUND_ID_TYPE>
0

> <PUBCHEM_TOTAL_CHARGE>
0

> <PUBCHEM_SUBSTANCE_ID>
863868

> <PUBCHEM_SUBSTANCE_VERSION>
5

> <PUBCHEM_EXT_DATASOURCE_NAME>
MLSMR

> <PUBCHEM_EXT_DATASOURCE_REGID>
MLS000082539

> <PUBCHEM_SUBSTANCE_COMMENT>
http://mlsmr.evotec.com/MLSMR_HomePage/pdf/pubchem_reference.pdf
MLSMR_SAMPLE_SUPPLIER: InterBioScreen
MLSMR_SUPPLIER_STRUCTURE_ID: STOCK4S-93254
MLSMR_COMPOUND_CLASS: DC

> <PUBCHEM_SUBSTANCE_SYNONYM>
MLS000082539
SMR000046197

> <PUBCHEM_XREF_EXT_ID>
MLS000082539

> <PUBCHEM_EXT_DATASOURCE_URL>
http://mlsmr.evotec.com/MLSMR_HomePage/

> <PUBCHEM_CID_ASSOCIATIONS>
665121  1

> <PUBCHEM_COORDINATE_TYPE>
1
3

$$$$
864026
  -OEChem-12251501292D

 27 30  0     0  0  0  0  0  0999 V2000
   -4.7022    0.7916    0.0000 O   0  0  0  0  0  0  0  0  0  0  0  0
   -4.7184   -2.3153    0.0000 O   0  0  0  0  0  0  0  0  0  0  0  0
    4.0907    0.0732    0.0000 O   0  0  0  0  0  0  0  0  0  0  0  0
    1.7503    0.0000    0.0000 N   0  0  0  0  0  0  0  0  0  0  0  0
    3.0631    2.1879    0.0000 N   0  0  0  0  0  0  0  0  0  0  0  0
    1.7385    4.4541    0.0000 N   0  0  0  0  0  0  0  0  0  0  0  0
    1.7160    7.4536    0.0000 N   0  0  0  0  0  0  0  0  0  0  0  0
    0.4558    0.6928    0.0000 C   0  0  0  0  0  0  0  0  0  0  0  0
   -0.8205    0.0000    0.0000 C   0  0  0  0  0  0  0  0  0  0  0  0
   -0.8205   -1.5498    0.0000 C   0  0  0  0  0  0  0  0  0  0  0  0
    3.0631    0.6928    0.0000 C   0  0  0  0  0  0  0  0  0  0  0  0
   -2.1332    0.6928    0.0000 C   0  0  0  0  0  0  0  0  0  0  0  0
    0.4558    2.1879    0.0000 C   0  0  0  0  0  0  0  0  0  0  0  0
   -3.4277    0.0000    0.0000 C   0  0  0  0  0  0  0  0  0  0  0  0
    1.7503   -1.5498    0.0000 C   0  0  0  0  0  0  0  0  0  0  0  0
    1.7503    2.9537    0.0000 C   0  0  0  0  0  0  0  0  0  0  0  0
    0.4558   -2.2973    0.0000 C   0  0  0  0  0  0  0  0  0  0  0  0
   -3.4277   -1.5498    0.0000 C   0  0  0  0  0  0  0  0  0  0  0  0
   -2.1332   -2.2973    0.0000 C   0  0  0  0  0  0  0  0  0  0  0  0
    0.4333    5.1950    0.0000 C   0  0  0  0  0  0  0  0  0  0  0  0
    0.4214    6.6958    0.0000 C   0  0  0  0  0  0  0  0  0  0  0  0
   -4.6640    1.9910    0.0000 C   0  0  0  0  0  0  0  0  0  0  0  0
   -4.7047   -3.5152    0.0000 C   0  0  0  0  0  0  0  0  0  0  0  0
   -0.8820    7.4382    0.0000 C   0  0  0  0  0  0  0  0  0  0  0  0
    1.7072    8.9535    0.0000 C   0  0  0  0  0  0  0  0  0  0  0  0
   -0.8909    8.9382    0.0000 C   0  0  0  0  0  0  0  0  0  0  0  0
    0.4037    9.6959    0.0000 C   0  0  0  0  0  0  0  0  0  0  0  0
  1 14  1  0  0  0  0
  1 22  1  0  0  0  0
  2 18  1  0  0  0  0
  2 23  1  0  0  0  0
  3 11  2  0  0  0  0
  4  8  1  0  0  0  0
  4 11  1  0  0  0  0
  4 15  1  0  0  0  0
  5 11  1  0  0  0  0
  5 16  2  0  0  0  0
  6 16  1  0  0  0  0
  6 20  1  0  0  0  0
  7 21  1  0  0  0  0
  7 25  2  0  0  0  0
  8  9  1  0  0  0  0
  8 13  2  0  0  0  0
  9 10  2  0  0  0  0
  9 12  1  0  0  0  0
 10 17  1  0  0  0  0
 10 19  1  0  0  0  0
 12 14  2  0  0  0  0
 13 16  1  0  0  0  0
 14 18  1  0  0  0  0
 15 17  1  0  0  0  0
 18 19  2  0  0  0  0
 20 21  1  0  0  0  0
 21 24  2  0  0  0  0
 24 26  1  0  0  0  0
 25 27  1  0  0  0  0
 26 27  2  0  0  0  0
M  END
> <PUBCHEM_COMPOUND_ID_TYPE>
0

> <PUBCHEM_TOTAL_CHARGE>
0

> <PUBCHEM_SUBSTANCE_ID>
864026

> <PUBCHEM_SUBSTANCE_VERSION>
5

> <PUBCHEM_EXT_DATASOURCE_NAME>
MLSMR

> <PUBCHEM_EXT_DATASOURCE_REGID>
MLS000041608

> <PUBCHEM_SUBSTANCE_COMMENT>
http://mlsmr.evotec.com/MLSMR_HomePage/pdf/pubchem_reference.pdf
MLSMR_SAMPLE_SUPPLIER: InterBioScreen
MLSMR_SUPPLIER_STRUCTURE_ID: STOCK4S-99018
MLSMR_COMPOUND_CLASS: DC

> <PUBCHEM_SUBSTANCE_SYNONYM>
MLS000041608
SMR000046352

> <PUBCHEM_XREF_EXT_ID>
MLS000041608

> <PUBCHEM_EXT_DATASOURCE_URL>
http://mlsmr.evotec.com/MLSMR_HomePage/

> <PUBCHEM_CID_ASSOCIATIONS>
665278  1

> <PUBCHEM_COORDINATE_TYPE>
1
3

$$$$
864032
  -OEChem-12251501292D

 19 20  0     1  0  0  0  0  0999 V2000
   -3.8969   -0.4545    0.0000 O   0  0  0  0  0  0  0  0  0  0  0  0
   -6.4994   -0.4568    0.0000 O   0  0  0  0  0  0  0  0  0  0  0  0
    2.5956   -2.7031    0.0000 O   0  0  0  0  0  0  0  0  0  0  0  0
   -2.6003    1.4977    0.0000 N   0  0  0  0  0  0  0  0  0  0  0  0
   -7.7985    1.4932    0.0000 N   0  0  0  0  0  0  0  0  0  0  0  0
   -5.2003    1.4932    0.0000 C   0  0  3  0  0  0  0  0  0  0  0  0
   -3.8990    0.7455    0.0000 C   0  0  0  0  0  0  0  0  0  0  0  0
   -6.4994    0.7432    0.0000 C   0  0  0  0  0  0  0  0  0  0  0  0
   -1.2990    0.7500    0.0000 C   0  0  0  0  0  0  0  0  0  0  0  0
   -5.2004    2.9933    0.0000 C   0  0  0  0  0  0  0  0  0  0  0  0
    1.2990   -0.7500    0.0000 C   0  0  0  0  0  0  0  0  0  0  0  0
    0.0000    1.5000    0.0000 C   0  0  0  0  0  0  0  0  0  0  0  0
   -1.2990   -0.7500    0.0000 C   0  0  0  0  0  0  0  0  0  0  0  0
    1.2990    0.7500    0.0000 C   0  0  0  0  0  0  0  0  0  0  0  0
    0.0000   -1.5000    0.0000 C   0  0  0  0  0  0  0  0  0  0  0  0
   -6.4995    3.7432    0.0000 C   0  0  0  0  0  0  0  0  0  0  0  0
    2.5973   -1.5031    0.0000 C   0  0  0  0  0  0  0  0  0  0  0  0
   -7.7985    2.9932    0.0000 C   0  0  0  0  0  0  0  0  0  0  0  0
    3.6375   -0.9049    0.0000 C   0  0  0  0  0  0  0  0  0  0  0  0
  1  7  2  0  0  0  0
  2  8  2  0  0  0  0
  3 17  2  0  0  0  0
  4  7  1  0  0  0  0
  4  9  1  0  0  0  0
  5  8  1  0  0  0  0
  5 18  1  0  0  0  0
  6  7  1  0  0  0  0
  6  8  1  0  0  0  0
  6 10  1  0  0  0  0
  9 12  2  0  0  0  0
  9 13  1  0  0  0  0
 10 16  1  0  0  0  0
 11 14  2  0  0  0  0
 11 15  1  0  0  0  0
 11 17  1  0  0  0  0
 12 14  1  0  0  0  0
 13 15  2  0  0  0  0
 16 18  1  0  0  0  0
 17 19  1  0  0  0  0
M  END
> <PUBCHEM_COMPOUND_ID_TYPE>
0

> <PUBCHEM_TOTAL_CHARGE>
0

> <PUBCHEM_SUBSTANCE_ID>
864032

> <PUBCHEM_SUBSTANCE_VERSION>
5

> <PUBCHEM_EXT_DATASOURCE_NAME>
MLSMR

> <PUBCHEM_EXT_DATASOURCE_REGID>
MLS000080450

> <PUBCHEM_SUBSTANCE_COMMENT>
http://mlsmr.evotec.com/MLSMR_HomePage/pdf/pubchem_reference.pdf
MLSMR_SAMPLE_SUPPLIER: InterBioScreen
MLSMR_SUPPLIER_STRUCTURE_ID: STOCK4S-96479
MLSMR_COMPOUND_CLASS: DC

> <PUBCHEM_SUBSTANCE_SYNONYM>
MLS000080450
SMR000035080

> <PUBCHEM_XREF_EXT_ID>
MLS000080450

> <PUBCHEM_EXT_DATASOURCE_URL>
http://mlsmr.evotec.com/MLSMR_HomePage/

> <PUBCHEM_CID_ASSOCIATIONS>
665283  1

> <PUBCHEM_COORDINATE_TYPE>
1
3

> <PUBCHEM_BONDANNOTATIONS>
6  7  3

$$$$
864043
  -OEChem-12251501292D

 35 38  0     1  0  0  0  0  0999 V2000
    8.9929    2.2504    0.0000 S   0  0  0  0  0  0  0  0  0  0  0  0
   -3.6486   -1.3517    0.0000 F   0  0  0  0  0  0  0  0  0  0  0  0
    3.6345    3.1520    0.0000 F   0  0  0  0  0  0  0  0  0  0  0  0
    1.2895    7.1981    0.0000 F   0  0  0  0  0  0  0  0  0  0  0  0
    1.2964   -2.6973    0.0000 O   0  0  0  0  0  0  0  0  0  0  0  0
    4.9326   -0.8949    0.0000 O   0  0  0  0  0  0  0  0  0  0  0  0
    3.8963   -2.6964    0.0000 O   0  0  0  0  0  0  0  0  0  0  0  0
    7.9534    1.6508    0.0000 O   0  0  0  0  0  0  0  0  0  0  0  0
   10.0323    1.6508    0.0000 O   0  0  0  0  0  0  0  0  0  0  0  0
    8.9929    1.0504    0.0000 O   0  0  0  0  0  0  0  0  0  0  0  0
   -3.9086    1.5029    0.0000 N   0  0  0  0  0  0  0  0  0  0  0  0
    1.2964    1.4973    0.0000 N   0  0  0  0  0  0  0  0  0  0  0  0
   -1.2964    1.4973    0.0000 N   0  0  0  0  0  0  0  0  0  0  0  0
   -7.3078    3.5205    0.0000 N   0  0  0  0  0  0  0  0  0  0  0  0
   -6.2890    1.5479    0.0000 C   0  0  3  0  0  0  0  0  0  0  0  0
   -5.0990    3.5574    0.0000 C   0  0  3  0  0  0  0  0  0  0  0  0
   -6.2769    2.9063    0.0000 C   0  0  0  0  0  0  0  0  0  0  0  0
    0.0000    0.7486    0.0000 C   0  0  0  0  0  0  0  0  0  0  0  0
   -2.6111    0.7486    0.0000 C   0  0  0  0  0  0  0  0  0  0  0  0
    0.0000   -0.7486    0.0000 C   0  0  0  0  0  0  0  0  0  0  0  0
   -5.1033    0.8458    0.0000 C   0  0  0  0  0  0  0  0  0  0  0  0
   -3.9133    2.8552    0.0000 C   0  0  0  0  0  0  0  0  0  0  0  0
   -2.6111   -0.7486    0.0000 C   0  0  0  0  0  0  0  0  0  0  0  0
    1.2964   -1.4973    0.0000 C   0  0  0  0  0  0  0  0  0  0  0  0
    2.5929   -0.7486    0.0000 C   0  0  0  0  0  0  0  0  0  0  0  0
   -1.2964   -1.4973    0.0000 C   0  0  0  0  0  0  0  0  0  0  0  0
    1.2964    2.9980    0.0000 C   0  0  0  0  0  0  0  0  0  0  0  0
    2.5929    0.7486    0.0000 C   0  0  0  0  0  0  0  0  0  0  0  0
    2.5942    3.7503    0.0000 C   0  0  0  0  0  0  0  0  0  0  0  0
    3.8942   -1.4964    0.0000 C   0  0  0  0  0  0  0  0  0  0  0  0
   -0.0039    3.7460    0.0000 C   0  0  0  0  0  0  0  0  0  0  0  0
    2.5918    5.2503    0.0000 C   0  0  0  0  0  0  0  0  0  0  0  0
   -0.0063    5.2460    0.0000 C   0  0  0  0  0  0  0  0  0  0  0  0
    1.2915    5.9981    0.0000 C   0  0  0  0  0  0  0  0  0  0  0  0
    8.9929    3.4504    0.0000 C   0  0  0  0  0  0  0  0  0  0  0  0
  1  8  2  0  0  0  0
  1  9  2  0  0  0  0
  1 10  1  0  0  0  0
  1 35  1  0  0  0  0
  2 23  1  0  0  0  0
  3 29  1  0  0  0  0
  4 34  1  0  0  0  0
  5 24  2  0  0  0  0
  6 30  2  0  0  0  0
  7 30  1  0  0  0  0
 11 19  1  0  0  0  0
 11 21  1  0  0  0  0
 11 22  1  0  0  0  0
 12 18  1  0  0  0  0
 12 27  1  0  0  0  0
 12 28  1  0  0  0  0
 13 18  1  0  0  0  0
 13 19  2  0  0  0  0
 14 17  1  0  0  0  0
 15 16  1  0  0  0  0
 15 17  1  0  0  0  0
 15 21  1  0  0  0  0
 16 17  1  0  0  0  0
 16 22  1  0  0  0  0
 18 20  2  0  0  0  0
 19 23  1  0  0  0  0
 20 24  1  0  0  0  0
 20 26  1  0  0  0  0
 23 26  2  0  0  0  0
 24 25  1  0  0  0  0
 25 28  2  0  0  0  0
 25 30  1  0  0  0  0
 27 29  1  0  0  0  0
 27 31  2  0  0  0  0
 29 32  2  0  0  0  0
 31 33  1  0  0  0  0
 32 34  1  0  0  0  0
 33 34  2  0  0  0  0
M  END
> <PUBCHEM_COMPOUND_ID_TYPE>
0

> <PUBCHEM_TOTAL_CHARGE>
0

> <PUBCHEM_SUBSTANCE_ID>
864043

> <PUBCHEM_SUBSTANCE_VERSION>
5

> <PUBCHEM_EXT_DATASOURCE_NAME>
MLSMR

> <PUBCHEM_EXT_DATASOURCE_REGID>
MLS000080907

> <PUBCHEM_SUBSTANCE_COMMENT>
http://mlsmr.evotec.com/MLSMR_HomePage/pdf/pubchem_reference.pdf
MLSMR_SAMPLE_SUPPLIER: InterBioScreen
MLSMR_SUPPLIER_STRUCTURE_ID: STOCK5S-04466
MLSMR_COMPOUND_CLASS: DC
SALT: 1 methanesulfonic acid

> <PUBCHEM_SUBSTANCE_SYNONYM>
MLS000080907
SMR000057550

> <PUBCHEM_XREF_EXT_ID>
MLS000080907

> <PUBCHEM_EXT_DATASOURCE_URL>
http://mlsmr.evotec.com/MLSMR_HomePage/

> <PUBCHEM_CID_ASSOCIATIONS>
665294  1
6395  2
481696  2

> <PUBCHEM_COORDINATE_TYPE>
1
3

> <PUBCHEM_BONDANNOTATIONS>
17  14  3
15  21  3
16  22  3

$$$$
864226
  -OEChem-12251501292D

 27 31  0     0  0  0  0  0  0999 V2000
   -1.0028    1.5132    0.0000 S   0  0  0  0  0  0  0  0  0  0  0  0
    0.2917   -0.7475    0.0000 N   0  0  0  0  0  0  0  0  0  0  0  0
   -1.0028   -1.5132    0.0000 N   0  0  0  0  0  0  0  0  0  0  0  0
    2.5889    0.0182    0.0000 N   0  0  0  0  0  0  0  0  0  0  0  0
    1.7138    1.2033    0.0000 N   0  0  0  0  0  0  0  0  0  0  0  0
    3.6393   -2.9446    0.0000 N   0  0  0  0  0  0  0  0  0  0  0  0
    3.7662   -4.4393    0.0000 N   0  0  0  0  0  0  0  0  0  0  0  0
    1.7138   -1.2033    0.0000 C   0  0  0  0  0  0  0  0  0  0  0  0
    0.2917    0.7475    0.0000 C   0  0  0  0  0  0  0  0  0  0  0  0
    2.1852   -2.6281    0.0000 C   0  0  0  0  0  0  0  0  0  0  0  0
   -2.3155   -0.7475    0.0000 C   0  0  0  0  0  0  0  0  0  0  0  0
   -3.6168   -1.4950    0.0000 C   0  0  0  0  0  0  0  0  0  0  0  0
   -2.3155    0.7475    0.0000 C   0  0  0  0  0  0  0  0  0  0  0  0
    1.4028   -3.8873    0.0000 C   0  0  0  0  0  0  0  0  0  0  0  0
    2.3840   -5.0218    0.0000 C   0  0  0  0  0  0  0  0  0  0  0  0
   -3.6203   -2.9951    0.0000 C   0  0  0  0  0  0  0  0  0  0  0  0
   -4.9143   -0.7422    0.0000 C   0  0  0  0  0  0  0  0  0  0  0  0
   -6.2184   -2.9893    0.0000 C   0  0  0  0  0  0  0  0  0  0  0  0
   -4.9210   -3.7422    0.0000 C   0  0  0  0  0  0  0  0  0  0  0  0
   -6.2150   -1.4893    0.0000 C   0  0  0  0  0  0  0  0  0  0  0  0
   -7.5198   -3.7367    0.0000 C   0  0  0  0  0  0  0  0  0  0  0  0
    2.1111   -6.1904    0.0000 C   0  0  0  0  0  0  0  0  0  0  0  0
   -7.5256   -5.2368    0.0000 C   0  0  0  0  0  0  0  0  0  0  0  0
   -8.8160   -2.9818    0.0000 C   0  0  0  0  0  0  0  0  0  0  0  0
   -8.8275   -5.9818    0.0000 C   0  0  0  0  0  0  0  0  0  0  0  0
  -10.1179   -3.7268    0.0000 C   0  0  0  0  0  0  0  0  0  0  0  0
  -10.1237   -5.2268    0.0000 C   0  0  0  0  0  0  0  0  0  0  0  0
  1  9  1  0  0  0  0
  1 13  1  0  0  0  0
  2  3  1  0  0  0  0
  2  8  1  0  0  0  0
  2  9  1  0  0  0  0
  3 11  2  0  0  0  0
  4  5  1  0  0  0  0
  4  8  2  0  0  0  0
  5  9  2  0  0  0  0
  6  7  1  0  0  0  0
  6 10  1  0  0  0  0
  7 15  2  0  0  0  0
  8 10  1  0  0  0  0
 10 14  2  0  0  0  0
 11 12  1  0  0  0  0
 11 13  1  0  0  0  0
 12 16  2  0  0  0  0
 12 17  1  0  0  0  0
 14 15  1  0  0  0  0
 15 22  1  0  0  0  0
 16 19  1  0  0  0  0
 17 20  2  0  0  0  0
 18 19  2  0  0  0  0
 18 20  1  0  0  0  0
 18 21  1  0  0  0  0
 21 23  2  0  0  0  0
 21 24  1  0  0  0  0
 23 25  1  0  0  0  0
 24 26  2  0  0  0  0
 25 27  2  0  0  0  0
 26 27  1  0  0  0  0
M  END
> <PUBCHEM_COMPOUND_ID_TYPE>
0

> <PUBCHEM_TOTAL_CHARGE>
0

> <PUBCHEM_SUBSTANCE_ID>
864226

> <PUBCHEM_SUBSTANCE_VERSION>
5

> <PUBCHEM_EXT_DATASOURCE_NAME>
MLSMR

> <PUBCHEM_EXT_DATASOURCE_REGID>
MLS000082991

> <PUBCHEM_SUBSTANCE_COMMENT>
http://mlsmr.evotec.com/MLSMR_HomePage/pdf/pubchem_reference.pdf
MLSMR_SAMPLE_SUPPLIER: InterBioScreen
MLSMR_SUPPLIER_STRUCTURE_ID: STOCK5S-10193
MLSMR_COMPOUND_CLASS: DC

> <PUBCHEM_SUBSTANCE_SYNONYM>
MLS000082991
SMR000046672

> <PUBCHEM_XREF_EXT_ID>
MLS000082991

> <PUBCHEM_EXT_DATASOURCE_URL>
http://mlsmr.evotec.com/MLSMR_HomePage/

> <PUBCHEM_CID_ASSOCIATIONS>
665473  1

> <PUBCHEM_COORDINATE_TYPE>
1
3

$$$$
864278
  -OEChem-12251501292D

 24 28  0     0  0  0  0  0  0999 V2000
   -7.2590    3.5868    0.0000 Br  0  0  0  0  0  0  0  0  0  0  0  0
   -1.0028   -1.5132    0.0000 S   0  0  0  0  0  0  0  0  0  0  0  0
    0.2917    0.7475    0.0000 N   0  0  0  0  0  0  0  0  0  0  0  0
   -1.0028    1.5132    0.0000 N   0  0  0  0  0  0  0  0  0  0  0  0
    2.5889    0.0182    0.0000 N   0  0  0  0  0  0  0  0  0  0  0  0
    1.7138   -1.2033    0.0000 N   0  0  0  0  0  0  0  0  0  0  0  0
    3.6328    2.9765    0.0000 N   0  0  0  0  0  0  0  0  0  0  0  0
    3.7478    4.4570    0.0000 N   0  0  0  0  0  0  0  0  0  0  0  0
    1.7138    1.2033    0.0000 C   0  0  0  0  0  0  0  0  0  0  0  0
    2.1749    2.6315    0.0000 C   0  0  0  0  0  0  0  0  0  0  0  0
    0.2917   -0.7475    0.0000 C   0  0  0  0  0  0  0  0  0  0  0  0
    1.3741    3.8962    0.0000 C   0  0  0  0  0  0  0  0  0  0  0  0
    2.3448    5.0200    0.0000 C   0  0  0  0  0  0  0  0  0  0  0  0
   -2.3155    0.7475    0.0000 C   0  0  0  0  0  0  0  0  0  0  0  0
   -2.3155   -0.7475    0.0000 C   0  0  0  0  0  0  0  0  0  0  0  0
   -3.6168    1.4950    0.0000 C   0  0  0  0  0  0  0  0  0  0  0  0
   -0.0180    4.4328    0.0000 C   0  0  0  0  0  0  0  0  0  0  0  0
    1.5621    6.2852    0.0000 C   0  0  0  0  0  0  0  0  0  0  0  0
    0.1125    5.9506    0.0000 C   0  0  0  0  0  0  0  0  0  0  0  0
   -4.9144    0.7421    0.0000 C   0  0  0  0  0  0  0  0  0  0  0  0
   -3.6204    2.9950    0.0000 C   0  0  0  0  0  0  0  0  0  0  0  0
   -6.2151    1.4892    0.0000 C   0  0  0  0  0  0  0  0  0  0  0  0
   -4.9211    3.7421    0.0000 C   0  0  0  0  0  0  0  0  0  0  0  0
   -6.2185    2.9892    0.0000 C   0  0  0  0  0  0  0  0  0  0  0  0
  1 24  1  0  0  0  0
  2 11  1  0  0  0  0
  2 15  1  0  0  0  0
  3  4  1  0  0  0  0
  3  9  1  0  0  0  0
  3 11  1  0  0  0  0
  4 14  2  0  0  0  0
  5  6  1  0  0  0  0
  5  9  2  0  0  0  0
  6 11  2  0  0  0  0
  7  8  1  0  0  0  0
  7 10  1  0  0  0  0
  8 13  2  0  0  0  0
  9 10  1  0  0  0  0
 10 12  2  0  0  0  0
 12 13  1  0  0  0  0
 12 17  1  0  0  0  0
 13 18  1  0  0  0  0
 14 15  1  0  0  0  0
 14 16  1  0  0  0  0
 16 20  2  0  0  0  0
 16 21  1  0  0  0  0
 17 19  1  0  0  0  0
 18 19  1  0  0  0  0
 20 22  1  0  0  0  0
 21 23  2  0  0  0  0
 22 24  2  0  0  0  0
 23 24  1  0  0  0  0
M  END
> <PUBCHEM_COMPOUND_ID_TYPE>
0

> <PUBCHEM_TOTAL_CHARGE>
0

> <PUBCHEM_SUBSTANCE_ID>
864278

> <PUBCHEM_SUBSTANCE_VERSION>
5

> <PUBCHEM_EXT_DATASOURCE_NAME>
MLSMR

> <PUBCHEM_EXT_DATASOURCE_REGID>
MLS000083009

> <PUBCHEM_SUBSTANCE_COMMENT>
http://mlsmr.evotec.com/MLSMR_HomePage/pdf/pubchem_reference.pdf
MLSMR_SAMPLE_SUPPLIER: InterBioScreen
MLSMR_SUPPLIER_STRUCTURE_ID: STOCK5S-08509
MLSMR_COMPOUND_CLASS: DC

> <PUBCHEM_SUBSTANCE_SYNONYM>
MLS000083009
SMR000046623

> <PUBCHEM_XREF_EXT_ID>
MLS000083009

> <PUBCHEM_EXT_DATASOURCE_URL>
http://mlsmr.evotec.com/MLSMR_HomePage/

> <PUBCHEM_CID_ASSOCIATIONS>
665525  1

> <PUBCHEM_COORDINATE_TYPE>
1
3

$$$$
864349
  -OEChem-12251501292D

 23 26  0     0  0  0  0  0  0999 V2000
   -2.6111    0.7486    0.0000 N   0  0  0  0  0  0  0  0  0  0  0  0
   -1.2964   -1.4973    0.0000 N   0  0  0  0  0  0  0  0  0  0  0  0
   -1.2919    2.9980    0.0000 N   0  0  0  0  0  0  0  0  0  0  0  0
   -5.2071   -0.7519    0.0000 N   0  0  0  0  0  0  0  0  0  0  0  0
   -1.2964    1.4973    0.0000 C   0  0  0  0  0  0  0  0  0  0  0  0
    0.0000    0.7486    0.0000 C   0  0  0  0  0  0  0  0  0  0  0  0
    0.0000   -0.7486    0.0000 C   0  0  0  0  0  0  0  0  0  0  0  0
   -2.6111   -0.7486    0.0000 C   0  0  0  0  0  0  0  0  0  0  0  0
   -3.9086   -1.5029    0.0000 C   0  0  0  0  0  0  0  0  0  0  0  0
    1.2964    1.4973    0.0000 C   0  0  0  0  0  0  0  0  0  0  0  0
    1.2964   -1.4973    0.0000 C   0  0  0  0  0  0  0  0  0  0  0  0
    0.0620    3.6609    0.0000 C   0  0  0  0  0  0  0  0  0  0  0  0
   -2.6409    3.6703    0.0000 C   0  0  0  0  0  0  0  0  0  0  0  0
    2.5929    0.7486    0.0000 C   0  0  0  0  0  0  0  0  0  0  0  0
    2.5929   -0.7486    0.0000 C   0  0  0  0  0  0  0  0  0  0  0  0
   -3.9097   -3.0028    0.0000 C   0  0  0  0  0  0  0  0  0  0  0  0
   -6.5067   -1.5010    0.0000 C   0  0  0  0  0  0  0  0  0  0  0  0
   -5.2093   -3.7519    0.0000 C   0  0  0  0  0  0  0  0  0  0  0  0
    0.4008    5.1222    0.0000 C   0  0  0  0  0  0  0  0  0  0  0  0
   -2.9697    5.1338    0.0000 C   0  0  0  0  0  0  0  0  0  0  0  0
   -6.5078   -3.0010    0.0000 C   0  0  0  0  0  0  0  0  0  0  0  0
   -2.0304    6.3033    0.0000 C   0  0  0  0  0  0  0  0  0  0  0  0
   -0.5304    6.2981    0.0000 C   0  0  0  0  0  0  0  0  0  0  0  0
  1  5  2  0  0  0  0
  1  8  1  0  0  0  0
  2  7  1  0  0  0  0
  2  8  2  0  0  0  0
  3  5  1  0  0  0  0
  3 12  1  0  0  0  0
  3 13  1  0  0  0  0
  4  9  1  0  0  0  0
  4 17  2  0  0  0  0
  5  6  1  0  0  0  0
  6  7  1  0  0  0  0
  6 10  2  0  0  0  0
  7 11  2  0  0  0  0
  8  9  1  0  0  0  0
  9 16  2  0  0  0  0
 10 14  1  0  0  0  0
 11 15  1  0  0  0  0
 12 19  1  0  0  0  0
 13 20  1  0  0  0  0
 14 15  2  0  0  0  0
 16 18  1  0  0  0  0
 17 21  1  0  0  0  0
 18 21  2  0  0  0  0
 19 23  1  0  0  0  0
 20 22  1  0  0  0  0
 22 23  1  0  0  0  0
M  END
> <PUBCHEM_COMPOUND_ID_TYPE>
0

> <PUBCHEM_TOTAL_CHARGE>
0

> <PUBCHEM_SUBSTANCE_ID>
864349

> <PUBCHEM_SUBSTANCE_VERSION>
5

> <PUBCHEM_EXT_DATASOURCE_NAME>
MLSMR

> <PUBCHEM_EXT_DATASOURCE_REGID>
MLS000042263

> <PUBCHEM_SUBSTANCE_COMMENT>
http://mlsmr.evotec.com/MLSMR_HomePage/pdf/pubchem_reference.pdf
MLSMR_SAMPLE_SUPPLIER: InterBioScreen
MLSMR_SUPPLIER_STRUCTURE_ID: STOCK5S-12874
MLSMR_COMPOUND_CLASS: DC

> <PUBCHEM_SUBSTANCE_SYNONYM>
MLS000042263
SMR000046752

> <PUBCHEM_XREF_EXT_ID>
MLS000042263

> <PUBCHEM_EXT_DATASOURCE_URL>
http://mlsmr.evotec.com/MLSMR_HomePage/

> <PUBCHEM_CID_ASSOCIATIONS>
665597  1

> <PUBCHEM_COORDINATE_TYPE>
1
3

$$$$
864370
  -OEChem-12251501292D

 27 31  0     0  0  0  0  0  0999 V2000
    1.7333   -0.7256    0.0000 S   0  0  0  0  0  0  0  0  0  0  0  0
   -0.2419    0.7054    0.0000 N   0  0  0  0  0  0  0  0  0  0  0  0
    0.9876    1.5922    0.0000 N   0  0  0  0  0  0  0  0  0  0  0  0
   -2.1968   -0.7054    0.0000 N   0  0  0  0  0  0  0  0  0  0  0  0
   -0.9876   -1.5720    0.0000 N   0  0  0  0  0  0  0  0  0  0  0  0
   -1.9824    3.3339    0.0000 N   0  0  0  0  0  0  0  0  0  0  0  0
   -3.0836    4.3303    0.0000 N   0  0  0  0  0  0  0  0  0  0  0  0
    7.8086    2.7958    0.0000 N   0  0  0  0  0  0  0  0  0  0  0  0
   -1.7333    0.7457    0.0000 C   0  0  0  0  0  0  0  0  0  0  0  0
    0.2217   -0.7054    0.0000 C   0  0  0  0  0  0  0  0  0  0  0  0
   -2.6020    1.9695    0.0000 C   0  0  0  0  0  0  0  0  0  0  0  0
   -4.0913    2.1092    0.0000 C   0  0  0  0  0  0  0  0  0  0  0  0
    2.1968    0.6852    0.0000 C   0  0  0  0  0  0  0  0  0  0  0  0
   -4.3870    3.5645    0.0000 C   0  0  0  0  0  0  0  0  0  0  0  0
    3.6284    1.1358    0.0000 C   0  0  0  0  0  0  0  0  0  0  0  0
   -5.3672    1.3358    0.0000 C   0  0  0  0  0  0  0  0  0  0  0  0
   -5.8667    3.7188    0.0000 C   0  0  0  0  0  0  0  0  0  0  0  0
   -6.4884    2.3672    0.0000 C   0  0  0  0  0  0  0  0  0  0  0  0
    4.7992    0.2058    0.0000 C   0  0  0  0  0  0  0  0  0  0  0  0
    3.8440    2.6219    0.0000 C   0  0  0  0  0  0  0  0  0  0  0  0
    6.4140    2.2411    0.0000 C   0  0  0  0  0  0  0  0  0  0  0  0
    6.1942    0.7573    0.0000 C   0  0  0  0  0  0  0  0  0  0  0  0
    5.2389    3.1734    0.0000 C   0  0  0  0  0  0  0  0  0  0  0  0
    8.0264    4.2808    0.0000 C   0  0  0  0  0  0  0  0  0  0  0  0
    8.9878    1.8675    0.0000 C   0  0  0  0  0  0  0  0  0  0  0  0
    9.1414    4.7243    0.0000 C   0  0  0  0  0  0  0  0  0  0  0  0
   10.1024    2.3122    0.0000 C   0  0  0  0  0  0  0  0  0  0  0  0
  1 10  1  0  0  0  0
  1 13  1  0  0  0  0
  2  3  1  0  0  0  0
  2  9  1  0  0  0  0
  2 10  1  0  0  0  0
  3 13  2  0  0  0  0
  4  5  1  0  0  0  0
  4  9  2  0  0  0  0
  5 10  2  0  0  0  0
  6  7  1  0  0  0  0
  6 11  1  0  0  0  0
  7 14  2  0  0  0  0
  8 21  1  0  0  0  0
  8 24  1  0  0  0  0
  8 25  1  0  0  0  0
  9 11  1  0  0  0  0
 11 12  2  0  0  0  0
 12 14  1  0  0  0  0
 12 16  1  0  0  0  0
 13 15  1  0  0  0  0
 14 17  1  0  0  0  0
 15 19  2  0  0  0  0
 15 20  1  0  0  0  0
 16 18  1  0  0  0  0
 17 18  1  0  0  0  0
 19 22  1  0  0  0  0
 20 23  2  0  0  0  0
 21 22  2  0  0  0  0
 21 23  1  0  0  0  0
 24 26  1  0  0  0  0
 25 27  1  0  0  0  0
M  END
> <PUBCHEM_COMPOUND_ID_TYPE>
0

> <PUBCHEM_TOTAL_CHARGE>
0

> <PUBCHEM_SUBSTANCE_ID>
864370

> <PUBCHEM_SUBSTANCE_VERSION>
5

> <PUBCHEM_EXT_DATASOURCE_NAME>
MLSMR

> <PUBCHEM_EXT_DATASOURCE_REGID>
MLS000082988

> <PUBCHEM_SUBSTANCE_COMMENT>
http://mlsmr.evotec.com/MLSMR_HomePage/pdf/pubchem_reference.pdf
MLSMR_SAMPLE_SUPPLIER: InterBioScreen
MLSMR_SUPPLIER_STRUCTURE_ID: STOCK5S-16870
MLSMR_COMPOUND_CLASS: DC

> <PUBCHEM_SUBSTANCE_SYNONYM>
MLS000082988
SMR000046885

> <PUBCHEM_XREF_EXT_ID>
MLS000082988

> <PUBCHEM_EXT_DATASOURCE_URL>
http://mlsmr.evotec.com/MLSMR_HomePage/

> <PUBCHEM_CID_ASSOCIATIONS>
665618  1

> <PUBCHEM_COORDINATE_TYPE>
1
3

$$$$
864446
  -OEChem-12251501292D

 20 22  0     0  0  0  0  0  0999 V2000
   -3.9511   -0.8815    0.0000 O   0  0  0  0  0  0  0  0  0  0  0  0
    1.2990    0.7500    0.0000 N   0  0  0  0  0  0  0  0  0  0  0  0
   -1.3002    3.7488    0.0000 N   0  0  0  0  0  0  0  0  0  0  0  0
    2.3383   -1.3500    0.0000 N   0  0  0  0  0  0  0  0  0  0  0  0
    0.0000   -4.2008    0.0000 N   0  0  0  0  0  0  0  0  0  0  0  0
   -1.2990   -0.7500    0.0000 C   0  0  0  0  0  0  0  0  0  0  0  0
    0.0000   -1.5000    0.0000 C   0  0  0  0  0  0  0  0  0  0  0  0
    0.0000    1.5000    0.0000 C   0  0  0  0  0  0  0  0  0  0  0  0
    1.2990   -0.7500    0.0000 C   0  0  0  0  0  0  0  0  0  0  0  0
   -2.5987   -1.5004    0.0000 C   0  0  0  0  0  0  0  0  0  0  0  0
   -1.2990    0.7500    0.0000 C   0  0  0  0  0  0  0  0  0  0  0  0
    0.0000    3.0008    0.0000 C   0  0  0  0  0  0  0  0  0  0  0  0
    0.0000   -3.0008    0.0000 C   0  0  0  0  0  0  0  0  0  0  0  0
   -2.7343   -2.9815    0.0000 C   0  0  0  0  0  0  0  0  0  0  0  0
    1.2978    3.7529    0.0000 C   0  0  0  0  0  0  0  0  0  0  0  0
   -4.9530   -1.9978    0.0000 C   0  0  0  0  0  0  0  0  0  0  0  0
   -4.2010   -3.2957    0.0000 C   0  0  0  0  0  0  0  0  0  0  0  0
   -1.3026    5.2488    0.0000 C   0  0  0  0  0  0  0  0  0  0  0  0
    1.2954    5.2529    0.0000 C   0  0  0  0  0  0  0  0  0  0  0  0
   -0.0048    6.0009    0.0000 C   0  0  0  0  0  0  0  0  0  0  0  0
  1 10  1  0  0  0  0
  1 16  1  0  0  0  0
  2  8  1  0  0  0  0
  2  9  2  0  0  0  0
  3 12  1  0  0  0  0
  3 18  2  0  0  0  0
  4  9  1  0  0  0  0
  5 13  3  0  0  0  0
  6  7  2  0  0  0  0
  6 10  1  0  0  0  0
  6 11  1  0  0  0  0
  7  9  1  0  0  0  0
  7 13  1  0  0  0  0
  8 11  2  0  0  0  0
  8 12  1  0  0  0  0
 10 14  2  0  0  0  0
 12 15  2  0  0  0  0
 14 17  1  0  0  0  0
 15 19  1  0  0  0  0
 16 17  2  0  0  0  0
 18 20  1  0  0  0  0
 19 20  2  0  0  0  0
M  END
> <PUBCHEM_COMPOUND_ID_TYPE>
0

> <PUBCHEM_TOTAL_CHARGE>
0

> <PUBCHEM_SUBSTANCE_ID>
864446

> <PUBCHEM_SUBSTANCE_VERSION>
5

> <PUBCHEM_EXT_DATASOURCE_NAME>
MLSMR

> <PUBCHEM_EXT_DATASOURCE_REGID>
MLS000082833

> <PUBCHEM_SUBSTANCE_COMMENT>
http://mlsmr.evotec.com/MLSMR_HomePage/pdf/pubchem_reference.pdf
MLSMR_SAMPLE_SUPPLIER: InterBioScreen
MLSMR_SUPPLIER_STRUCTURE_ID: STOCK5S-13415
MLSMR_COMPOUND_CLASS: DC

> <PUBCHEM_SUBSTANCE_SYNONYM>
MLS000082833
SMR000046770

> <PUBCHEM_XREF_EXT_ID>
MLS000082833

> <PUBCHEM_EXT_DATASOURCE_URL>
http://mlsmr.evotec.com/MLSMR_HomePage/

> <PUBCHEM_CID_ASSOCIATIONS>
665693  1

> <PUBCHEM_COORDINATE_TYPE>
1
3

$$$$
864475
  -OEChem-12251501292D

 21 23  0     0  0  0  0  0  0999 V2000
   -0.9991    2.7132    0.0000 O   0  0  0  0  0  0  0  0  0  0  0  0
    0.2917    0.7475    0.0000 N   0  0  0  0  0  0  0  0  0  0  0  0
   -1.0028   -1.5132    0.0000 N   0  0  0  0  0  0  0  0  0  0  0  0
    1.7138    1.2033    0.0000 N   0  0  0  0  0  0  0  0  0  0  0  0
    0.2917   -0.7475    0.0000 C   0  0  0  0  0  0  0  0  0  0  0  0
    1.7138   -1.2033    0.0000 C   0  0  0  0  0  0  0  0  0  0  0  0
    2.5889    0.0182    0.0000 C   0  0  0  0  0  0  0  0  0  0  0  0
   -1.0028    1.5132    0.0000 C   0  0  0  0  0  0  0  0  0  0  0  0
   -2.3155   -0.7475    0.0000 C   0  0  0  0  0  0  0  0  0  0  0  0
    2.1852   -2.6281    0.0000 C   0  0  0  0  0  0  0  0  0  0  0  0
   -2.3155    0.7475    0.0000 C   0  0  0  0  0  0  0  0  0  0  0  0
   -3.6202   -1.4892    0.0000 C   0  0  0  0  0  0  0  0  0  0  0  0
    3.6221   -3.0405    0.0000 C   0  0  0  0  0  0  0  0  0  0  0  0
    1.1007   -3.6669    0.0000 C   0  0  0  0  0  0  0  0  0  0  0  0
    3.7889    0.0269    0.0000 C   0  0  0  0  0  0  0  0  0  0  0  0
   -4.6557   -0.8828    0.0000 C   0  0  0  0  0  0  0  0  0  0  0  0
   -3.6279   -2.6892    0.0000 C   0  0  0  0  0  0  0  0  0  0  0  0
   -4.6632   -2.0826    0.0000 C   0  0  0  0  0  0  0  0  0  0  0  0
    3.9838   -4.4963    0.0000 C   0  0  0  0  0  0  0  0  0  0  0  0
    1.4624   -5.1227    0.0000 C   0  0  0  0  0  0  0  0  0  0  0  0
    2.9039   -5.5373    0.0000 C   0  0  0  0  0  0  0  0  0  0  0  0
  1  8  1  0  0  0  0
  2  4  1  0  0  0  0
  2  5  1  0  0  0  0
  2  8  1  0  0  0  0
  3  5  1  0  0  0  0
  3  9  2  0  0  0  0
  4  7  2  0  0  0  0
  5  6  2  0  0  0  0
  6  7  1  0  0  0  0
  6 10  1  0  0  0  0
  7 15  1  0  0  0  0
  8 11  2  0  0  0  0
  9 11  1  0  0  0  0
  9 12  1  0  0  0  0
 10 13  2  0  0  0  0
 10 14  1  0  0  0  0
 12 16  1  0  0  0  0
 12 17  1  0  0  0  0
 12 18  1  0  0  0  0
 13 19  1  0  0  0  0
 14 20  2  0  0  0  0
 19 21  2  0  0  0  0
 20 21  1  0  0  0  0
M  END
> <PUBCHEM_COMPOUND_ID_TYPE>
0

> <PUBCHEM_TOTAL_CHARGE>
0

> <PUBCHEM_SUBSTANCE_ID>
864475

> <PUBCHEM_SUBSTANCE_VERSION>
5

> <PUBCHEM_EXT_DATASOURCE_NAME>
MLSMR

> <PUBCHEM_EXT_DATASOURCE_REGID>
MLS000042225

> <PUBCHEM_SUBSTANCE_COMMENT>
http://mlsmr.evotec.com/MLSMR_HomePage/pdf/pubchem_reference.pdf
MLSMR_SAMPLE_SUPPLIER: InterBioScreen
MLSMR_SUPPLIER_STRUCTURE_ID: STOCK5S-22256
MLSMR_COMPOUND_CLASS: DC

> <PUBCHEM_SUBSTANCE_SYNONYM>
MLS000042225
SMR000047037

> <PUBCHEM_XREF_EXT_ID>
MLS000042225

> <PUBCHEM_EXT_DATASOURCE_URL>
http://mlsmr.evotec.com/MLSMR_HomePage/

> <PUBCHEM_CID_ASSOCIATIONS>
665720  1

> <PUBCHEM_COORDINATE_TYPE>
1
3

$$$$
864669
  -OEChem-12251501292D

 25 29  0     0  0  0  0  0  0999 V2000
   -4.9238    4.9421    0.0000 Cl  0  0  0  0  0  0  0  0  0  0  0  0
   -7.2590    3.5868    0.0000 Cl  0  0  0  0  0  0  0  0  0  0  0  0
   -1.0028   -1.5132    0.0000 S   0  0  0  0  0  0  0  0  0  0  0  0
    0.2917    0.7475    0.0000 N   0  0  0  0  0  0  0  0  0  0  0  0
   -1.0028    1.5132    0.0000 N   0  0  0  0  0  0  0  0  0  0  0  0
    2.5889    0.0182    0.0000 N   0  0  0  0  0  0  0  0  0  0  0  0
    1.7138   -1.2033    0.0000 N   0  0  0  0  0  0  0  0  0  0  0  0
    3.6328    2.9765    0.0000 N   0  0  0  0  0  0  0  0  0  0  0  0
    3.7478    4.4570    0.0000 N   0  0  0  0  0  0  0  0  0  0  0  0
    1.7138    1.2033    0.0000 C   0  0  0  0  0  0  0  0  0  0  0  0
    2.1749    2.6315    0.0000 C   0  0  0  0  0  0  0  0  0  0  0  0
    0.2917   -0.7475    0.0000 C   0  0  0  0  0  0  0  0  0  0  0  0
    1.3741    3.8962    0.0000 C   0  0  0  0  0  0  0  0  0  0  0  0
   -2.3155    0.7475    0.0000 C   0  0  0  0  0  0  0  0  0  0  0  0
    2.3448    5.0200    0.0000 C   0  0  0  0  0  0  0  0  0  0  0  0
   -3.6168    1.4950    0.0000 C   0  0  0  0  0  0  0  0  0  0  0  0
   -2.3155   -0.7475    0.0000 C   0  0  0  0  0  0  0  0  0  0  0  0
   -0.0180    4.4328    0.0000 C   0  0  0  0  0  0  0  0  0  0  0  0
    1.5621    6.2852    0.0000 C   0  0  0  0  0  0  0  0  0  0  0  0
    0.1125    5.9506    0.0000 C   0  0  0  0  0  0  0  0  0  0  0  0
   -3.6204    2.9950    0.0000 C   0  0  0  0  0  0  0  0  0  0  0  0
   -4.9144    0.7421    0.0000 C   0  0  0  0  0  0  0  0  0  0  0  0
   -4.9211    3.7421    0.0000 C   0  0  0  0  0  0  0  0  0  0  0  0
   -6.2185    2.9892    0.0000 C   0  0  0  0  0  0  0  0  0  0  0  0
   -6.2151    1.4892    0.0000 C   0  0  0  0  0  0  0  0  0  0  0  0
  1 23  1  0  0  0  0
  2 24  1  0  0  0  0
  3 12  1  0  0  0  0
  3 17  1  0  0  0  0
  4  5  1  0  0  0  0
  4 10  1  0  0  0  0
  4 12  1  0  0  0  0
  5 14  2  0  0  0  0
  6  7  1  0  0  0  0
  6 10  2  0  0  0  0
  7 12  2  0  0  0  0
  8  9  1  0  0  0  0
  8 11  1  0  0  0  0
  9 15  2  0  0  0  0
 10 11  1  0  0  0  0
 11 13  2  0  0  0  0
 13 15  1  0  0  0  0
 13 18  1  0  0  0  0
 14 16  1  0  0  0  0
 14 17  1  0  0  0  0
 15 19  1  0  0  0  0
 16 21  1  0  0  0  0
 16 22  2  0  0  0  0
 18 20  1  0  0  0  0
 19 20  1  0  0  0  0
 21 23  2  0  0  0  0
 22 25  1  0  0  0  0
 23 24  1  0  0  0  0
 24 25  2  0  0  0  0
M  END
> <PUBCHEM_COMPOUND_ID_TYPE>
0

> <PUBCHEM_TOTAL_CHARGE>
0

> <PUBCHEM_SUBSTANCE_ID>
864669

> <PUBCHEM_SUBSTANCE_VERSION>
5

> <PUBCHEM_EXT_DATASOURCE_NAME>
MLSMR

> <PUBCHEM_EXT_DATASOURCE_REGID>
MLS000083032

> <PUBCHEM_SUBSTANCE_COMMENT>
http://mlsmr.evotec.com/MLSMR_HomePage/pdf/pubchem_reference.pdf
MLSMR_SAMPLE_SUPPLIER: InterBioScreen
MLSMR_SUPPLIER_STRUCTURE_ID: STOCK5S-25894
MLSMR_COMPOUND_CLASS: DC

> <PUBCHEM_SUBSTANCE_SYNONYM>
MLS000083032
SMR000047142

> <PUBCHEM_XREF_EXT_ID>
MLS000083032

> <PUBCHEM_EXT_DATASOURCE_URL>
http://mlsmr.evotec.com/MLSMR_HomePage/

> <PUBCHEM_CID_ASSOCIATIONS>
665910  1

> <PUBCHEM_COORDINATE_TYPE>
1
3

$$$$
864710
  -OEChem-12251501292D

 32 36  0     1  0  0  0  0  0999 V2000
    6.0832    3.4608    0.0000 F   0  0  0  0  0  0  0  0  0  0  0  0
    3.9636    2.4503    0.0000 O   0  0  0  0  0  0  0  0  0  0  0  0
    0.6320   -0.8944    0.0000 O   0  0  0  0  0  0  0  0  0  0  0  0
    5.1589   -2.0579    0.0000 O   0  0  0  0  0  0  0  0  0  0  0  0
    0.8951    3.1660    0.0000 N   0  0  3  0  0  0  0  0  0  0  0  0
    2.8510   -1.6244    0.0000 N   0  0  0  0  0  0  0  0  0  0  0  0
    4.7075    0.1989    0.0000 N   0  0  0  0  0  0  0  0  0  0  0  0
    3.4809    4.6578    0.0000 N   0  0  3  0  0  0  0  0  0  0  0  0
   -4.0090    0.2999    0.0000 N   0  0  0  0  0  0  0  0  0  0  0  0
    2.1880    0.8951    0.0000 C   0  0  0  0  0  0  0  0  0  0  0  0
    2.1880    2.3869    0.0000 C   0  0  3  0  0  0  0  0  0  0  0  0
    3.6466    1.2929    0.0000 C   0  0  0  0  0  0  0  0  0  0  0  0
    1.7902   -0.5801    0.0000 C   0  0  0  0  0  0  0  0  0  0  0  0
    0.8951    0.1326    0.0000 C   0  0  0  0  0  0  0  0  0  0  0  0
   -0.3978    2.3869    0.0000 C   0  0  0  0  0  0  0  0  0  0  0  0
   -0.3978    0.8951    0.0000 C   0  0  0  0  0  0  0  0  0  0  0  0
    3.4809    3.1660    0.0000 C   0  0  0  0  0  0  0  0  0  0  0  0
    4.3097   -1.2100    0.0000 C   0  0  0  0  0  0  0  0  0  0  0  0
    0.8951    4.6578    0.0000 C   0  0  0  0  0  0  0  0  0  0  0  0
   -1.6741    0.1326    0.0000 C   0  0  0  0  0  0  0  0  0  0  0  0
   -1.6741    3.1660    0.0000 C   0  0  0  0  0  0  0  0  0  0  0  0
    2.1880    5.4037    0.0000 C   0  0  0  0  0  0  0  0  0  0  0  0
    4.7805    5.4083    0.0000 C   0  0  0  0  0  0  0  0  0  0  0  0
   -2.9670    0.8951    0.0000 C   0  0  0  0  0  0  0  0  0  0  0  0
    2.5537   -2.7870    0.0000 C   0  0  0  0  0  0  0  0  0  0  0  0
    5.8710    0.4928    0.0000 C   0  0  0  0  0  0  0  0  0  0  0  0
   -2.9670    2.3869    0.0000 C   0  0  0  0  0  0  0  0  0  0  0  0
    6.0810    4.6608    0.0000 C   0  0  0  0  0  0  0  0  0  0  0  0
    4.7778    6.9084    0.0000 C   0  0  0  0  0  0  0  0  0  0  0  0
    7.3786    5.4132    0.0000 C   0  0  0  0  0  0  0  0  0  0  0  0
    6.0754    7.6608    0.0000 C   0  0  0  0  0  0  0  0  0  0  0  0
    7.3758    6.9132    0.0000 C   0  0  0  0  0  0  0  0  0  0  0  0
  1 28  1  0  0  0  0
  2 12  2  0  0  0  0
  3 13  2  0  0  0  0
  4 18  2  0  0  0  0
  5 11  1  0  0  0  0
  5 15  1  0  0  0  0
  5 19  1  0  0  0  0
  6 13  1  0  0  0  0
  6 18  1  0  0  0  0
  6 25  1  0  0  0  0
  7 12  1  0  0  0  0
  7 18  1  0  0  0  0
  7 26  1  0  0  0  0
  8 17  1  0  0  0  0
  8 22  1  0  0  0  0
  8 23  1  0  0  0  0
  9 24  1  0  0  0  0
 10 11  1  0  0  0  0
 10 12  1  0  0  0  0
 10 13  1  0  0  0  0
 10 14  1  0  0  0  0
 11 17  1  0  0  0  0
 14 16  1  0  0  0  0
 15 16  1  0  0  0  0
 15 21  2  0  0  0  0
 16 20  2  0  0  0  0
 19 22  1  0  0  0  0
 20 24  1  0  0  0  0
 21 27  1  0  0  0  0
 23 28  1  0  0  0  0
 23 29  2  0  0  0  0
 24 27  2  0  0  0  0
 28 30  2  0  0  0  0
 29 31  1  0  0  0  0
 30 32  1  0  0  0  0
 31 32  2  0  0  0  0
M  END
> <PUBCHEM_COMPOUND_ID_TYPE>
0

> <PUBCHEM_TOTAL_CHARGE>
0

> <PUBCHEM_SUBSTANCE_ID>
864710

> <PUBCHEM_SUBSTANCE_VERSION>
5

> <PUBCHEM_EXT_DATASOURCE_NAME>
MLSMR

> <PUBCHEM_EXT_DATASOURCE_REGID>
MLS000083551

> <PUBCHEM_SUBSTANCE_COMMENT>
http://mlsmr.evotec.com/MLSMR_HomePage/pdf/pubchem_reference.pdf
MLSMR_SAMPLE_SUPPLIER: InterBioScreen
MLSMR_SUPPLIER_STRUCTURE_ID: STOCK5S-27003
MLSMR_COMPOUND_CLASS: DC

> <PUBCHEM_SUBSTANCE_SYNONYM>
MLS000083551
SMR000047193

> <PUBCHEM_XREF_EXT_ID>
MLS000083551

> <PUBCHEM_EXT_DATASOURCE_URL>
http://mlsmr.evotec.com/MLSMR_HomePage/

> <PUBCHEM_CID_ASSOCIATIONS>
665951  1

> <PUBCHEM_COORDINATE_TYPE>
1
3

> <PUBCHEM_BONDANNOTATIONS>
11  17  3

$$$$
865232
  -OEChem-12251501292D

 33 37  0     0  0  0  0  0  0999 V2000
   -7.5464    5.8370    0.0000 Cl  0  0  0  0  0  0  0  0  0  0  0  0
    0.0037   -2.7002    0.0000 O   0  0  0  0  0  0  0  0  0  0  0  0
   -6.2352   -0.9050    0.0000 O   0  0  0  0  0  0  0  0  0  0  0  0
   -7.6994   -6.1219    0.0000 O   0  0  0  0  0  0  0  0  0  0  0  0
   -2.5978    1.5002    0.0000 N   0  0  0  0  0  0  0  0  0  0  0  0
    1.2806   -0.7501    0.0000 N   0  0  0  0  0  0  0  0  0  0  0  0
    0.0000    1.5002    0.0000 N   0  0  0  0  0  0  0  0  0  0  0  0
   -4.9360    1.3500    0.0000 N   0  0  0  0  0  0  0  0  0  0  0  0
   -5.1928   -3.0040    0.0000 N   0  0  0  0  0  0  0  0  0  0  0  0
   -1.2989    0.7501    0.0000 C   0  0  0  0  0  0  0  0  0  0  0  0
   -1.2989   -0.7501    0.0000 C   0  0  0  0  0  0  0  0  0  0  0  0
    0.0000   -1.5002    0.0000 C   0  0  0  0  0  0  0  0  0  0  0  0
   -3.8968    0.7501    0.0000 C   0  0  0  0  0  0  0  0  0  0  0  0
   -3.8968   -0.7501    0.0000 C   0  0  0  0  0  0  0  0  0  0  0  0
    1.2806    0.7501    0.0000 C   0  0  0  0  0  0  0  0  0  0  0  0
   -2.5978   -1.5002    0.0000 C   0  0  0  0  0  0  0  0  0  0  0  0
   -2.6009    3.0010    0.0000 C   0  0  0  0  0  0  0  0  0  0  0  0
   -5.1950   -1.5032    0.0000 C   0  0  0  0  0  0  0  0  0  0  0  0
    2.5978   -1.5002    0.0000 C   0  0  0  0  0  0  0  0  0  0  0  0
    2.5978    1.5002    0.0000 C   0  0  0  0  0  0  0  0  0  0  0  0
   -3.9017    3.7496    0.0000 C   0  0  0  0  0  0  0  0  0  0  0  0
    3.8968   -0.7501    0.0000 C   0  0  0  0  0  0  0  0  0  0  0  0
    3.8968    0.7501    0.0000 C   0  0  0  0  0  0  0  0  0  0  0  0
   -3.9070    5.2496    0.0000 C   0  0  0  0  0  0  0  0  0  0  0  0
   -5.1983    2.9951    0.0000 C   0  0  0  0  0  0  0  0  0  0  0  0
   -6.4910   -3.7571    0.0000 C   0  0  0  0  0  0  0  0  0  0  0  0
   -5.2086    5.9951    0.0000 C   0  0  0  0  0  0  0  0  0  0  0  0
   -6.4999    3.7406    0.0000 C   0  0  0  0  0  0  0  0  0  0  0  0
   -6.4889   -5.2579    0.0000 C   0  0  0  0  0  0  0  0  0  0  0  0
   -6.5051    5.2406    0.0000 C   0  0  0  0  0  0  0  0  0  0  0  0
   -5.2724   -6.1135    0.0000 C   0  0  0  0  0  0  0  0  0  0  0  0
   -7.2309   -7.5469    0.0000 C   0  0  0  0  0  0  0  0  0  0  0  0
   -5.7310   -7.5417    0.0000 C   0  0  0  0  0  0  0  0  0  0  0  0
  1 30  1  0  0  0  0
  2 12  2  0  0  0  0
  3 18  2  0  0  0  0
  4 29  1  0  0  0  0
  4 32  1  0  0  0  0
  5 10  1  0  0  0  0
  5 13  1  0  0  0  0
  5 17  1  0  0  0  0
  6 12  1  0  0  0  0
  6 15  1  0  0  0  0
  6 19  1  0  0  0  0
  7 10  1  0  0  0  0
  7 15  2  0  0  0  0
  8 13  2  3  0  0  0
  9 18  1  0  0  0  0
  9 26  1  0  0  0  0
 10 11  2  0  0  0  0
 11 12  1  0  0  0  0
 11 16  1  0  0  0  0
 13 14  1  0  0  0  0
 14 16  2  0  0  0  0
 14 18  1  0  0  0  0
 15 20  1  0  0  0  0
 17 21  1  0  0  0  0
 19 22  2  0  0  0  0
 20 23  2  0  0  0  0
 21 24  2  0  0  0  0
 21 25  1  0  0  0  0
 22 23  1  0  0  0  0
 24 27  1  0  0  0  0
 25 28  2  0  0  0  0
 26 29  1  0  0  0  0
 27 30  2  0  0  0  0
 28 30  1  0  0  0  0
 29 31  2  0  0  0  0
 31 33  1  0  0  0  0
 32 33  2  0  0  0  0
M  END
> <PUBCHEM_COMPOUND_ID_TYPE>
0

> <PUBCHEM_TOTAL_CHARGE>
0

> <PUBCHEM_SUBSTANCE_ID>
865232

> <PUBCHEM_SUBSTANCE_VERSION>
5

> <PUBCHEM_EXT_DATASOURCE_NAME>
MLSMR

> <PUBCHEM_EXT_DATASOURCE_REGID>
MLS000083283

> <PUBCHEM_SUBSTANCE_COMMENT>
http://mlsmr.evotec.com/MLSMR_HomePage/pdf/pubchem_reference.pdf
MLSMR_SAMPLE_SUPPLIER: InterBioScreen
MLSMR_SUPPLIER_STRUCTURE_ID: STOCK5S-40278
MLSMR_COMPOUND_CLASS: DC

> <PUBCHEM_SUBSTANCE_SYNONYM>
MLS000083283
SMR000047818

> <PUBCHEM_XREF_EXT_ID>
MLS000083283

> <PUBCHEM_EXT_DATASOURCE_URL>
http://mlsmr.evotec.com/MLSMR_HomePage/

> <PUBCHEM_CID_ASSOCIATIONS>
666486  1

> <PUBCHEM_COORDINATE_TYPE>
1
3

$$$$
3711154
  -OEChem-12251501292D

 29 32  0     0  0  0  0  0  0999 V2000
    4.9531   -1.9978    0.0000 S   0  0  0  0  0  0  0  0  0  0  0  0
    4.8111   -4.6641    0.0000 S   0  0  0  0  0  0  0  0  0  0  0  0
    4.1955    0.2934    0.0000 S   0  0  0  0  0  0  0  0  0  0  0  0
    6.2096   -7.1629    0.0000 O   0  0  0  0  0  0  0  0  0  0  0  0
   14.3455   -8.7411    0.0000 O   0  0  0  0  0  0  0  0  0  0  0  0
   10.6047   -7.3297    0.0000 N   0  0  0  0  0  0  0  0  0  0  0  0
    2.5987   -1.5004    0.0000 N   0  0  0  0  0  0  0  0  0  0  0  0
    2.7343   -2.9815    0.0000 N   0  0  0  0  0  0  0  0  0  0  0  0
    8.4074   -6.3490    0.0000 C   0  0  0  0  0  0  0  0  0  0  0  0
    9.1381   -7.6443    0.0000 C   0  0  0  0  0  0  0  0  0  0  0  0
   10.7587   -5.8376    0.0000 C   0  0  0  0  0  0  0  0  0  0  0  0
    9.3872   -5.2301    0.0000 C   0  0  0  0  0  0  0  0  0  0  0  0
    4.2010   -3.2956    0.0000 C   0  0  0  0  0  0  0  0  0  0  0  0
    6.9148   -6.1919    0.0000 C   0  0  0  0  0  0  0  0  0  0  0  0
    3.9511   -0.8815    0.0000 C   0  0  0  0  0  0  0  0  0  0  0  0
    1.2990   -0.7500    0.0000 C   0  0  0  0  0  0  0  0  0  0  0  0
   11.7221   -8.3277    0.0000 C   0  0  0  0  0  0  0  0  0  0  0  0
    6.3037   -4.8211    0.0000 C   0  0  0  0  0  0  0  0  0  0  0  0
   13.1479   -7.8592    0.0000 C   0  0  0  0  0  0  0  0  0  0  0  0
    8.6456   -8.7386    0.0000 C   0  0  0  0  0  0  0  0  0  0  0  0
    1.2990    0.7500    0.0000 C   0  0  0  0  0  0  0  0  0  0  0  0
    0.0000   -1.5000    0.0000 C   0  0  0  0  0  0  0  0  0  0  0  0
   11.7968   -5.2356    0.0000 C   0  0  0  0  0  0  0  0  0  0  0  0
   13.5830   -6.4370    0.0000 C   0  0  0  0  0  0  0  0  0  0  0  0
    0.0000    1.5000    0.0000 C   0  0  0  0  0  0  0  0  0  0  0  0
   -1.2990   -0.7500    0.0000 C   0  0  0  0  0  0  0  0  0  0  0  0
   -1.2990    0.7500    0.0000 C   0  0  0  0  0  0  0  0  0  0  0  0
   15.5542   -7.8529    0.0000 C   0  0  0  0  0  0  0  0  0  0  0  0
   15.0830   -6.4289    0.0000 C   0  0  0  0  0  0  0  0  0  0  0  0
  1 13  1  0  0  0  0
  1 15  1  0  0  0  0
  2 13  1  0  0  0  0
  2 18  1  0  0  0  0
  3 15  2  0  0  0  0
  4 14  2  0  0  0  0
  5 19  1  0  0  0  0
  5 28  1  0  0  0  0
  6 10  1  0  0  0  0
  6 11  1  0  0  0  0
  6 17  1  0  0  0  0
  7  8  1  0  0  0  0
  7 15  1  0  0  0  0
  7 16  1  0  0  0  0
  8 13  2  0  0  0  0
  9 10  2  0  0  0  0
  9 12  1  0  0  0  0
  9 14  1  0  0  0  0
 10 20  1  0  0  0  0
 11 12  2  0  0  0  0
 11 23  1  0  0  0  0
 14 18  1  0  0  0  0
 16 21  2  0  0  0  0
 16 22  1  0  0  0  0
 17 19  1  0  0  0  0
 19 24  2  0  0  0  0
 21 25  1  0  0  0  0
 22 26  2  0  0  0  0
 24 29  1  0  0  0  0
 25 27  2  0  0  0  0
 26 27  1  0  0  0  0
 28 29  2  0  0  0  0
M  END
> <PUBCHEM_COMPOUND_ID_TYPE>
0

> <PUBCHEM_TOTAL_CHARGE>
0

> <PUBCHEM_SUBSTANCE_ID>
3711154

> <PUBCHEM_SUBSTANCE_VERSION>
5

> <PUBCHEM_EXT_DATASOURCE_NAME>
MLSMR

> <PUBCHEM_EXT_DATASOURCE_REGID>
MLS000097608

> <PUBCHEM_SUBSTANCE_COMMENT>
http://mlsmr.evotec.com/MLSMR_HomePage/pdf/pubchem_reference.pdf
MLSMR_SAMPLE_SUPPLIER: Enamine
MLSMR_SUPPLIER_STRUCTURE_ID: T5336125
MLSMR_COMPOUND_CLASS: DC

> <PUBCHEM_SUBSTANCE_SYNONYM>
MLS000097608
SMR000064625

> <PUBCHEM_XREF_EXT_ID>
MLS000097608

> <PUBCHEM_EXT_DATASOURCE_URL>
http://mlsmr.evotec.com/MLSMR_HomePage/

> <PUBCHEM_CID_ASSOCIATIONS>
2532303  1

> <PUBCHEM_COORDINATE_TYPE>
1
3

$$$$
3711314
  -OEChem-12251501292D

 20 23  0     1  0  0  0  0  0999 V2000
    1.7138   -1.2033    0.0000 S   0  0  0  0  0  0  0  0  0  0  0  0
   -0.9991    2.7132    0.0000 O   0  0  0  0  0  0  0  0  0  0  0  0
    0.2917    0.7475    0.0000 N   0  0  0  0  0  0  0  0  0  0  0  0
   -3.6267   -2.9927    0.0000 N   0  0  3  0  0  0  0  0  0  0  0  0
   -1.0028   -1.5132    0.0000 N   0  0  0  0  0  0  0  0  0  0  0  0
    0.2917   -0.7475    0.0000 C   0  0  0  0  0  0  0  0  0  0  0  0
   -2.3155   -0.7475    0.0000 C   0  0  0  0  0  0  0  0  0  0  0  0
   -1.0028    1.5132    0.0000 C   0  0  0  0  0  0  0  0  0  0  0  0
   -4.8376   -3.8453    0.0000 C   0  0  0  0  0  0  0  0  0  0  0  0
   -2.3155    0.7475    0.0000 C   0  0  0  0  0  0  0  0  0  0  0  0
   -3.6187   -1.4919    0.0000 C   0  0  0  0  0  0  0  0  0  0  0  0
   -4.3738   -5.2665    0.0000 C   0  0  0  0  0  0  0  0  0  0  0  0
    1.7138    1.2033    0.0000 C   0  0  0  0  0  0  0  0  0  0  0  0
   -2.4162   -3.8605    0.0000 C   0  0  0  0  0  0  0  0  0  0  0  0
    2.5889    0.0182    0.0000 C   0  0  0  0  0  0  0  0  0  0  0  0
   -2.8805   -5.2586    0.0000 C   0  0  0  0  0  0  0  0  0  0  0  0
   -6.3058   -3.5189    0.0000 C   0  0  0  0  0  0  0  0  0  0  0  0
   -5.3668   -6.3961    0.0000 C   0  0  0  0  0  0  0  0  0  0  0  0
   -7.3161   -4.6542    0.0000 C   0  0  0  0  0  0  0  0  0  0  0  0
   -6.8523   -6.0754    0.0000 C   0  0  0  0  0  0  0  0  0  0  0  0
  1  6  1  0  0  0  0
  1 15  1  0  0  0  0
  2  8  2  0  0  0  0
  3  6  1  0  0  0  0
  3  8  1  0  0  0  0
  3 13  1  0  0  0  0
  4  9  1  0  0  0  0
  4 11  1  0  0  0  0
  4 14  1  0  0  0  0
  5  6  2  0  0  0  0
  5  7  1  0  0  0  0
  7 10  2  0  0  0  0
  7 11  1  0  0  0  0
  8 10  1  0  0  0  0
  9 12  1  0  0  0  0
  9 17  2  0  0  0  0
 12 16  1  0  0  0  0
 12 18  2  0  0  0  0
 13 15  2  0  0  0  0
 14 16  1  0  0  0  0
 17 19  1  0  0  0  0
 18 20  1  0  0  0  0
 19 20  2  0  0  0  0
M  END
> <PUBCHEM_COMPOUND_ID_TYPE>
0

> <PUBCHEM_TOTAL_CHARGE>
0

> <PUBCHEM_SUBSTANCE_ID>
3711314

> <PUBCHEM_SUBSTANCE_VERSION>
5

> <PUBCHEM_EXT_DATASOURCE_NAME>
MLSMR

> <PUBCHEM_EXT_DATASOURCE_REGID>
MLS000081688

> <PUBCHEM_SUBSTANCE_COMMENT>
http://mlsmr.evotec.com/MLSMR_HomePage/pdf/pubchem_reference.pdf
MLSMR_SAMPLE_SUPPLIER: Enamine
MLSMR_SUPPLIER_STRUCTURE_ID: T0516-6545
MLSMR_COMPOUND_CLASS: DC

> <PUBCHEM_SUBSTANCE_SYNONYM>
MLS000081688
SMR000062931

> <PUBCHEM_XREF_EXT_ID>
MLS000081688

> <PUBCHEM_EXT_DATASOURCE_URL>
http://mlsmr.evotec.com/MLSMR_HomePage/

> <PUBCHEM_CID_ASSOCIATIONS>
2997591  1

> <PUBCHEM_COORDINATE_TYPE>
1
3

$$$$
3711892
  -OEChem-12251501292D

 21 23  0     0  0  0  0  0  0999 V2000
   -2.5972   -1.5031    0.0000 O   0  0  0  0  0  0  0  0  0  0  0  0
    3.6375   -0.9049    0.0000 O   0  0  0  0  0  0  0  0  0  0  0  0
    2.5951   -3.0039    0.0000 N   0  0  0  0  0  0  0  0  0  0  0  0
    4.0312   -5.2378    0.0000 N   0  0  0  0  0  0  0  0  0  0  0  0
    5.2447   -3.1359    0.0000 N   0  0  0  0  0  0  0  0  0  0  0  0
    5.4984   -5.5497    0.0000 N   0  0  0  0  0  0  0  0  0  0  0  0
    6.2484   -4.2507    0.0000 N   0  0  0  0  0  0  0  0  0  0  0  0
    1.2990   -0.7500    0.0000 C   0  0  0  0  0  0  0  0  0  0  0  0
    2.5973   -1.5031    0.0000 C   0  0  0  0  0  0  0  0  0  0  0  0
   -1.2990   -0.7500    0.0000 C   0  0  0  0  0  0  0  0  0  0  0  0
    0.0000   -1.5000    0.0000 C   0  0  0  0  0  0  0  0  0  0  0  0
    3.8933   -3.7570    0.0000 C   0  0  0  0  0  0  0  0  0  0  0  0
    1.2990    0.7500    0.0000 C   0  0  0  0  0  0  0  0  0  0  0  0
   -1.2990    0.7500    0.0000 C   0  0  0  0  0  0  0  0  0  0  0  0
   -2.5951   -3.0039    0.0000 C   0  0  0  0  0  0  0  0  0  0  0  0
    0.0000    1.5000    0.0000 C   0  0  0  0  0  0  0  0  0  0  0  0
   -3.8915   -3.7585    0.0000 C   0  0  0  0  0  0  0  0  0  0  0  0
   -1.2935   -3.7495    0.0000 C   0  0  0  0  0  0  0  0  0  0  0  0
   -3.8863   -5.2585    0.0000 C   0  0  0  0  0  0  0  0  0  0  0  0
   -1.2883   -5.2495    0.0000 C   0  0  0  0  0  0  0  0  0  0  0  0
   -2.5847   -6.0040    0.0000 C   0  0  0  0  0  0  0  0  0  0  0  0
  1 10  1  0  0  0  0
  1 15  1  0  0  0  0
  2  9  2  0  0  0  0
  3  9  1  0  0  0  0
  3 12  1  0  0  0  0
  4  6  2  0  0  0  0
  4 12  1  0  0  0  0
  5  7  1  0  0  0  0
  5 12  2  0  0  0  0
  6  7  1  0  0  0  0
  8  9  1  0  0  0  0
  8 11  1  0  0  0  0
  8 13  2  0  0  0  0
 10 11  2  0  0  0  0
 10 14  1  0  0  0  0
 13 16  1  0  0  0  0
 14 16  2  0  0  0  0
 15 17  2  0  0  0  0
 15 18  1  0  0  0  0
 17 19  1  0  0  0  0
 18 20  2  0  0  0  0
 19 21  2  0  0  0  0
 20 21  1  0  0  0  0
M  END
> <PUBCHEM_COMPOUND_ID_TYPE>
0

> <PUBCHEM_TOTAL_CHARGE>
0

> <PUBCHEM_SUBSTANCE_ID>
3711892

> <PUBCHEM_SUBSTANCE_VERSION>
5

> <PUBCHEM_EXT_DATASOURCE_NAME>
MLSMR

> <PUBCHEM_EXT_DATASOURCE_REGID>
MLS000055503

> <PUBCHEM_SUBSTANCE_COMMENT>
http://mlsmr.evotec.com/MLSMR_HomePage/pdf/pubchem_reference.pdf
MLSMR_SAMPLE_SUPPLIER: Enamine
MLSMR_SUPPLIER_STRUCTURE_ID: T0506-6031
MLSMR_COMPOUND_CLASS: DC

> <PUBCHEM_SUBSTANCE_SYNONYM>
MLS000055503
SMR000066012

> <PUBCHEM_XREF_EXT_ID>
MLS000055503

> <PUBCHEM_EXT_DATASOURCE_URL>
http://mlsmr.evotec.com/MLSMR_HomePage/

> <PUBCHEM_CID_ASSOCIATIONS>
2352157  1

> <PUBCHEM_COORDINATE_TYPE>
1
3

$$$$
3712407
  -OEChem-12251501292D

 31 34  0     0  0  0  0  0  0999 V2000
    6.3978   -8.3758    0.0000 O   0  0  0  0  0  0  0  0  0  0  0  0
    2.5951   -3.0039    0.0000 O   0  0  0  0  0  0  0  0  0  0  0  0
   -2.6003    1.4977    0.0000 O   0  0  0  0  0  0  0  0  0  0  0  0
    3.6375   -0.9049    0.0000 O   0  0  0  0  0  0  0  0  0  0  0  0
    2.8509   -5.8560    0.0000 O   0  0  0  0  0  0  0  0  0  0  0  0
    4.4293   -9.7955    0.0000 N   0  0  0  0  0  0  0  0  0  0  0  0
    3.9707   -8.3673    0.0000 N   0  0  0  0  0  0  0  0  0  0  0  0
    5.1894   -6.0109    0.0000 N   0  0  0  0  0  0  0  0  0  0  0  0
    5.9293   -9.8007    0.0000 C   0  0  0  0  0  0  0  0  0  0  0  0
    5.1873   -7.5117    0.0000 C   0  0  0  0  0  0  0  0  0  0  0  0
    6.8072  -11.0179    0.0000 C   0  0  0  0  0  0  0  0  0  0  0  0
    1.2990   -0.7500    0.0000 C   0  0  0  0  0  0  0  0  0  0  0  0
    2.5973   -1.5031    0.0000 C   0  0  0  0  0  0  0  0  0  0  0  0
   -1.2990    0.7500    0.0000 C   0  0  0  0  0  0  0  0  0  0  0  0
    3.8912   -5.2578    0.0000 C   0  0  0  0  0  0  0  0  0  0  0  0
    8.3017  -10.9783    0.0000 C   0  0  0  0  0  0  0  0  0  0  0  0
    6.0861  -12.3352    0.0000 C   0  0  0  0  0  0  0  0  0  0  0  0
    1.2990    0.7500    0.0000 C   0  0  0  0  0  0  0  0  0  0  0  0
    0.0000   -1.5000    0.0000 C   0  0  0  0  0  0  0  0  0  0  0  0
    0.0000    1.5000    0.0000 C   0  0  0  0  0  0  0  0  0  0  0  0
   -1.2990   -0.7500    0.0000 C   0  0  0  0  0  0  0  0  0  0  0  0
    3.8933   -3.7570    0.0000 C   0  0  0  0  0  0  0  0  0  0  0  0
   -3.8990    0.7455    0.0000 C   0  0  0  0  0  0  0  0  0  0  0  0
    9.0851  -12.2574    0.0000 C   0  0  0  0  0  0  0  0  0  0  0  0
    6.8696  -13.6144    0.0000 C   0  0  0  0  0  0  0  0  0  0  0  0
    8.3691  -13.5755    0.0000 C   0  0  0  0  0  0  0  0  0  0  0  0
   -5.2007    1.4909    0.0000 C   0  0  0  0  0  0  0  0  0  0  0  0
   -3.8939   -0.7546    0.0000 C   0  0  0  0  0  0  0  0  0  0  0  0
   -6.4972    0.7364    0.0000 C   0  0  0  0  0  0  0  0  0  0  0  0
   -5.1903   -1.5091    0.0000 C   0  0  0  0  0  0  0  0  0  0  0  0
   -6.4920   -0.7636    0.0000 C   0  0  0  0  0  0  0  0  0  0  0  0
  1  9  1  0  0  0  0
  1 10  1  0  0  0  0
  2 13  1  0  0  0  0
  2 22  1  0  0  0  0
  3 14  1  0  0  0  0
  3 23  1  0  0  0  0
  4 13  2  0  0  0  0
  5 15  2  0  0  0  0
  6  7  1  0  0  0  0
  6  9  2  0  0  0  0
  7 10  2  0  0  0  0
  8 10  1  0  0  0  0
  8 15  1  0  0  0  0
  9 11  1  0  0  0  0
 11 16  2  0  0  0  0
 11 17  1  0  0  0  0
 12 13  1  0  0  0  0
 12 18  2  0  0  0  0
 12 19  1  0  0  0  0
 14 20  2  0  0  0  0
 14 21  1  0  0  0  0
 15 22  1  0  0  0  0
 16 24  1  0  0  0  0
 17 25  2  0  0  0  0
 18 20  1  0  0  0  0
 19 21  2  0  0  0  0
 23 27  2  0  0  0  0
 23 28  1  0  0  0  0
 24 26  2  0  0  0  0
 25 26  1  0  0  0  0
 27 29  1  0  0  0  0
 28 30  2  0  0  0  0
 29 31  2  0  0  0  0
 30 31  1  0  0  0  0
M  END
> <PUBCHEM_COMPOUND_ID_TYPE>
0

> <PUBCHEM_TOTAL_CHARGE>
0

> <PUBCHEM_SUBSTANCE_ID>
3712407

> <PUBCHEM_SUBSTANCE_VERSION>
5

> <PUBCHEM_EXT_DATASOURCE_NAME>
MLSMR

> <PUBCHEM_EXT_DATASOURCE_REGID>
MLS000097727

> <PUBCHEM_SUBSTANCE_COMMENT>
http://mlsmr.evotec.com/MLSMR_HomePage/pdf/pubchem_reference.pdf
MLSMR_SAMPLE_SUPPLIER: Enamine
MLSMR_SUPPLIER_STRUCTURE_ID: T5255260
MLSMR_COMPOUND_CLASS: DC

> <PUBCHEM_SUBSTANCE_SYNONYM>
MLS000097727
SMR000063928

> <PUBCHEM_XREF_EXT_ID>
MLS000097727

> <PUBCHEM_EXT_DATASOURCE_URL>
http://mlsmr.evotec.com/MLSMR_HomePage/

> <PUBCHEM_CID_ASSOCIATIONS>
2127774  1

> <PUBCHEM_COORDINATE_TYPE>
1
3

$$$$
3712895
  -OEChem-12251501292D

 30 32  0     0  0  0  0  0  0999 V2000
    7.1146   -2.5384    0.0000 O   0  0  0  0  0  0  0  0  0  0  0  0
   13.7646   -5.1098    0.0000 O   0  0  0  0  0  0  0  0  0  0  0  0
    9.2053   -1.4795    0.0000 O   0  0  0  0  0  0  0  0  0  0  0  0
   12.6957   -7.1955    0.0000 O   0  0  0  0  0  0  0  0  0  0  0  0
    4.2606   -2.3052    0.0000 O   0  0  0  0  0  0  0  0  0  0  0  0
    8.7683   -5.1730    0.0000 N   0  0  0  0  0  0  0  0  0  0  0  0
    1.7138    1.2033    0.0000 N   0  0  0  0  0  0  0  0  0  0  0  0
    1.7138   -1.2033    0.0000 N   0  0  0  0  0  0  0  0  0  0  0  0
    5.4151    2.3839    0.0000 N   0  0  0  0  0  0  0  0  0  0  0  0
   11.1840   -5.4076    0.0000 C   0  0  0  0  0  0  0  0  0  0  0  0
    9.3787   -3.8167    0.0000 C   0  0  0  0  0  0  0  0  0  0  0  0
   10.8606   -3.9429    0.0000 C   0  0  0  0  0  0  0  0  0  0  0  0
    9.8909   -6.1678    0.0000 C   0  0  0  0  0  0  0  0  0  0  0  0
    2.5889    0.0182    0.0000 C   0  0  0  0  0  0  0  0  0  0  0  0
    8.6154   -2.5245    0.0000 C   0  0  0  0  0  0  0  0  0  0  0  0
    0.2917    0.7475    0.0000 C   0  0  0  0  0  0  0  0  0  0  0  0
    0.2917   -0.7475    0.0000 C   0  0  0  0  0  0  0  0  0  0  0  0
   12.5587   -6.0033    0.0000 C   0  0  0  0  0  0  0  0  0  0  0  0
    4.0872    0.0320    0.0000 C   0  0  0  0  0  0  0  0  0  0  0  0
    4.8506   -1.2602    0.0000 C   0  0  0  0  0  0  0  0  0  0  0  0
   11.6511   -3.0401    0.0000 C   0  0  0  0  0  0  0  0  0  0  0  0
    6.3513   -1.2462    0.0000 C   0  0  0  0  0  0  0  0  0  0  0  0
   -1.0028    1.5132    0.0000 C   0  0  0  0  0  0  0  0  0  0  0  0
   -1.0028   -1.5132    0.0000 C   0  0  0  0  0  0  0  0  0  0  0  0
    9.7749   -7.3622    0.0000 C   0  0  0  0  0  0  0  0  0  0  0  0
    4.8251    1.3389    0.0000 C   0  0  0  0  0  0  0  0  0  0  0  0
   -2.3155    0.7475    0.0000 C   0  0  0  0  0  0  0  0  0  0  0  0
   -2.3155   -0.7475    0.0000 C   0  0  0  0  0  0  0  0  0  0  0  0
   15.1417   -5.7066    0.0000 C   0  0  0  0  0  0  0  0  0  0  0  0
   16.1059   -4.9922    0.0000 C   0  0  0  0  0  0  0  0  0  0  0  0
  1 15  1  0  0  0  0
  1 22  1  0  0  0  0
  2 18  1  0  0  0  0
  2 29  1  0  0  0  0
  3 15  2  0  0  0  0
  4 18  2  0  0  0  0
  5 20  1  0  0  0  0
  6 11  1  0  0  0  0
  6 13  1  0  0  0  0
  7 14  2  0  0  0  0
  7 16  1  0  0  0  0
  8 14  1  0  0  0  0
  8 17  1  0  0  0  0
  9 26  3  0  0  0  0
 10 12  1  0  0  0  0
 10 13  2  0  0  0  0
 10 18  1  0  0  0  0
 11 12  2  0  0  0  0
 11 15  1  0  0  0  0
 12 21  1  0  0  0  0
 13 25  1  0  0  0  0
 14 19  1  0  0  0  0
 16 17  1  0  0  0  0
 16 23  2  0  0  0  0
 17 24  2  0  0  0  0
 19 20  2  0  0  0  0
 19 26  1  0  0  0  0
 20 22  1  0  0  0  0
 23 27  1  0  0  0  0
 24 28  1  0  0  0  0
 27 28  2  0  0  0  0
 29 30  1  0  0  0  0
M  END
> <PUBCHEM_COMPOUND_ID_TYPE>
0

> <PUBCHEM_TOTAL_CHARGE>
0

> <PUBCHEM_SUBSTANCE_ID>
3712895

> <PUBCHEM_SUBSTANCE_VERSION>
5

> <PUBCHEM_EXT_DATASOURCE_NAME>
MLSMR

> <PUBCHEM_EXT_DATASOURCE_REGID>
MLS000056085

> <PUBCHEM_SUBSTANCE_COMMENT>
http://mlsmr.evotec.com/MLSMR_HomePage/pdf/pubchem_reference.pdf
MLSMR_SAMPLE_SUPPLIER: Enamine
MLSMR_SUPPLIER_STRUCTURE_ID: T5257073
MLSMR_COMPOUND_CLASS: DC

> <PUBCHEM_SUBSTANCE_SYNONYM>
MLS000056085
SMR000067190

> <PUBCHEM_XREF_EXT_ID>
MLS000056085

> <PUBCHEM_EXT_DATASOURCE_URL>
http://mlsmr.evotec.com/MLSMR_HomePage/

> <PUBCHEM_CID_ASSOCIATIONS>
5742486  1

> <PUBCHEM_COORDINATE_TYPE>
1
3

$$$$
3713051
  -OEChem-12251501292D

 27 29  0     0  0  0  0  0  0999 V2000
   -2.6531   -3.1237    0.0000 S   0  0  0  0  0  0  0  0  0  0  0  0
   -5.1498   -4.0700    0.0000 S   0  0  0  0  0  0  0  0  0  0  0  0
  -13.4960    2.2238    0.0000 O   0  0  0  0  0  0  0  0  0  0  0  0
   -7.9557   -3.4979    0.0000 O   0  0  0  0  0  0  0  0  0  0  0  0
  -10.0511   -1.9587    0.0000 O   0  0  0  0  0  0  0  0  0  0  0  0
   -0.0031   -3.0008    0.0000 N   0  0  0  0  0  0  0  0  0  0  0  0
   -1.4469   -5.2298    0.0000 N   0  0  0  0  0  0  0  0  0  0  0  0
   -2.9152   -5.5365    0.0000 N   0  0  0  0  0  0  0  0  0  0  0  0
   -7.8489   -1.1567    0.0000 N   0  0  0  0  0  0  0  0  0  0  0  0
   -9.9444    0.3825    0.0000 N   0  0  0  0  0  0  0  0  0  0  0  0
   -1.3039   -3.7494    0.0000 C   0  0  0  0  0  0  0  0  0  0  0  0
   -3.6607   -4.2349    0.0000 C   0  0  0  0  0  0  0  0  0  0  0  0
    0.0000   -1.5000    0.0000 C   0  0  0  0  0  0  0  0  0  0  0  0
    1.2990   -0.7500    0.0000 C   0  0  0  0  0  0  0  0  0  0  0  0
   -1.2990   -0.7500    0.0000 C   0  0  0  0  0  0  0  0  0  0  0  0
   -5.7535   -2.6960    0.0000 C   0  0  0  0  0  0  0  0  0  0  0  0
   -7.2453   -2.5308    0.0000 C   0  0  0  0  0  0  0  0  0  0  0  0
    1.2990    0.7500    0.0000 C   0  0  0  0  0  0  0  0  0  0  0  0
   -9.3407   -0.9916    0.0000 C   0  0  0  0  0  0  0  0  0  0  0  0
   -1.2990    0.7500    0.0000 C   0  0  0  0  0  0  0  0  0  0  0  0
  -12.0398    1.9217    0.0000 C   0  0  0  0  0  0  0  0  0  0  0  0
    0.0000    1.5000    0.0000 C   0  0  0  0  0  0  0  0  0  0  0  0
  -11.4361    0.5476    0.0000 C   0  0  0  0  0  0  0  0  0  0  0  0
    2.3383   -1.3500    0.0000 C   0  0  0  0  0  0  0  0  0  0  0  0
  -11.2720    3.1955    0.0000 C   0  0  0  0  0  0  0  0  0  0  0  0
  -13.6424    3.7166    0.0000 C   0  0  0  0  0  0  0  0  0  0  0  0
  -12.2679    4.3171    0.0000 C   0  0  0  0  0  0  0  0  0  0  0  0
  1 11  1  0  0  0  0
  1 12  1  0  0  0  0
  2 12  1  0  0  0  0
  2 16  1  0  0  0  0
  3 21  1  0  0  0  0
  3 26  1  0  0  0  0
  4 17  2  0  0  0  0
  5 19  2  0  0  0  0
  6 11  1  0  0  0  0
  6 13  1  0  0  0  0
  7  8  1  0  0  0  0
  7 11  2  0  0  0  0
  8 12  2  0  0  0  0
  9 17  1  0  0  0  0
  9 19  1  0  0  0  0
 10 19  1  0  0  0  0
 10 23  1  0  0  0  0
 13 14  1  0  0  0  0
 13 15  2  0  0  0  0
 14 18  2  0  0  0  0
 14 24  1  0  0  0  0
 15 20  1  0  0  0  0
 16 17  1  0  0  0  0
 18 22  1  0  0  0  0
 20 22  2  0  0  0  0
 21 23  1  0  0  0  0
 21 25  2  0  0  0  0
 25 27  1  0  0  0  0
 26 27  2  0  0  0  0
M  END
> <PUBCHEM_COMPOUND_ID_TYPE>
0

> <PUBCHEM_TOTAL_CHARGE>
0

> <PUBCHEM_SUBSTANCE_ID>
3713051

> <PUBCHEM_SUBSTANCE_VERSION>
5

> <PUBCHEM_EXT_DATASOURCE_NAME>
MLSMR

> <PUBCHEM_EXT_DATASOURCE_REGID>
MLS000056505

> <PUBCHEM_SUBSTANCE_COMMENT>
http://mlsmr.evotec.com/MLSMR_HomePage/pdf/pubchem_reference.pdf
MLSMR_SAMPLE_SUPPLIER: Enamine
MLSMR_SUPPLIER_STRUCTURE_ID: ZT-6029106
MLSMR_COMPOUND_CLASS: DC

> <PUBCHEM_SUBSTANCE_SYNONYM>
MLS000056505
SMR000068790

> <PUBCHEM_XREF_EXT_ID>
MLS000056505

> <PUBCHEM_EXT_DATASOURCE_URL>
http://mlsmr.evotec.com/MLSMR_HomePage/

> <PUBCHEM_CID_ASSOCIATIONS>
2585702  1

> <PUBCHEM_COORDINATE_TYPE>
1
3

$$$$
3713089
  -OEChem-12251501292D

 22 24  0     0  0  0  0  0  0999 V2000
   -8.6122    4.8992    0.0000 O   0  0  0  0  0  0  0  0  0  0  0  0
   -5.2526    1.3618    0.0000 N   0  0  0  0  0  0  0  0  0  0  0  0
   -6.2524    0.2436    0.0000 N   0  0  0  0  0  0  0  0  0  0  0  0
   -7.0219    3.1784    0.0000 N   0  0  0  0  0  0  0  0  0  0  0  0
   -4.5297    3.9126    0.0000 N   0  0  0  0  0  0  0  0  0  0  0  0
   -2.6003    1.4977    0.0000 N   0  0  0  0  0  0  0  0  0  0  0  0
   -3.8990    0.7455    0.0000 C   0  0  0  0  0  0  0  0  0  0  0  0
   -5.5610    2.8305    0.0000 C   0  0  0  0  0  0  0  0  0  0  0  0
   -5.4979   -1.0529    0.0000 C   0  0  0  0  0  0  0  0  0  0  0  0
   -4.0317   -0.7359    0.0000 C   0  0  0  0  0  0  0  0  0  0  0  0
   -7.4458    4.6173    0.0000 C   0  0  0  0  0  0  0  0  0  0  0  0
   -4.9536    5.3514    0.0000 C   0  0  0  0  0  0  0  0  0  0  0  0
   -1.2990    0.7500    0.0000 C   0  0  0  0  0  0  0  0  0  0  0  0
   -6.4116    5.7038    0.0000 C   0  0  0  0  0  0  0  0  0  0  0  0
   -5.9821   -2.1508    0.0000 C   0  0  0  0  0  0  0  0  0  0  0  0
    0.0000    1.5000    0.0000 C   0  0  0  0  0  0  0  0  0  0  0  0
   -1.2990   -0.7500    0.0000 C   0  0  0  0  0  0  0  0  0  0  0  0
   -4.1262    6.2206    0.0000 C   0  0  0  0  0  0  0  0  0  0  0  0
    1.2990   -0.7500    0.0000 C   0  0  0  0  0  0  0  0  0  0  0  0
    1.2990    0.7500    0.0000 C   0  0  0  0  0  0  0  0  0  0  0  0
    0.0000   -1.5000    0.0000 C   0  0  0  0  0  0  0  0  0  0  0  0
    2.3383   -1.3500    0.0000 C   0  0  0  0  0  0  0  0  0  0  0  0
  1 11  1  0  0  0  0
  2  3  1  0  0  0  0
  2  7  1  0  0  0  0
  2  8  1  0  0  0  0
  3  9  2  0  0  0  0
  4  8  1  0  0  0  0
  4 11  2  0  0  0  0
  5  8  2  0  0  0  0
  5 12  1  0  0  0  0
  6  7  1  0  0  0  0
  6 13  1  0  0  0  0
  7 10  2  0  0  0  0
  9 10  1  0  0  0  0
  9 15  1  0  0  0  0
 11 14  1  0  0  0  0
 12 14  2  0  0  0  0
 12 18  1  0  0  0  0
 13 16  2  0  0  0  0
 13 17  1  0  0  0  0
 16 20  1  0  0  0  0
 17 21  2  0  0  0  0
 19 20  2  0  0  0  0
 19 21  1  0  0  0  0
 19 22  1  0  0  0  0
M  END
> <PUBCHEM_COMPOUND_ID_TYPE>
0

> <PUBCHEM_TOTAL_CHARGE>
0

> <PUBCHEM_SUBSTANCE_ID>
3713089

> <PUBCHEM_SUBSTANCE_VERSION>
5

> <PUBCHEM_EXT_DATASOURCE_NAME>
MLSMR

> <PUBCHEM_EXT_DATASOURCE_REGID>
MLS000036000

> <PUBCHEM_SUBSTANCE_COMMENT>
http://mlsmr.evotec.com/MLSMR_HomePage/pdf/pubchem_reference.pdf
MLSMR_SAMPLE_SUPPLIER: Enamine
MLSMR_SUPPLIER_STRUCTURE_ID: T0515-1701
MLSMR_COMPOUND_CLASS: DC

> <PUBCHEM_SUBSTANCE_SYNONYM>
MLS000036000
SMR000062535

> <PUBCHEM_XREF_EXT_ID>
MLS000036000

> <PUBCHEM_EXT_DATASOURCE_URL>
http://mlsmr.evotec.com/MLSMR_HomePage/

> <PUBCHEM_CID_ASSOCIATIONS>
2408467  1

> <PUBCHEM_COORDINATE_TYPE>
1
3

$$$$
3713285
  -OEChem-12251501292D

 27 31  0     1  0  0  0  0  0999 V2000
   -6.6564    2.9746    0.0000 S   0  0  0  0  0  0  0  0  0  0  0  0
   -5.1283    3.8569    0.0000 O   0  0  0  0  0  0  0  0  0  0  0  0
   -1.2928    2.6973    0.0000 O   0  0  0  0  0  0  0  0  0  0  0  0
   -5.2109    0.7445    0.0000 N   0  0  0  0  0  0  0  0  0  0  0  0
   -7.8397    0.8789    0.0000 N   0  0  0  0  0  0  0  0  0  0  0  0
    1.2964    1.4973    0.0000 N   0  0  0  0  0  0  0  0  0  0  0  0
   -2.6111    0.7486    0.0000 C   0  0  0  0  0  0  0  0  0  0  0  0
   -3.9122    1.4966    0.0000 C   0  0  3  0  0  0  0  0  0  0  0  0
   -1.2964    1.4973    0.0000 C   0  0  0  0  0  0  0  0  0  0  0  0
    0.0000    0.7486    0.0000 C   0  0  0  0  0  0  0  0  0  0  0  0
   -6.5121    1.4924    0.0000 C   0  0  0  0  0  0  0  0  0  0  0  0
   -3.9146    2.9973    0.0000 C   0  0  0  0  0  0  0  0  0  0  0  0
    0.0000   -0.7486    0.0000 C   0  0  0  0  0  0  0  0  0  0  0  0
   -8.1188    3.2769    0.0000 C   0  0  0  0  0  0  0  0  0  0  0  0
   -8.8539    1.9751    0.0000 C   0  0  0  0  0  0  0  0  0  0  0  0
   -2.6111   -0.7486    0.0000 C   0  0  0  0  0  0  0  0  0  0  0  0
   -1.2964   -1.4973    0.0000 C   0  0  0  0  0  0  0  0  0  0  0  0
   -2.7013    3.8574    0.0000 C   0  0  0  0  0  0  0  0  0  0  0  0
    1.2964   -1.4973    0.0000 C   0  0  0  0  0  0  0  0  0  0  0  0
   -8.8695    4.5801    0.0000 C   0  0  0  0  0  0  0  0  0  0  0  0
  -10.3576    1.9447    0.0000 C   0  0  0  0  0  0  0  0  0  0  0  0
    2.5929    0.7486    0.0000 C   0  0  0  0  0  0  0  0  0  0  0  0
   -4.6651    5.2836    0.0000 C   0  0  0  0  0  0  0  0  0  0  0  0
   -3.1651    5.2839    0.0000 C   0  0  0  0  0  0  0  0  0  0  0  0
    2.5929   -0.7486    0.0000 C   0  0  0  0  0  0  0  0  0  0  0  0
  -10.3891    4.5588    0.0000 C   0  0  0  0  0  0  0  0  0  0  0  0
  -11.1241    3.2570    0.0000 C   0  0  0  0  0  0  0  0  0  0  0  0
  1 11  1  0  0  0  0
  1 14  1  0  0  0  0
  2 12  1  0  0  0  0
  2 23  1  0  0  0  0
  3  9  1  0  0  0  0
  4  8  1  0  0  0  0
  4 11  1  0  0  0  0
  5 11  2  0  0  0  0
  5 15  1  0  0  0  0
  6 10  2  0  0  0  0
  6 22  1  0  0  0  0
  7  8  1  0  0  0  0
  7  9  2  0  0  0  0
  7 16  1  0  0  0  0
  8 12  1  0  0  0  0
  9 10  1  0  0  0  0
 10 13  1  0  0  0  0
 12 18  2  0  0  0  0
 13 17  1  0  0  0  0
 13 19  2  0  0  0  0
 14 15  1  0  0  0  0
 14 20  2  0  0  0  0
 15 21  2  0  0  0  0
 16 17  2  0  0  0  0
 18 24  1  0  0  0  0
 19 25  1  0  0  0  0
 20 26  1  0  0  0  0
 21 27  1  0  0  0  0
 22 25  2  0  0  0  0
 23 24  2  0  0  0  0
 26 27  2  0  0  0  0
M  END
> <PUBCHEM_COMPOUND_ID_TYPE>
0

> <PUBCHEM_TOTAL_CHARGE>
0

> <PUBCHEM_SUBSTANCE_ID>
3713285

> <PUBCHEM_SUBSTANCE_VERSION>
5

> <PUBCHEM_EXT_DATASOURCE_NAME>
MLSMR

> <PUBCHEM_EXT_DATASOURCE_REGID>
MLS000089236

> <PUBCHEM_SUBSTANCE_COMMENT>
http://mlsmr.evotec.com/MLSMR_HomePage/pdf/pubchem_reference.pdf
MLSMR_SAMPLE_SUPPLIER: Enamine
MLSMR_SUPPLIER_STRUCTURE_ID: T0505-4756
MLSMR_COMPOUND_CLASS: DC

> <PUBCHEM_SUBSTANCE_SYNONYM>
MLS000089236
SMR000060957

> <PUBCHEM_XREF_EXT_ID>
MLS000089236

> <PUBCHEM_EXT_DATASOURCE_URL>
http://mlsmr.evotec.com/MLSMR_HomePage/

> <PUBCHEM_CID_ASSOCIATIONS>
2998355  1

> <PUBCHEM_COORDINATE_TYPE>
1
3

> <PUBCHEM_BONDANNOTATIONS>
8  4  3

$$$$
3713889
  -OEChem-12251501292D

 25 29  0     1  0  0  0  0  0999 V2000
    1.7138   -1.2033    0.0000 S   0  0  0  0  0  0  0  0  0  0  0  0
    3.6243    2.9682    0.0000 S   0  0  0  0  0  0  0  0  0  0  0  0
   -0.9991    2.7132    0.0000 O   0  0  0  0  0  0  0  0  0  0  0  0
   -1.0028   -1.5132    0.0000 N   0  0  0  0  0  0  0  0  0  0  0  0
   -2.3155    0.7475    0.0000 N   0  0  0  0  0  0  0  0  0  0  0  0
   -3.6267   -2.9927    0.0000 N   0  0  3  0  0  0  0  0  0  0  0  0
    0.2917    0.7475    0.0000 C   0  0  0  0  0  0  0  0  0  0  0  0
    1.7138    1.2033    0.0000 C   0  0  0  0  0  0  0  0  0  0  0  0
    0.2917   -0.7475    0.0000 C   0  0  0  0  0  0  0  0  0  0  0  0
   -1.0028    1.5132    0.0000 C   0  0  0  0  0  0  0  0  0  0  0  0
   -2.3155   -0.7475    0.0000 C   0  0  0  0  0  0  0  0  0  0  0  0
    2.1749    2.6315    0.0000 C   0  0  0  0  0  0  0  0  0  0  0  0
    2.5889    0.0182    0.0000 C   0  0  0  0  0  0  0  0  0  0  0  0
   -3.6187   -1.4919    0.0000 C   0  0  0  0  0  0  0  0  0  0  0  0
   -4.8376   -3.8453    0.0000 C   0  0  0  0  0  0  0  0  0  0  0  0
   -4.3738   -5.2665    0.0000 C   0  0  0  0  0  0  0  0  0  0  0  0
    1.3751    3.8801    0.0000 C   0  0  0  0  0  0  0  0  0  0  0  0
   -2.4162   -3.8605    0.0000 C   0  0  0  0  0  0  0  0  0  0  0  0
   -2.8805   -5.2586    0.0000 C   0  0  0  0  0  0  0  0  0  0  0  0
   -6.3058   -3.5189    0.0000 C   0  0  0  0  0  0  0  0  0  0  0  0
    3.7308    4.4644    0.0000 C   0  0  0  0  0  0  0  0  0  0  0  0
    2.3406    5.0280    0.0000 C   0  0  0  0  0  0  0  0  0  0  0  0
   -5.3668   -6.3961    0.0000 C   0  0  0  0  0  0  0  0  0  0  0  0
   -7.3161   -4.6542    0.0000 C   0  0  0  0  0  0  0  0  0  0  0  0
   -6.8523   -6.0754    0.0000 C   0  0  0  0  0  0  0  0  0  0  0  0
  1  9  1  0  0  0  0
  1 13  1  0  0  0  0
  2 12  1  0  0  0  0
  2 21  1  0  0  0  0
  3 10  1  0  0  0  0
  4  9  1  0  0  0  0
  4 11  2  0  0  0  0
  5 10  2  0  0  0  0
  5 11  1  0  0  0  0
  6 14  1  0  0  0  0
  6 15  1  0  0  0  0
  6 18  1  0  0  0  0
  7  8  1  0  0  0  0
  7  9  2  0  0  0  0
  7 10  1  0  0  0  0
  8 12  1  0  0  0  0
  8 13  2  0  0  0  0
 11 14  1  0  0  0  0
 12 17  2  0  0  0  0
 15 16  1  0  0  0  0
 15 20  2  0  0  0  0
 16 19  1  0  0  0  0
 16 23  2  0  0  0  0
 17 22  1  0  0  0  0
 18 19  1  0  0  0  0
 20 24  1  0  0  0  0
 21 22  2  0  0  0  0
 23 25  1  0  0  0  0
 24 25  2  0  0  0  0
M  END
> <PUBCHEM_COMPOUND_ID_TYPE>
0

> <PUBCHEM_TOTAL_CHARGE>
0

> <PUBCHEM_SUBSTANCE_ID>
3713889

> <PUBCHEM_SUBSTANCE_VERSION>
5

> <PUBCHEM_EXT_DATASOURCE_NAME>
MLSMR

> <PUBCHEM_EXT_DATASOURCE_REGID>
MLS000056427

> <PUBCHEM_SUBSTANCE_COMMENT>
http://mlsmr.evotec.com/MLSMR_HomePage/pdf/pubchem_reference.pdf
MLSMR_SAMPLE_SUPPLIER: Enamine
MLSMR_SUPPLIER_STRUCTURE_ID: T5265258
MLSMR_COMPOUND_CLASS: DC

> <PUBCHEM_SUBSTANCE_SYNONYM>
MLS000056427
SMR000067384

> <PUBCHEM_XREF_EXT_ID>
MLS000056427

> <PUBCHEM_EXT_DATASOURCE_URL>
http://mlsmr.evotec.com/MLSMR_HomePage/

> <PUBCHEM_CID_ASSOCIATIONS>
2088447  1

> <PUBCHEM_COORDINATE_TYPE>
1
3

$$$$
3714055
  -OEChem-12251501292D

  9  8  0     0  0  0  0  0  0999 V2000
    1.3000    0.7500    0.0000 P   0  0  0  0  0  0  0  0  0  0  0  0
    3.9000    0.7500    0.0000 P   0  0  0  0  0  0  0  0  0  0  0  0
    0.2606    0.1503    0.0000 O   0  0  0  0  0  0  0  0  0  0  0  0
    4.9394    0.1503    0.0000 O   0  0  0  0  0  0  0  0  0  0  0  0
    1.3000    1.9500    0.0000 O   0  0  0  0  0  0  0  0  0  0  0  0
    0.2609    1.3502    0.0000 O   0  0  0  0  0  0  0  0  0  0  0  0
    3.9000    1.9500    0.0000 O   0  0  0  0  0  0  0  0  0  0  0  0
    4.9391    1.3502    0.0000 O   0  0  0  0  0  0  0  0  0  0  0  0
    2.6000    0.0000    0.0000 C   0  0  0  0  0  0  0  0  0  0  0  0
  1  3  2  0  0  0  0
  1  5  1  0  0  0  0
  1  6  1  0  0  0  0
  1  9  1  0  0  0  0
  2  4  2  0  0  0  0
  2  7  1  0  0  0  0
  2  8  1  0  0  0  0
  2  9  1  0  0  0  0
M  END
> <PUBCHEM_COMPOUND_ID_TYPE>
0

> <PUBCHEM_TOTAL_CHARGE>
0

> <PUBCHEM_SUBSTANCE_ID>
3714055

> <PUBCHEM_SUBSTANCE_VERSION>
7

> <PUBCHEM_EXT_DATASOURCE_NAME>
MLSMR

> <PUBCHEM_EXT_DATASOURCE_REGID>
MLS000048571

> <PUBCHEM_SUBSTANCE_COMMENT>
http://mlsmr.evotec.com/MLSMR_HomePage/pdf/pubchem_reference.pdf
MLSMR_SAMPLE_SUPPLIER: Enamine
MLSMR_SUPPLIER_STRUCTURE_ID: T0503-1007
MLSMR_COMPOUND_CLASS: SS

> <PUBCHEM_SUBSTANCE_SYNONYM>
MLS000048571
Medronic acid
SMR000060476

> <PUBCHEM_XREF_EXT_ID>
MLS000048571

> <PUBCHEM_EXT_DATASOURCE_URL>
http://mlsmr.evotec.com/MLSMR_HomePage/

> <PUBCHEM_CID_ASSOCIATIONS>
16124  1

> <PUBCHEM_COORDINATE_TYPE>
1
3

$$$$
3714096
  -OEChem-12251501292D

 21 24  0     1  0  0  0  0  0999 V2000
    7.3423   -1.2438    0.0000 S   0  0  0  0  0  0  0  0  0  0  0  0
    5.9827   -5.8101    0.0000 O   0  0  0  0  0  0  0  0  0  0  0  0
    1.7138   -1.2033    0.0000 N   0  0  3  0  0  0  0  0  0  0  0  0
    6.5978   -3.5403    0.0000 N   0  0  0  0  0  0  0  0  0  0  0  0
    4.6642   -1.7945    0.0000 N   0  0  0  0  0  0  0  0  0  0  0  0
    6.1326   -2.1195    0.0000 C   0  0  0  0  0  0  0  0  0  0  0  0
    0.2917   -0.7475    0.0000 C   0  0  0  0  0  0  0  0  0  0  0  0
    3.6552   -2.9294    0.0000 C   0  0  0  0  0  0  0  0  0  0  0  0
    5.6059   -4.6708    0.0000 C   0  0  0  0  0  0  0  0  0  0  0  0
    0.2917    0.7475    0.0000 C   0  0  0  0  0  0  0  0  0  0  0  0
    2.5889    0.0182    0.0000 C   0  0  3  0  0  0  0  0  0  0  0  0
    2.1855   -2.6254    0.0000 C   0  0  0  0  0  0  0  0  0  0  0  0
    4.1201   -4.3515    0.0000 C   0  0  0  0  0  0  0  0  0  0  0  0
    1.7138    1.2033    0.0000 C   0  0  0  0  0  0  0  0  0  0  0  0
    8.0911   -3.5310    0.0000 C   0  0  0  0  0  0  0  0  0  0  0  0
   -1.0028   -1.5132    0.0000 C   0  0  0  0  0  0  0  0  0  0  0  0
    8.5427   -2.0978    0.0000 C   0  0  0  0  0  0  0  0  0  0  0  0
   -1.0028    1.5132    0.0000 C   0  0  0  0  0  0  0  0  0  0  0  0
   -2.3155   -0.7475    0.0000 C   0  0  0  0  0  0  0  0  0  0  0  0
    3.7889    0.0269    0.0000 C   0  0  0  0  0  0  0  0  0  0  0  0
   -2.3155    0.7475    0.0000 C   0  0  0  0  0  0  0  0  0  0  0  0
  1  6  1  0  0  0  0
  1 17  1  0  0  0  0
  2  9  2  0  0  0  0
  3  7  1  0  0  0  0
  3 11  1  0  0  0  0
  3 12  1  0  0  0  0
  4  6  1  0  0  0  0
  4  9  1  0  0  0  0
  4 15  1  0  0  0  0
  5  6  2  0  0  0  0
  5  8  1  0  0  0  0
  7 10  1  0  0  0  0
  7 16  2  0  0  0  0
  8 12  1  0  0  0  0
  8 13  2  0  0  0  0
  9 13  1  0  0  0  0
 10 14  1  0  0  0  0
 10 18  2  0  0  0  0
 11 14  1  0  0  0  0
 11 20  1  0  0  0  0
 15 17  2  0  0  0  0
 16 19  1  0  0  0  0
 18 21  1  0  0  0  0
 19 21  2  0  0  0  0
M  END
> <PUBCHEM_COMPOUND_ID_TYPE>
0

> <PUBCHEM_TOTAL_CHARGE>
0

> <PUBCHEM_SUBSTANCE_ID>
3714096

> <PUBCHEM_SUBSTANCE_VERSION>
5

> <PUBCHEM_EXT_DATASOURCE_NAME>
MLSMR

> <PUBCHEM_EXT_DATASOURCE_REGID>
MLS000081709

> <PUBCHEM_SUBSTANCE_COMMENT>
http://mlsmr.evotec.com/MLSMR_HomePage/pdf/pubchem_reference.pdf
MLSMR_SAMPLE_SUPPLIER: Enamine
MLSMR_SUPPLIER_STRUCTURE_ID: T0516-7588
MLSMR_COMPOUND_CLASS: DC

> <PUBCHEM_SUBSTANCE_SYNONYM>
MLS000081709
SMR000062957

> <PUBCHEM_XREF_EXT_ID>
MLS000081709

> <PUBCHEM_EXT_DATASOURCE_URL>
http://mlsmr.evotec.com/MLSMR_HomePage/

> <PUBCHEM_CID_ASSOCIATIONS>
2998666  1

> <PUBCHEM_COORDINATE_TYPE>
1
3

> <PUBCHEM_BONDANNOTATIONS>
11  20  3

$$$$
3714512
  -OEChem-12251501292D

 23 25  0     0  0  0  0  0  0999 V2000
   -4.6557   -0.8828    0.0000 F   0  0  0  0  0  0  0  0  0  0  0  0
   -3.6279   -2.6892    0.0000 F   0  0  0  0  0  0  0  0  0  0  0  0
   -4.6632   -2.0826    0.0000 F   0  0  0  0  0  0  0  0  0  0  0  0
   -0.9991    2.7132    0.0000 O   0  0  0  0  0  0  0  0  0  0  0  0
    1.7138   -1.2033    0.0000 N   0  0  0  0  0  0  0  0  0  0  0  0
   -1.0028   -1.5132    0.0000 N   0  0  0  0  0  0  0  0  0  0  0  0
    2.5889    0.0182    0.0000 N   0  0  0  0  0  0  0  0  0  0  0  0
   -2.3155    0.7475    0.0000 N   0  0  0  0  0  0  0  0  0  0  0  0
    1.2781   -3.8165    0.0000 N   0  0  0  0  0  0  0  0  0  0  0  0
    3.6753   -2.8147    0.0000 N   0  0  0  0  0  0  0  0  0  0  0  0
    0.2917   -0.7475    0.0000 C   0  0  0  0  0  0  0  0  0  0  0  0
    0.2917    0.7475    0.0000 C   0  0  0  0  0  0  0  0  0  0  0  0
    1.7138    1.2033    0.0000 C   0  0  0  0  0  0  0  0  0  0  0  0
   -1.0028    1.5132    0.0000 C   0  0  0  0  0  0  0  0  0  0  0  0
   -2.3155   -0.7475    0.0000 C   0  0  0  0  0  0  0  0  0  0  0  0
    2.1852   -2.6281    0.0000 C   0  0  0  0  0  0  0  0  0  0  0  0
   -3.6202   -1.4892    0.0000 C   0  0  0  0  0  0  0  0  0  0  0  0
    2.0825    2.3453    0.0000 C   0  0  0  0  0  0  0  0  0  0  0  0
    1.8565   -5.2005    0.0000 C   0  0  0  0  0  0  0  0  0  0  0  0
    4.2537   -4.1987    0.0000 C   0  0  0  0  0  0  0  0  0  0  0  0
    3.3443   -5.3916    0.0000 C   0  0  0  0  0  0  0  0  0  0  0  0
    1.1290   -6.1548    0.0000 C   0  0  0  0  0  0  0  0  0  0  0  0
    5.4439   -4.3516    0.0000 C   0  0  0  0  0  0  0  0  0  0  0  0
  1 17  1  0  0  0  0
  2 17  1  0  0  0  0
  3 17  1  0  0  0  0
  4 14  1  0  0  0  0
  5  7  1  0  0  0  0
  5 11  1  0  0  0  0
  5 16  1  0  0  0  0
  6 11  2  0  0  0  0
  6 15  1  0  0  0  0
  7 13  2  0  0  0  0
  8 14  1  0  0  0  0
  8 15  2  0  0  0  0
  9 16  1  0  0  0  0
  9 19  2  0  0  0  0
 10 16  2  0  0  0  0
 10 20  1  0  0  0  0
 11 12  1  0  0  0  0
 12 13  1  0  0  0  0
 12 14  2  0  0  0  0
 13 18  1  0  0  0  0
 15 17  1  0  0  0  0
 19 21  1  0  0  0  0
 19 22  1  0  0  0  0
 20 21  2  0  0  0  0
 20 23  1  0  0  0  0
M  END
> <PUBCHEM_COMPOUND_ID_TYPE>
0

> <PUBCHEM_TOTAL_CHARGE>
0

> <PUBCHEM_SUBSTANCE_ID>
3714512

> <PUBCHEM_SUBSTANCE_VERSION>
5

> <PUBCHEM_EXT_DATASOURCE_NAME>
MLSMR

> <PUBCHEM_EXT_DATASOURCE_REGID>
MLS000098141

> <PUBCHEM_SUBSTANCE_COMMENT>
http://mlsmr.evotec.com/MLSMR_HomePage/pdf/pubchem_reference.pdf
MLSMR_SAMPLE_SUPPLIER: Enamine
MLSMR_SUPPLIER_STRUCTURE_ID: T0508-2944
MLSMR_COMPOUND_CLASS: DC

> <PUBCHEM_SUBSTANCE_SYNONYM>
MLS000098141
SMR000061221

> <PUBCHEM_XREF_EXT_ID>
MLS000098141

> <PUBCHEM_EXT_DATASOURCE_URL>
http://mlsmr.evotec.com/MLSMR_HomePage/

> <PUBCHEM_CID_ASSOCIATIONS>
2348939  1

> <PUBCHEM_COORDINATE_TYPE>
1
3

$$$$
3714674
  -OEChem-12251501292D

 26 29  0     0  0  0  0  0  0999 V2000
    1.7138    1.2033    0.0000 S   0  0  0  0  0  0  0  0  0  0  0  0
    1.2071   -3.7498    0.0000 S   0  0  0  0  0  0  0  0  0  0  0  0
   -3.6187    1.4919    0.0000 S   0  0  0  0  0  0  0  0  0  0  0  0
   -0.9991   -2.7132    0.0000 O   0  0  0  0  0  0  0  0  0  0  0  0
   -5.0779    5.2168    0.0000 O   0  0  0  0  0  0  0  0  0  0  0  0
   -8.6626    7.0266    0.0000 O   0  0  0  0  0  0  0  0  0  0  0  0
   -6.4717    7.8588    0.0000 O   0  0  0  0  0  0  0  0  0  0  0  0
   -1.0028    1.5132    0.0000 N   0  0  0  0  0  0  0  0  0  0  0  0
   -2.3155   -0.7475    0.0000 N   0  0  0  0  0  0  0  0  0  0  0  0
    0.2917   -0.7475    0.0000 C   0  0  0  0  0  0  0  0  0  0  0  0
    1.7138   -1.2033    0.0000 C   0  0  0  0  0  0  0  0  0  0  0  0
    0.2917    0.7475    0.0000 C   0  0  0  0  0  0  0  0  0  0  0  0
   -1.0028   -1.5132    0.0000 C   0  0  0  0  0  0  0  0  0  0  0  0
    2.1852   -2.6281    0.0000 C   0  0  0  0  0  0  0  0  0  0  0  0
    2.5889    0.0182    0.0000 C   0  0  0  0  0  0  0  0  0  0  0  0
   -2.3155    0.7475    0.0000 C   0  0  0  0  0  0  0  0  0  0  0  0
    3.5643   -3.1717    0.0000 C   0  0  0  0  0  0  0  0  0  0  0  0
   -4.9300    3.7369    0.0000 C   0  0  0  0  0  0  0  0  0  0  0  0
   -3.6267    2.9927    0.0000 C   0  0  0  0  0  0  0  0  0  0  0  0
   -6.5472    5.5187    0.0000 C   0  0  0  0  0  0  0  0  0  0  0  0
    1.9971   -5.0249    0.0000 C   0  0  0  0  0  0  0  0  0  0  0  0
    3.4539   -4.6676    0.0000 C   0  0  0  0  0  0  0  0  0  0  0  0
   -6.2772    3.1067    0.0000 C   0  0  0  0  0  0  0  0  0  0  0  0
   -7.2884    4.2146    0.0000 C   0  0  0  0  0  0  0  0  0  0  0  0
   -7.1687    6.8820    0.0000 C   0  0  0  0  0  0  0  0  0  0  0  0
   -9.1603    8.1185    0.0000 C   0  0  0  0  0  0  0  0  0  0  0  0
  1 12  1  0  0  0  0
  1 15  1  0  0  0  0
  2 14  1  0  0  0  0
  2 21  1  0  0  0  0
  3 16  1  0  0  0  0
  3 19  1  0  0  0  0
  4 13  1  0  0  0  0
  5 18  1  0  0  0  0
  5 20  1  0  0  0  0
  6 25  1  0  0  0  0
  6 26  1  0  0  0  0
  7 25  2  0  0  0  0
  8 12  2  0  0  0  0
  8 16  1  0  0  0  0
  9 13  1  0  0  0  0
  9 16  2  0  0  0  0
 10 11  1  0  0  0  0
 10 12  1  0  0  0  0
 10 13  2  0  0  0  0
 11 14  1  0  0  0  0
 11 15  2  0  0  0  0
 14 17  2  0  0  0  0
 17 22  1  0  0  0  0
 18 19  1  0  0  0  0
 18 23  2  0  0  0  0
 20 24  2  0  0  0  0
 20 25  1  0  0  0  0
 21 22  2  0  0  0  0
 23 24  1  0  0  0  0
M  END
> <PUBCHEM_COMPOUND_ID_TYPE>
0

> <PUBCHEM_TOTAL_CHARGE>
0

> <PUBCHEM_SUBSTANCE_ID>
3714674

> <PUBCHEM_SUBSTANCE_VERSION>
5

> <PUBCHEM_EXT_DATASOURCE_NAME>
MLSMR

> <PUBCHEM_EXT_DATASOURCE_REGID>
MLS000057191

> <PUBCHEM_SUBSTANCE_COMMENT>
http://mlsmr.evotec.com/MLSMR_HomePage/pdf/pubchem_reference.pdf
MLSMR_SAMPLE_SUPPLIER: Enamine
MLSMR_SUPPLIER_STRUCTURE_ID: T5347014
MLSMR_COMPOUND_CLASS: DC

> <PUBCHEM_SUBSTANCE_SYNONYM>
MLS000057191
SMR000064798

> <PUBCHEM_XREF_EXT_ID>
MLS000057191

> <PUBCHEM_EXT_DATASOURCE_URL>
http://mlsmr.evotec.com/MLSMR_HomePage/

> <PUBCHEM_CID_ASSOCIATIONS>
2571427  1

> <PUBCHEM_COORDINATE_TYPE>
1
3

$$$$
3714758
  -OEChem-12251501292D

 27 30  0     0  0  0  0  0  0999 V2000
    0.0000   -1.3190    0.0000 S   0  0  0  0  0  0  0  0  0  0  0  0
    5.0356   -1.3582    0.0000 S   0  0  0  0  0  0  0  0  0  0  0  0
    2.4694    2.7388    0.0000 O   0  0  0  0  0  0  0  0  0  0  0  0
    9.9818   -6.3607    0.0000 O   0  0  0  0  0  0  0  0  0  0  0  0
    7.3716   -3.0144    0.0000 O   0  0  0  0  0  0  0  0  0  0  0  0
    3.7372    0.8244    0.0000 N   0  0  0  0  0  0  0  0  0  0  0  0
    2.4732   -1.3190    0.0000 N   0  0  0  0  0  0  0  0  0  0  0  0
    6.3288   -5.1132    0.0000 N   0  0  0  0  0  0  0  0  0  0  0  0
    8.9784   -5.2458    0.0000 N   0  0  0  0  0  0  0  0  0  0  0  0
    1.2274    0.8244    0.0000 C   0  0  0  0  0  0  0  0  0  0  0  0
    1.2274   -0.6045    0.0000 C   0  0  0  0  0  0  0  0  0  0  0  0
   -1.2274    0.8244    0.0000 C   0  0  0  0  0  0  0  0  0  0  0  0
    2.4732    1.5389    0.0000 C   0  0  0  0  0  0  0  0  0  0  0  0
   -1.2274   -0.6045    0.0000 C   0  0  0  0  0  0  0  0  0  0  0  0
    3.7372   -0.6045    0.0000 C   0  0  0  0  0  0  0  0  0  0  0  0
   -2.4915    1.5389    0.0000 C   0  0  0  0  0  0  0  0  0  0  0  0
   -2.4915   -1.3190    0.0000 C   0  0  0  0  0  0  0  0  0  0  0  0
    5.0387    1.5727    0.0000 C   0  0  0  0  0  0  0  0  0  0  0  0
   -3.7006    0.8244    0.0000 C   0  0  0  0  0  0  0  0  0  0  0  0
   -3.7006   -0.6045    0.0000 C   0  0  0  0  0  0  0  0  0  0  0  0
    5.0332   -2.8591    0.0000 C   0  0  0  0  0  0  0  0  0  0  0  0
    6.3312   -3.6124    0.0000 C   0  0  0  0  0  0  0  0  0  0  0  0
    7.6268   -5.8666    0.0000 C   0  0  0  0  0  0  0  0  0  0  0  0
    6.0772    0.9715    0.0000 C   0  0  0  0  0  0  0  0  0  0  0  0
    7.7644   -7.3475    0.0000 C   0  0  0  0  0  0  0  0  0  0  0  0
    9.2316   -7.6596    0.0000 C   0  0  0  0  0  0  0  0  0  0  0  0
    9.7194   -8.7560    0.0000 C   0  0  0  0  0  0  0  0  0  0  0  0
  1 11  1  0  0  0  0
  1 14  1  0  0  0  0
  2 15  1  0  0  0  0
  2 21  1  0  0  0  0
  3 13  2  0  0  0  0
  4  9  1  0  0  0  0
  4 26  1  0  0  0  0
  5 22  2  0  0  0  0
  6 13  1  0  0  0  0
  6 15  1  0  0  0  0
  6 18  1  0  0  0  0
  7 11  1  0  0  0  0
  7 15  2  0  0  0  0
  8 22  1  0  0  0  0
  8 23  1  0  0  0  0
  9 23  2  0  0  0  0
 10 11  2  0  0  0  0
 10 12  1  0  0  0  0
 10 13  1  0  0  0  0
 12 14  2  0  0  0  0
 12 16  1  0  0  0  0
 14 17  1  0  0  0  0
 16 19  1  0  0  0  0
 17 20  1  0  0  0  0
 18 24  1  0  0  0  0
 19 20  1  0  0  0  0
 21 22  1  0  0  0  0
 23 25  1  0  0  0  0
 25 26  2  0  0  0  0
 26 27  1  0  0  0  0
M  END
> <PUBCHEM_COMPOUND_ID_TYPE>
0

> <PUBCHEM_TOTAL_CHARGE>
0

> <PUBCHEM_SUBSTANCE_ID>
3714758

> <PUBCHEM_SUBSTANCE_VERSION>
5

> <PUBCHEM_EXT_DATASOURCE_NAME>
MLSMR

> <PUBCHEM_EXT_DATASOURCE_REGID>
MLS000057251

> <PUBCHEM_SUBSTANCE_COMMENT>
http://mlsmr.evotec.com/MLSMR_HomePage/pdf/pubchem_reference.pdf
MLSMR_SAMPLE_SUPPLIER: Enamine
MLSMR_SUPPLIER_STRUCTURE_ID: ZT-5925919
MLSMR_COMPOUND_CLASS: DC

> <PUBCHEM_SUBSTANCE_SYNONYM>
MLS000057251
SMR000065089

> <PUBCHEM_XREF_EXT_ID>
MLS000057251

> <PUBCHEM_EXT_DATASOURCE_URL>
http://mlsmr.evotec.com/MLSMR_HomePage/

> <PUBCHEM_CID_ASSOCIATIONS>
2529884  1

> <PUBCHEM_COORDINATE_TYPE>
1
3

$$$$
3714959
  -OEChem-12251501292D

 22 23  0     0  0  0  0  0  0999 V2000
   10.0750   -4.6317    0.0000 Cl  0  0  0  0  0  0  0  0  0  0  0  0
    7.5750   -8.8233    0.0000 S   0  0  0  0  0  0  0  0  0  0  0  0
    3.8933   -3.7570    0.0000 N   0  0  0  0  0  0  0  0  0  0  0  0
    5.2478   -8.1345    0.0000 N   0  0  0  0  0  0  0  0  0  0  0  0
    5.8206  -10.4750    0.0000 N   0  0  0  0  0  0  0  0  0  0  0  0
    5.4984   -5.5497    0.0000 C   0  0  0  0  0  0  0  0  0  0  0  0
    4.0312   -5.2378    0.0000 C   0  0  0  0  0  0  0  0  0  0  0  0
    6.1088   -6.9207    0.0000 C   0  0  0  0  0  0  0  0  0  0  0  0
    5.2447   -3.1359    0.0000 C   0  0  0  0  0  0  0  0  0  0  0  0
    6.2484   -4.2507    0.0000 C   0  0  0  0  0  0  0  0  0  0  0  0
    7.5354   -7.3238    0.0000 C   0  0  0  0  0  0  0  0  0  0  0  0
    2.5951   -3.0039    0.0000 C   0  0  0  0  0  0  0  0  0  0  0  0
    6.1612   -9.3243    0.0000 C   0  0  0  0  0  0  0  0  0  0  0  0
    3.1347   -6.0355    0.0000 C   0  0  0  0  0  0  0  0  0  0  0  0
    5.4872   -1.9607    0.0000 C   0  0  0  0  0  0  0  0  0  0  0  0
    2.5973   -1.5031    0.0000 C   0  0  0  0  0  0  0  0  0  0  0  0
    1.2990   -0.7500    0.0000 C   0  0  0  0  0  0  0  0  0  0  0  0
    1.2990    0.7500    0.0000 C   0  0  0  0  0  0  0  0  0  0  0  0
    0.0000   -1.5000    0.0000 C   0  0  0  0  0  0  0  0  0  0  0  0
    0.0000    1.5000    0.0000 C   0  0  0  0  0  0  0  0  0  0  0  0
   -1.2990   -0.7500    0.0000 C   0  0  0  0  0  0  0  0  0  0  0  0
   -1.2990    0.7500    0.0000 C   0  0  0  0  0  0  0  0  0  0  0  0
  2 11  1  0  0  0  0
  2 13  1  0  0  0  0
  3  7  1  0  0  0  0
  3  9  1  0  0  0  0
  3 12  1  0  0  0  0
  4  8  1  0  0  0  0
  4 13  2  0  0  0  0
  5 13  1  0  0  0  0
  6  7  2  0  0  0  0
  6  8  1  0  0  0  0
  6 10  1  0  0  0  0
  7 14  1  0  0  0  0
  8 11  2  0  0  0  0
  9 10  2  0  0  0  0
  9 15  1  0  0  0  0
 12 16  1  0  0  0  0
 16 17  1  0  0  0  0
 17 18  2  0  0  0  0
 17 19  1  0  0  0  0
 18 20  1  0  0  0  0
 19 21  2  0  0  0  0
 20 22  2  0  0  0  0
 21 22  1  0  0  0  0
M  END
> <PUBCHEM_COMPOUND_ID_TYPE>
0

> <PUBCHEM_TOTAL_CHARGE>
0

> <PUBCHEM_SUBSTANCE_ID>
3714959

> <PUBCHEM_SUBSTANCE_VERSION>
6

> <PUBCHEM_EXT_DATASOURCE_NAME>
MLSMR

> <PUBCHEM_EXT_DATASOURCE_REGID>
MLS000056022

> <PUBCHEM_SUBSTANCE_COMMENT>
http://mlsmr.evotec.com/MLSMR_HomePage/pdf/pubchem_reference.pdf
MLSMR_SAMPLE_SUPPLIER: Enamine
MLSMR_SUPPLIER_STRUCTURE_ID: T5343009
MLSMR_COMPOUND_CLASS: DC
SALT: 1 hydrogen chloride

> <PUBCHEM_SUBSTANCE_SYNONYM>
MLS000056022
SMR000068520

> <PUBCHEM_XREF_EXT_ID>
MLS000056022

> <PUBCHEM_EXT_DATASOURCE_URL>
http://mlsmr.evotec.com/MLSMR_HomePage/

> <PUBCHEM_CID_ASSOCIATIONS>
6602929  1
313  2
2999027  2

> <PUBCHEM_COORDINATE_TYPE>
1
3

$$$$
3715018
  -OEChem-12251501292D

 24 27  0     1  0  0  0  0  0999 V2000
   -1.2928    2.6973    0.0000 O   0  0  0  0  0  0  0  0  0  0  0  0
   -3.9152    5.9974    0.0000 O   0  0  0  0  0  0  0  0  0  0  0  0
   -3.9146    2.9973    0.0000 N   0  0  0  0  0  0  0  0  0  0  0  0
    1.2964    1.4973    0.0000 N   0  0  0  0  0  0  0  0  0  0  0  0
   -5.2061   -0.7556    0.0000 N   0  0  0  0  0  0  0  0  0  0  0  0
   -2.6111    0.7486    0.0000 C   0  0  0  0  0  0  0  0  0  0  0  0
   -3.9122    1.4966    0.0000 C   0  0  3  0  0  0  0  0  0  0  0  0
   -1.2964    1.4973    0.0000 C   0  0  0  0  0  0  0  0  0  0  0  0
    0.0000    0.7486    0.0000 C   0  0  0  0  0  0  0  0  0  0  0  0
   -5.2109    0.7445    0.0000 C   0  0  0  0  0  0  0  0  0  0  0  0
    0.0000   -0.7486    0.0000 C   0  0  0  0  0  0  0  0  0  0  0  0
   -2.6111   -0.7486    0.0000 C   0  0  0  0  0  0  0  0  0  0  0  0
   -1.2964   -1.4973    0.0000 C   0  0  0  0  0  0  0  0  0  0  0  0
    1.2964   -1.4973    0.0000 C   0  0  0  0  0  0  0  0  0  0  0  0
   -5.2138    3.7472    0.0000 C   0  0  0  0  0  0  0  0  0  0  0  0
   -2.6157    3.7477    0.0000 C   0  0  0  0  0  0  0  0  0  0  0  0
   -6.5125    1.4901    0.0000 C   0  0  0  0  0  0  0  0  0  0  0  0
    2.5929    0.7486    0.0000 C   0  0  0  0  0  0  0  0  0  0  0  0
    2.5929   -0.7486    0.0000 C   0  0  0  0  0  0  0  0  0  0  0  0
   -5.2141    5.2472    0.0000 C   0  0  0  0  0  0  0  0  0  0  0  0
   -2.6160    5.2477    0.0000 C   0  0  0  0  0  0  0  0  0  0  0  0
   -6.5027   -1.5098    0.0000 C   0  0  0  0  0  0  0  0  0  0  0  0
   -7.8091    0.7359    0.0000 C   0  0  0  0  0  0  0  0  0  0  0  0
   -7.8042   -0.7641    0.0000 C   0  0  0  0  0  0  0  0  0  0  0  0
  1  8  1  0  0  0  0
  2 20  1  0  0  0  0
  2 21  1  0  0  0  0
  3  7  1  0  0  0  0
  3 15  1  0  0  0  0
  3 16  1  0  0  0  0
  4  9  2  0  0  0  0
  4 18  1  0  0  0  0
  5 10  1  0  0  0  0
  5 22  2  0  0  0  0
  6  7  1  0  0  0  0
  6  8  2  0  0  0  0
  6 12  1  0  0  0  0
  7 10  1  0  0  0  0
  8  9  1  0  0  0  0
  9 11  1  0  0  0  0
 10 17  2  0  0  0  0
 11 13  1  0  0  0  0
 11 14  2  0  0  0  0
 12 13  2  0  0  0  0
 14 19  1  0  0  0  0
 15 20  1  0  0  0  0
 16 21  1  0  0  0  0
 17 23  1  0  0  0  0
 18 19  2  0  0  0  0
 22 24  1  0  0  0  0
 23 24  2  0  0  0  0
M  END
> <PUBCHEM_COMPOUND_ID_TYPE>
0

> <PUBCHEM_TOTAL_CHARGE>
0

> <PUBCHEM_SUBSTANCE_ID>
3715018

> <PUBCHEM_SUBSTANCE_VERSION>
5

> <PUBCHEM_EXT_DATASOURCE_NAME>
MLSMR

> <PUBCHEM_EXT_DATASOURCE_REGID>
MLS000048626

> <PUBCHEM_SUBSTANCE_COMMENT>
http://mlsmr.evotec.com/MLSMR_HomePage/pdf/pubchem_reference.pdf
MLSMR_SAMPLE_SUPPLIER: Enamine
MLSMR_SUPPLIER_STRUCTURE_ID: T0505-1854
MLSMR_COMPOUND_CLASS: DC

> <PUBCHEM_SUBSTANCE_SYNONYM>
MLS000048626
SMR000060863

> <PUBCHEM_XREF_EXT_ID>
MLS000048626

> <PUBCHEM_EXT_DATASOURCE_URL>
http://mlsmr.evotec.com/MLSMR_HomePage/

> <PUBCHEM_CID_ASSOCIATIONS>
2999043  1

> <PUBCHEM_COORDINATE_TYPE>
1
3

> <PUBCHEM_BONDANNOTATIONS>
7  6  3

$$$$
3715341
  -OEChem-12251501292D

 32 37  0     0  0  0  0  0  0999 V2000
    1.7138   -1.2033    0.0000 S   0  0  0  0  0  0  0  0  0  0  0  0
   -3.6187   -1.4919    0.0000 S   0  0  0  0  0  0  0  0  0  0  0  0
   -0.9991    2.7132    0.0000 O   0  0  0  0  0  0  0  0  0  0  0  0
    1.3751    3.8801    0.0000 O   0  0  0  0  0  0  0  0  0  0  0  0
   -2.3155    0.7475    0.0000 N   0  0  0  0  0  0  0  0  0  0  0  0
   -1.0028   -1.5132    0.0000 N   0  0  0  0  0  0  0  0  0  0  0  0
   -6.5307   -5.5130    0.0000 N   0  0  0  0  0  0  0  0  0  0  0  0
   -6.2816   -3.1118    0.0000 N   0  0  0  0  0  0  0  0  0  0  0  0
   -8.7860   -4.2089    0.0000 N   0  0  0  0  0  0  0  0  0  0  0  0
    0.2917    0.7475    0.0000 C   0  0  0  0  0  0  0  0  0  0  0  0
   -1.0028    1.5132    0.0000 C   0  0  0  0  0  0  0  0  0  0  0  0
    0.2917   -0.7475    0.0000 C   0  0  0  0  0  0  0  0  0  0  0  0
    1.7138    1.2033    0.0000 C   0  0  0  0  0  0  0  0  0  0  0  0
   -2.3155   -0.7475    0.0000 C   0  0  0  0  0  0  0  0  0  0  0  0
   -3.6168    1.4950    0.0000 C   0  0  0  0  0  0  0  0  0  0  0  0
    2.1749    2.6315    0.0000 C   0  0  0  0  0  0  0  0  0  0  0  0
    2.5889    0.0182    0.0000 C   0  0  0  0  0  0  0  0  0  0  0  0
    3.6243    2.9682    0.0000 C   0  0  0  0  0  0  0  0  0  0  0  0
   -4.9300   -3.7369    0.0000 C   0  0  0  0  0  0  0  0  0  0  0  0
   -4.9144    0.7421    0.0000 C   0  0  0  0  0  0  0  0  0  0  0  0
   -3.6204    2.9950    0.0000 C   0  0  0  0  0  0  0  0  0  0  0  0
   -3.6267   -2.9927    0.0000 C   0  0  0  0  0  0  0  0  0  0  0  0
   -7.2820   -4.2205    0.0000 C   0  0  0  0  0  0  0  0  0  0  0  0
   -5.0722   -5.1924    0.0000 C   0  0  0  0  0  0  0  0  0  0  0  0
    2.3406    5.0280    0.0000 C   0  0  0  0  0  0  0  0  0  0  0  0
    3.7308    4.4644    0.0000 C   0  0  0  0  0  0  0  0  0  0  0  0
   -6.2151    1.4892    0.0000 C   0  0  0  0  0  0  0  0  0  0  0  0
   -4.9211    3.7421    0.0000 C   0  0  0  0  0  0  0  0  0  0  0  0
   -7.2651   -6.8255    0.0000 C   0  0  0  0  0  0  0  0  0  0  0  0
   -6.2185    2.9892    0.0000 C   0  0  0  0  0  0  0  0  0  0  0  0
   -9.5361   -5.5306    0.0000 C   0  0  0  0  0  0  0  0  0  0  0  0
   -8.7848   -6.8232    0.0000 C   0  0  0  0  0  0  0  0  0  0  0  0
  1 12  1  0  0  0  0
  1 17  1  0  0  0  0
  2 14  1  0  0  0  0
  2 22  1  0  0  0  0
  3 11  2  0  0  0  0
  4 16  1  0  0  0  0
  4 25  1  0  0  0  0
  5 11  1  0  0  0  0
  5 14  1  0  0  0  0
  5 15  1  0  0  0  0
  6 12  1  0  0  0  0
  6 14  2  0  0  0  0
  7 23  1  0  0  0  0
  7 24  1  0  0  0  0
  7 29  1  0  0  0  0
  8 19  1  0  0  0  0
  8 23  2  0  0  0  0
  9 23  1  0  0  0  0
  9 31  2  0  0  0  0
 10 11  1  0  0  0  0
 10 12  2  0  0  0  0
 10 13  1  0  0  0  0
 13 16  1  0  0  0  0
 13 17  2  0  0  0  0
 15 20  2  0  0  0  0
 15 21  1  0  0  0  0
 16 18  2  0  0  0  0
 18 26  1  0  0  0  0
 19 22  1  0  0  0  0
 19 24  2  0  0  0  0
 20 27  1  0  0  0  0
 21 28  2  0  0  0  0
 25 26  2  0  0  0  0
 27 30  2  0  0  0  0
 28 30  1  0  0  0  0
 29 32  2  0  0  0  0
 31 32  1  0  0  0  0
M  END
> <PUBCHEM_COMPOUND_ID_TYPE>
0

> <PUBCHEM_TOTAL_CHARGE>
0

> <PUBCHEM_SUBSTANCE_ID>
3715341

> <PUBCHEM_SUBSTANCE_VERSION>
5

> <PUBCHEM_EXT_DATASOURCE_NAME>
MLSMR

> <PUBCHEM_EXT_DATASOURCE_REGID>
MLS000081924

> <PUBCHEM_SUBSTANCE_COMMENT>
http://mlsmr.evotec.com/MLSMR_HomePage/pdf/pubchem_reference.pdf
MLSMR_SAMPLE_SUPPLIER: Enamine
MLSMR_SUPPLIER_STRUCTURE_ID: T0515-8065
MLSMR_COMPOUND_CLASS: DC

> <PUBCHEM_SUBSTANCE_SYNONYM>
MLS000081924
SMR000062730

> <PUBCHEM_XREF_EXT_ID>
MLS000081924

> <PUBCHEM_EXT_DATASOURCE_URL>
http://mlsmr.evotec.com/MLSMR_HomePage/

> <PUBCHEM_CID_ASSOCIATIONS>
2999163  1

> <PUBCHEM_COORDINATE_TYPE>
1
3

$$$$
3715660
  -OEChem-12251501292D

 28 31  0     1  0  0  0  0  0999 V2000
    2.9760   -1.9598    0.0000 O   0  0  0  0  0  0  0  0  0  0  0  0
   -4.5375   -3.6172    0.0000 O   0  0  0  0  0  0  0  0  0  0  0  0
   -5.5947   -1.5256    0.0000 O   0  0  0  0  0  0  0  0  0  0  0  0
   -4.7732   -6.4710    0.0000 O   0  0  0  0  0  0  0  0  0  0  0  0
    0.6405    0.8968    0.0000 N   0  0  3  0  0  0  0  0  0  0  0  0
    0.6405   -2.0863    0.0000 N   0  0  0  0  0  0  0  0  0  0  0  0
   -7.1105   -6.6424    0.0000 N   0  0  0  0  0  0  0  0  0  0  0  0
   -0.6588    0.1464    0.0000 C   0  0  0  0  0  0  0  0  0  0  0  0
    1.9399    0.1464    0.0000 C   0  0  3  0  0  0  0  0  0  0  0  0
   -0.6588   -1.3543    0.0000 C   0  0  0  0  0  0  0  0  0  0  0  0
    1.9399   -1.3543    0.0000 C   0  0  0  0  0  0  0  0  0  0  0  0
   -1.9399   -2.0863    0.0000 C   0  0  0  0  0  0  0  0  0  0  0  0
   -3.2576   -1.3543    0.0000 C   0  0  0  0  0  0  0  0  0  0  0  0
   -1.9399    0.8968    0.0000 C   0  0  0  0  0  0  0  0  0  0  0  0
    0.9517    2.3608    0.0000 C   0  0  0  0  0  0  0  0  0  0  0  0
    3.0746    1.1530    0.0000 C   0  0  0  0  0  0  0  0  0  0  0  0
   -3.2576    0.1464    0.0000 C   0  0  0  0  0  0  0  0  0  0  0  0
    2.4524    2.5256    0.0000 C   0  0  0  0  0  0  0  0  0  0  0  0
   -4.5502   -2.1164    0.0000 C   0  0  0  0  0  0  0  0  0  0  0  0
   -5.8304   -4.3794    0.0000 C   0  0  0  0  0  0  0  0  0  0  0  0
   -5.8177   -5.8802    0.0000 C   0  0  0  0  0  0  0  0  0  0  0  0
   -7.0978   -8.1432    0.0000 C   0  0  0  0  0  0  0  0  0  0  0  0
   -8.3889   -8.9069    0.0000 C   0  0  0  0  0  0  0  0  0  0  0  0
   -5.7910   -8.8796    0.0000 C   0  0  0  0  0  0  0  0  0  0  0  0
   -7.0663  -11.1431    0.0000 C   0  0  0  0  0  0  0  0  0  0  0  0
   -8.3731  -10.4068    0.0000 C   0  0  0  0  0  0  0  0  0  0  0  0
   -5.7752  -10.3795    0.0000 C   0  0  0  0  0  0  0  0  0  0  0  0
   -7.0537  -12.3430    0.0000 C   0  0  0  0  0  0  0  0  0  0  0  0
  1 11  2  0  0  0  0
  2 19  1  0  0  0  0
  2 20  1  0  0  0  0
  3 19  2  0  0  0  0
  4 21  2  0  0  0  0
  5  8  1  0  0  0  0
  5  9  1  0  0  0  0
  5 15  1  0  0  0  0
  6 10  1  0  0  0  0
  6 11  1  0  0  0  0
  7 21  1  0  0  0  0
  7 22  1  0  0  0  0
  8 10  1  0  0  0  0
  8 14  2  0  0  0  0
  9 11  1  0  0  0  0
  9 16  1  0  0  0  0
 10 12  2  0  0  0  0
 12 13  1  0  0  0  0
 13 17  2  0  0  0  0
 13 19  1  0  0  0  0
 14 17  1  0  0  0  0
 15 18  1  0  0  0  0
 16 18  1  0  0  0  0
 20 21  1  0  0  0  0
 22 23  2  0  0  0  0
 22 24  1  0  0  0  0
 23 26  1  0  0  0  0
 24 27  2  0  0  0  0
 25 26  2  0  0  0  0
 25 27  1  0  0  0  0
 25 28  1  0  0  0  0
M  END
> <PUBCHEM_COMPOUND_ID_TYPE>
0

> <PUBCHEM_TOTAL_CHARGE>
0

> <PUBCHEM_SUBSTANCE_ID>
3715660

> <PUBCHEM_SUBSTANCE_VERSION>
5

> <PUBCHEM_EXT_DATASOURCE_NAME>
MLSMR

> <PUBCHEM_EXT_DATASOURCE_REGID>
MLS000056630

> <PUBCHEM_SUBSTANCE_COMMENT>
http://mlsmr.evotec.com/MLSMR_HomePage/pdf/pubchem_reference.pdf
MLSMR_SAMPLE_SUPPLIER: Enamine
MLSMR_SUPPLIER_STRUCTURE_ID: T5335828
MLSMR_COMPOUND_CLASS: DC

> <PUBCHEM_SUBSTANCE_SYNONYM>
MLS000056630
SMR000064613

> <PUBCHEM_XREF_EXT_ID>
MLS000056630

> <PUBCHEM_EXT_DATASOURCE_URL>
http://mlsmr.evotec.com/MLSMR_HomePage/

> <PUBCHEM_CID_ASSOCIATIONS>
2999307  1

> <PUBCHEM_COORDINATE_TYPE>
1
3

> <PUBCHEM_BONDANNOTATIONS>
9  16  3

$$$$
3715846
  -OEChem-12251501292D

 24 27  0     0  0  0  0  0  0999 V2000
   -3.8565   -5.8944    0.0000 Cl  0  0  0  0  0  0  0  0  0  0  0  0
   -9.2545   -6.0417    0.0000 Cl  0  0  0  0  0  0  0  0  0  0  0  0
   -1.0028    1.5132    0.0000 S   0  0  0  0  0  0  0  0  0  0  0  0
   -3.7580   -2.9756    0.0000 O   0  0  0  0  0  0  0  0  0  0  0  0
    0.2917   -0.7475    0.0000 N   0  0  0  0  0  0  0  0  0  0  0  0
   -1.0028   -1.5132    0.0000 N   0  0  0  0  0  0  0  0  0  0  0  0
    1.7138    1.2033    0.0000 N   0  0  0  0  0  0  0  0  0  0  0  0
    2.5889    0.0182    0.0000 N   0  0  0  0  0  0  0  0  0  0  0  0
   -2.3155   -0.7475    0.0000 C   0  0  0  0  0  0  0  0  0  0  0  0
    0.2917    0.7475    0.0000 C   0  0  0  0  0  0  0  0  0  0  0  0
   -3.6168   -1.4950    0.0000 C   0  0  0  0  0  0  0  0  0  0  0  0
   -5.2259   -3.2843    0.0000 C   0  0  0  0  0  0  0  0  0  0  0  0
    1.7138   -1.2033    0.0000 C   0  0  0  0  0  0  0  0  0  0  0  0
   -5.8393   -4.6540    0.0000 C   0  0  0  0  0  0  0  0  0  0  0  0
   -2.3155    0.7475    0.0000 C   0  0  0  0  0  0  0  0  0  0  0  0
   -4.9669   -0.8711    0.0000 C   0  0  0  0  0  0  0  0  0  0  0  0
   -5.9730   -1.9836    0.0000 C   0  0  0  0  0  0  0  0  0  0  0  0
   -5.0561   -5.9274    0.0000 C   0  0  0  0  0  0  0  0  0  0  0  0
   -7.3406   -4.6901    0.0000 C   0  0  0  0  0  0  0  0  0  0  0  0
    2.1855   -2.6254    0.0000 C   0  0  0  0  0  0  0  0  0  0  0  0
   -8.0549   -6.0091    0.0000 C   0  0  0  0  0  0  0  0  0  0  0  0
   -5.7704   -7.2464    0.0000 C   0  0  0  0  0  0  0  0  0  0  0  0
   -7.2699   -7.2872    0.0000 C   0  0  0  0  0  0  0  0  0  0  0  0
    3.3606   -2.8684    0.0000 C   0  0  0  0  0  0  0  0  0  0  0  0
  1 18  1  0  0  0  0
  2 21  1  0  0  0  0
  3 10  1  0  0  0  0
  3 15  1  0  0  0  0
  4 11  1  0  0  0  0
  4 12  1  0  0  0  0
  5  6  1  0  0  0  0
  5 10  1  0  0  0  0
  5 13  1  0  0  0  0
  6  9  2  0  0  0  0
  7  8  1  0  0  0  0
  7 10  2  0  0  0  0
  8 13  2  0  0  0  0
  9 11  1  0  0  0  0
  9 15  1  0  0  0  0
 11 16  2  0  0  0  0
 12 14  1  0  0  0  0
 12 17  2  0  0  0  0
 13 20  1  0  0  0  0
 14 18  1  0  0  0  0
 14 19  2  0  0  0  0
 16 17  1  0  0  0  0
 18 22  2  0  0  0  0
 19 21  1  0  0  0  0
 20 24  1  0  0  0  0
 21 23  2  0  0  0  0
 22 23  1  0  0  0  0
M  END
> <PUBCHEM_COMPOUND_ID_TYPE>
0

> <PUBCHEM_TOTAL_CHARGE>
0

> <PUBCHEM_SUBSTANCE_ID>
3715846

> <PUBCHEM_SUBSTANCE_VERSION>
5

> <PUBCHEM_EXT_DATASOURCE_NAME>
MLSMR

> <PUBCHEM_EXT_DATASOURCE_REGID>
MLS000056253

> <PUBCHEM_SUBSTANCE_COMMENT>
http://mlsmr.evotec.com/MLSMR_HomePage/pdf/pubchem_reference.pdf
MLSMR_SAMPLE_SUPPLIER: Enamine
MLSMR_SUPPLIER_STRUCTURE_ID: T5342770
MLSMR_COMPOUND_CLASS: DC

> <PUBCHEM_SUBSTANCE_SYNONYM>
MLS000056253
SMR000068502

> <PUBCHEM_XREF_EXT_ID>
MLS000056253

> <PUBCHEM_EXT_DATASOURCE_URL>
http://mlsmr.evotec.com/MLSMR_HomePage/

> <PUBCHEM_CID_ASSOCIATIONS>
2999372  1

> <PUBCHEM_COORDINATE_TYPE>
1
3

$$$$
3715915
  -OEChem-12251501292D

 19 21  0     0  0  0  0  0  0999 V2000
   -5.3425    5.2368    0.0000 O   0  0  0  0  0  0  0  0  0  0  0  0
   -4.9494    0.9039    0.0000 O   0  0  0  0  0  0  0  0  0  0  0  0
   -3.9067    3.0027    0.0000 N   0  0  0  0  0  0  0  0  0  0  0  0
   -6.5563    3.1351    0.0000 N   0  0  0  0  0  0  0  0  0  0  0  0
   -7.5599    4.2500    0.0000 N   0  0  0  0  0  0  0  0  0  0  0  0
   -2.6111    0.7486    0.0000 C   0  0  0  0  0  0  0  0  0  0  0  0
   -3.9091    1.5019    0.0000 C   0  0  0  0  0  0  0  0  0  0  0  0
   -5.2049    3.7560    0.0000 C   0  0  0  0  0  0  0  0  0  0  0  0
    0.0000    0.7486    0.0000 C   0  0  0  0  0  0  0  0  0  0  0  0
    0.0000   -0.7486    0.0000 C   0  0  0  0  0  0  0  0  0  0  0  0
   -1.2964    1.4973    0.0000 C   0  0  0  0  0  0  0  0  0  0  0  0
   -2.6111   -0.7486    0.0000 C   0  0  0  0  0  0  0  0  0  0  0  0
   -6.8097    5.5489    0.0000 C   0  0  0  0  0  0  0  0  0  0  0  0
   -1.2964   -1.4973    0.0000 C   0  0  0  0  0  0  0  0  0  0  0  0
    1.2964    1.4973    0.0000 C   0  0  0  0  0  0  0  0  0  0  0  0
    1.2964   -1.4973    0.0000 C   0  0  0  0  0  0  0  0  0  0  0  0
    2.5929    0.7486    0.0000 C   0  0  0  0  0  0  0  0  0  0  0  0
    2.5929   -0.7486    0.0000 C   0  0  0  0  0  0  0  0  0  0  0  0
   -7.2976    6.6452    0.0000 C   0  0  0  0  0  0  0  0  0  0  0  0
  1  8  1  0  0  0  0
  1 13  1  0  0  0  0
  2  7  2  0  0  0  0
  3  7  1  0  0  0  0
  3  8  1  0  0  0  0
  4  5  1  0  0  0  0
  4  8  2  0  0  0  0
  5 13  2  0  0  0  0
  6  7  1  0  0  0  0
  6 11  1  0  0  0  0
  6 12  2  0  0  0  0
  9 10  1  0  0  0  0
  9 11  2  0  0  0  0
  9 15  1  0  0  0  0
 10 14  2  0  0  0  0
 10 16  1  0  0  0  0
 12 14  1  0  0  0  0
 13 19  1  0  0  0  0
 15 17  2  0  0  0  0
 16 18  2  0  0  0  0
 17 18  1  0  0  0  0
M  END
> <PUBCHEM_COMPOUND_ID_TYPE>
0

> <PUBCHEM_TOTAL_CHARGE>
0

> <PUBCHEM_SUBSTANCE_ID>
3715915

> <PUBCHEM_SUBSTANCE_VERSION>
5

> <PUBCHEM_EXT_DATASOURCE_NAME>
MLSMR

> <PUBCHEM_EXT_DATASOURCE_REGID>
MLS000056450

> <PUBCHEM_SUBSTANCE_COMMENT>
http://mlsmr.evotec.com/MLSMR_HomePage/pdf/pubchem_reference.pdf
MLSMR_SAMPLE_SUPPLIER: Enamine
MLSMR_SUPPLIER_STRUCTURE_ID: T5330913
MLSMR_COMPOUND_CLASS: DC

> <PUBCHEM_SUBSTANCE_SYNONYM>
MLS000056450
SMR000067855

> <PUBCHEM_XREF_EXT_ID>
MLS000056450

> <PUBCHEM_EXT_DATASOURCE_URL>
http://mlsmr.evotec.com/MLSMR_HomePage/

> <PUBCHEM_CID_ASSOCIATIONS>
2594659  1

> <PUBCHEM_COORDINATE_TYPE>
1
3

$$$$
3716284
  -OEChem-12251501292D

 30 33  0     0  0  0  0  0  0999 V2000
   -3.6202    1.4892    0.0000 S   0  0  0  0  0  0  0  0  0  0  0  0
    4.0872    0.0382    0.0000 S   0  0  0  0  0  0  0  0  0  0  0  0
    7.1675    2.5910    0.0000 O   0  0  0  0  0  0  0  0  0  0  0  0
   -3.6291    2.6892    0.0000 O   0  0  0  0  0  0  0  0  0  0  0  0
   -4.6551    0.8818    0.0000 O   0  0  0  0  0  0  0  0  0  0  0  0
    1.7138   -1.2033    0.0000 N   0  0  0  0  0  0  0  0  0  0  0  0
    1.7138    1.2033    0.0000 N   0  0  0  0  0  0  0  0  0  0  0  0
    7.1952    0.1641    0.0000 N   0  0  0  0  0  0  0  0  0  0  0  0
   -4.6637    2.0816    0.0000 N   0  0  0  0  0  0  0  0  0  0  0  0
    0.2917   -0.7475    0.0000 C   0  0  0  0  0  0  0  0  0  0  0  0
    0.2917    0.7475    0.0000 C   0  0  0  0  0  0  0  0  0  0  0  0
    2.5889    0.0182    0.0000 C   0  0  0  0  0  0  0  0  0  0  0  0
   -2.3155    0.7475    0.0000 C   0  0  0  0  0  0  0  0  0  0  0  0
   -1.0028    1.5132    0.0000 C   0  0  0  0  0  0  0  0  0  0  0  0
   -1.0028   -1.5132    0.0000 C   0  0  0  0  0  0  0  0  0  0  0  0
   -2.3155   -0.7475    0.0000 C   0  0  0  0  0  0  0  0  0  0  0  0
    2.1855   -2.6254    0.0000 C   0  0  0  0  0  0  0  0  0  0  0  0
    6.3215    1.3677    0.0000 C   0  0  0  0  0  0  0  0  0  0  0  0
    4.8208    1.3475    0.0000 C   0  0  0  0  0  0  0  0  0  0  0  0
    8.5992    2.1438    0.0000 C   0  0  0  0  0  0  0  0  0  0  0  0
    9.8032    3.0397    0.0000 C   0  0  0  0  0  0  0  0  0  0  0  0
    3.6552   -2.9294    0.0000 C   0  0  0  0  0  0  0  0  0  0  0  0
    8.6164    0.6439    0.0000 C   0  0  0  0  0  0  0  0  0  0  0  0
    9.7413    4.5334    0.0000 C   0  0  0  0  0  0  0  0  0  0  0  0
   11.1311    2.3383    0.0000 C   0  0  0  0  0  0  0  0  0  0  0  0
    4.1277   -4.3539    0.0000 C   0  0  0  0  0  0  0  0  0  0  0  0
   11.0087    5.3358    0.0000 C   0  0  0  0  0  0  0  0  0  0  0  0
   12.3985    3.1407    0.0000 C   0  0  0  0  0  0  0  0  0  0  0  0
   12.3372    4.6394    0.0000 C   0  0  0  0  0  0  0  0  0  0  0  0
    5.3028   -4.5970    0.0000 C   0  0  0  0  0  0  0  0  0  0  0  0
  1  4  2  0  0  0  0
  1  5  2  0  0  0  0
  1  9  1  0  0  0  0
  1 13  1  0  0  0  0
  2 12  1  0  0  0  0
  2 19  1  0  0  0  0
  3 18  1  0  0  0  0
  3 20  1  0  0  0  0
  6 10  1  0  0  0  0
  6 12  1  0  0  0  0
  6 17  1  0  0  0  0
  7 11  1  0  0  0  0
  7 12  2  0  0  0  0
  8 18  2  0  0  0  0
  8 23  1  0  0  0  0
 10 11  1  0  0  0  0
 10 15  2  0  0  0  0
 11 14  2  0  0  0  0
 13 14  1  0  0  0  0
 13 16  2  0  0  0  0
 15 16  1  0  0  0  0
 17 22  1  0  0  0  0
 18 19  1  0  0  0  0
 20 21  1  0  0  0  0
 20 23  2  0  0  0  0
 21 24  2  0  0  0  0
 21 25  1  0  0  0  0
 22 26  1  0  0  0  0
 24 27  1  0  0  0  0
 25 28  2  0  0  0  0
 26 30  1  0  0  0  0
 27 29  2  0  0  0  0
 28 29  1  0  0  0  0
M  END
> <PUBCHEM_COMPOUND_ID_TYPE>
0

> <PUBCHEM_TOTAL_CHARGE>
0

> <PUBCHEM_SUBSTANCE_ID>
3716284

> <PUBCHEM_SUBSTANCE_VERSION>
5

> <PUBCHEM_EXT_DATASOURCE_NAME>
MLSMR

> <PUBCHEM_EXT_DATASOURCE_REGID>
MLS000098648

> <PUBCHEM_SUBSTANCE_COMMENT>
http://mlsmr.evotec.com/MLSMR_HomePage/pdf/pubchem_reference.pdf
MLSMR_SAMPLE_SUPPLIER: Enamine
MLSMR_SUPPLIER_STRUCTURE_ID: T5346502
MLSMR_COMPOUND_CLASS: DC

> <PUBCHEM_SUBSTANCE_SYNONYM>
MLS000098648
SMR000068681

> <PUBCHEM_XREF_EXT_ID>
MLS000098648

> <PUBCHEM_EXT_DATASOURCE_URL>
http://mlsmr.evotec.com/MLSMR_HomePage/

> <PUBCHEM_CID_ASSOCIATIONS>
2999544  1

> <PUBCHEM_COORDINATE_TYPE>
1
3

$$$$
3716549
  -OEChem-12251501292D

 25 27  0     0  0  0  0  0  0999 V2000
   -1.2964   -1.4973    0.0000 O   0  0  0  0  0  0  0  0  0  0  0  0
   12.7462   -0.2332    0.0000 O   0  0  0  0  0  0  0  0  0  0  0  0
    3.8942   -1.4964    0.0000 O   0  0  0  0  0  0  0  0  0  0  0  0
    7.7928   -0.7396    0.0000 O   0  0  0  0  0  0  0  0  0  0  0  0
   -3.6486   -1.3517    0.0000 O   0  0  0  0  0  0  0  0  0  0  0  0
    6.4963   -2.6919    0.0000 O   0  0  0  0  0  0  0  0  0  0  0  0
   11.9917    1.0632    0.0000 N   0  0  0  0  0  0  0  0  0  0  0  0
    0.0000    0.7486    0.0000 C   0  0  0  0  0  0  0  0  0  0  0  0
    0.0000   -0.7486    0.0000 C   0  0  0  0  0  0  0  0  0  0  0  0
   -1.2964    1.4973    0.0000 C   0  0  0  0  0  0  0  0  0  0  0  0
    2.5929   -0.7486    0.0000 C   0  0  0  0  0  0  0  0  0  0  0  0
    1.2964   -1.4973    0.0000 C   0  0  0  0  0  0  0  0  0  0  0  0
   10.3928   -0.7351    0.0000 C   0  0  0  0  0  0  0  0  0  0  0  0
    1.2964    1.4973    0.0000 C   0  0  0  0  0  0  0  0  0  0  0  0
   -2.6111   -0.7486    0.0000 C   0  0  0  0  0  0  0  0  0  0  0  0
   11.7464   -1.3514    0.0000 C   0  0  0  0  0  0  0  0  0  0  0  0
   10.5255    0.7463    0.0000 C   0  0  0  0  0  0  0  0  0  0  0  0
   -2.6111    0.7486    0.0000 C   0  0  0  0  0  0  0  0  0  0  0  0
    2.5929    0.7486    0.0000 C   0  0  0  0  0  0  0  0  0  0  0  0
    9.0941   -1.4873    0.0000 C   0  0  0  0  0  0  0  0  0  0  0  0
    6.4942   -1.4919    0.0000 C   0  0  0  0  0  0  0  0  0  0  0  0
   -1.2928    2.6973    0.0000 C   0  0  0  0  0  0  0  0  0  0  0  0
    5.1929   -0.7441    0.0000 C   0  0  0  0  0  0  0  0  0  0  0  0
   11.9930   -2.5258    0.0000 C   0  0  0  0  0  0  0  0  0  0  0  0
    9.6262    1.5408    0.0000 C   0  0  0  0  0  0  0  0  0  0  0  0
  1  9  1  0  0  0  0
  1 15  1  0  0  0  0
  2  7  1  0  0  0  0
  2 16  1  0  0  0  0
  3 11  1  0  0  0  0
  3 23  1  0  0  0  0
  4 20  1  0  0  0  0
  4 21  1  0  0  0  0
  5 15  2  0  0  0  0
  6 21  2  0  0  0  0
  7 17  2  0  0  0  0
  8  9  1  0  0  0  0
  8 10  1  0  0  0  0
  8 14  2  0  0  0  0
  9 12  2  0  0  0  0
 10 18  2  0  0  0  0
 10 22  1  0  0  0  0
 11 12  1  0  0  0  0
 11 19  2  0  0  0  0
 13 16  2  0  0  0  0
 13 17  1  0  0  0  0
 13 20  1  0  0  0  0
 14 19  1  0  0  0  0
 15 18  1  0  0  0  0
 16 24  1  0  0  0  0
 17 25  1  0  0  0  0
 21 23  1  0  0  0  0
M  END
> <PUBCHEM_COMPOUND_ID_TYPE>
0

> <PUBCHEM_TOTAL_CHARGE>
0

> <PUBCHEM_SUBSTANCE_ID>
3716549

> <PUBCHEM_SUBSTANCE_VERSION>
5

> <PUBCHEM_EXT_DATASOURCE_NAME>
MLSMR

> <PUBCHEM_EXT_DATASOURCE_REGID>
MLS000057298

> <PUBCHEM_SUBSTANCE_COMMENT>
http://mlsmr.evotec.com/MLSMR_HomePage/pdf/pubchem_reference.pdf
MLSMR_SAMPLE_SUPPLIER: Enamine
MLSMR_SUPPLIER_STRUCTURE_ID: T5249135
MLSMR_COMPOUND_CLASS: DC

> <PUBCHEM_SUBSTANCE_SYNONYM>
MLS000057298
SMR000063618

> <PUBCHEM_XREF_EXT_ID>
MLS000057298

> <PUBCHEM_EXT_DATASOURCE_URL>
http://mlsmr.evotec.com/MLSMR_HomePage/

> <PUBCHEM_CID_ASSOCIATIONS>
2122162  1

> <PUBCHEM_COORDINATE_TYPE>
1
3

$$$$
3716571
  -OEChem-12251501292D

 18 20  0     0  0  0  0  0  0999 V2000
   -2.7390    2.9810    0.0000 O   0  0  0  0  0  0  0  0  0  0  0  0
    2.5987   -1.5004    0.0000 N   0  0  0  0  0  0  0  0  0  0  0  0
   -3.9492    0.8772    0.0000 N   0  0  0  0  0  0  0  0  0  0  0  0
   -4.9546    1.9903    0.0000 N   0  0  0  0  0  0  0  0  0  0  0  0
    1.2990   -0.7500    0.0000 C   0  0  0  0  0  0  0  0  0  0  0  0
   -1.2990    0.7500    0.0000 C   0  0  0  0  0  0  0  0  0  0  0  0
    2.7343   -2.9815    0.0000 C   0  0  0  0  0  0  0  0  0  0  0  0
    3.9511   -0.8815    0.0000 C   0  0  0  0  0  0  0  0  0  0  0  0
   -2.5987    1.5004    0.0000 C   0  0  0  0  0  0  0  0  0  0  0  0
    1.2990    0.7500    0.0000 C   0  0  0  0  0  0  0  0  0  0  0  0
    0.0000   -1.5000    0.0000 C   0  0  0  0  0  0  0  0  0  0  0  0
    0.0000    1.5000    0.0000 C   0  0  0  0  0  0  0  0  0  0  0  0
   -1.2990   -0.7500    0.0000 C   0  0  0  0  0  0  0  0  0  0  0  0
    4.2010   -3.2956    0.0000 C   0  0  0  0  0  0  0  0  0  0  0  0
    4.9531   -1.9978    0.0000 C   0  0  0  0  0  0  0  0  0  0  0  0
   -4.2067    3.2905    0.0000 C   0  0  0  0  0  0  0  0  0  0  0  0
    1.8365   -3.7777    0.0000 C   0  0  0  0  0  0  0  0  0  0  0  0
    4.1955    0.2934    0.0000 C   0  0  0  0  0  0  0  0  0  0  0  0
  1  9  1  0  0  0  0
  1 16  1  0  0  0  0
  2  5  1  0  0  0  0
  2  7  1  0  0  0  0
  2  8  1  0  0  0  0
  3  4  1  0  0  0  0
  3  9  2  0  0  0  0
  4 16  2  0  0  0  0
  5 10  2  0  0  0  0
  5 11  1  0  0  0  0
  6  9  1  0  0  0  0
  6 12  2  0  0  0  0
  6 13  1  0  0  0  0
  7 14  2  0  0  0  0
  7 17  1  0  0  0  0
  8 15  2  0  0  0  0
  8 18  1  0  0  0  0
 10 12  1  0  0  0  0
 11 13  2  0  0  0  0
 14 15  1  0  0  0  0
M  END
> <PUBCHEM_COMPOUND_ID_TYPE>
0

> <PUBCHEM_TOTAL_CHARGE>
0

> <PUBCHEM_SUBSTANCE_ID>
3716571

> <PUBCHEM_SUBSTANCE_VERSION>
5

> <PUBCHEM_EXT_DATASOURCE_NAME>
MLSMR

> <PUBCHEM_EXT_DATASOURCE_REGID>
MLS000048520

> <PUBCHEM_SUBSTANCE_COMMENT>
http://mlsmr.evotec.com/MLSMR_HomePage/pdf/pubchem_reference.pdf
MLSMR_SAMPLE_SUPPLIER: Enamine
MLSMR_SUPPLIER_STRUCTURE_ID: T0515-1847
MLSMR_COMPOUND_CLASS: DC

> <PUBCHEM_SUBSTANCE_SYNONYM>
MLS000048520
SMR000062551

> <PUBCHEM_XREF_EXT_ID>
MLS000048520

> <PUBCHEM_EXT_DATASOURCE_URL>
http://mlsmr.evotec.com/MLSMR_HomePage/

> <PUBCHEM_CID_ASSOCIATIONS>
2408767  1

> <PUBCHEM_COORDINATE_TYPE>
1
3

$$$$
3716900
  -OEChem-12251501292D

 29 31  0     1  0  0  0  0  0999 V2000
   -5.2049    3.7560    0.0000 O   0  0  0  0  0  0  0  0  0  0  0  0
   -2.8664    3.6008    0.0000 O   0  0  0  0  0  0  0  0  0  0  0  0
   -3.8736   -6.0022    0.0000 O   0  0  0  0  0  0  0  0  0  0  0  0
   -6.2135   -5.8711    0.0000 O   0  0  0  0  0  0  0  0  0  0  0  0
   -3.9086   -1.5029    0.0000 N   0  0  0  0  0  0  0  0  0  0  0  0
   -1.2964   -1.4973    0.0000 N   0  0  0  0  0  0  0  0  0  0  0  0
   -1.2964    1.4973    0.0000 N   0  0  0  0  0  0  0  0  0  0  0  0
   -6.2506    0.1559    0.0000 N   0  0  0  0  0  0  0  0  0  0  0  0
   -2.6111   -0.7486    0.0000 C   0  0  0  0  0  0  0  0  0  0  0  0
   -2.6111    0.7486    0.0000 C   0  0  0  0  0  0  0  0  0  0  0  0
    0.0000   -0.7486    0.0000 C   0  0  0  0  0  0  0  0  0  0  0  0
    0.0000    0.7486    0.0000 C   0  0  0  0  0  0  0  0  0  0  0  0
   -3.9091    1.5019    0.0000 C   0  0  3  0  0  0  0  0  0  0  0  0
   -3.8985   -3.0029    0.0000 C   0  0  0  0  0  0  0  0  0  0  0  0
   -3.9067    3.0027    0.0000 C   0  0  0  0  0  0  0  0  0  0  0  0
   -5.1925   -3.7616    0.0000 C   0  0  3  0  0  0  0  0  0  0  0  0
   -5.2125   -0.7617    0.0000 C   0  0  0  0  0  0  0  0  0  0  0  0
    1.2964   -1.4973    0.0000 C   0  0  0  0  0  0  0  0  0  0  0  0
    1.2964    1.4973    0.0000 C   0  0  0  0  0  0  0  0  0  0  0  0
   -5.2102    0.7539    0.0000 C   0  0  0  0  0  0  0  0  0  0  0  0
   -6.4965   -3.0203    0.0000 C   0  0  0  0  0  0  0  0  0  0  0  0
   -6.5065   -1.5203    0.0000 C   0  0  0  0  0  0  0  0  0  0  0  0
   -5.1794   -5.2624    0.0000 C   0  0  0  0  0  0  0  0  0  0  0  0
    2.5929   -0.7486    0.0000 C   0  0  0  0  0  0  0  0  0  0  0  0
    2.5929    0.7486    0.0000 C   0  0  0  0  0  0  0  0  0  0  0  0
   -5.2025    5.2568    0.0000 C   0  0  0  0  0  0  0  0  0  0  0  0
   -3.8605   -7.5030    0.0000 C   0  0  0  0  0  0  0  0  0  0  0  0
   -6.2404    5.8591    0.0000 C   0  0  0  0  0  0  0  0  0  0  0  0
   -2.8164   -8.0946    0.0000 C   0  0  0  0  0  0  0  0  0  0  0  0
  1 15  1  0  0  0  0
  1 26  1  0  0  0  0
  2 15  2  0  0  0  0
  3 23  1  0  0  0  0
  3 27  1  0  0  0  0
  4 23  2  0  0  0  0
  5  9  1  0  0  0  0
  5 14  1  0  0  0  0
  5 17  1  0  0  0  0
  6  9  2  0  0  0  0
  6 11  1  0  0  0  0
  7 10  2  0  0  0  0
  7 12  1  0  0  0  0
  8 20  3  0  0  0  0
  9 10  1  0  0  0  0
 10 13  1  0  0  0  0
 11 12  1  0  0  0  0
 11 18  2  0  0  0  0
 12 19  2  0  0  0  0
 13 15  1  0  0  0  0
 13 20  1  0  0  0  0
 14 16  1  0  0  0  0
 16 21  1  0  0  0  0
 16 23  1  0  0  0  0
 17 22  1  0  0  0  0
 18 24  1  0  0  0  0
 19 25  1  0  0  0  0
 21 22  1  0  0  0  0
 24 25  2  0  0  0  0
 26 28  1  0  0  0  0
 27 29  1  0  0  0  0
M  END
> <PUBCHEM_COMPOUND_ID_TYPE>
0

> <PUBCHEM_TOTAL_CHARGE>
0

> <PUBCHEM_SUBSTANCE_ID>
3716900

> <PUBCHEM_SUBSTANCE_VERSION>
5

> <PUBCHEM_EXT_DATASOURCE_NAME>
MLSMR

> <PUBCHEM_EXT_DATASOURCE_REGID>
MLS000057778

> <PUBCHEM_SUBSTANCE_COMMENT>
http://mlsmr.evotec.com/MLSMR_HomePage/pdf/pubchem_reference.pdf
MLSMR_SAMPLE_SUPPLIER: Enamine
MLSMR_SUPPLIER_STRUCTURE_ID: T0511-0376
MLSMR_COMPOUND_CLASS: DC

> <PUBCHEM_SUBSTANCE_SYNONYM>
MLS000057778
SMR000061728

> <PUBCHEM_XREF_EXT_ID>
MLS000057778

> <PUBCHEM_EXT_DATASOURCE_URL>
http://mlsmr.evotec.com/MLSMR_HomePage/

> <PUBCHEM_CID_ASSOCIATIONS>
2999799  1

> <PUBCHEM_COORDINATE_TYPE>
1
3

> <PUBCHEM_BONDANNOTATIONS>
13  20  3
16  23  3

$$$$
3717109
  -OEChem-12251501292D

 20 22  0     0  0  0  0  0  0999 V2000
    4.2010   -3.2956    0.0000 S   0  0  0  0  0  0  0  0  0  0  0  0
    6.8304   -4.1581    0.0000 O   0  0  0  0  0  0  0  0  0  0  0  0
    3.9511   -0.8815    0.0000 N   0  0  0  0  0  0  0  0  0  0  0  0
    6.4437   -1.8466    0.0000 N   0  0  0  0  0  0  0  0  0  0  0  0
    9.7955   -4.0307    0.0000 N   0  0  0  0  0  0  0  0  0  0  0  0
    0.0000   -1.5000    0.0000 N   0  0  0  0  0  0  0  0  0  0  0  0
    2.5987   -1.5004    0.0000 C   0  0  0  0  0  0  0  0  0  0  0  0
    4.9531   -1.9978    0.0000 C   0  0  0  0  0  0  0  0  0  0  0  0
    8.8153   -2.9121    0.0000 C   0  0  0  0  0  0  0  0  0  0  0  0
    7.3221   -3.0635    0.0000 C   0  0  0  0  0  0  0  0  0  0  0  0
    1.2990   -0.7500    0.0000 C   0  0  0  0  0  0  0  0  0  0  0  0
    2.7343   -2.9815    0.0000 C   0  0  0  0  0  0  0  0  0  0  0  0
    9.5457   -1.6165    0.0000 C   0  0  0  0  0  0  0  0  0  0  0  0
   11.1668   -3.4228    0.0000 C   0  0  0  0  0  0  0  0  0  0  0  0
    1.2990    0.7500    0.0000 C   0  0  0  0  0  0  0  0  0  0  0  0
   11.0124   -1.9307    0.0000 C   0  0  0  0  0  0  0  0  0  0  0  0
   -1.2990   -0.7500    0.0000 C   0  0  0  0  0  0  0  0  0  0  0  0
    0.0000    1.5000    0.0000 C   0  0  0  0  0  0  0  0  0  0  0  0
    9.5371   -5.2025    0.0000 C   0  0  0  0  0  0  0  0  0  0  0  0
   -1.2990    0.7500    0.0000 C   0  0  0  0  0  0  0  0  0  0  0  0
  1  8  1  0  0  0  0
  1 12  1  0  0  0  0
  2 10  2  0  0  0  0
  3  7  1  0  0  0  0
  3  8  2  0  0  0  0
  4  8  1  0  0  0  0
  4 10  1  0  0  0  0
  5  9  1  0  0  0  0
  5 14  1  0  0  0  0
  5 19  1  0  0  0  0
  6 11  1  0  0  0  0
  6 17  2  0  0  0  0
  7 11  1  0  0  0  0
  7 12  2  0  0  0  0
  9 10  1  0  0  0  0
  9 13  2  0  0  0  0
 11 15  2  0  0  0  0
 13 16  1  0  0  0  0
 14 16  2  0  0  0  0
 15 18  1  0  0  0  0
 17 20  1  0  0  0  0
 18 20  2  0  0  0  0
M  END
> <PUBCHEM_COMPOUND_ID_TYPE>
0

> <PUBCHEM_TOTAL_CHARGE>
0

> <PUBCHEM_SUBSTANCE_ID>
3717109

> <PUBCHEM_SUBSTANCE_VERSION>
5

> <PUBCHEM_EXT_DATASOURCE_NAME>
MLSMR

> <PUBCHEM_EXT_DATASOURCE_REGID>
MLS000053739

> <PUBCHEM_SUBSTANCE_COMMENT>
http://mlsmr.evotec.com/MLSMR_HomePage/pdf/pubchem_reference.pdf
MLSMR_SAMPLE_SUPPLIER: Enamine
MLSMR_SUPPLIER_STRUCTURE_ID: T5330798
MLSMR_COMPOUND_CLASS: DC

> <PUBCHEM_SUBSTANCE_SYNONYM>
MLS000053739
SMR000064459

> <PUBCHEM_XREF_EXT_ID>
MLS000053739

> <PUBCHEM_EXT_DATASOURCE_URL>
http://mlsmr.evotec.com/MLSMR_HomePage/

> <PUBCHEM_CID_ASSOCIATIONS>
2594234  1

> <PUBCHEM_COORDINATE_TYPE>
1
3

$$$$
3717544
  -OEChem-12251501292D

 17 19  0     0  0  0  0  0  0999 V2000
    0.5079    0.6251    0.0000 S   0  0  0  0  0  0  0  0  0  0  0  0
    5.3880    1.0644    0.0000 O   0  0  0  0  0  0  0  0  0  0  0  0
    1.2502    2.9107    0.0000 N   0  0  0  0  0  0  0  0  0  0  0  0
    3.2775   -1.7192    0.0000 N   0  0  0  0  0  0  0  0  0  0  0  0
    1.6995    1.5237    0.0000 C   0  0  0  0  0  0  0  0  0  0  0  0
   -0.2344    2.9107    0.0000 C   0  0  0  0  0  0  0  0  0  0  0  0
   -0.7033    1.4651    0.0000 C   0  0  0  0  0  0  0  0  0  0  0  0
    3.0865    0.9767    0.0000 C   0  0  0  0  0  0  0  0  0  0  0  0
    4.3953    1.7386    0.0000 C   0  0  0  0  0  0  0  0  0  0  0  0
    2.0902    4.1804    0.0000 C   0  0  0  0  0  0  0  0  0  0  0  0
   -1.2502    4.0242    0.0000 C   0  0  0  0  0  0  0  0  0  0  0  0
   -2.1879    1.1135    0.0000 C   0  0  0  0  0  0  0  0  0  0  0  0
    3.1927   -0.5222    0.0000 C   0  0  0  0  0  0  0  0  0  0  0  0
    4.6102    3.1646    0.0000 C   0  0  0  0  0  0  0  0  0  0  0  0
    3.5944    4.2781    0.0000 C   0  0  0  0  0  0  0  0  0  0  0  0
   -2.7153    3.6921    0.0000 C   0  0  0  0  0  0  0  0  0  0  0  0
   -3.2037    2.2270    0.0000 C   0  0  0  0  0  0  0  0  0  0  0  0
  1  5  1  0  0  0  0
  1  7  1  0  0  0  0
  2  9  2  0  0  0  0
  3  5  1  0  0  0  0
  3  6  1  0  0  0  0
  3 10  1  0  0  0  0
  4 13  3  0  0  0  0
  5  8  2  0  0  0  0
  6  7  1  0  0  0  0
  6 11  2  0  0  0  0
  7 12  2  0  0  0  0
  8  9  1  0  0  0  0
  8 13  1  0  0  0  0
  9 14  1  0  0  0  0
 10 15  1  0  0  0  0
 11 16  1  0  0  0  0
 12 17  1  0  0  0  0
 14 15  1  0  0  0  0
 16 17  2  0  0  0  0
M  END
> <PUBCHEM_COMPOUND_ID_TYPE>
0

> <PUBCHEM_TOTAL_CHARGE>
0

> <PUBCHEM_SUBSTANCE_ID>
3717544

> <PUBCHEM_SUBSTANCE_VERSION>
5

> <PUBCHEM_EXT_DATASOURCE_NAME>
MLSMR

> <PUBCHEM_EXT_DATASOURCE_REGID>
MLS000081889

> <PUBCHEM_SUBSTANCE_COMMENT>
http://mlsmr.evotec.com/MLSMR_HomePage/pdf/pubchem_reference.pdf
MLSMR_SAMPLE_SUPPLIER: Enamine
MLSMR_SUPPLIER_STRUCTURE_ID: T0504-0553
MLSMR_COMPOUND_CLASS: DC

> <PUBCHEM_SUBSTANCE_SYNONYM>
MLS000081889
SMR000060559

> <PUBCHEM_XREF_EXT_ID>
MLS000081889

> <PUBCHEM_EXT_DATASOURCE_URL>
http://mlsmr.evotec.com/MLSMR_HomePage/

> <PUBCHEM_CID_ASSOCIATIONS>
2322121  1

> <PUBCHEM_COORDINATE_TYPE>
1
3

$$$$
3717704
  -OEChem-12251501292D

 31 35  0     0  0  0  0  0  0999 V2000
   -1.0160   -7.5146    0.0000 S   0  0  0  0  0  0  0  0  0  0  0  0
    1.7138    1.2033    0.0000 S   0  0  0  0  0  0  0  0  0  0  0  0
    1.6344   -7.6560    0.0000 S   0  0  0  0  0  0  0  0  0  0  0  0
   -2.0578   -8.1102    0.0000 O   0  0  0  0  0  0  0  0  0  0  0  0
   -2.0528   -6.9104    0.0000 O   0  0  0  0  0  0  0  0  0  0  0  0
   -0.9982   -3.0140    0.0000 N   0  0  0  0  0  0  0  0  0  0  0  0
   -1.0102   -6.0138    0.0000 N   0  0  0  0  0  0  0  0  0  0  0  0
   -2.3155   -0.7475    0.0000 N   0  0  0  0  0  0  0  0  0  0  0  0
   -1.0028    1.5132    0.0000 N   0  0  0  0  0  0  0  0  0  0  0  0
   -4.9153    0.7255    0.0000 N   0  0  0  0  0  0  0  0  0  0  0  0
    0.2917   -0.7475    0.0000 C   0  0  0  0  0  0  0  0  0  0  0  0
   -1.0028   -1.5132    0.0000 C   0  0  0  0  0  0  0  0  0  0  0  0
    0.2917    0.7475    0.0000 C   0  0  0  0  0  0  0  0  0  0  0  0
    1.7138   -1.2033    0.0000 C   0  0  0  0  0  0  0  0  0  0  0  0
    2.5889    0.0182    0.0000 C   0  0  0  0  0  0  0  0  0  0  0  0
   -2.3155    0.7475    0.0000 C   0  0  0  0  0  0  0  0  0  0  0  0
    0.2803   -8.2709    0.0000 C   0  0  0  0  0  0  0  0  0  0  0  0
    0.2977   -3.7689    0.0000 C   0  0  0  0  0  0  0  0  0  0  0  0
   -2.3004   -3.7588    0.0000 C   0  0  0  0  0  0  0  0  0  0  0  0
    0.2918   -5.2689    0.0000 C   0  0  0  0  0  0  0  0  0  0  0  0
   -2.3063   -5.2587    0.0000 C   0  0  0  0  0  0  0  0  0  0  0  0
   -3.6217    1.4865    0.0000 C   0  0  0  0  0  0  0  0  0  0  0  0
    2.0907   -2.3426    0.0000 C   0  0  0  0  0  0  0  0  0  0  0  0
    0.4114   -9.7524    0.0000 C   0  0  0  0  0  0  0  0  0  0  0  0
    3.7889    0.0269    0.0000 C   0  0  0  0  0  0  0  0  0  0  0  0
    2.6330   -8.7753    0.0000 C   0  0  0  0  0  0  0  0  0  0  0  0
    1.8772  -10.0709    0.0000 C   0  0  0  0  0  0  0  0  0  0  0  0
   -6.2729    1.3327    0.0000 C   0  0  0  0  0  0  0  0  0  0  0  0
   -5.0380   -0.7567    0.0000 C   0  0  0  0  0  0  0  0  0  0  0  0
   -7.2652    0.2078    0.0000 C   0  0  0  0  0  0  0  0  0  0  0  0
   -6.5020   -1.0835    0.0000 C   0  0  0  0  0  0  0  0  0  0  0  0
  1  4  2  0  0  0  0
  1  5  2  0  0  0  0
  1  7  1  0  0  0  0
  1 17  1  0  0  0  0
  2 13  1  0  0  0  0
  2 15  1  0  0  0  0
  3 17  1  0  0  0  0
  3 26  1  0  0  0  0
  6 12  1  0  0  0  0
  6 18  1  0  0  0  0
  6 19  1  0  0  0  0
  7 20  1  0  0  0  0
  7 21  1  0  0  0  0
  8 12  1  0  0  0  0
  8 16  2  0  0  0  0
  9 13  2  0  0  0  0
  9 16  1  0  0  0  0
 10 22  1  0  0  0  0
 10 28  1  0  0  0  0
 10 29  1  0  0  0  0
 11 12  2  0  0  0  0
 11 13  1  0  0  0  0
 11 14  1  0  0  0  0
 14 15  2  0  0  0  0
 14 23  1  0  0  0  0
 15 25  1  0  0  0  0
 16 22  1  0  0  0  0
 17 24  2  0  0  0  0
 18 20  1  0  0  0  0
 19 21  1  0  0  0  0
 24 27  1  0  0  0  0
 26 27  2  0  0  0  0
 28 30  1  0  0  0  0
 29 31  1  0  0  0  0
 30 31  1  0  0  0  0
M  END
> <PUBCHEM_COMPOUND_ID_TYPE>
0

> <PUBCHEM_TOTAL_CHARGE>
0

> <PUBCHEM_SUBSTANCE_ID>
3717704

> <PUBCHEM_SUBSTANCE_VERSION>
5

> <PUBCHEM_EXT_DATASOURCE_NAME>
MLSMR

> <PUBCHEM_EXT_DATASOURCE_REGID>
MLS000055890

> <PUBCHEM_SUBSTANCE_COMMENT>
http://mlsmr.evotec.com/MLSMR_HomePage/pdf/pubchem_reference.pdf
MLSMR_SAMPLE_SUPPLIER: Enamine
MLSMR_SUPPLIER_STRUCTURE_ID: T5334665
MLSMR_COMPOUND_CLASS: DC

> <PUBCHEM_SUBSTANCE_SYNONYM>
MLS000055890
SMR000064572

> <PUBCHEM_XREF_EXT_ID>
MLS000055890

> <PUBCHEM_EXT_DATASOURCE_URL>
http://mlsmr.evotec.com/MLSMR_HomePage/

> <PUBCHEM_CID_ASSOCIATIONS>
2649849  1

> <PUBCHEM_COORDINATE_TYPE>
1
3

$$$$
4240960
  -OEChem-12251501292D

 35 39  0     1  0  0  0  0  0999 V2000
    3.8926   -1.4991    0.0000 S   0  0  0  0  0  0  0  0  0  0  0  0
    4.9317   -0.8987    0.0000 O   0  0  0  0  0  0  0  0  0  0  0  0
    3.8924   -0.2991    0.0000 O   0  0  0  0  0  0  0  0  0  0  0  0
   -1.2928   -2.6973    0.0000 O   0  0  0  0  0  0  0  0  0  0  0  0
   -3.9141   -2.6966    0.0000 O   0  0  0  0  0  0  0  0  0  0  0  0
   -9.1644   -1.3568    0.0000 O   0  0  0  0  0  0  0  0  0  0  0  0
   -1.2964    1.4973    0.0000 N   0  0  0  0  0  0  0  0  0  0  0  0
    3.8936   -2.9999    0.0000 N   0  0  3  0  0  0  0  0  0  0  0  0
   -5.2109   -0.7445    0.0000 N   0  0  0  0  0  0  0  0  0  0  0  0
    0.0000   -0.7486    0.0000 C   0  0  0  0  0  0  0  0  0  0  0  0
    0.0000    0.7486    0.0000 C   0  0  0  0  0  0  0  0  0  0  0  0
    2.5929   -0.7486    0.0000 C   0  0  0  0  0  0  0  0  0  0  0  0
   -1.2964   -1.4973    0.0000 C   0  0  0  0  0  0  0  0  0  0  0  0
    1.2964   -1.4973    0.0000 C   0  0  0  0  0  0  0  0  0  0  0  0
   -2.6111   -0.7486    0.0000 C   0  0  0  0  0  0  0  0  0  0  0  0
    2.5929    0.7486    0.0000 C   0  0  0  0  0  0  0  0  0  0  0  0
    1.2964    1.4973    0.0000 C   0  0  0  0  0  0  0  0  0  0  0  0
   -2.6111    0.7486    0.0000 C   0  0  0  0  0  0  0  0  0  0  0  0
   -3.9122   -1.4966    0.0000 C   0  0  0  0  0  0  0  0  0  0  0  0
    5.1997   -3.7608    0.0000 C   0  0  0  0  0  0  0  0  0  0  0  0
    5.2022   -5.2579    0.0000 C   0  0  0  0  0  0  0  0  0  0  0  0
    2.5973   -3.7497    0.0000 C   0  0  0  0  0  0  0  0  0  0  0  0
    3.9068   -6.0087    0.0000 C   0  0  0  0  0  0  0  0  0  0  0  0
   -1.2907    2.9981    0.0000 C   0  0  0  0  0  0  0  0  0  0  0  0
    2.6089   -5.2626    0.0000 C   0  0  0  0  0  0  0  0  0  0  0  0
    6.5000   -6.0040    0.0000 C   0  0  0  0  0  0  0  0  0  0  0  0
    3.9092   -7.5058    0.0000 C   0  0  0  0  0  0  0  0  0  0  0  0
    6.5025   -7.5011    0.0000 C   0  0  0  0  0  0  0  0  0  0  0  0
    5.2071   -8.2520    0.0000 C   0  0  0  0  0  0  0  0  0  0  0  0
   -6.5121   -1.4924    0.0000 C   0  0  0  0  0  0  0  0  0  0  0  0
   -2.3272    3.6028    0.0000 C   0  0  0  0  0  0  0  0  0  0  0  0
   -7.8109   -0.7403    0.0000 C   0  0  0  0  0  0  0  0  0  0  0  0
   -7.9438    0.7410    0.0000 C   0  0  0  0  0  0  0  0  0  0  0  0
  -10.1643   -0.2387    0.0000 C   0  0  0  0  0  0  0  0  0  0  0  0
   -9.4100    1.0578    0.0000 C   0  0  0  0  0  0  0  0  0  0  0  0
  1  2  2  0  0  0  0
  1  3  2  0  0  0  0
  1  8  1  0  0  0  0
  1 12  1  0  0  0  0
  4 13  2  0  0  0  0
  5 19  2  0  0  0  0
  6 32  1  0  0  0  0
  6 34  1  0  0  0  0
  7 11  1  0  0  0  0
  7 18  1  0  0  0  0
  7 24  1  0  0  0  0
  8 20  1  0  0  0  0
  8 22  1  0  0  0  0
  9 19  1  0  0  0  0
  9 30  1  0  0  0  0
 10 11  1  0  0  0  0
 10 13  1  0  0  0  0
 10 14  2  0  0  0  0
 11 17  2  0  0  0  0
 12 14  1  0  0  0  0
 12 16  2  0  0  0  0
 13 15  1  0  0  0  0
 15 18  2  0  0  0  0
 15 19  1  0  0  0  0
 16 17  1  0  0  0  0
 20 21  1  0  0  0  0
 21 23  1  0  0  0  0
 21 26  2  0  0  0  0
 22 25  1  0  0  0  0
 23 25  1  0  0  0  0
 23 27  2  0  0  0  0
 24 31  1  0  0  0  0
 26 28  1  0  0  0  0
 27 29  1  0  0  0  0
 28 29  2  0  0  0  0
 30 32  1  0  0  0  0
 32 33  2  0  0  0  0
 33 35  1  0  0  0  0
 34 35  2  0  0  0  0
M  END
> <PUBCHEM_COMPOUND_ID_TYPE>
0

> <PUBCHEM_TOTAL_CHARGE>
0

> <PUBCHEM_SUBSTANCE_ID>
4240960

> <PUBCHEM_SUBSTANCE_VERSION>
5

> <PUBCHEM_EXT_DATASOURCE_NAME>
MLSMR

> <PUBCHEM_EXT_DATASOURCE_REGID>
MLS000095136

> <PUBCHEM_SUBSTANCE_COMMENT>
http://mlsmr.evotec.com/MLSMR_HomePage/pdf/pubchem_reference.pdf
MLSMR_SAMPLE_SUPPLIER: Chem Div
MLSMR_SUPPLIER_STRUCTURE_ID: C519-2050
MLSMR_COMPOUND_CLASS: DC

> <PUBCHEM_SUBSTANCE_SYNONYM>
6-(3,4-dihydroisoquinolin-2(1H)-ylsulfonyl)-1-ethyl-N-(2-furylmethyl)-4-oxo-1,4-dihydroquinoline-3-carboxamide
MLS000095136
SMR000030690

> <PUBCHEM_XREF_EXT_ID>
MLS000095136

> <PUBCHEM_EXT_DATASOURCE_URL>
http://mlsmr.evotec.com/MLSMR_HomePage/

> <PUBCHEM_CID_ASSOCIATIONS>
3235998  1

> <PUBCHEM_COORDINATE_TYPE>
1
3

$$$$
4241128
  -OEChem-12251501292D

 24 26  0     0  0  0  0  0  0999 V2000
    5.9865   -6.6460    0.0000 Br  0  0  0  0  0  0  0  0  0  0  0  0
   -5.9865   -6.6460    0.0000 Br  0  0  0  0  0  0  0  0  0  0  0  0
    4.0312   -5.2378    0.0000 O   0  0  0  0  0  0  0  0  0  0  0  0
   -4.0312   -5.2379    0.0000 O   0  0  0  0  0  0  0  0  0  0  0  0
    1.5548   -3.6021    0.0000 O   0  0  0  0  0  0  0  0  0  0  0  0
   -1.5548   -3.6021    0.0000 O   0  0  0  0  0  0  0  0  0  0  0  0
    2.5973   -1.5031    0.0000 N   0  0  0  0  0  0  0  0  0  0  0  0
   -2.5972   -1.5031    0.0000 N   0  0  0  0  0  0  0  0  0  0  0  0
    0.0000   -1.5000    0.0000 N   0  0  0  0  0  0  0  0  0  0  0  0
    3.8933   -3.7570    0.0000 C   0  0  0  0  0  0  0  0  0  0  0  0
   -3.8933   -3.7570    0.0000 C   0  0  0  0  0  0  0  0  0  0  0  0
    2.5951   -3.0039    0.0000 C   0  0  0  0  0  0  0  0  0  0  0  0
   -2.5951   -3.0039    0.0000 C   0  0  0  0  0  0  0  0  0  0  0  0
    1.2990   -0.7500    0.0000 C   0  0  0  0  0  0  0  0  0  0  0  0
   -1.2990   -0.7500    0.0000 C   0  0  0  0  0  0  0  0  0  0  0  0
    5.4984   -5.5497    0.0000 C   0  0  0  0  0  0  0  0  0  0  0  0
   -5.4984   -5.5497    0.0000 C   0  0  0  0  0  0  0  0  0  0  0  0
    5.2447   -3.1359    0.0000 C   0  0  0  0  0  0  0  0  0  0  0  0
   -5.2447   -3.1360    0.0000 C   0  0  0  0  0  0  0  0  0  0  0  0
    1.2990    0.7500    0.0000 C   0  0  0  0  0  0  0  0  0  0  0  0
   -1.2990    0.7500    0.0000 C   0  0  0  0  0  0  0  0  0  0  0  0
    6.2484   -4.2507    0.0000 C   0  0  0  0  0  0  0  0  0  0  0  0
   -6.2484   -4.2507    0.0000 C   0  0  0  0  0  0  0  0  0  0  0  0
    0.0000    1.5000    0.0000 C   0  0  0  0  0  0  0  0  0  0  0  0
  1 16  1  0  0  0  0
  2 17  1  0  0  0  0
  3 10  1  0  0  0  0
  3 16  1  0  0  0  0
  4 11  1  0  0  0  0
  4 17  1  0  0  0  0
  5 12  2  0  0  0  0
  6 13  2  0  0  0  0
  7 12  1  0  0  0  0
  7 14  1  0  0  0  0
  8 13  1  0  0  0  0
  8 15  1  0  0  0  0
  9 14  1  0  0  0  0
  9 15  2  0  0  0  0
 10 12  1  0  0  0  0
 10 18  2  0  0  0  0
 11 13  1  0  0  0  0
 11 19  2  0  0  0  0
 14 20  2  0  0  0  0
 15 21  1  0  0  0  0
 16 22  2  0  0  0  0
 17 23  2  0  0  0  0
 18 22  1  0  0  0  0
 19 23  1  0  0  0  0
 20 24  1  0  0  0  0
 21 24  2  0  0  0  0
M  END
> <PUBCHEM_COMPOUND_ID_TYPE>
0

> <PUBCHEM_TOTAL_CHARGE>
0

> <PUBCHEM_SUBSTANCE_ID>
4241128

> <PUBCHEM_SUBSTANCE_VERSION>
5

> <PUBCHEM_EXT_DATASOURCE_NAME>
MLSMR

> <PUBCHEM_EXT_DATASOURCE_REGID>
MLS000087655

> <PUBCHEM_SUBSTANCE_COMMENT>
http://mlsmr.evotec.com/MLSMR_HomePage/pdf/pubchem_reference.pdf
MLSMR_SAMPLE_SUPPLIER: Chem Div
MLSMR_SUPPLIER_STRUCTURE_ID: 0606-6029
MLSMR_COMPOUND_CLASS: DC

> <PUBCHEM_SUBSTANCE_SYNONYM>
5-bromo-N-{6-[(5-bromo-2-furoyl)amino]pyridin-2-yl}-2-furamide
MLS000087655
SMR000023876

> <PUBCHEM_XREF_EXT_ID>
MLS000087655

> <PUBCHEM_EXT_DATASOURCE_URL>
http://mlsmr.evotec.com/MLSMR_HomePage/

> <PUBCHEM_CID_ASSOCIATIONS>
3236147  1

> <PUBCHEM_COORDINATE_TYPE>
1
3

$$$$
4241357
  -OEChem-12251501292D

 28 32  0     0  0  0  0  0  0999 V2000
    4.0328    2.9796    0.0000 O   0  0  0  0  0  0  0  0  0  0  0  0
    5.2449   -0.8800    0.0000 O   0  0  0  0  0  0  0  0  0  0  0  0
   -4.9494    0.9039    0.0000 O   0  0  0  0  0  0  0  0  0  0  0  0
    1.2964    1.4973    0.0000 N   0  0  0  0  0  0  0  0  0  0  0  0
    1.2964   -1.4973    0.0000 N   0  0  0  0  0  0  0  0  0  0  0  0
   -3.9067    3.0027    0.0000 N   0  0  0  0  0  0  0  0  0  0  0  0
    2.5929    0.7486    0.0000 C   0  0  0  0  0  0  0  0  0  0  0  0
    2.5929   -0.7486    0.0000 C   0  0  0  0  0  0  0  0  0  0  0  0
    0.0000    0.7486    0.0000 C   0  0  0  0  0  0  0  0  0  0  0  0
    0.0000   -0.7486    0.0000 C   0  0  0  0  0  0  0  0  0  0  0  0
    3.8926    1.4990    0.0000 C   0  0  0  0  0  0  0  0  0  0  0  0
    3.8926   -1.4990    0.0000 C   0  0  0  0  0  0  0  0  0  0  0  0
   -1.2964    1.4973    0.0000 C   0  0  0  0  0  0  0  0  0  0  0  0
   -2.6111    0.7486    0.0000 C   0  0  0  0  0  0  0  0  0  0  0  0
   -1.2964   -1.4973    0.0000 C   0  0  0  0  0  0  0  0  0  0  0  0
   -2.6111   -0.7486    0.0000 C   0  0  0  0  0  0  0  0  0  0  0  0
    5.2430    0.8758    0.0000 C   0  0  0  0  0  0  0  0  0  0  0  0
   -3.9091    1.5019    0.0000 C   0  0  0  0  0  0  0  0  0  0  0  0
    4.0282   -2.9800    0.0000 C   0  0  0  0  0  0  0  0  0  0  0  0
    5.5005    3.2891    0.0000 C   0  0  0  0  0  0  0  0  0  0  0  0
    6.2485    1.9889    0.0000 C   0  0  0  0  0  0  0  0  0  0  0  0
    6.2469   -1.9962    0.0000 C   0  0  0  0  0  0  0  0  0  0  0  0
    5.4950   -3.2941    0.0000 C   0  0  0  0  0  0  0  0  0  0  0  0
   -5.2049    3.7560    0.0000 C   0  0  0  0  0  0  0  0  0  0  0  0
   -5.3425    5.2369    0.0000 C   0  0  0  0  0  0  0  0  0  0  0  0
   -6.5563    3.1351    0.0000 C   0  0  0  0  0  0  0  0  0  0  0  0
   -6.8097    5.5489    0.0000 C   0  0  0  0  0  0  0  0  0  0  0  0
   -7.5599    4.2500    0.0000 C   0  0  0  0  0  0  0  0  0  0  0  0
  1 11  1  0  0  0  0
  1 20  1  0  0  0  0
  2 12  1  0  0  0  0
  2 22  1  0  0  0  0
  3 18  2  0  0  0  0
  4  7  2  0  0  0  0
  4  9  1  0  0  0  0
  5  8  2  0  0  0  0
  5 10  1  0  0  0  0
  6 18  1  0  0  0  0
  6 24  1  0  0  0  0
  7  8  1  0  0  0  0
  7 11  1  0  0  0  0
  8 12  1  0  0  0  0
  9 10  1  0  0  0  0
  9 13  2  0  0  0  0
 10 15  2  0  0  0  0
 11 17  2  0  0  0  0
 12 19  2  0  0  0  0
 13 14  1  0  0  0  0
 14 16  2  0  0  0  0
 14 18  1  0  0  0  0
 15 16  1  0  0  0  0
 17 21  1  0  0  0  0
 19 23  1  0  0  0  0
 20 21  2  0  0  0  0
 22 23  2  0  0  0  0
 24 25  1  0  0  0  0
 24 26  1  0  0  0  0
 25 27  1  0  0  0  0
 26 28  1  0  0  0  0
 27 28  1  0  0  0  0
M  END
> <PUBCHEM_COMPOUND_ID_TYPE>
0

> <PUBCHEM_TOTAL_CHARGE>
0

> <PUBCHEM_SUBSTANCE_ID>
4241357

> <PUBCHEM_SUBSTANCE_VERSION>
5

> <PUBCHEM_EXT_DATASOURCE_NAME>
MLSMR

> <PUBCHEM_EXT_DATASOURCE_REGID>
MLS000094618

> <PUBCHEM_SUBSTANCE_COMMENT>
http://mlsmr.evotec.com/MLSMR_HomePage/pdf/pubchem_reference.pdf
MLSMR_SAMPLE_SUPPLIER: Chem Div
MLSMR_SUPPLIER_STRUCTURE_ID: K216-1636
MLSMR_COMPOUND_CLASS: DC

> <PUBCHEM_SUBSTANCE_SYNONYM>
MLS000094618
N-cyclopentyl-2,3-di-2-furylquinoxaline-6-carboxamide
SMR000030171

> <PUBCHEM_XREF_EXT_ID>
MLS000094618

> <PUBCHEM_EXT_DATASOURCE_URL>
http://mlsmr.evotec.com/MLSMR_HomePage/

> <PUBCHEM_CID_ASSOCIATIONS>
3236343  1

> <PUBCHEM_COORDINATE_TYPE>
1
3

$$$$
4241391
  -OEChem-12251501292D

 17 19  0     0  0  0  0  0  0999 V2000
    3.6307    0.6000    0.0000 Cl  0  0  0  0  0  0  0  0  0  0  0  0
   -1.2957   -3.4629    0.0000 O   0  0  0  0  0  0  0  0  0  0  0  0
   -3.6307    0.6000    0.0000 O   0  0  0  0  0  0  0  0  0  0  0  0
   -3.6338   -2.0910    0.0000 O   0  0  0  0  0  0  0  0  0  0  0  0
   -2.5914   -1.4965    0.0000 N   0  0  0  0  0  0  0  0  0  0  0  0
    0.0000    0.0000    0.0000 C   0  0  0  0  0  0  0  0  0  0  0  0
    0.0000   -1.4965    0.0000 C   0  0  0  0  0  0  0  0  0  0  0  0
   -1.2957    0.7482    0.0000 C   0  0  0  0  0  0  0  0  0  0  0  0
    1.2957    0.7482    0.0000 C   0  0  0  0  0  0  0  0  0  0  0  0
   -1.2957   -2.2629    0.0000 C   0  0  0  0  0  0  0  0  0  0  0  0
   -2.5914    0.0000    0.0000 C   0  0  0  0  0  0  0  0  0  0  0  0
    2.5914    0.0000    0.0000 C   0  0  0  0  0  0  0  0  0  0  0  0
    1.2957   -2.2629    0.0000 C   0  0  0  0  0  0  0  0  0  0  0  0
   -1.2957    2.2447    0.0000 C   0  0  0  0  0  0  0  0  0  0  0  0
    1.2957    2.2447    0.0000 C   0  0  0  0  0  0  0  0  0  0  0  0
    2.5914   -1.4965    0.0000 C   0  0  0  0  0  0  0  0  0  0  0  0
    0.0000    3.0112    0.0000 C   0  0  0  0  0  0  0  0  0  0  0  0
  1 12  1  0  0  0  0
  2 10  2  0  0  0  0
  3 11  2  0  0  0  0
  4  5  1  0  0  0  0
  5 10  1  0  0  0  0
  5 11  1  0  0  0  0
  6  7  2  0  0  0  0
  6  8  1  0  0  0  0
  6  9  1  0  0  0  0
  7 10  1  0  0  0  0
  7 13  1  0  0  0  0
  8 11  1  0  0  0  0
  8 14  2  0  0  0  0
  9 12  2  0  0  0  0
  9 15  1  0  0  0  0
 12 16  1  0  0  0  0
 13 16  2  0  0  0  0
 14 17  1  0  0  0  0
 15 17  2  0  0  0  0
M  END
> <PUBCHEM_COMPOUND_ID_TYPE>
0

> <PUBCHEM_TOTAL_CHARGE>
0

> <PUBCHEM_SUBSTANCE_ID>
4241391

> <PUBCHEM_SUBSTANCE_VERSION>
5

> <PUBCHEM_EXT_DATASOURCE_NAME>
MLSMR

> <PUBCHEM_EXT_DATASOURCE_REGID>
MLS000090063

> <PUBCHEM_SUBSTANCE_COMMENT>
http://mlsmr.evotec.com/MLSMR_HomePage/pdf/pubchem_reference.pdf
MLSMR_SAMPLE_SUPPLIER: Chem Div
MLSMR_SUPPLIER_STRUCTURE_ID: 4456-3443
MLSMR_COMPOUND_CLASS: DC

> <PUBCHEM_SUBSTANCE_SYNONYM>
6-chloro-2-hydroxy-1H-benzo[de]isoquinoline-1,3(2H)-dione
MLS000090063
SMR000024681

> <PUBCHEM_XREF_EXT_ID>
MLS000090063

> <PUBCHEM_EXT_DATASOURCE_URL>
http://mlsmr.evotec.com/MLSMR_HomePage/

> <PUBCHEM_CID_ASSOCIATIONS>
3236373  1

> <PUBCHEM_COORDINATE_TYPE>
1
3

$$$$
4241485
  -OEChem-12251501292D

 27 30  0     0  0  0  0  0  0999 V2000
   -3.9106    1.4992    0.0000 S   0  0  0  0  0  0  0  0  0  0  0  0
   -3.9101    2.6992    0.0000 O   0  0  0  0  0  0  0  0  0  0  0  0
   -4.9495    2.0999    0.0000 O   0  0  0  0  0  0  0  0  0  0  0  0
  -11.7642   -1.3569    0.0000 O   0  0  0  0  0  0  0  0  0  0  0  0
   -9.1151   -2.6949    0.0000 O   0  0  0  0  0  0  0  0  0  0  0  0
    3.6321   -1.3486    0.0000 O   0  0  0  0  0  0  0  0  0  0  0  0
   -5.2109    0.7498    0.0000 N   0  0  0  0  0  0  0  0  0  0  0  0
   -7.8102   -0.7482    0.0000 N   0  0  0  0  0  0  0  0  0  0  0  0
    1.2964   -1.4973    0.0000 N   0  0  0  0  0  0  0  0  0  0  0  0
   -2.6111    0.7486    0.0000 C   0  0  0  0  0  0  0  0  0  0  0  0
    0.0000    0.7486    0.0000 C   0  0  0  0  0  0  0  0  0  0  0  0
   -1.2964    1.4973    0.0000 C   0  0  0  0  0  0  0  0  0  0  0  0
    0.0000   -0.7486    0.0000 C   0  0  0  0  0  0  0  0  0  0  0  0
   -2.6111   -0.7486    0.0000 C   0  0  0  0  0  0  0  0  0  0  0  0
   -5.2121   -0.7502    0.0000 C   0  0  0  0  0  0  0  0  0  0  0  0
   -6.5094    1.5008    0.0000 C   0  0  0  0  0  0  0  0  0  0  0  0
   -1.2964   -1.4973    0.0000 C   0  0  0  0  0  0  0  0  0  0  0  0
   -9.1120   -1.4949    0.0000 C   0  0  0  0  0  0  0  0  0  0  0  0
   -6.5117   -1.4992    0.0000 C   0  0  0  0  0  0  0  0  0  0  0  0
   -7.8090    0.7518    0.0000 C   0  0  0  0  0  0  0  0  0  0  0  0
  -10.4101   -0.7417    0.0000 C   0  0  0  0  0  0  0  0  0  0  0  0
    1.2964    1.4973    0.0000 C   0  0  0  0  0  0  0  0  0  0  0  0
    2.5929   -0.7486    0.0000 C   0  0  0  0  0  0  0  0  0  0  0  0
    2.5929    0.7486    0.0000 C   0  0  0  0  0  0  0  0  0  0  0  0
  -10.5417    0.7398    0.0000 C   0  0  0  0  0  0  0  0  0  0  0  0
  -12.7631   -0.2380    0.0000 C   0  0  0  0  0  0  0  0  0  0  0  0
  -12.0076    1.0579    0.0000 C   0  0  0  0  0  0  0  0  0  0  0  0
  1  2  2  0  0  0  0
  1  3  2  0  0  0  0
  1  7  1  0  0  0  0
  1 10  1  0  0  0  0
  4 21  1  0  0  0  0
  4 26  1  0  0  0  0
  5 18  2  0  0  0  0
  6 23  2  0  0  0  0
  7 15  1  0  0  0  0
  7 16  1  0  0  0  0
  8 18  1  0  0  0  0
  8 19  1  0  0  0  0
  8 20  1  0  0  0  0
  9 13  1  0  0  0  0
  9 23  1  0  0  0  0
 10 12  1  0  0  0  0
 10 14  2  0  0  0  0
 11 12  2  0  0  0  0
 11 13  1  0  0  0  0
 11 22  1  0  0  0  0
 13 17  2  0  0  0  0
 14 17  1  0  0  0  0
 15 19  1  0  0  0  0
 16 20  1  0  0  0  0
 18 21  1  0  0  0  0
 21 25  2  0  0  0  0
 22 24  1  0  0  0  0
 23 24  1  0  0  0  0
 25 27  1  0  0  0  0
 26 27  2  0  0  0  0
M  END
> <PUBCHEM_COMPOUND_ID_TYPE>
0

> <PUBCHEM_TOTAL_CHARGE>
0

> <PUBCHEM_SUBSTANCE_ID>
4241485

> <PUBCHEM_SUBSTANCE_VERSION>
5

> <PUBCHEM_EXT_DATASOURCE_NAME>
MLSMR

> <PUBCHEM_EXT_DATASOURCE_REGID>
MLS000086914

> <PUBCHEM_SUBSTANCE_COMMENT>
http://mlsmr.evotec.com/MLSMR_HomePage/pdf/pubchem_reference.pdf
MLSMR_SAMPLE_SUPPLIER: Chem Div
MLSMR_SUPPLIER_STRUCTURE_ID: C224-0538
MLSMR_COMPOUND_CLASS: DC

> <PUBCHEM_SUBSTANCE_SYNONYM>
6-{[4-(2-furoyl)piperazin-1-yl]sulfonyl}-3,4-dihydroquinolin-2(1H)-one
MLS000086914
SMR000023137

> <PUBCHEM_XREF_EXT_ID>
MLS000086914

> <PUBCHEM_EXT_DATASOURCE_URL>
http://mlsmr.evotec.com/MLSMR_HomePage/

> <PUBCHEM_CID_ASSOCIATIONS>
3236453  1

> <PUBCHEM_COORDINATE_TYPE>
1
3

$$$$
4242489
  -OEChem-12251501292D

 28 29  0     0  0  0  0  0  0999 V2000
   -2.5988    1.5004    0.0000 S   0  0  0  0  0  0  0  0  0  0  0  0
   -3.6378    0.9001    0.0000 O   0  0  0  0  0  0  0  0  0  0  0  0
   -3.6383    2.0999    0.0000 O   0  0  0  0  0  0  0  0  0  0  0  0
    4.0312   -5.2378    0.0000 O   0  0  0  0  0  0  0  0  0  0  0  0
    3.6375   -0.9049    0.0000 O   0  0  0  0  0  0  0  0  0  0  0  0
   -2.5998    3.0012    0.0000 N   0  0  0  0  0  0  0  0  0  0  0  0
    2.5951   -3.0039    0.0000 N   0  0  0  0  0  0  0  0  0  0  0  0
    5.2447   -3.1359    0.0000 N   0  0  0  0  0  0  0  0  0  0  0  0
    6.2484   -4.2507    0.0000 N   0  0  0  0  0  0  0  0  0  0  0  0
   -1.2990    0.7500    0.0000 C   0  0  0  0  0  0  0  0  0  0  0  0
    1.2990   -0.7500    0.0000 C   0  0  0  0  0  0  0  0  0  0  0  0
    0.0000    1.5000    0.0000 C   0  0  0  0  0  0  0  0  0  0  0  0
   -1.2990   -0.7500    0.0000 C   0  0  0  0  0  0  0  0  0  0  0  0
    2.5973   -1.5031    0.0000 C   0  0  0  0  0  0  0  0  0  0  0  0
    1.2990    0.7500    0.0000 C   0  0  0  0  0  0  0  0  0  0  0  0
    0.0000   -1.5000    0.0000 C   0  0  0  0  0  0  0  0  0  0  0  0
   -3.8995    3.7516    0.0000 C   0  0  0  0  0  0  0  0  0  0  0  0
   -1.3018    3.7547    0.0000 C   0  0  0  0  0  0  0  0  0  0  0  0
    3.8933   -3.7570    0.0000 C   0  0  0  0  0  0  0  0  0  0  0  0
    5.4984   -5.5497    0.0000 C   0  0  0  0  0  0  0  0  0  0  0  0
   -3.9005    5.2525    0.0000 C   0  0  0  0  0  0  0  0  0  0  0  0
   -1.3044    5.2556    0.0000 C   0  0  0  0  0  0  0  0  0  0  0  0
    6.1107   -6.9172    0.0000 C   0  0  0  0  0  0  0  0  0  0  0  0
   -4.9397    5.8525    0.0000 C   0  0  0  0  0  0  0  0  0  0  0  0
   -2.8614    5.8528    0.0000 C   0  0  0  0  0  0  0  0  0  0  0  0
   -0.2666    5.8580    0.0000 C   0  0  0  0  0  0  0  0  0  0  0  0
   -2.3449    5.8534    0.0000 C   0  0  0  0  0  0  0  0  0  0  0  0
    7.3043   -7.0409    0.0000 C   0  0  0  0  0  0  0  0  0  0  0  0
  1  2  2  0  0  0  0
  1  3  2  0  0  0  0
  1  6  1  0  0  0  0
  1 10  1  0  0  0  0
  4 19  1  0  0  0  0
  4 20  1  0  0  0  0
  5 14  2  0  0  0  0
  6 17  1  0  0  0  0
  6 18  1  0  0  0  0
  7 14  1  0  0  0  0
  7 19  1  0  0  0  0
  8  9  1  0  0  0  0
  8 19  2  0  0  0  0
  9 20  2  0  0  0  0
 10 12  2  0  0  0  0
 10 13  1  0  0  0  0
 11 14  1  0  0  0  0
 11 15  2  0  0  0  0
 11 16  1  0  0  0  0
 12 15  1  0  0  0  0
 13 16  2  0  0  0  0
 17 21  1  0  0  0  0
 18 22  1  0  0  0  0
 20 23  1  0  0  0  0
 21 24  1  0  0  0  0
 21 25  1  0  0  0  0
 22 26  1  0  0  0  0
 22 27  1  0  0  0  0
 23 28  1  0  0  0  0
M  END
> <PUBCHEM_COMPOUND_ID_TYPE>
0

> <PUBCHEM_TOTAL_CHARGE>
0

> <PUBCHEM_SUBSTANCE_ID>
4242489

> <PUBCHEM_SUBSTANCE_VERSION>
5

> <PUBCHEM_EXT_DATASOURCE_NAME>
MLSMR

> <PUBCHEM_EXT_DATASOURCE_REGID>
MLS000086349

> <PUBCHEM_SUBSTANCE_COMMENT>
http://mlsmr.evotec.com/MLSMR_HomePage/pdf/pubchem_reference.pdf
MLSMR_SAMPLE_SUPPLIER: Chem Div
MLSMR_SUPPLIER_STRUCTURE_ID: C079-0391
MLSMR_COMPOUND_CLASS: DC

> <PUBCHEM_SUBSTANCE_SYNONYM>
4-[(diisobutylamino)sulfonyl]-N-(5-ethyl-1,3,4-oxadiazol-2-yl)benzamide
MLS000086349
SMR000021851

> <PUBCHEM_XREF_EXT_ID>
MLS000086349

> <PUBCHEM_EXT_DATASOURCE_URL>
http://mlsmr.evotec.com/MLSMR_HomePage/

> <PUBCHEM_CID_ASSOCIATIONS>
2155600  1

> <PUBCHEM_COORDINATE_TYPE>
1
3

$$$$
4242506
  -OEChem-12251501292D

 30 33  0     0  0  0  0  0  0999 V2000
    3.8926    1.4991    0.0000 S   0  0  0  0  0  0  0  0  0  0  0  0
   12.7341   -3.5904    0.0000 F   0  0  0  0  0  0  0  0  0  0  0  0
    3.8923    2.6991    0.0000 O   0  0  0  0  0  0  0  0  0  0  0  0
    2.8533    2.0989    0.0000 O   0  0  0  0  0  0  0  0  0  0  0  0
   -1.2928    2.6973    0.0000 O   0  0  0  0  0  0  0  0  0  0  0  0
   -4.9506    0.8952    0.0000 O   0  0  0  0  0  0  0  0  0  0  0  0
   -3.9141    2.6966    0.0000 O   0  0  0  0  0  0  0  0  0  0  0  0
    5.1929    0.7495    0.0000 N   0  0  0  0  0  0  0  0  0  0  0  0
   -1.2964   -1.4973    0.0000 N   0  0  0  0  0  0  0  0  0  0  0  0
    7.7919   -0.7489    0.0000 N   0  0  0  0  0  0  0  0  0  0  0  0
    2.5929    0.7486    0.0000 C   0  0  0  0  0  0  0  0  0  0  0  0
    0.0000    0.7486    0.0000 C   0  0  0  0  0  0  0  0  0  0  0  0
    0.0000   -0.7486    0.0000 C   0  0  0  0  0  0  0  0  0  0  0  0
    1.2964    1.4973    0.0000 C   0  0  0  0  0  0  0  0  0  0  0  0
   -1.2964    1.4973    0.0000 C   0  0  0  0  0  0  0  0  0  0  0  0
    2.5929   -0.7486    0.0000 C   0  0  0  0  0  0  0  0  0  0  0  0
   -2.6111    0.7486    0.0000 C   0  0  0  0  0  0  0  0  0  0  0  0
    1.2964   -1.4973    0.0000 C   0  0  0  0  0  0  0  0  0  0  0  0
    5.1938   -0.7505    0.0000 C   0  0  0  0  0  0  0  0  0  0  0  0
    6.4914    1.5003    0.0000 C   0  0  0  0  0  0  0  0  0  0  0  0
   -2.6111   -0.7486    0.0000 C   0  0  0  0  0  0  0  0  0  0  0  0
    6.4933   -1.4997    0.0000 C   0  0  0  0  0  0  0  0  0  0  0  0
    7.7909    0.7511    0.0000 C   0  0  0  0  0  0  0  0  0  0  0  0
   -3.9122    1.4966    0.0000 C   0  0  0  0  0  0  0  0  0  0  0  0
    9.0920   -1.4984    0.0000 C   0  0  0  0  0  0  0  0  0  0  0  0
    9.0955   -2.9985    0.0000 C   0  0  0  0  0  0  0  0  0  0  0  0
   10.3895   -0.7456    0.0000 C   0  0  0  0  0  0  0  0  0  0  0  0
   10.3962   -3.7456    0.0000 C   0  0  0  0  0  0  0  0  0  0  0  0
   11.6902   -1.4927    0.0000 C   0  0  0  0  0  0  0  0  0  0  0  0
   11.6936   -2.9927    0.0000 C   0  0  0  0  0  0  0  0  0  0  0  0
  1  3  2  0  0  0  0
  1  4  2  0  0  0  0
  1  8  1  0  0  0  0
  1 11  1  0  0  0  0
  2 30  1  0  0  0  0
  5 15  1  0  0  0  0
  6 24  2  0  0  0  0
  7 24  1  0  0  0  0
  8 19  1  0  0  0  0
  8 20  1  0  0  0  0
  9 13  2  0  0  0  0
  9 21  1  0  0  0  0
 10 22  1  0  0  0  0
 10 23  1  0  0  0  0
 10 25  1  0  0  0  0
 11 14  2  0  0  0  0
 11 16  1  0  0  0  0
 12 13  1  0  0  0  0
 12 14  1  0  0  0  0
 12 15  2  0  0  0  0
 13 18  1  0  0  0  0
 15 17  1  0  0  0  0
 16 18  2  0  0  0  0
 17 21  2  0  0  0  0
 17 24  1  0  0  0  0
 19 22  1  0  0  0  0
 20 23  1  0  0  0  0
 25 26  2  0  0  0  0
 25 27  1  0  0  0  0
 26 28  1  0  0  0  0
 27 29  2  0  0  0  0
 28 30  2  0  0  0  0
 29 30  1  0  0  0  0
M  END
> <PUBCHEM_COMPOUND_ID_TYPE>
0

> <PUBCHEM_TOTAL_CHARGE>
0

> <PUBCHEM_SUBSTANCE_ID>
4242506

> <PUBCHEM_SUBSTANCE_VERSION>
5

> <PUBCHEM_EXT_DATASOURCE_NAME>
MLSMR

> <PUBCHEM_EXT_DATASOURCE_REGID>
MLS000095701

> <PUBCHEM_SUBSTANCE_COMMENT>
http://mlsmr.evotec.com/MLSMR_HomePage/pdf/pubchem_reference.pdf
MLSMR_SAMPLE_SUPPLIER: Chem Div
MLSMR_SUPPLIER_STRUCTURE_ID: K511-0016
MLSMR_COMPOUND_CLASS: DC

> <PUBCHEM_SUBSTANCE_SYNONYM>
6-{[4-(4-fluorophenyl)piperazin-1-yl]sulfonyl}-4-oxo-1,4-dihydroquinoline-3-carboxylic acid
MLS000095701
SMR000031249

> <PUBCHEM_XREF_EXT_ID>
MLS000095701

> <PUBCHEM_EXT_DATASOURCE_URL>
http://mlsmr.evotec.com/MLSMR_HomePage/

> <PUBCHEM_CID_ASSOCIATIONS>
3237353  1

> <PUBCHEM_COORDINATE_TYPE>
1
3

$$$$
4243096
  -OEChem-12251501292D

 29 31  0     1  0  0  0  0  0999 V2000
    3.8933   -3.7570    0.0000 S   0  0  0  0  0  0  0  0  0  0  0  0
    3.8956   -2.5570    0.0000 O   0  0  0  0  0  0  0  0  0  0  0  0
    4.9336   -3.1588    0.0000 O   0  0  0  0  0  0  0  0  0  0  0  0
    1.3599  -12.8643    0.0000 O   0  0  0  0  0  0  0  0  0  0  0  0
    4.9190  -10.3619    0.0000 O   0  0  0  0  0  0  0  0  0  0  0  0
    2.5951   -3.0039    0.0000 N   0  0  3  0  0  0  0  0  0  0  0  0
    2.5798  -10.5053    0.0000 N   0  0  0  0  0  0  0  0  0  0  0  0
    3.7869  -12.8677    0.0000 N   0  0  0  0  0  0  0  0  0  0  0  0
    3.3213  -14.2936    0.0000 N   0  0  0  0  0  0  0  0  0  0  0  0
    3.8912   -5.2578    0.0000 C   0  0  0  0  0  0  0  0  0  0  0  0
    3.8869   -8.2578    0.0000 C   0  0  0  0  0  0  0  0  0  0  0  0
    5.1892   -6.0097    0.0000 C   0  0  0  0  0  0  0  0  0  0  0  0
    2.5911   -6.0060    0.0000 C   0  0  0  0  0  0  0  0  0  0  0  0
    3.8817   -9.7586    0.0000 C   0  0  0  0  0  0  0  0  0  0  0  0
    5.1870   -7.5097    0.0000 C   0  0  0  0  0  0  0  0  0  0  0  0
    2.5890   -7.5060    0.0000 C   0  0  0  0  0  0  0  0  0  0  0  0
    2.5973   -1.5031    0.0000 C   0  0  0  0  0  0  0  0  0  0  0  0
    1.2925   -3.7494    0.0000 C   0  0  0  0  0  0  0  0  0  0  0  0
    2.5746  -12.0062    0.0000 C   0  0  0  0  0  0  0  0  0  0  0  0
    1.2990   -0.7500    0.0000 C   0  0  0  0  0  0  0  0  0  0  0  0
    1.8213  -14.2915    0.0000 C   0  0  0  0  0  0  0  0  0  0  0  0
    1.2990    0.7500    0.0000 C   0  0  0  0  0  0  0  0  0  0  0  0
    0.0000   -1.5000    0.0000 C   0  0  0  0  0  0  0  0  0  0  0  0
    0.2552   -3.1461    0.0000 C   0  0  0  0  0  0  0  0  0  0  0  0
    0.9415  -15.5042    0.0000 C   0  0  0  0  0  0  0  0  0  0  0  0
    0.0000    1.5000    0.0000 C   0  0  0  0  0  0  0  0  0  0  0  0
   -1.2990   -0.7500    0.0000 C   0  0  0  0  0  0  0  0  0  0  0  0
   -1.2990    0.7500    0.0000 C   0  0  0  0  0  0  0  0  0  0  0  0
    1.4296  -16.6004    0.0000 C   0  0  0  0  0  0  0  0  0  0  0  0
  1  2  2  0  0  0  0
  1  3  2  0  0  0  0
  1  6  1  0  0  0  0
  1 10  1  0  0  0  0
  4 19  1  0  0  0  0
  4 21  1  0  0  0  0
  5 14  2  0  0  0  0
  6 17  1  0  0  0  0
  6 18  1  0  0  0  0
  7 14  1  0  0  0  0
  7 19  1  0  0  0  0
  8  9  1  0  0  0  0
  8 19  2  0  0  0  0
  9 21  2  0  0  0  0
 10 12  2  0  0  0  0
 10 13  1  0  0  0  0
 11 14  1  0  0  0  0
 11 15  2  0  0  0  0
 11 16  1  0  0  0  0
 12 15  1  0  0  0  0
 13 16  2  0  0  0  0
 17 20  1  0  0  0  0
 18 24  1  0  0  0  0
 20 22  2  0  0  0  0
 20 23  1  0  0  0  0
 21 25  1  0  0  0  0
 22 26  1  0  0  0  0
 23 27  2  0  0  0  0
 25 29  1  0  0  0  0
 26 28  2  0  0  0  0
 27 28  1  0  0  0  0
M  END
> <PUBCHEM_COMPOUND_ID_TYPE>
0

> <PUBCHEM_TOTAL_CHARGE>
0

> <PUBCHEM_SUBSTANCE_ID>
4243096

> <PUBCHEM_SUBSTANCE_VERSION>
5

> <PUBCHEM_EXT_DATASOURCE_NAME>
MLSMR

> <PUBCHEM_EXT_DATASOURCE_REGID>
MLS000086350

> <PUBCHEM_SUBSTANCE_COMMENT>
http://mlsmr.evotec.com/MLSMR_HomePage/pdf/pubchem_reference.pdf
MLSMR_SAMPLE_SUPPLIER: Chem Div
MLSMR_SUPPLIER_STRUCTURE_ID: C079-0392
MLSMR_COMPOUND_CLASS: DC

> <PUBCHEM_SUBSTANCE_SYNONYM>
4-{[benzyl(ethyl)amino]sulfonyl}-N-(5-ethyl-1,3,4-oxadiazol-2-yl)benzamide
MLS000086350
SMR000021852

> <PUBCHEM_XREF_EXT_ID>
MLS000086350

> <PUBCHEM_EXT_DATASOURCE_URL>
http://mlsmr.evotec.com/MLSMR_HomePage/

> <PUBCHEM_CID_ASSOCIATIONS>
2155601  1

> <PUBCHEM_COORDINATE_TYPE>
1
3

$$$$
4243157
  -OEChem-12251501292D

 35 38  0     1  0  0  0  0  0999 V2000
    3.8933   -3.7570    0.0000 S   0  0  0  0  0  0  0  0  0  0  0  0
    1.3599  -12.8643    0.0000 O   0  0  0  0  0  0  0  0  0  0  0  0
    3.8956   -2.5570    0.0000 O   0  0  0  0  0  0  0  0  0  0  0  0
    4.9336   -3.1588    0.0000 O   0  0  0  0  0  0  0  0  0  0  0  0
   -1.2679  -14.1357    0.0000 O   0  0  0  0  0  0  0  0  0  0  0  0
    4.9190  -10.3619    0.0000 O   0  0  0  0  0  0  0  0  0  0  0  0
    2.5951   -3.0039    0.0000 N   0  0  3  0  0  0  0  0  0  0  0  0
    2.5798  -10.5053    0.0000 N   0  0  0  0  0  0  0  0  0  0  0  0
    3.3213  -14.2936    0.0000 N   0  0  0  0  0  0  0  0  0  0  0  0
    3.7869  -12.8677    0.0000 N   0  0  0  0  0  0  0  0  0  0  0  0
    3.8912   -5.2578    0.0000 C   0  0  0  0  0  0  0  0  0  0  0  0
    1.8213  -14.2915    0.0000 C   0  0  0  0  0  0  0  0  0  0  0  0
    3.8869   -8.2578    0.0000 C   0  0  0  0  0  0  0  0  0  0  0  0
    0.9375  -15.5044    0.0000 C   0  0  0  0  0  0  0  0  0  0  0  0
    2.5746  -12.0062    0.0000 C   0  0  0  0  0  0  0  0  0  0  0  0
    5.1892   -6.0097    0.0000 C   0  0  0  0  0  0  0  0  0  0  0  0
    2.5911   -6.0060    0.0000 C   0  0  0  0  0  0  0  0  0  0  0  0
    3.8817   -9.7586    0.0000 C   0  0  0  0  0  0  0  0  0  0  0  0
    5.1870   -7.5097    0.0000 C   0  0  0  0  0  0  0  0  0  0  0  0
    2.5890   -7.5060    0.0000 C   0  0  0  0  0  0  0  0  0  0  0  0
   -0.5568  -15.4574    0.0000 C   0  0  0  0  0  0  0  0  0  0  0  0
    2.5973   -1.5031    0.0000 C   0  0  0  0  0  0  0  0  0  0  0  0
    1.2925   -3.7494    0.0000 C   0  0  0  0  0  0  0  0  0  0  0  0
    1.6521  -16.8252    0.0000 C   0  0  0  0  0  0  0  0  0  0  0  0
    1.2990   -0.7500    0.0000 C   0  0  0  0  0  0  0  0  0  0  0  0
   -1.3465  -16.7327    0.0000 C   0  0  0  0  0  0  0  0  0  0  0  0
    0.8624  -18.1005    0.0000 C   0  0  0  0  0  0  0  0  0  0  0  0
   -0.6369  -18.0542    0.0000 C   0  0  0  0  0  0  0  0  0  0  0  0
    1.2990    0.7500    0.0000 C   0  0  0  0  0  0  0  0  0  0  0  0
    0.0000   -1.5000    0.0000 C   0  0  0  0  0  0  0  0  0  0  0  0
    0.2552   -3.1461    0.0000 C   0  0  0  0  0  0  0  0  0  0  0  0
    0.0000    1.5000    0.0000 C   0  0  0  0  0  0  0  0  0  0  0  0
   -1.2990   -0.7500    0.0000 C   0  0  0  0  0  0  0  0  0  0  0  0
   -1.2990    0.7500    0.0000 C   0  0  0  0  0  0  0  0  0  0  0  0
   -2.4674  -14.0990    0.0000 C   0  0  0  0  0  0  0  0  0  0  0  0
  1  3  2  0  0  0  0
  1  4  2  0  0  0  0
  1  7  1  0  0  0  0
  1 11  1  0  0  0  0
  2 12  1  0  0  0  0
  2 15  1  0  0  0  0
  5 21  1  0  0  0  0
  5 35  1  0  0  0  0
  6 18  2  0  0  0  0
  7 22  1  0  0  0  0
  7 23  1  0  0  0  0
  8 15  1  0  0  0  0
  8 18  1  0  0  0  0
  9 10  1  0  0  0  0
  9 12  2  0  0  0  0
 10 15  2  0  0  0  0
 11 16  2  0  0  0  0
 11 17  1  0  0  0  0
 12 14  1  0  0  0  0
 13 18  1  0  0  0  0
 13 19  2  0  0  0  0
 13 20  1  0  0  0  0
 14 21  1  0  0  0  0
 14 24  2  0  0  0  0
 16 19  1  0  0  0  0
 17 20  2  0  0  0  0
 21 26  2  0  0  0  0
 22 25  1  0  0  0  0
 23 31  1  0  0  0  0
 24 27  1  0  0  0  0
 25 29  2  0  0  0  0
 25 30  1  0  0  0  0
 26 28  1  0  0  0  0
 27 28  2  0  0  0  0
 29 32  1  0  0  0  0
 30 33  2  0  0  0  0
 32 34  2  0  0  0  0
 33 34  1  0  0  0  0
M  END
> <PUBCHEM_COMPOUND_ID_TYPE>
0

> <PUBCHEM_TOTAL_CHARGE>
0

> <PUBCHEM_SUBSTANCE_ID>
4243157

> <PUBCHEM_SUBSTANCE_VERSION>
5

> <PUBCHEM_EXT_DATASOURCE_NAME>
MLSMR

> <PUBCHEM_EXT_DATASOURCE_REGID>
MLS000086333

> <PUBCHEM_SUBSTANCE_COMMENT>
http://mlsmr.evotec.com/MLSMR_HomePage/pdf/pubchem_reference.pdf
MLSMR_SAMPLE_SUPPLIER: Chem Div
MLSMR_SUPPLIER_STRUCTURE_ID: C079-0086
MLSMR_COMPOUND_CLASS: DC

> <PUBCHEM_SUBSTANCE_SYNONYM>
4-{[benzyl(ethyl)amino]sulfonyl}-N-[5-(2-methoxyphenyl)-1,3,4-oxadiazol-2-yl]benzamide
MLS000086333
SMR000021835

> <PUBCHEM_XREF_EXT_ID>
MLS000086333

> <PUBCHEM_EXT_DATASOURCE_URL>
http://mlsmr.evotec.com/MLSMR_HomePage/

> <PUBCHEM_CID_ASSOCIATIONS>
2158923  1

> <PUBCHEM_COORDINATE_TYPE>
1
3

$$$$
4243176
  -OEChem-12251501292D

 28 30  0     1  0  0  0  0  0999 V2000
   -2.5988    1.5004    0.0000 S   0  0  0  0  0  0  0  0  0  0  0  0
   -3.6378    0.9001    0.0000 O   0  0  0  0  0  0  0  0  0  0  0  0
   -3.6383    2.0999    0.0000 O   0  0  0  0  0  0  0  0  0  0  0  0
    4.0312   -5.2378    0.0000 O   0  0  0  0  0  0  0  0  0  0  0  0
    3.6375   -0.9049    0.0000 O   0  0  0  0  0  0  0  0  0  0  0  0
    7.6035   -7.0719    0.0000 O   0  0  0  0  0  0  0  0  0  0  0  0
   -2.5998    3.0012    0.0000 N   0  0  3  0  0  0  0  0  0  0  0  0
    2.5951   -3.0039    0.0000 N   0  0  0  0  0  0  0  0  0  0  0  0
    5.2447   -3.1359    0.0000 N   0  0  0  0  0  0  0  0  0  0  0  0
    6.2484   -4.2507    0.0000 N   0  0  0  0  0  0  0  0  0  0  0  0
   -1.2990    0.7500    0.0000 C   0  0  0  0  0  0  0  0  0  0  0  0
   -3.8995    3.7516    0.0000 C   0  0  0  0  0  0  0  0  0  0  0  0
    1.2990   -0.7500    0.0000 C   0  0  0  0  0  0  0  0  0  0  0  0
    0.0000    1.5000    0.0000 C   0  0  0  0  0  0  0  0  0  0  0  0
   -1.2990   -0.7500    0.0000 C   0  0  0  0  0  0  0  0  0  0  0  0
    2.5973   -1.5031    0.0000 C   0  0  0  0  0  0  0  0  0  0  0  0
    1.2990    0.7500    0.0000 C   0  0  0  0  0  0  0  0  0  0  0  0
    0.0000   -1.5000    0.0000 C   0  0  0  0  0  0  0  0  0  0  0  0
    3.8933   -3.7570    0.0000 C   0  0  0  0  0  0  0  0  0  0  0  0
   -1.5607    3.6016    0.0000 C   0  0  0  0  0  0  0  0  0  0  0  0
   -3.9027    5.2517    0.0000 C   0  0  0  0  0  0  0  0  0  0  0  0
   -5.1971    2.9990    0.0000 C   0  0  0  0  0  0  0  0  0  0  0  0
    5.4984   -5.5497    0.0000 C   0  0  0  0  0  0  0  0  0  0  0  0
   -5.2032    5.9990    0.0000 C   0  0  0  0  0  0  0  0  0  0  0  0
   -6.4977    3.7464    0.0000 C   0  0  0  0  0  0  0  0  0  0  0  0
    6.1107   -6.9172    0.0000 C   0  0  0  0  0  0  0  0  0  0  0  0
   -6.5007    5.2464    0.0000 C   0  0  0  0  0  0  0  0  0  0  0  0
    8.0938   -8.1671    0.0000 C   0  0  0  0  0  0  0  0  0  0  0  0
  1  2  2  0  0  0  0
  1  3  2  0  0  0  0
  1  7  1  0  0  0  0
  1 11  1  0  0  0  0
  4 19  1  0  0  0  0
  4 23  1  0  0  0  0
  5 16  2  0  0  0  0
  6 26  1  0  0  0  0
  6 28  1  0  0  0  0
  7 12  1  0  0  0  0
  7 20  1  0  0  0  0
  8 16  1  0  0  0  0
  8 19  1  0  0  0  0
  9 10  1  0  0  0  0
  9 19  2  0  0  0  0
 10 23  2  0  0  0  0
 11 14  2  0  0  0  0
 11 15  1  0  0  0  0
 12 21  1  0  0  0  0
 12 22  1  0  0  0  0
 13 16  1  0  0  0  0
 13 17  2  0  0  0  0
 13 18  1  0  0  0  0
 14 17  1  0  0  0  0
 15 18  2  0  0  0  0
 21 24  1  0  0  0  0
 22 25  1  0  0  0  0
 23 26  1  0  0  0  0
 24 27  1  0  0  0  0
 25 27  1  0  0  0  0
M  END
> <PUBCHEM_COMPOUND_ID_TYPE>
0

> <PUBCHEM_TOTAL_CHARGE>
0

> <PUBCHEM_SUBSTANCE_ID>
4243176

> <PUBCHEM_SUBSTANCE_VERSION>
5

> <PUBCHEM_EXT_DATASOURCE_NAME>
MLSMR

> <PUBCHEM_EXT_DATASOURCE_REGID>
MLS000086355

> <PUBCHEM_SUBSTANCE_COMMENT>
http://mlsmr.evotec.com/MLSMR_HomePage/pdf/pubchem_reference.pdf
MLSMR_SAMPLE_SUPPLIER: Chem Div
MLSMR_SUPPLIER_STRUCTURE_ID: C079-0431
MLSMR_COMPOUND_CLASS: DC

> <PUBCHEM_SUBSTANCE_SYNONYM>
4-{[cyclohexyl(methyl)amino]sulfonyl}-N-[5-(methoxymethyl)-1,3,4-oxadiazol-2-yl]benzamide
MLS000086355
SMR000021857

> <PUBCHEM_XREF_EXT_ID>
MLS000086355

> <PUBCHEM_EXT_DATASOURCE_URL>
http://mlsmr.evotec.com/MLSMR_HomePage/

> <PUBCHEM_CID_ASSOCIATIONS>
2051224  1

> <PUBCHEM_COORDINATE_TYPE>
1
3

$$$$
4243271
  -OEChem-12251501292D

 21 23  0     1  0  0  0  0  0999 V2000
   -2.3179    4.6507    0.0000 O   0  0  0  0  0  0  0  0  0  0  0  0
    1.5120    3.5569    0.0000 O   0  0  0  0  0  0  0  0  0  0  0  0
    1.2313    0.6904    0.0000 O   0  0  0  0  0  0  0  0  0  0  0  0
   -0.3728   -0.6310    0.0000 O   0  0  0  0  0  0  0  0  0  0  0  0
    1.8572    1.2388    0.0000 N   0  0  0  0  0  0  0  0  0  0  0  0
   -0.4903    2.3476    0.0000 C   0  0  3  0  0  0  0  0  0  0  0  0
   -0.9064    1.6493    0.0000 C   0  0  3  0  0  0  0  0  0  0  0  0
   -1.9910    2.8677    0.0000 C   0  0  3  0  0  0  0  0  0  0  0  0
   -2.3179    2.1545    0.0000 C   0  0  3  0  0  0  0  0  0  0  0  0
    1.0007    2.4712    0.0000 C   0  0  0  0  0  0  0  0  0  0  0  0
   -3.5214    2.1099    0.0000 C   0  0  0  0  0  0  0  0  0  0  0  0
   -3.6849    1.5304    0.0000 C   0  0  0  0  0  0  0  0  0  0  0  0
    0.0477    0.4929    0.0000 C   0  0  0  0  0  0  0  0  0  0  0  0
    3.3528    1.3634    0.0000 C   0  0  0  0  0  0  0  0  0  0  0  0
    4.2093    0.1310    0.0000 C   0  0  0  0  0  0  0  0  0  0  0  0
    5.7050    0.2556    0.0000 C   0  0  0  0  0  0  0  0  0  0  0  0
    6.5628   -0.9750    0.0000 C   0  0  0  0  0  0  0  0  0  0  0  0
    6.3419    1.6137    0.0000 C   0  0  0  0  0  0  0  0  0  0  0  0
    8.0574   -0.8474    0.0000 C   0  0  0  0  0  0  0  0  0  0  0  0
    7.8364    1.7413    0.0000 C   0  0  0  0  0  0  0  0  0  0  0  0
    8.6942    0.5107    0.0000 C   0  0  0  0  0  0  0  0  0  0  0  0
  1  8  1  0  0  0  0
  1  9  1  0  0  0  0
  2 10  2  0  0  0  0
  3 13  2  0  0  0  0
  4 13  1  0  0  0  0
  5 10  1  0  0  0  0
  5 14  1  0  0  0  0
  6  7  1  0  0  0  0
  6  8  1  0  0  0  0
  6 10  1  0  0  0  0
  7  9  1  0  0  0  0
  7 13  1  0  0  0  0
  8 11  1  0  0  0  0
  9 12  1  0  0  0  0
 11 12  1  0  0  0  0
 14 15  1  0  0  0  0
 15 16  1  0  0  0  0
 16 17  2  0  0  0  0
 16 18  1  0  0  0  0
 17 19  1  0  0  0  0
 18 20  1  0  0  0  0
 19 21  1  0  0  0  0
 20 21  1  0  0  0  0
M  END
> <PUBCHEM_COMPOUND_ID_TYPE>
0

> <PUBCHEM_TOTAL_CHARGE>
0

> <PUBCHEM_SUBSTANCE_ID>
4243271

> <PUBCHEM_SUBSTANCE_VERSION>
5

> <PUBCHEM_EXT_DATASOURCE_NAME>
MLSMR

> <PUBCHEM_EXT_DATASOURCE_REGID>
MLS000043395

> <PUBCHEM_SUBSTANCE_COMMENT>
http://mlsmr.evotec.com/MLSMR_HomePage/pdf/pubchem_reference.pdf
MLSMR_SAMPLE_SUPPLIER: Chem Div
MLSMR_SUPPLIER_STRUCTURE_ID: 6049-2030
MLSMR_COMPOUND_CLASS: DC

> <PUBCHEM_SUBSTANCE_SYNONYM>
3-{[(2-cyclohex-1-en-1-ylethyl)amino]carbonyl}-7-oxabicyclo[2.2.1]heptane-2-carboxylic acid
MLS000043395
SMR000020212

> <PUBCHEM_XREF_EXT_ID>
MLS000043395

> <PUBCHEM_EXT_DATASOURCE_URL>
http://mlsmr.evotec.com/MLSMR_HomePage/

> <PUBCHEM_CID_ASSOCIATIONS>
3238015  1

> <PUBCHEM_COORDINATE_TYPE>
1
3

> <PUBCHEM_BONDANNOTATIONS>
6  10  3
7  13  3
8  11  3
9  12  3

$$$$
4243403
  -OEChem-12251501292D

 23 25  0     0  0  0  0  0  0999 V2000
   -1.5630    3.6021    0.0000 O   0  0  0  0  0  0  0  0  0  0  0  0
   -3.8948   -0.4516    0.0000 O   0  0  0  0  0  0  0  0  0  0  0  0
   -2.5987    1.5004    0.0000 N   0  0  0  0  0  0  0  0  0  0  0  0
   -3.9015    3.7484    0.0000 N   0  0  0  0  0  0  0  0  0  0  0  0
   -6.5018    3.7420    0.0000 N   0  0  0  0  0  0  0  0  0  0  0  0
  -10.4045    5.9813    0.0000 N   0  0  0  0  0  0  0  0  0  0  0  0
   -2.6012    3.0004    0.0000 C   0  0  0  0  0  0  0  0  0  0  0  0
   -3.8967    0.7484    0.0000 C   0  0  0  0  0  0  0  0  0  0  0  0
   -1.2990    0.7500    0.0000 C   0  0  0  0  0  0  0  0  0  0  0  0
   -5.1993    2.9963    0.0000 C   0  0  0  0  0  0  0  0  0  0  0  0
   -5.1969    1.4963    0.0000 C   0  0  0  0  0  0  0  0  0  0  0  0
    0.0000    1.5000    0.0000 C   0  0  0  0  0  0  0  0  0  0  0  0
   -1.2990   -0.7500    0.0000 C   0  0  0  0  0  0  0  0  0  0  0  0
    1.2990    0.7500    0.0000 C   0  0  0  0  0  0  0  0  0  0  0  0
    0.0000   -1.5000    0.0000 C   0  0  0  0  0  0  0  0  0  0  0  0
    1.2990   -0.7500    0.0000 C   0  0  0  0  0  0  0  0  0  0  0  0
   -7.7993    2.9876    0.0000 C   0  0  0  0  0  0  0  0  0  0  0  0
   -9.1017    3.7333    0.0000 C   0  0  0  0  0  0  0  0  0  0  0  0
   -9.1042    5.2334    0.0000 C   0  0  0  0  0  0  0  0  0  0  0  0
  -10.3996    2.9813    0.0000 C   0  0  0  0  0  0  0  0  0  0  0  0
    2.3383   -1.3500    0.0000 C   0  0  0  0  0  0  0  0  0  0  0  0
  -11.6999    3.7292    0.0000 C   0  0  0  0  0  0  0  0  0  0  0  0
  -11.7023    5.2292    0.0000 C   0  0  0  0  0  0  0  0  0  0  0  0
  1  7  2  0  0  0  0
  2  8  2  0  0  0  0
  3  7  1  0  0  0  0
  3  8  1  0  0  0  0
  3  9  1  0  0  0  0
  4  7  1  0  0  0  0
  4 10  1  0  0  0  0
  5 10  1  0  0  0  0
  5 17  1  0  0  0  0
  6 19  2  0  0  0  0
  6 23  1  0  0  0  0
  8 11  1  0  0  0  0
  9 12  2  0  0  0  0
  9 13  1  0  0  0  0
 10 11  2  0  0  0  0
 12 14  1  0  0  0  0
 13 15  2  0  0  0  0
 14 16  2  0  0  0  0
 15 16  1  0  0  0  0
 16 21  1  0  0  0  0
 17 18  1  0  0  0  0
 18 19  1  0  0  0  0
 18 20  2  0  0  0  0
 20 22  1  0  0  0  0
 22 23  2  0  0  0  0
M  END
> <PUBCHEM_COMPOUND_ID_TYPE>
0

> <PUBCHEM_TOTAL_CHARGE>
0

> <PUBCHEM_SUBSTANCE_ID>
4243403

> <PUBCHEM_SUBSTANCE_VERSION>
5

> <PUBCHEM_EXT_DATASOURCE_NAME>
MLSMR

> <PUBCHEM_EXT_DATASOURCE_REGID>
MLS000045912

> <PUBCHEM_SUBSTANCE_COMMENT>
http://mlsmr.evotec.com/MLSMR_HomePage/pdf/pubchem_reference.pdf
MLSMR_SAMPLE_SUPPLIER: Chem Div
MLSMR_SUPPLIER_STRUCTURE_ID: C632-0405
MLSMR_COMPOUND_CLASS: DC

> <PUBCHEM_SUBSTANCE_SYNONYM>
3-(4-methylphenyl)-6-[(pyridin-3-ylmethyl)amino]pyrimidine-2,4(1H,3H)-dione
MLS000045912
SMR000028285

> <PUBCHEM_XREF_EXT_ID>
MLS000045912

> <PUBCHEM_EXT_DATASOURCE_URL>
http://mlsmr.evotec.com/MLSMR_HomePage/

> <PUBCHEM_CID_ASSOCIATIONS>
3238131  1

> <PUBCHEM_COORDINATE_TYPE>
1
3

$$$$
4243499
  -OEChem-12251501292D

 32 35  0     1  0  0  0  0  0999 V2000
   -3.9106    1.4992    0.0000 S   0  0  0  0  0  0  0  0  0  0  0  0
   -4.9497    0.8990    0.0000 O   0  0  0  0  0  0  0  0  0  0  0  0
   -4.9500    2.0989    0.0000 O   0  0  0  0  0  0  0  0  0  0  0  0
   -4.4567    6.0306    0.0000 O   0  0  0  0  0  0  0  0  0  0  0  0
    1.2964    2.6973    0.0000 O   0  0  0  0  0  0  0  0  0  0  0  0
    3.6321   -1.3486    0.0000 O   0  0  0  0  0  0  0  0  0  0  0  0
   -6.8196    5.5403    0.0000 N   0  0  0  0  0  0  0  0  0  0  0  0
   -7.5671    4.2398    0.0000 N   0  0  3  0  0  0  0  0  0  0  0  0
   -3.9114    3.0001    0.0000 N   0  0  0  0  0  0  0  0  0  0  0  0
    1.2964   -1.4973    0.0000 N   0  0  0  0  0  0  0  0  0  0  0  0
    2.5929    0.7486    0.0000 N   0  0  0  0  0  0  0  0  0  0  0  0
   -5.2110    3.7506    0.0000 C   0  0  0  0  0  0  0  0  0  0  0  0
    0.0000    0.7486    0.0000 C   0  0  0  0  0  0  0  0  0  0  0  0
   -5.3517    5.2312    0.0000 C   0  0  0  0  0  0  0  0  0  0  0  0
   -2.6111    0.7486    0.0000 C   0  0  0  0  0  0  0  0  0  0  0  0
    0.0000   -0.7486    0.0000 C   0  0  0  0  0  0  0  0  0  0  0  0
   -6.5612    3.1270    0.0000 C   0  0  0  0  0  0  0  0  0  0  0  0
    1.2964    1.4973    0.0000 C   0  0  0  0  0  0  0  0  0  0  0  0
   -1.2964    1.4973    0.0000 C   0  0  0  0  0  0  0  0  0  0  0  0
    2.5929   -0.7486    0.0000 C   0  0  0  0  0  0  0  0  0  0  0  0
   -7.4326    6.9101    0.0000 C   0  0  0  0  0  0  0  0  0  0  0  0
   -2.6111   -0.7486    0.0000 C   0  0  0  0  0  0  0  0  0  0  0  0
   -1.2964   -1.4973    0.0000 C   0  0  0  0  0  0  0  0  0  0  0  0
   -6.8015    1.9513    0.0000 C   0  0  0  0  0  0  0  0  0  0  0  0
   -8.7602    4.1121    0.0000 C   0  0  0  0  0  0  0  0  0  0  0  0
   -8.9041    7.1741    0.0000 C   0  0  0  0  0  0  0  0  0  0  0  0
   -6.4596    8.0539    0.0000 C   0  0  0  0  0  0  0  0  0  0  0  0
    1.2964   -2.6973    0.0000 C   0  0  0  0  0  0  0  0  0  0  0  0
    3.6321    1.3486    0.0000 C   0  0  0  0  0  0  0  0  0  0  0  0
   -9.4121    8.5855    0.0000 C   0  0  0  0  0  0  0  0  0  0  0  0
   -6.9675    9.4653    0.0000 C   0  0  0  0  0  0  0  0  0  0  0  0
   -8.4438    9.7311    0.0000 C   0  0  0  0  0  0  0  0  0  0  0  0
  1  2  2  0  0  0  0
  1  3  2  0  0  0  0
  1  9  1  0  0  0  0
  1 15  1  0  0  0  0
  4 14  2  0  0  0  0
  5 18  2  0  0  0  0
  6 20  2  0  0  0  0
  7  8  1  0  0  0  0
  7 14  1  0  0  0  0
  7 21  1  0  0  0  0
  8 17  1  0  0  0  0
  8 25  1  0  0  0  0
  9 12  1  0  0  0  0
 10 16  1  0  0  0  0
 10 20  1  0  0  0  0
 10 28  1  0  0  0  0
 11 18  1  0  0  0  0
 11 20  1  0  0  0  0
 11 29  1  0  0  0  0
 12 14  1  0  0  0  0
 12 17  2  0  0  0  0
 13 16  1  0  0  0  0
 13 18  1  0  0  0  0
 13 19  2  0  0  0  0
 15 19  1  0  0  0  0
 15 22  2  0  0  0  0
 16 23  2  0  0  0  0
 17 24  1  0  0  0  0
 21 26  2  0  0  0  0
 21 27  1  0  0  0  0
 22 23  1  0  0  0  0
 26 30  1  0  0  0  0
 27 31  2  0  0  0  0
 30 32  2  0  0  0  0
 31 32  1  0  0  0  0
M  END
> <PUBCHEM_COMPOUND_ID_TYPE>
0

> <PUBCHEM_TOTAL_CHARGE>
0

> <PUBCHEM_SUBSTANCE_ID>
4243499

> <PUBCHEM_SUBSTANCE_VERSION>
5

> <PUBCHEM_EXT_DATASOURCE_NAME>
MLSMR

> <PUBCHEM_EXT_DATASOURCE_REGID>
MLS000091690

> <PUBCHEM_SUBSTANCE_COMMENT>
http://mlsmr.evotec.com/MLSMR_HomePage/pdf/pubchem_reference.pdf
MLSMR_SAMPLE_SUPPLIER: Chem Div
MLSMR_SUPPLIER_STRUCTURE_ID: C341-0234
MLSMR_COMPOUND_CLASS: DC

> <PUBCHEM_SUBSTANCE_SYNONYM>
MLS000091690
N-(1,5-dimethyl-3-oxo-2-phenyl-2,3-dihydro-1H-pyrazol-4-yl)-1,3-dimethyl-2,4-dioxo-1,2,3,4-tetrahydroquinazoline-6-sulfonamide
SMR000026240

> <PUBCHEM_XREF_EXT_ID>
MLS000091690

> <PUBCHEM_EXT_DATASOURCE_URL>
http://mlsmr.evotec.com/MLSMR_HomePage/

> <PUBCHEM_CID_ASSOCIATIONS>
3238213  1

> <PUBCHEM_COORDINATE_TYPE>
1
3

$$$$
4244250
  -OEChem-12251501292D

 28 32  0     0  0  0  0  0  0999 V2000
    0.1373    3.4674    0.0000 S   0  0  0  0  0  0  0  0  0  0  0  0
   -0.5404    6.2496    0.0000 O   0  0  0  0  0  0  0  0  0  0  0  0
    1.7758   11.1481    0.0000 O   0  0  0  0  0  0  0  0  0  0  0  0
   -0.3338    0.9348    0.0000 N   0  0  0  0  0  0  0  0  0  0  0  0
   -1.0683   -1.3576    0.0000 N   0  0  0  0  0  0  0  0  0  0  0  0
    2.0921    1.7360    0.0000 N   0  0  0  0  0  0  0  0  0  0  0  0
    1.6231    7.1505    0.0000 N   0  0  0  0  0  0  0  0  0  0  0  0
    0.0890   -0.4674    0.0000 C   0  0  0  0  0  0  0  0  0  0  0  0
   -1.8473    0.9348    0.0000 C   0  0  0  0  0  0  0  0  0  0  0  0
    1.5802   -0.7790    0.0000 C   0  0  0  0  0  0  0  0  0  0  0  0
    0.6232    2.0476    0.0000 C   0  0  0  0  0  0  0  0  0  0  0  0
   -2.2924   -0.4674    0.0000 C   0  0  0  0  0  0  0  0  0  0  0  0
    2.5595    0.2893    0.0000 C   0  0  0  0  0  0  0  0  0  0  0  0
   -2.8710    2.0476    0.0000 C   0  0  0  0  0  0  0  0  0  0  0  0
    2.0921   -2.2256    0.0000 C   0  0  0  0  0  0  0  0  0  0  0  0
   -3.7613   -0.8235    0.0000 C   0  0  0  0  0  0  0  0  0  0  0  0
    4.0729    0.0000    0.0000 C   0  0  0  0  0  0  0  0  0  0  0  0
   -4.3400    1.7360    0.0000 C   0  0  0  0  0  0  0  0  0  0  0  0
   -4.8073    0.2671    0.0000 C   0  0  0  0  0  0  0  0  0  0  0  0
    3.5610   -2.5149    0.0000 C   0  0  0  0  0  0  0  0  0  0  0  0
    4.5403   -1.4244    0.0000 C   0  0  0  0  0  0  0  0  0  0  0  0
    1.1232    4.5990    0.0000 C   0  0  0  0  0  0  0  0  0  0  0  0
    0.6372    6.0189    0.0000 C   0  0  0  0  0  0  0  0  0  0  0  0
    2.1230    9.7020    0.0000 C   0  0  0  0  0  0  0  0  0  0  0  0
    1.1370    8.5704    0.0000 C   0  0  0  0  0  0  0  0  0  0  0  0
    3.6024    9.5500    0.0000 C   0  0  0  0  0  0  0  0  0  0  0  0
    3.0641   11.9166    0.0000 C   0  0  0  0  0  0  0  0  0  0  0  0
    4.1930   10.9288    0.0000 C   0  0  0  0  0  0  0  0  0  0  0  0
  1 11  1  0  0  0  0
  1 22  1  0  0  0  0
  2 23  2  0  0  0  0
  3 24  1  0  0  0  0
  3 27  1  0  0  0  0
  4  8  1  0  0  0  0
  4  9  1  0  0  0  0
  4 11  1  0  0  0  0
  5  8  2  0  0  0  0
  5 12  1  0  0  0  0
  6 11  2  0  0  0  0
  6 13  1  0  0  0  0
  7 23  1  0  0  0  0
  7 25  1  0  0  0  0
  8 10  1  0  0  0  0
  9 12  1  0  0  0  0
  9 14  2  0  0  0  0
 10 13  1  0  0  0  0
 10 15  2  0  0  0  0
 12 16  2  0  0  0  0
 13 17  2  0  0  0  0
 14 18  1  0  0  0  0
 15 20  1  0  0  0  0
 16 19  1  0  0  0  0
 17 21  1  0  0  0  0
 18 19  2  0  0  0  0
 20 21  2  0  0  0  0
 22 23  1  0  0  0  0
 24 25  1  0  0  0  0
 24 26  2  0  0  0  0
 26 28  1  0  0  0  0
 27 28  2  0  0  0  0
M  END
> <PUBCHEM_COMPOUND_ID_TYPE>
0

> <PUBCHEM_TOTAL_CHARGE>
0

> <PUBCHEM_SUBSTANCE_ID>
4244250

> <PUBCHEM_SUBSTANCE_VERSION>
5

> <PUBCHEM_EXT_DATASOURCE_NAME>
MLSMR

> <PUBCHEM_EXT_DATASOURCE_REGID>
MLS000094787

> <PUBCHEM_SUBSTANCE_COMMENT>
http://mlsmr.evotec.com/MLSMR_HomePage/pdf/pubchem_reference.pdf
MLSMR_SAMPLE_SUPPLIER: Chem Div
MLSMR_SUPPLIER_STRUCTURE_ID: K250-0368
MLSMR_COMPOUND_CLASS: DC

> <PUBCHEM_SUBSTANCE_SYNONYM>
2-(benzimidazo[1,2-c]quinazolin-6-ylthio)-N-(2-furylmethyl)acetamide
MLS000094787
SMR000030340

> <PUBCHEM_XREF_EXT_ID>
MLS000094787

> <PUBCHEM_EXT_DATASOURCE_URL>
http://mlsmr.evotec.com/MLSMR_HomePage/

> <PUBCHEM_CID_ASSOCIATIONS>
3238872  1

> <PUBCHEM_COORDINATE_TYPE>
1
3

$$$$
4244318
  -OEChem-12251501292D

 29 33  0     0  0  0  0  0  0999 V2000
   -2.6003    1.4977    0.0000 N   0  0  0  0  0  0  0  0  0  0  0  0
   -3.9023    3.7481    0.0000 N   0  0  0  0  0  0  0  0  0  0  0  0
   -1.3042    3.7491    0.0000 N   0  0  0  0  0  0  0  0  0  0  0  0
   -2.6041    5.9986    0.0000 N   0  0  0  0  0  0  0  0  0  0  0  0
   -5.2028    5.9980    0.0000 N   0  0  0  0  0  0  0  0  0  0  0  0
   -0.0054    6.0000    0.0000 N   0  0  0  0  0  0  0  0  0  0  0  0
   -6.8058    7.7927    0.0000 N   0  0  0  0  0  0  0  0  0  0  0  0
    2.3503    6.4908    0.0000 N   0  0  0  0  0  0  0  0  0  0  0  0
   -2.6030    2.9985    0.0000 C   0  0  0  0  0  0  0  0  0  0  0  0
   -3.9029    5.2481    0.0000 C   0  0  0  0  0  0  0  0  0  0  0  0
   -1.3048    5.2491    0.0000 C   0  0  0  0  0  0  0  0  0  0  0  0
   -1.2990    0.7500    0.0000 C   0  0  0  0  0  0  0  0  0  0  0  0
   -3.8990    0.7455    0.0000 C   0  0  0  0  0  0  0  0  0  0  0  0
   -5.3389    7.4790    0.0000 C   0  0  0  0  0  0  0  0  0  0  0  0
    1.3453    5.3773    0.0000 C   0  0  0  0  0  0  0  0  0  0  0  0
   -6.5550    5.3786    0.0000 C   0  0  0  0  0  0  0  0  0  0  0  0
    0.1343    7.4807    0.0000 C   0  0  0  0  0  0  0  0  0  0  0  0
    0.0000    1.5000    0.0000 C   0  0  0  0  0  0  0  0  0  0  0  0
   -5.2007    1.4909    0.0000 C   0  0  0  0  0  0  0  0  0  0  0  0
   -1.2990   -0.7500    0.0000 C   0  0  0  0  0  0  0  0  0  0  0  0
   -3.8939   -0.7546    0.0000 C   0  0  0  0  0  0  0  0  0  0  0  0
   -7.5574    6.4945    0.0000 C   0  0  0  0  0  0  0  0  0  0  0  0
    1.6019    7.7908    0.0000 C   0  0  0  0  0  0  0  0  0  0  0  0
    1.2990    0.7500    0.0000 C   0  0  0  0  0  0  0  0  0  0  0  0
   -6.4972    0.7364    0.0000 C   0  0  0  0  0  0  0  0  0  0  0  0
    0.0000   -1.5000    0.0000 C   0  0  0  0  0  0  0  0  0  0  0  0
   -5.1903   -1.5091    0.0000 C   0  0  0  0  0  0  0  0  0  0  0  0
    1.2990   -0.7500    0.0000 C   0  0  0  0  0  0  0  0  0  0  0  0
   -6.4920   -0.7636    0.0000 C   0  0  0  0  0  0  0  0  0  0  0  0
  1  9  1  0  0  0  0
  1 12  1  0  0  0  0
  1 13  1  0  0  0  0
  2  9  2  0  0  0  0
  2 10  1  0  0  0  0
  3  9  1  0  0  0  0
  3 11  2  0  0  0  0
  4 10  2  0  0  0  0
  4 11  1  0  0  0  0
  5 10  1  0  0  0  0
  5 14  1  0  0  0  0
  5 16  1  0  0  0  0
  6 11  1  0  0  0  0
  6 15  1  0  0  0  0
  6 17  1  0  0  0  0
  7 14  2  0  0  0  0
  7 22  1  0  0  0  0
  8 15  2  0  0  0  0
  8 23  1  0  0  0  0
 12 18  2  0  0  0  0
 12 20  1  0  0  0  0
 13 19  2  0  0  0  0
 13 21  1  0  0  0  0
 16 22  2  0  0  0  0
 17 23  2  0  0  0  0
 18 24  1  0  0  0  0
 19 25  1  0  0  0  0
 20 26  2  0  0  0  0
 21 27  2  0  0  0  0
 24 28  2  0  0  0  0
 25 29  2  0  0  0  0
 26 28  1  0  0  0  0
 27 29  1  0  0  0  0
M  END
> <PUBCHEM_COMPOUND_ID_TYPE>
0

> <PUBCHEM_TOTAL_CHARGE>
0

> <PUBCHEM_SUBSTANCE_ID>
4244318

> <PUBCHEM_SUBSTANCE_VERSION>
5

> <PUBCHEM_EXT_DATASOURCE_NAME>
MLSMR

> <PUBCHEM_EXT_DATASOURCE_REGID>
MLS000085936

> <PUBCHEM_SUBSTANCE_COMMENT>
http://mlsmr.evotec.com/MLSMR_HomePage/pdf/pubchem_reference.pdf
MLSMR_SAMPLE_SUPPLIER: Chem Div
MLSMR_SUPPLIER_STRUCTURE_ID: 8013-7702
MLSMR_COMPOUND_CLASS: DC

> <PUBCHEM_SUBSTANCE_SYNONYM>
4,6-di-1H-imidazol-1-yl-N,N-diphenyl-1,3,5-triazin-2-amine
MLS000085936
SMR000021265

> <PUBCHEM_XREF_EXT_ID>
MLS000085936

> <PUBCHEM_EXT_DATASOURCE_URL>
http://mlsmr.evotec.com/MLSMR_HomePage/

> <PUBCHEM_CID_ASSOCIATIONS>
1513374  1

> <PUBCHEM_COORDINATE_TYPE>
1
3

$$$$
4244705
  -OEChem-12251501292D

 29 32  0     1  0  0  0  0  0999 V2000
    3.8933   -3.7570    0.0000 S   0  0  0  0  0  0  0  0  0  0  0  0
    1.3599  -12.8643    0.0000 O   0  0  0  0  0  0  0  0  0  0  0  0
    3.8956   -2.5570    0.0000 O   0  0  0  0  0  0  0  0  0  0  0  0
    4.9336   -3.1588    0.0000 O   0  0  0  0  0  0  0  0  0  0  0  0
    4.9190  -10.3619    0.0000 O   0  0  0  0  0  0  0  0  0  0  0  0
    2.5951   -3.0039    0.0000 N   0  0  3  0  0  0  0  0  0  0  0  0
    2.5798  -10.5053    0.0000 N   0  0  0  0  0  0  0  0  0  0  0  0
    3.3213  -14.2936    0.0000 N   0  0  0  0  0  0  0  0  0  0  0  0
    3.7869  -12.8677    0.0000 N   0  0  0  0  0  0  0  0  0  0  0  0
    3.8912   -5.2578    0.0000 C   0  0  0  0  0  0  0  0  0  0  0  0
    1.8213  -14.2915    0.0000 C   0  0  0  0  0  0  0  0  0  0  0  0
    0.9375  -15.5044    0.0000 C   0  0  0  0  0  0  0  0  0  0  0  0
    3.8869   -8.2578    0.0000 C   0  0  0  0  0  0  0  0  0  0  0  0
    2.5746  -12.0062    0.0000 C   0  0  0  0  0  0  0  0  0  0  0  0
    5.1892   -6.0097    0.0000 C   0  0  0  0  0  0  0  0  0  0  0  0
    2.5911   -6.0060    0.0000 C   0  0  0  0  0  0  0  0  0  0  0  0
    3.8817   -9.7586    0.0000 C   0  0  0  0  0  0  0  0  0  0  0  0
    5.1870   -7.5097    0.0000 C   0  0  0  0  0  0  0  0  0  0  0  0
    2.5890   -7.5060    0.0000 C   0  0  0  0  0  0  0  0  0  0  0  0
   -0.3233  -16.1524    0.0000 C   0  0  0  0  0  0  0  0  0  0  0  0
    0.9630  -16.9240    0.0000 C   0  0  0  0  0  0  0  0  0  0  0  0
    2.5973   -1.5031    0.0000 C   0  0  0  0  0  0  0  0  0  0  0  0
    1.2990   -0.7500    0.0000 C   0  0  0  0  0  0  0  0  0  0  0  0
    1.5548   -3.6021    0.0000 C   0  0  0  0  0  0  0  0  0  0  0  0
    1.2990    0.7500    0.0000 C   0  0  0  0  0  0  0  0  0  0  0  0
    0.0000   -1.5000    0.0000 C   0  0  0  0  0  0  0  0  0  0  0  0
    0.0000    1.5000    0.0000 C   0  0  0  0  0  0  0  0  0  0  0  0
   -1.2990   -0.7500    0.0000 C   0  0  0  0  0  0  0  0  0  0  0  0
   -1.2990    0.7500    0.0000 C   0  0  0  0  0  0  0  0  0  0  0  0
  1  3  2  0  0  0  0
  1  4  2  0  0  0  0
  1  6  1  0  0  0  0
  1 10  1  0  0  0  0
  2 11  1  0  0  0  0
  2 14  1  0  0  0  0
  5 17  2  0  0  0  0
  6 22  1  0  0  0  0
  6 24  1  0  0  0  0
  7 14  1  0  0  0  0
  7 17  1  0  0  0  0
  8  9  1  0  0  0  0
  8 11  2  0  0  0  0
  9 14  2  0  0  0  0
 10 15  2  0  0  0  0
 10 16  1  0  0  0  0
 11 12  1  0  0  0  0
 12 20  1  0  0  0  0
 12 21  1  0  0  0  0
 13 17  1  0  0  0  0
 13 18  2  0  0  0  0
 13 19  1  0  0  0  0
 15 18  1  0  0  0  0
 16 19  2  0  0  0  0
 20 21  1  0  0  0  0
 22 23  1  0  0  0  0
 23 25  2  0  0  0  0
 23 26  1  0  0  0  0
 25 27  1  0  0  0  0
 26 28  2  0  0  0  0
 27 29  2  0  0  0  0
 28 29  1  0  0  0  0
M  END
> <PUBCHEM_COMPOUND_ID_TYPE>
0

> <PUBCHEM_TOTAL_CHARGE>
0

> <PUBCHEM_SUBSTANCE_ID>
4244705

> <PUBCHEM_SUBSTANCE_VERSION>
5

> <PUBCHEM_EXT_DATASOURCE_NAME>
MLSMR

> <PUBCHEM_EXT_DATASOURCE_REGID>
MLS000086352

> <PUBCHEM_SUBSTANCE_COMMENT>
http://mlsmr.evotec.com/MLSMR_HomePage/pdf/pubchem_reference.pdf
MLSMR_SAMPLE_SUPPLIER: Chem Div
MLSMR_SUPPLIER_STRUCTURE_ID: C079-0422
MLSMR_COMPOUND_CLASS: DC

> <PUBCHEM_SUBSTANCE_SYNONYM>
4-{[benzyl(methyl)amino]sulfonyl}-N-(5-cyclopropyl-1,3,4-oxadiazol-2-yl)benzamide
MLS000086352
SMR000021854

> <PUBCHEM_XREF_EXT_ID>
MLS000086352

> <PUBCHEM_EXT_DATASOURCE_URL>
http://mlsmr.evotec.com/MLSMR_HomePage/

> <PUBCHEM_CID_ASSOCIATIONS>
2051214  1

> <PUBCHEM_COORDINATE_TYPE>
1
3

$$$$
4244723
  -OEChem-12251501292D

 35 39  0     0  0  0  0  0  0999 V2000
   -1.2964   -1.4973    0.0000 O   0  0  0  0  0  0  0  0  0  0  0  0
    1.2964    2.6973    0.0000 O   0  0  0  0  0  0  0  0  0  0  0  0
   -1.2928    2.6973    0.0000 O   0  0  0  0  0  0  0  0  0  0  0  0
    3.6321   -1.3486    0.0000 O   0  0  0  0  0  0  0  0  0  0  0  0
   -7.8096    3.7478    0.0000 O   0  0  0  0  0  0  0  0  0  0  0  0
    2.6003   -3.7467    0.0000 N   0  0  0  0  0  0  0  0  0  0  0  0
    3.8890    3.0026    0.0000 N   0  0  0  0  0  0  0  0  0  0  0  0
    0.0000    0.7486    0.0000 C   0  0  0  0  0  0  0  0  0  0  0  0
    0.0000   -0.7486    0.0000 C   0  0  0  0  0  0  0  0  0  0  0  0
    1.2964   -1.4973    0.0000 C   0  0  0  0  0  0  0  0  0  0  0  0
    1.2964    1.4973    0.0000 C   0  0  0  0  0  0  0  0  0  0  0  0
    2.5929    0.7486    0.0000 C   0  0  0  0  0  0  0  0  0  0  0  0
   -1.2964    1.4973    0.0000 C   0  0  0  0  0  0  0  0  0  0  0  0
    2.5929   -0.7486    0.0000 C   0  0  0  0  0  0  0  0  0  0  0  0
   -2.6111    0.7486    0.0000 C   0  0  0  0  0  0  0  0  0  0  0  0
   -2.6111   -0.7486    0.0000 C   0  0  0  0  0  0  0  0  0  0  0  0
   -3.9086    1.5029    0.0000 C   0  0  0  0  0  0  0  0  0  0  0  0
    1.2995   -2.9981    0.0000 C   0  0  0  0  0  0  0  0  0  0  0  0
    3.8911    1.5017    0.0000 C   0  0  0  0  0  0  0  0  0  0  0  0
   -3.9097    3.0028    0.0000 C   0  0  0  0  0  0  0  0  0  0  0  0
   -5.2071    0.7519    0.0000 C   0  0  0  0  0  0  0  0  0  0  0  0
   -5.2092    3.7519    0.0000 C   0  0  0  0  0  0  0  0  0  0  0  0
   -6.5067    1.5010    0.0000 C   0  0  0  0  0  0  0  0  0  0  0  0
    2.6056   -5.2467    0.0000 C   0  0  0  0  0  0  0  0  0  0  0  0
    3.8969   -2.9922    0.0000 C   0  0  0  0  0  0  0  0  0  0  0  0
   -6.5078    3.0010    0.0000 C   0  0  0  0  0  0  0  0  0  0  0  0
    5.1854    3.7571    0.0000 C   0  0  0  0  0  0  0  0  0  0  0  0
    2.5873    3.7482    0.0000 C   0  0  0  0  0  0  0  0  0  0  0  0
    3.9072   -5.9922    0.0000 C   0  0  0  0  0  0  0  0  0  0  0  0
    5.1985   -3.7377    0.0000 C   0  0  0  0  0  0  0  0  0  0  0  0
    5.1802    5.2571    0.0000 C   0  0  0  0  0  0  0  0  0  0  0  0
    2.5821    5.2482    0.0000 C   0  0  0  0  0  0  0  0  0  0  0  0
    5.2037   -5.2377    0.0000 C   0  0  0  0  0  0  0  0  0  0  0  0
    3.8786    6.0026    0.0000 C   0  0  0  0  0  0  0  0  0  0  0  0
   -8.8475    3.1456    0.0000 C   0  0  0  0  0  0  0  0  0  0  0  0
  1  9  1  0  0  0  0
  1 16  1  0  0  0  0
  2 11  1  0  0  0  0
  3 13  2  0  0  0  0
  4 14  1  0  0  0  0
  5 26  1  0  0  0  0
  5 35  1  0  0  0  0
  6 18  1  0  0  0  0
  6 24  1  0  0  0  0
  6 25  1  0  0  0  0
  7 19  1  0  0  0  0
  7 27  1  0  0  0  0
  7 28  1  0  0  0  0
  8  9  1  0  0  0  0
  8 11  2  0  0  0  0
  8 13  1  0  0  0  0
  9 10  2  0  0  0  0
 10 14  1  0  0  0  0
 10 18  1  0  0  0  0
 11 12  1  0  0  0  0
 12 14  2  0  0  0  0
 12 19  1  0  0  0  0
 13 15  1  0  0  0  0
 15 16  2  0  0  0  0
 15 17  1  0  0  0  0
 17 20  2  0  0  0  0
 17 21  1  0  0  0  0
 20 22  1  0  0  0  0
 21 23  2  0  0  0  0
 22 26  2  0  0  0  0
 23 26  1  0  0  0  0
 24 29  1  0  0  0  0
 25 30  1  0  0  0  0
 27 31  1  0  0  0  0
 28 32  1  0  0  0  0
 29 33  1  0  0  0  0
 30 33  1  0  0  0  0
 31 34  1  0  0  0  0
 32 34  1  0  0  0  0
M  END
> <PUBCHEM_COMPOUND_ID_TYPE>
0

> <PUBCHEM_TOTAL_CHARGE>
0

> <PUBCHEM_SUBSTANCE_ID>
4244723

> <PUBCHEM_SUBSTANCE_VERSION>
5

> <PUBCHEM_EXT_DATASOURCE_NAME>
MLSMR

> <PUBCHEM_EXT_DATASOURCE_REGID>
MLS000043601

> <PUBCHEM_SUBSTANCE_COMMENT>
http://mlsmr.evotec.com/MLSMR_HomePage/pdf/pubchem_reference.pdf
MLSMR_SAMPLE_SUPPLIER: Chem Div
MLSMR_SUPPLIER_STRUCTURE_ID: 6737-1234
MLSMR_COMPOUND_CLASS: DC

> <PUBCHEM_SUBSTANCE_SYNONYM>
5,7-dihydroxy-3-(4-methoxyphenyl)-6,8-bis(piperidin-1-ylmethyl)-4H-chromen-4-one
MLS000043601
SMR000020617

> <PUBCHEM_XREF_EXT_ID>
MLS000043601

> <PUBCHEM_EXT_DATASOURCE_URL>
http://mlsmr.evotec.com/MLSMR_HomePage/

> <PUBCHEM_CID_ASSOCIATIONS>
1427493  1

> <PUBCHEM_COORDINATE_TYPE>
1
3

$$$$
4245105
  -OEChem-12251501292D

 32 36  0     0  0  0  0  0  0999 V2000
   -6.2342   -2.6621    0.0000 F   0  0  0  0  0  0  0  0  0  0  0  0
   -0.9991   -2.7132    0.0000 O   0  0  0  0  0  0  0  0  0  0  0  0
    1.3808    3.5211    0.0000 O   0  0  0  0  0  0  0  0  0  0  0  0
    9.2792    2.9954    0.0000 O   0  0  0  0  0  0  0  0  0  0  0  0
   10.0211    5.2848    0.0000 O   0  0  0  0  0  0  0  0  0  0  0  0
    0.2917   -0.7475    0.0000 N   0  0  0  0  0  0  0  0  0  0  0  0
   -1.0028    1.5132    0.0000 N   0  0  0  0  0  0  0  0  0  0  0  0
    1.7138   -1.2033    0.0000 N   0  0  0  0  0  0  0  0  0  0  0  0
    3.6500    2.9355    0.0000 N   0  0  0  0  0  0  0  0  0  0  0  0
    0.2917    0.7475    0.0000 C   0  0  0  0  0  0  0  0  0  0  0  0
    1.7138    1.2033    0.0000 C   0  0  0  0  0  0  0  0  0  0  0  0
   -1.0028   -1.5132    0.0000 C   0  0  0  0  0  0  0  0  0  0  0  0
   -2.3155   -0.7475    0.0000 C   0  0  0  0  0  0  0  0  0  0  0  0
   -2.3155    0.7475    0.0000 C   0  0  0  0  0  0  0  0  0  0  0  0
    2.5889    0.0182    0.0000 C   0  0  0  0  0  0  0  0  0  0  0  0
    2.1812    2.6271    0.0000 C   0  0  0  0  0  0  0  0  0  0  0  0
   -3.6217   -1.4865    0.0000 C   0  0  0  0  0  0  0  0  0  0  0  0
   -4.9153   -0.7255    0.0000 C   0  0  0  0  0  0  0  0  0  0  0  0
    8.0669    3.8674    0.0000 C   0  0  0  0  0  0  0  0  0  0  0  0
   -3.3560    1.3452    0.0000 C   0  0  0  0  0  0  0  0  0  0  0  0
    5.5870    4.6698    0.0000 C   0  0  0  0  0  0  0  0  0  0  0  0
    8.5278    5.2896    0.0000 C   0  0  0  0  0  0  0  0  0  0  0  0
    4.1182    4.3614    0.0000 C   0  0  0  0  0  0  0  0  0  0  0  0
   -6.2219   -1.4621    0.0000 C   0  0  0  0  0  0  0  0  0  0  0  0
    6.5994    3.5380    0.0000 C   0  0  0  0  0  0  0  0  0  0  0  0
    6.0476    6.0934    0.0000 C   0  0  0  0  0  0  0  0  0  0  0  0
    7.5325    6.4171    0.0000 C   0  0  0  0  0  0  0  0  0  0  0  0
   -4.9001    0.7745    0.0000 C   0  0  0  0  0  0  0  0  0  0  0  0
   10.4770    3.8529    0.0000 C   0  0  0  0  0  0  0  0  0  0  0  0
   -7.5133   -0.6990    0.0000 C   0  0  0  0  0  0  0  0  0  0  0  0
   -6.1914    1.5377    0.0000 C   0  0  0  0  0  0  0  0  0  0  0  0
   -7.4980    0.8010    0.0000 C   0  0  0  0  0  0  0  0  0  0  0  0
  1 24  1  0  0  0  0
  2 12  1  0  0  0  0
  3 16  2  0  0  0  0
  4 19  1  0  0  0  0
  4 29  1  0  0  0  0
  5 22  1  0  0  0  0
  5 29  1  0  0  0  0
  6  8  1  0  0  0  0
  6 10  1  0  0  0  0
  6 12  1  0  0  0  0
  7 10  1  0  0  0  0
  7 14  2  0  0  0  0
  8 15  2  0  0  0  0
  9 16  1  0  0  0  0
  9 23  1  0  0  0  0
 10 11  2  0  0  0  0
 11 15  1  0  0  0  0
 11 16  1  0  0  0  0
 12 13  2  0  0  0  0
 13 14  1  0  0  0  0
 13 17  1  0  0  0  0
 14 20  1  0  0  0  0
 17 18  1  0  0  0  0
 18 24  1  0  0  0  0
 18 28  2  0  0  0  0
 19 22  1  0  0  0  0
 19 25  2  0  0  0  0
 21 23  1  0  0  0  0
 21 25  1  0  0  0  0
 21 26  2  0  0  0  0
 22 27  2  0  0  0  0
 24 30  2  0  0  0  0
 26 27  1  0  0  0  0
 28 31  1  0  0  0  0
 30 32  1  0  0  0  0
 31 32  2  0  0  0  0
M  END
> <PUBCHEM_COMPOUND_ID_TYPE>
0

> <PUBCHEM_TOTAL_CHARGE>
0

> <PUBCHEM_SUBSTANCE_ID>
4245105

> <PUBCHEM_SUBSTANCE_VERSION>
5

> <PUBCHEM_EXT_DATASOURCE_NAME>
MLSMR

> <PUBCHEM_EXT_DATASOURCE_REGID>
MLS000086895

> <PUBCHEM_SUBSTANCE_COMMENT>
http://mlsmr.evotec.com/MLSMR_HomePage/pdf/pubchem_reference.pdf
MLSMR_SAMPLE_SUPPLIER: Chem Div
MLSMR_SUPPLIER_STRUCTURE_ID: C218-0288
MLSMR_COMPOUND_CLASS: DC

> <PUBCHEM_SUBSTANCE_SYNONYM>
MLS000086895
N-(1,3-benzodioxol-5-ylmethyl)-6-(2-fluorobenzyl)-7-hydroxy-5-methylpyrazolo[1,5-a]pyrimidine-3-carboxamide
SMR000023118

> <PUBCHEM_XREF_EXT_ID>
MLS000086895

> <PUBCHEM_EXT_DATASOURCE_URL>
http://mlsmr.evotec.com/MLSMR_HomePage/

> <PUBCHEM_CID_ASSOCIATIONS>
3239613  1

> <PUBCHEM_COORDINATE_TYPE>
1
3

$$$$
4245106
  -OEChem-12251501292D

 26 29  0     0  0  0  0  0  0999 V2000
   -8.5311   -1.4115    0.0000 F   0  0  0  0  0  0  0  0  0  0  0  0
   -0.9991    2.7132    0.0000 O   0  0  0  0  0  0  0  0  0  0  0  0
    5.7427   -4.3868    0.0000 O   0  0  0  0  0  0  0  0  0  0  0  0
    1.7138   -1.2033    0.0000 N   0  0  0  0  0  0  0  0  0  0  0  0
[truncated: 6,599,505 more chars]
