# Supplementary material for: QEX: target-specific druglikeness filter enhances ligand-based virtual screening
Source: Mol Divers. 2018 Jul 3;23(1):11–8. doi: 10.1007/s11030-018-9842-3 (PMC6394530; doi:10.1007/s11030-018-9842-3)
Supplement: Supplementary file 6 — Supplementary material 6 (CSV 92 kb) [file 11030_2018_9842_MOESM6_ESM.csv]

PUBCHEM_RESULT_TAG	PUBCHEM_SID	PUBCHEM_CID	PUBCHEM_ACTIVITY_OUTCOME	PUBCHEM_ACTIVITY_SCORE	PUBCHEM_ACTIVITY_URL	PUBCHEM_ASSAYDATA_COMMENT	Inhibition	Standard Deviation
RESULT_TYPE							FLOAT	FLOAT
RESULT_DESCR							Normalized percent inhibition of the primary screen at a compound concentration of 6.7 micromolar.	Standard deviation of the confirmation assay derived from the normalized percent inhibition of the triplicate data for each compound.
RESULT_UNIT							PERCENT	NONE
RESULT_ATTR_CONC_MICROMOL							6.7
1	842290	644549	Inactive	7			7.46	0.723353
2	842609	644881	Inactive	0			-1.39	0.651128
3	842816	645088	Inactive	9			9.12	1.67591
4	843580	645882	Inactive	0			-5.55	0.162554
5	843702	5446105	Active	31			29.5	0.856194
6	843725	646027	Inactive	5			5.64	0.473083
7	845298	647637	Active	22			21.47	0.514634
8	845448	5447163	Inactive	0			-6.57	0.623616
9	847006	649401	Inactive	3			3.65	1.89313
10	847039	649434	Inactive	11			10.86	1.90735
11	847271	649670	Active	21			20.64	0.976739
12	847386	649781	Inactive	0			-3.52	0.216522
13	847763	650171	Inactive	4			4.5	1.45069
14	847811	650226	Inactive	11			10.77	1.18193
15	847814	378227	Active	22			21.6	0.62949
16	848018	650442	Inactive	11			10.86	1.76654
17	848817	651270	Active	22			21.6	1.45578
18	849608	652107	Active	30			28.67	1.47946
19	850492	2951638	Inactive	0			-3.3	1.20657
20	851150	653711	Active	23			21.98	0.549777
21	851427	653996	Inactive	5			5.7	0.019213
22	851725	654318	Inactive	8			7.91	0.838766
23	851739	654332	Inactive	0			-2.36	1.76043
24	851926	654532	Active	20			19.09	1.2027
25	852029	654635	Active	28			27.08	1.7162
26	852042	654648	Active	16			15.32	1.27888
27	852091	54676454	Active	31			29.51	0.9763
28	852749	655389	Active	27			25.7	0.425692
29	855519	68589	Active	20			19.78	0.610382
30	855601	2788	Inactive	12			11.61	0.417351
31	855768	54675779	Active	20			19.67	1.11444
32	856997	5389062	Inactive	0			-1.16	0.211714
33	857036	658395	Inactive	8			7.76	0.793122
34	857194	658547	Inactive	3			2.91	1.24941
35	857303	9571476	Inactive	0			-3.06	1.099
36	857411	6602706	Inactive	0			-2.68	1.44491
37	857641	658989	Inactive	8			8.16	0.556645
38	858252	659595	Active	26			25.63	0.851546
39	858562	659871	Inactive	7			6.91	0.78139
40	858577	6400926	Active	28			27.31	0.638702
41	858623	1927286	Inactive	0			0.52	1.9128
42	859342	660643	Inactive	0			-6.89	1.04173
43	860397	661691	Active	47			45.52	1.06434
44	860550	661834	Inactive	7			6.76	0.923361
45	860639	661916	Inactive	0			0.58	1.45171
46	860690	661967	Active	24			23.54	0.77828
47	860748	5389437	Active	16			15.9	0.768044
48	861001	662273	Active	62			59.25	1.21882
49	861006	662276	Active	56			53.85	1.03755
50	861353	662603	Inactive	0			-3.31	0.996834
51	861705	5389615	Inactive	1			1.7	1.23047
52	861720	662954	Active	61			58.23	0.673844
53	861763	5389627	Inactive	4			4.65	0.564734
54	861788	663015	Inactive	6			5.9	2.3459
55	861838	663060	Active	56			53.27	0.357574
56	861886	663112	Inactive	0			-2.85	0.244461
57	861934	663159	Active	53			50.71	0.842788
58	861938	663162	Inactive	0			-2.99	1.25448
59	862625	663859	Active	68			65.47	0.489656
60	862934	5389792	Active	16			16.07	0.926351
61	863475	664729	Inactive	9			9.28	1.69328
62	863584	664833	Inactive	0			-4.1	1.41016
63	863590	664839	Inactive	10			9.53	0.333862
64	863787	665043	Active	26			25.32	0.3587
65	863868	665121	Inactive	6			5.8	1.13951
66	864026	665278	Active	21			20.81	1.46353
67	864032	665283	Inactive	0			-2.47	0.535571
68	864043	665294	Inactive	15			14.52	0.933591
69	864226	665473	Active	23			22.59	0.667052
70	864278	665525	Inactive	2			2.24	0.2739
71	864349	665597	Active	26			25.59	1.13726
72	864370	665618	Active	32			30.79	0.620993
73	864446	665693	Inactive	7			7.13	0.449334
74	864475	665720	Active	19			18.37	0.457865
75	864669	665910	Active	29			27.63	0.58359
76	864710	665951	Active	33			31.85	0.578401
77	865232	666486	Inactive	6			6.55	1.84175
78	3711154	2532303	Inactive	15			14.63	1.29968
79	3711314	2997591	Active	33			31.43	2.04421
80	3711892	2352157	Inactive	8			8.17	0.263693
81	3712407	2127774	Active	17			16.81	2.06656
82	3712895	5742486	Inactive	10			9.7	0.92507
83	3713051	2585702	Inactive	6			6.56	0.574586
84	3713089	2408467	Active	21			20.18	1.60541
85	3713285	2998355	Active	20			19.08	1.07532
86	3713889	2088447	Inactive	13			13.28	0.490548
87	3714055	16124	Active	39			37.88	1.14776
88	3714096	2998666	Active	20			19.33	0.236387
89	3714512	2348939	Inactive	0			-5.7	0.080707
90	3714674	2571427	Inactive	9			8.87	0.702061
91	3714758	2529884	Active	29			27.73	0.563038
92	3714959	6602929	Active	20			19.5	1.1178
93	3715018	2999043	Active	72			69.32	7.22928
94	3715341	2999163	Active	21			20.89	0.966334
95	3715660	2999307	Inactive	11			11.01	0.890297
96	3715846	2999372	Inactive	12			11.96	14.4474
97	3715915	2594659	Inactive	8			8.28	0.251169
98	3716284	2999544	Inactive	11			10.99	2.29613
99	3716549	2122162	Active	17			16.74	1.60683
100	3716571	2408767	Inactive	1			0.96	0.993667
101	3716900	2999799	Inactive	1			1.31	0.509618
102	3717109	2594234	Active	43			41.36	0.27416
103	3717544	2322121	Inactive	0			-3.09	2.61606
104	3717704	2649849	Inactive	13			12.56	0.581481
105	4240960	3235998	Active	18			17.64	0.209471
106	4241128	3236147	Active	32			31.35	0.48994
107	4241357	3236343	Inactive	2			2.69	1.24634
108	4241391	3236373	Active	31			29.93	1.92523
109	4241485	3236453	Inactive	0			-2.48	1.33801
110	4242489	2155600	Active	31			29.83	0.479642
111	4242506	3237353	Active	33			31.97	0.369258
112	4243096	2155601	Active	33			32.15	0.988034
113	4243157	2158923	Active	31			30.04	0.380788
114	4243176	2051224	Inactive	3			3.48	0.556504
115	4243271	3238015	Active	32			31.2	1.02399
116	4243403	3238131	Inactive	0			-3.97	1.56401
117	4243499	3238213	Inactive	0			-2.12	0.176136
118	4244250	3238872	Active	21			20.33	0.636729
119	4244318	1513374	Active	52			49.79	0.805845
120	4244705	2051214	Active	32			31.05	0.193706
121	4244723	1427493	Inactive	0			-8.89	0.878492
122	4245105	3239613	Active	33			32.2	0.791741
123	4245106	3239614	Inactive	0			-2.35	1.03722
124	4245703	3240143	Active	27			25.71	0.413291
125	4245724	3240162	Active	34			33.1	1.41098
126	4246561	2159040	Active	32			30.75	1.60864
127	4246691	2057778	Active	18			18.01	0.835185
128	4247180	2155680	Active	31			30.31	0.940604
129	4247201	3241434	Active	34			32.78	1.64609
130	4247379	3241596	Active	26			25.04	0.410743
131	4247749	3241914	Active	39			37.37	0.507783
132	4247804	3241968	Inactive	7			6.89	0.16888
133	4247827	3241987	Inactive	0			-4.44	0.249024
134	4248131	2155639	Active	22			21.72	0.75345
135	4248657	2660503	Active	28			26.76	1.42152
136	4248740	3242778	Active	16			15.43	0.905395
137	4248744	3242781	Active	30			29.33	0.606305
138	4248909	68261	Active	50			48.47	0.822737
139	4248979	3242988	Active	34			33.08	0.553241
140	4249296	5771447	Inactive	11			10.51	1.30539
141	4249558	6603402	Inactive	0			-2.66	1.94372
142	4249655	2158952	Active	41			39.52	0.662418
143	4249752	2155640	Active	24			23.01	0.712835
144	4250151	3244004	Active	25			24.14	0.728664
145	4250173	5771461	Active	27			25.96	0.669053
146	4250322	2141383	Active	17			16.48	1.30428
147	4250343	2155641	Active	21			20.1	1.04461
148	4250431	3244243	Active	24			23.24	0.283267
149	4250600	54677771	Active	31			30.4	0.301734
150	4250935	3244683	Inactive	6			6.57	1.66301
151	4251092	3244822	Inactive	9			9.28	1.18023
152	4251266	2158957	Active	30			28.68	0.916656
153	4251333	3245034	Active	16			15.78	0.420729
154	4251622	3245283	Active	39			37.36	0.742124
155	4251797	3245439	Inactive	0			-1.29	0.555697
156	4251940	2155619	Inactive	6			6.14	0.465026
157	4252099	3245694	Active	20			19.52	0.432057
158	4252187	715999	Inactive	0			-4.97	1.54925
159	4252225	2160308	Inactive	0			0.54	0.992362
160	4254500	972317	Active	55			52.72	0.495059
161	4254563	709591	Inactive	3			3.08	0.508103
162	4255205	1309824	Inactive	0			-2.31	0.46934
163	4255245	2975515	Inactive	3			3.23	0.83069
164	4255655	1093278	Active	31			29.55	1.34459
165	4255958	2887413	Inactive	10			9.54	0.633346
166	4256005	2965665	Inactive	0			-8.4	1.51789
167	4256296	2950328	Active	39			37.23	1.43511
168	4256508	1188014	Inactive	11			10.83	1.53285
169	4256513	630034	Active	79			75.79	0.387208
170	4257037	1083226	Inactive	5			5.31	0.729474
171	4258186	2213073	Inactive	6			6.51	1.59122
172	4258223	2960620	Inactive	0			-5.19	0.61789
173	4258396	717599	Inactive	0			0.4	0.911113
174	4258494	314836	Active	24			23.26	1.50819
175	4259228	1894137	Inactive	2			2.5	1.02725
176	4259788	2971015	Active	35			33.31	1.86657
177	4260192	2069435	Inactive	7			7.46	0.0581741
178	4260569	2269367	Inactive	0			0.86	0.311943
179	4260592	1214377	Active	27			26.04	0.980376
180	4260844	1080599	Inactive	12			11.77	0.643623
181	4261602	2204323	Inactive	5			5.23	0.360794
182	4261968	1292700	Inactive	2			2.52	1.53476
183	4262035	2211952	Inactive	4			4.33	0.364698
184	4262254	1178171	Active	20			19.14	0.359925
185	4262308	2983680	Inactive	3			3.51	1.09427
186	4263567	2859888	Inactive	12			11.7	0.821415
187	4263637	727030	Active	22			21.24	1.16132
188	4263768	976141	Active	38			36.78	0.546338
189	4263911	1259832	Inactive	4			4.74	0.438567
190	4263992	1295396	Inactive	15			14.72	1.09347
191	4264327	2216494	Inactive	0			-4.15	1.1075
192	4264585	748054	Inactive	0			0.62	1.16897
193	4264709	956509	Inactive	11			10.85	1.32176
194	7965063	940979	Inactive	0			-2.97	0.0799911
195	7966040	5307975	Inactive	0			-5.1	2.4622
196	7966122	5308032	Active	37			35.23	0.990684
197	7966201	5308077	Inactive	0			-1.57	1.29583
198	7966763	5308428	Inactive	13			13.02	0.752445
199	7966905	726503	Active	41			39.92	0.442979
200	7966982	2141781	Inactive	11			11.12	0.681566
201	7967821	666162	Active	17			16.45	1.41145
202	7968513	5309448	Active	17			16.51	0.773416
203	7968738	3436420	Inactive	5			5.68	1.80732
204	7968981	2051211	Active	35			34.13	0.586561
205	7969304	2051205	Active	33			31.47	0.604222
206	7969420	5309963	Inactive	0			-1.69	1.46603
207	7970095	4120148	Active	39			37.27	0.424244
208	7970146	867947	Inactive	2			2.75	0.979853
209	7970230	4393476	Active	26			25.06	0.616793
210	7970403	4121843	Active	29			27.91	1.26319
211	7970468	3561768	Active	30			29.22	0.271711
212	7970587	4357675	Active	42			40.6	0.836926
213	7970641	6237912	Active	25			23.99	1.73766
214	7970739	2501832	Active	38			36.73	0.926652
215	7970829	4321359	Active	27			25.88	0.755501
216	7970890	2987989	Inactive	0			-4.97	0.42234
217	7970946	2104451	Active	19			18.27	1.2077
218	7971195	5310409	Inactive	0			-3.28	0.975513
219	7971242	866965	Inactive	6			5.78	0.422778
220	7971249	2104499	Active	30			28.99	0.640809
221	7971440	3426457	Active	27			25.87	0.556609
222	7971534	5310495	Active	29			27.79	0.961634
223	7971574	2156259	Active	26			24.77	1.32767
224	7971800	5310556	Active	26			25.66	0.648484
225	7972448	6858397	Inactive	0			0.94	2.71621
226	7972661	2875653	Active	18			17.55	0.491284
227	7972728	6860069	Inactive	10			9.96	0.600507
228	7972876	795681	Active	16			15.28	0.920011
229	7973022	811180	Inactive	0			-1.25	0.684015
230	7973504	6860070	Inactive	4			3.97	1.25436
231	7973683	781698	Inactive	11			10.48	0.512547
232	7974156	960705	Inactive	0			-8.75	2.4072
233	7974362	2887381	Active	23			22.15	1.23916
234	7975124	704725	Active	16			16.07	1.17373
235	7975510	669360	Inactive	0			-0.22	0.717795
236	7977111	1379312	Inactive	0			0.7	0.412406
237	7977141	1378646	Active	18			17.43	1.04329
238	7977315	251561	Inactive	0			-3.35	1.6065
239	7977626	1101504	Inactive	12			12.18	0.440904
240	7977911	2835608	Inactive	0			0.33	1.47105
241	7978354	1119557	Active	20			19.58	1.20463
242	11532882	2812	Inactive	5			5.5	0.396426
243	11532888	10187	Active	24			23.63	0.667096
244	11532937	3396	Inactive	0			-9.01	2.9147
245	11532948	6420009	Inactive	0			-8.55	0.861113
246	11532962	5312126	Active	20			19.93	1.77194
247	11532972	5283102	Active	45			43.06	0.965687
248	11533069	6852411	Active	69			65.93	0.329588
249	14718675	837247	Inactive	0			-0.61	0.842559
250	14718714	3504805	Active	67			64.55	0.635426
251	14718750	1202611	Inactive	2			2.8	0.814164
252	14719086	6019589	Inactive	3			3.23	0.636776
253	14720509	760604	Inactive	2			1.92	0.338748
254	14720688	5761346	Inactive	1			1.67	0.620593
255	14720804	3168073	Inactive	0			-0.91	1.36294
256	14720891	2055089	Inactive	6			5.85	0.0494131
257	14720939	3198730	Active	26			25.49	0.463907
258	14721281	1933256	Active	18			17.27	0.70069
259	14722073	1084688	Active	20			19.59	0.74319
260	14722382	3186126	Inactive	0			-0.36	1.01562
261	14722947	1432090	Inactive	14			13.62	1.69147
262	14723119	208532	Inactive	0			-4.43	1.36944
263	14723416	1078574	Active	19			18.23	2.01388
264	14723425	1078576	Inactive	10			10.31	1.29225
265	14723473	1383795	Active	28			26.93	1.83325
266	14723653	3103780	Inactive	3			2.89	0.980286
267	14723877	873000	Active	48			46.08	0.101952
268	14724089	9549474	Inactive	2			2.1	1.73232
269	14724116	1077243	Active	40			38.34	2.22354
270	14724369	3093479	Inactive	6			6.21	0.789836
271	14724643	797247	Inactive	10			10.04	1.36936
272	14724760	812967	Inactive	0			-4.87	0.86892
273	14725203	3142169	Inactive	4			4.27	0.761838
274	14725435	1933179	Active	25			23.94	1.09652
275	14725635	634713	Active	17			17	1.12481
276	14725833	826430	Inactive	4			4.22	0.696108
277	14725854	3224343	Active	45			43.72	1.49078
278	14726251	777041	Inactive	0			-0.97	0.722973
279	14726352	972880	Active	37			35.65	0.498755
280	14726641	1452080	Inactive	0			-4.26	1.59734
281	14727531	691683	Inactive	1			1.14	1.17208
282	14727573	4232355	Inactive	4			4.66	0.380332
283	14727639	1051569	Active	36			34.86	0.390696
284	14727676	4169206	Active	25			24.23	1.31983
285	14727756	3320815	Inactive	5			5.4	0.899039
286	14727874	4995824	Inactive	12			12.33	1.06051
287	14727883	1811009	Active	32			30.52	1.01622
288	14728022	3647798	Active	33			31.7	0.7741
289	14728076	1048530	Inactive	1			1.65	1.8717
290	14728116	11841053	Active	27			26.11	0.626255
291	14728149	3957204	Inactive	15			14.71	0.954557
292	14728211	9549732	Active	29			27.8	0.0421248
293	14728272	1821710	Inactive	8			8.05	1.5375
294	14728276	4369910	Inactive	0			-4.13	0.433899
295	14728350	11841049	Active	25			24.36	1.1022
296	14728372	5190981	Inactive	13			12.88	1.28162
297	14728488	6097366	Inactive	2			2.7	0.712402
298	14728684	6099523	Inactive	9			9.26	0.651171
299	14728890	9549925	Inactive	0			-10.04	0.921535
300	14729201	1477836	Active	68			65.51	0.486865
301	14729297	2978810	Active	21			20.87	1.13998
302	14729416	4601805	Inactive	0			-1.39	1.12234
303	14729469	6404647	Inactive	2			2.5	0.860186
304	14730621	1016780	Active	24			23.24	2.09732
305	14730815	1331611	Inactive	12			11.49	0.947528
306	14730968	1263653	Active	41			39.06	0.129468
307	14731278	5900930	Active	33			31.62	1.78228
308	14731482	1393517	Inactive	1			1.39	1.28501
309	14731604	6860029	Active	44			42.29	0.966874
310	14731629	1314869	Active	19			18.95	1.14205
311	14731772	6619057	Inactive	12			11.67	1.04385
312	14731922	1477791	Active	25			24.53	0.697577
313	14732523	2830804	Active	32			31.21	1.28083
314	14732959	3508287	Active	29			28.14	0.176845
315	14732978	3494575	Inactive	13			12.71	0.958769
316	14732995	4279066	Inactive	4			4.59	0.595636
317	14733070	9550368	Active	26			24.94	1.88112
318	14733523	4252281	Active	27			26.21	2.51833
319	14733531	869152	Active	29			28.07	0.756026
320	14733704	1917638	Active	26			25.08	0.790651
321	14734026	2930286	Inactive	15			14.91	1.34793
322	14734162	5883673	Inactive	0			-3.4	1.58748
323	14734365	1245566	Inactive	0			-2.43	2.40921
324	14734500	9550608	Active	22			21.74	2.1377
325	14734594	2828115	Active	17			16.36	0.717943
326	14734630	5738419	Active	19			18.71	0.462403
327	14735049	1307587	Inactive	9			9.31	1.34954
328	14735888	2901113	Active	26			25.55	0.917308
329	14736316	3373841	Active	28			27.19	1.47966
330	14736320	4141139	Active	29			28.37	0.467041
331	14736804	4617025	Active	27			26.17	1.5708
332	14737166	3269943	Active	34			33.17	0.747992
333	14737177	9550947	Inactive	3			3.41	0.64756
334	14737239	3439709	Inactive	7			6.74	1.2804
335	14737268	5291838	Active	51			48.65	1.67073
336	14737522	5073725	Inactive	0			-0.67	0.223709
337	14738031	6624488	Inactive	0			-5.25	0.556156
338	14738155	9551290	Inactive	0			-1.29	0.872866
339	14738178	9551304	Inactive	0			-2.57	1.96384
340	14738307	9551374	Inactive	2			2.38	0.24219
341	14738380	6619771	Active	15			15.17	1.9555
342	14738435	750183	Active	32			30.72	3.4349
343	14738455	4208317	Active	25			24	0.173047
344	14738614	4348097	Inactive	8			8.31	0.775661
345	14738616	3420546	Inactive	11			11.11	0.521678
346	14738857	2953526	Inactive	2			2.43	1.02366
347	14738877	3329425	Inactive	0			-1.41	1.56109
348	14739036	1329592	Inactive	8			8.01	1.15526
349	14739172	5730206	Active	20			19.17	0.44446
350	14739287	6859942	Active	27			26.44	1.09505
351	14739290	960708	Inactive	0			-7.11	0.548794
352	14739360	960678	Inactive	0			-11.35	1.24874
353	14739731	4260390	Active	32			31.29	0.401331
354	14739791	4686761	Active	26			25.15	0.406845
355	14740115	1331726	Active	26			24.95	1.18944
356	14740154	2876479	Inactive	9			9.05	1.20249
357	14740248	5093386	Inactive	4			4.62	0.589333
358	14740492	2219141	Inactive	3			3.45	1.28473
359	14740809	17573032	Inactive	15			15.15	1.13697
360	14740866	951154	Inactive	0			-4.17	1.27025
361	14741051	5783449	Inactive	4			4.17	1.47841
362	14741061	9551643	Inactive	12			12.25	0.623562
363	14741094	5937406	Active	29			28.12	0.484954
364	14741262	3409527	Inactive	6			6.61	0.918997
365	14741566	6586186	Active	26			25.04	1.29644
366	14741646	3849521	Active	34			33.07	1.14338
367	14741663	5933823	Active	19			18.41	0.297425
368	14741756	1422653	Active	21			20.29	0.143258
369	14741803	6884009	Active	17			16.55	1.87412
370	14741823	4371275	Inactive	5			5.25	2.2966
371	14741896	4522020	Inactive	7			7.39	0.736016
372	14741916	4435646	Active	29			27.72	0.0916033
373	14741932	3786360	Active	32			30.98	0.752041
374	14741969	9625759	Active	17			16.6	1.26249
375	14741995	1863987	Active	18			17.52	0.952077
376	14742054	6407173	Active	29			28.49	1.31637
377	14742164	5332954	Inactive	0			-7.49	1.97355
378	14742280	1548458	Active	26			25.28	0.47004
379	14742340	6393068	Inactive	14			14.24	0.665864
380	14742343	3923766	Active	34			32.82	1.05489
381	14742465	1973720	Active	58			55.75	0.420207
382	14742505	3738927	Inactive	7			6.76	0.59506
383	14742527	3749369	Inactive	10			10.27	1.40778
384	14742942	1951731	Inactive	8			7.76	1.71569
385	14743168	1846661	Active	16			15.66	0.104873
386	14743193	4893393	Active	41			39.14	0.710309
387	14743266	4888547	Inactive	14			13.38	0.735651
388	14743419	1004422	Inactive	10			10.05	1.14617
389	14743435	9551854	Active	25			24.18	1.08461
390	14743503	9551861	Active	22			21.69	1.28501
391	14743820	9551880	Inactive	0			-11.83	0.260473
392	14743956	2095932	Inactive	2			2.7	0.713061
393	14744346	1564171	Active	32			30.66	0.439589
394	14744983	109673	Inactive	0			-10.69	1.24071
395	14745129	4878538	Inactive	2			2.59	0.58175
396	14745169	4297794	Inactive	8			8.22	1.44163
397	14745311	9551974	Inactive	0			-10.71	2.03427
398	14745414	3962922	Inactive	9			8.97	1.23536
399	14745466	3939641	Inactive	8			8.06	1.38785
400	14745523	4878352	Inactive	3			3.76	1.37443
401	14745536	2477237	Active	42			40.83	0.513037
402	14745657	2434862	Inactive	13			13.09	1.59565
403	14745867	9551997	Inactive	0			-9.12	1.54661
404	14745913	6262269	Inactive	6			6.29	1.9281
405	14745923	4312164	Inactive	5			5.26	0.984491
406	14746067	5431927	Active	17			16.62	2.42479
407	14746281	5335755	Active	38			36.33	0.716622
408	14746346	5342745	Inactive	0			-5.03	0.200391
409	14746463	1889728	Active	29			27.6	1.44015
410	14746705	3361499	Active	16			15.27	2.05829
411	14746782	2580007	Active	41			39.41	1.86804
412	14746923	2105511	Inactive	0			-5.73	1.17137
413	14746971	5114916	Active	33			31.52	1.12864
414	14746996	2354167	Active	17			16.71	0.952609
415	16952483	3500086	Active	23			22.12	2.18661
416	16952591	2529082	Inactive	4			4.12	0.912085
417	16952607	6905901	Inactive	0			-3.09	1.02569
418	16953032	3347676	Inactive	15			14.67	1.33074
419	16953229	4603044	Inactive	10			9.94	0.881923
420	16953966	4837190	Inactive	11			10.85	0.330315
421	17385653	6299255	Active	34			32.71	0.623059
422	17385668	2469982	Active	24			23.1	0.411277
423	17385775	6892904	Active	16			15.64	0.592078
424	17385900	2553288	Inactive	12			12.29	0.810765
425	17386149	1752641	Inactive	14			14.07	0.905207
426	17386181	2319222	Active	19			18.12	0.698349
427	17386215	6511353	Active	37			36.08	1.10858
428	17386256	4457281	Inactive	4			3.94	0.844268
429	17386347	11948776	Inactive	3			3.54	1.39331
430	17386562	11948786	Active	29			28.21	0.674772
431	17386594	3484193	Inactive	14			13.33	0.0931201
432	17386615	3416015	Inactive	15			14.88	0.648871
433	17386756	1004092	Active	26			25.52	0.485013
434	17386993	4691876	Inactive	0			-1.41	1.02358
435	17387017	9582547	Active	23			21.89	1.93093
436	17387197	1764811	Inactive	9			9.2	0.708346
437	17387294	990305	Inactive	12			11.8	0.577409
438	17387323	3923934	Inactive	5			5.53	1.53588
439	17387367	9679865	Active	22			21.41	0.550349
440	17387421	11948839	Inactive	1			1.64	1.63864
441	17387597	1036385	Inactive	13			13.21	1.57522
442	17387866	11948870	Inactive	0			-2.61	0.980742
443	17387939	1801434	Active	18			17.42	0.994289
444	17388171	2211247	Inactive	3			3.78	0.70179
445	17388187	856007	Active	24			23.27	0.76732
446	17388268	1552137	Active	21			20.11	0.905053
447	17388269	5763525	Active	24			23.09	0.714371
448	17388342	1214727	Active	29			27.92	0.78306
449	17388348	9615178	Inactive	7			6.94	0.451837
450	17388526	5404668	Active	26			24.76	0.964024
451	17388539	6277393	Active	26			25.24	1.16545
452	17388622	764175	Active	35			33.9	1.73265
453	17401282	9584775	Inactive	8			7.61	0.850017
454	17401304	900922	Active	18			18.07	1.98526
455	17401344	9725859	Inactive	3			3.24	1.67621
456	17401601	11957154	Inactive	12			11.84	2.07021
457	17401700	1400670	Active	17			16.23	0.735008
458	17401701	1400145	Active	23			22.51	0.669525
459	17401706	6886605	Active	28			27.5	0.738683
460	17401828	1928929	Active	33			31.65	0.385924
461	17401871	6870053	Inactive	9			9.3	0.689686
462	17401920	7473462	Active	27			26.17	1.32371
463	17401933	11957214	Inactive	13			13.07	1.24942
464	17401955	11957229	Active	20			19.43	0.770358
465	17402019	11957254	Inactive	1			1.82	3.21091
466	17402120	3740241	Active	52			50.33	0.223421
467	17402139	3846667	Active	39			37.95	1.9184
468	17402159	5152307	Active	54			51.37	0.160772
469	17402167	3847340	Active	40			38.85	1.22908
470	17402174	3722206	Active	48			46.25	0.88064
471	17402223	1470823	Active	42			40.61	0.771794
472	17402227	1474148	Active	45			42.89	1.47937
473	17402437	2767258	Inactive	0			-2.47	0.736451
474	17402751	1482680	Inactive	5			5.5	1.40101
475	17402872	1487214	Active	47			45.62	0.498068
476	17403315	834376	Inactive	0			-0.31	1.299
477	17403351	11957314	Inactive	0			-10.7	1.12092
478	17406715	1806316	Inactive	0			-2.11	2.12952
479	17406775	9725759	Inactive	1			1.53	1.41583
480	17406905	4431114	Active	19			18.19	0.518421
481	17407001	11958397	Active	20			19.97	0.763022
482	17407013	845043	Inactive	0			0.22	1.03095
483	17407415	11958638	Inactive	7			6.84	1.1872
484	17407418	11958641	Inactive	12			11.9	1.03346
485	17407898	1176289	Active	19			18.88	0.604787
486	17408110	3147411	Inactive	11			11.3	0.798975
487	17408311	3207314	Active	26			25	0.863876
488	17408321	1143072	Active	23			22.29	0.675557
489	17408401	11958729	Active	29			27.99	2.083
490	17408621	9594695	Active	20			19.45	0.780627
491	17408795	11841064	Inactive	6			6.47	0.235788
492	17408803	9591967	Active	25			24.4	0.0786312
493	17408874	9590767	Inactive	0			-0.82	0.331661
494	17408898	5771180	Inactive	13			12.62	1.14231
495	17408998	6875023	Inactive	13			13.22	0.581085
496	17409013	11841040	Active	21			20.73	1.12086
497	17409043	6874905	Inactive	11			11.01	0.53752
498	17409116	1233035	Inactive	7			7.09	0.526481
499	17409159	11958774	Inactive	12			11.87	1.62191
500	17409257	3458086	Active	36			34.79	1.00996
501	17409307	6873208	Active	36			35.1	1.06151
502	17409522	3773766	Inactive	13			13.22	0.383646
503	17409568	1489267	Inactive	5			5.23	0.884674
504	17409659	1471640	Active	20			19.47	2.297
505	17409786	1482682	Inactive	3			3.44	1.11805
506	17409913	1485306	Inactive	7			6.83	0.470572
507	17410029	3759425	Inactive	0			-5.92	1.40294
508	17410572	5442636	Active	18			17.57	0.664749
509	17410579	1475529	Inactive	10			10.39	0.732677
510	17410803	1132512	Active	29			28.31	0.708145
511	17410838	1475530	Inactive	10			10.13	0.999441
512	17410932	995141	Active	25			24.31	0.762089
513	17410999	2766182	Active	23			22.25	0.013711
514	17411001	2766162	Active	26			25.31	0.487756
515	17411144	4309245	Inactive	0			-1.45	2.18778
516	17411358	9559886	Inactive	0			-1.32	1.08577
517	17411624	2833688	Active	27			26.55	0.800011
518	17411822	5507531	Inactive	10			10.45	1.36914
519	17411920	5343493	Inactive	0			-4.11	2.04181
520	17412143	979778	Active	26			25.01	0.32739
521	17412296	2171179	Inactive	0			-1.71	1.60348
522	17412383	1931116	Active	19			18.92	0.985009
523	17412451	5344088	Active	34			32.46	1.18131
524	17412559	2877674	Active	28			27.5	0.223007
525	17413207	5334997	Active	50			48.24	1.39261
526	17413335	5734646	Inactive	11			11.35	1.13072
527	17413590	5345420	Inactive	2			2.14	0.544444
528	17413694	2979065	Inactive	8			7.91	0.394628
529	17414055	1833849	Active	21			20.38	1.16706
530	17414291	2868420	Inactive	8			8.24	1.33142
531	17414502	2174177	Inactive	9			8.9	1.74938
532	17414644	1294215	Inactive	11			10.57	0.885493
533	17414839	6885989	Inactive	0			-1.61	0.0858272
534	17415101	2950564	Active	25			24.23	1.34072
535	17415201	2841163	Inactive	0			-2.26	0.804671
536	17415228	5333689	Inactive	0			-1.13	0.249995
537	17415395	5942255	Inactive	1			0.97	1.10677
538	17415430	2247463	Active	33			32.08	1.03058
539	17415479	1365360	Inactive	15			14.67	0.278556
540	17415532	2954679	Inactive	14			13.68	0.320287
541	17415547	2896669	Active	23			22.48	0.404845
542	17415629	2914243	Active	16			15.97	1.64128
543	17415858	2265848	Active	22			21.31	0.782825
544	17415931	1339742	Active	33			31.53	1.05597
545	17416012	5348132	Active	19			18.97	0.449361
546	17416095	2891886	Inactive	0			-0.3	0.434333
547	17416193	9586497	Active	18			17.26	2.22267
548	17416248	1906006	Active	17			16.3	0.153126
549	17416317	2967155	Active	26			25.32	0.638895
550	17416387	2960231	Active	24			23.59	0.669042
551	17431451	11979277	Active	26			25.31	0.474322
552	17431898	1893706	Inactive	13			12.75	0.346669
553	17431971	2955745	Inactive	0			-0.79	1.34
554	17432012	6861996	Active	65			62.37	16.6433
555	17432223	2251346	Active	25			24.06	0.962131
556	17432341	2213709	Active	32			30.81	0.653381
557	17432482	5735338	Active	22			21.84	0.830479
558	17432518	5727347	Inactive	9			9.01	0.670688
559	17432537	5732023	Active	22			21.87	0.66082
560	17432541	1345012	Active	25			24.16	1.4695
561	17432620	6073888	Active	25			24.39	0.967752
562	17432660	9585338	Active	34			33.11	0.343496
563	17432669	2921187	Active	16			16.07	0.969311
564	17432909	721060	Inactive	4			4.23	0.507994
565	17432992	5917624	Active	18			17.13	0.254242
566	17433246	2945068	Active	27			26.52	1.08319
567	17433283	5737176	Active	21			20.87	0.161015
568	17433410	1340892	Inactive	9			9.26	0.357613
569	17433538	2286888	Inactive	11			10.58	1.94823
570	17433727	2200159	Inactive	13			13.26	0.750217
571	17433744	2929846	Active	18			17.3	0.57438
572	17433747	2929633	Active	17			16.47	0.697638
573	17433769	2212798	Inactive	8			8.32	0.358918
574	17433772	1361354	Active	33			31.62	0.940716
575	17433792	1308620	Active	19			18.48	2.56321
576	17433868	5739548	Inactive	10			10.08	0.263168
577	17503781	5956000	Active	31			30.42	0.96475
578	17503867	3150735	Inactive	0			-1.68	0.712053
579	17503966	5764239	Active	33			31.51	1.13882
580	17503974	1987175	Inactive	12			11.82	0.499416
581	17504016	2922056	Inactive	12			12.1	1.79171
582	17504188	12004477	Active	17			17	0.485576
583	17504207	12004479	Active	32			31.17	0.447151
584	17504283	6375861	Inactive	0			-2.96	0.82975
585	17504315	12004490	Inactive	2			2.24	0.0874574
586	17504480	5754241	Active	25			23.79	0.410524
587	17504509	690617	Inactive	4			4.52	1.10385
588	17504619	12004523	Inactive	3			3.63	1.5512
589	17504656	9677314	Active	26			25.44	0.435296
590	17504711	1136046	Active	27			26.5	1.08861
591	17504833	1005290	Active	36			34.7	0.67245
592	17504849	6263206	Inactive	9			9.45	0.874373
593	17504850	12004550	Active	34			33.14	0.696882
594	17505019	3723524	Active	19			18.64	1.77677
595	17505048	3155724	Inactive	6			6.26	1.0505
596	17505082	6870326	Active	28			27.49	0.93651
597	17505203	5758223	Inactive	10			10.44	2.60717
598	17505237	3231101	Active	26			25.36	0.665353
599	17505338	1107365	Inactive	10			9.66	1.26879
600	17505362	1081350	Active	36			34.34	0.397554
601	17505365	1557001	Inactive	13			12.42	0.899929
602	17505448	2174599	Inactive	11			11.41	0.459178
603	17505469	4547196	Active	19			18.52	0.714529
604	17505716	2210746	Active	44			41.91	1.85431
605	17505831	1557000	Active	23			22.78	0.959865
606	17505865	6236509	Active	27			26.63	0.791951
607	17505964	12004640	Active	19			18.17	0.255417
608	17506050	1383822	Active	20			19.12	1.04859
609	17506113	12004646	Inactive	8			7.97	0.225681
610	17506414	2902755	Inactive	0			-11.39	0.565159
611	17506799	2226129	Active	25			24.41	1.88935
612	17506869	2944508	Active	17			17.1	0.614026
613	17507163	782316	Inactive	9			9.48	0.188456
614	17507253	3130874	Active	27			25.76	0.984298
615	17507348	3135909	Inactive	1			1.35	2.34472
616	17507765	3138233	Inactive	15			14.92	1.06373
617	17507950	1432762	Active	35			34.18	0.898769
618	17508054	3228917	Active	17			16.27	0.432274
619	17508194	9591964	Inactive	0			0.11	1.07263
620	17508215	1933208	Inactive	15			14.74	0.531889
621	17508307	54681790	Active	17			16.35	1.56234
622	17508481	9590384	Active	18			17.35	0.666164
623	17508537	9594188	Inactive	8			8.32	0.186201
624	17508655	3178116	Active	29			27.83	1.49233
625	17508699	3138755	Active	25			24.15	1.25695
626	17508709	5760474	Active	23			22.14	1.31216
627	17508839	3167478	Active	35			33.45	1.5709
628	17509120	5765817	Inactive	1			1.6	0.494772
629	17509141	1721018	Active	17			16.43	0.88158
630	17509187	3191766	Active	37			35.91	0.576589
631	17509318	4326877	Active	41			39.69	0.715132
632	17509419	12004827	Active	49			47.2	1.31318
633	17509482	9582686	Active	22			20.95	0.064354
634	17509562	2268032	Active	32			30.85	1.4159
635	17509723	6079611	Active	24			22.92	0.885967
636	17509732	20846827	Inactive	12			12.08	1.21658
637	17510110	16481195	Active	25			23.81	1.82411
638	17510462	16481194	Active	31			30.15	1.45157
639	17510964	20846859	Active	36			34.46	1.52642
640	17510985	2272534	Active	21			20.85	1.01771
641	17511184	4154397	Active	37			35.23	0.889455
642	17511215	6279606	Active	28			27.14	0.699207
643	17511245	2928413	Inactive	13			13.23	0.673771
644	17511246	5951383	Active	20			19.17	0.623193
645	17511256	12005479	Inactive	15			14.73	1.10729
646	17511260	12005480	Active	30			29.36	0.200807
647	17511314	5200925	Inactive	0			-4.34	1.19623
648	17511317	12005499	Active	21			20.24	1.81816
649	17511781	11293258	Active	33			32.23	2.98173
650	17512177	12005597	Inactive	0			-6.07	0.707049
651	17512349	6401676	Inactive	0			-7.85	0.223572
652	17512642	9608279	Active	50			47.73	0.965719
653	17512845	1021114	Active	43			41.2	1.45361
654	17512880	9607467	Active	52			49.74	0.380406
655	17512881	5903656	Active	46			44.32	0.848617
656	17513293	3861185	Inactive	11			11.17	0.782596
657	17513384	1392245	Active	27			25.75	0.860506
658	17513430	7358249	Inactive	11			10.56	0.758647
659	17513445	7010816	Inactive	13			12.72	1.00338
660	17513471	6867866	Inactive	5			5.52	1.12241
661	17513750	6862473	Active	27			26.56	1.20206
662	17513888	6355971	Active	18			17.87	1.44097
663	17513990	12005755	Inactive	14			13.62	1.7452
664	17514061	9638453	Active	18			17.76	0.715976
665	17514067	9607470	Inactive	1			1.65	0.615065
666	17514193	6230690	Inactive	6			6.53	1.59337
667	17514294	4127757	Inactive	2			2.59	0.913048
668	17514333	4167927	Active	24			23.11	2.32189
669	17514446	1646845	Active	34			32.49	0.678418
670	17514471	1646829	Active	20			19.88	0.985525
671	17514515	4189402	Active	35			34.13	0.714323
672	17514546	4048624	Inactive	0			-0.86	1.24298
673	17514639	3715796	Active	29			27.93	0.720773
674	17514650	4184075	Inactive	5			5.58	1.34527
675	17514822	7205987	Inactive	0			-2.53	1.2309
676	17515245	12005976	Inactive	0			-1.72	2.13821
677	17515326	9676586	Inactive	12			12.32	1.37561
678	17515542	3656804	Inactive	13			13.07	0.970081
679	17515561	12006071	Inactive	13			13.17	0.859836
680	17515656	3314184	Active	26			25.16	1.22915
681	17515708	3274011	Active	29			28.07	2.08219
682	17515726	2138646	Active	18			17.85	0.233394
683	17515757	12006135	Active	27			26.39	0.897312
684	17515821	12006164	Inactive	13			12.57	0.216493
685	17515823	12006166	Active	19			18.95	1.00975
686	17515824	12006167	Active	20			19.43	1.83481
687	17515830	12006169	Active	28			26.81	1.1456
688	17515853	12006187	Active	26			25.01	0.316752
689	17515878	12006202	Active	25			24.36	0.901551
690	17516159	2124813	Inactive	0			-1.5	1.41499
691	17516204	3873635	Inactive	6			6.37	0.97124
692	17516411	2335047	Active	16			16.07	1.41774
693	17516515	9654203	Active	18			17.49	0.909393
694	17517096	4440170	Inactive	13			12.49	0.975624
695	17517350	2497167	Inactive	3			3.73	1.19174
696	17517454	6899447	Inactive	6			5.75	0.789618
697	22400466	5180537	Active	20			19.13	0.173959
698	22400796	4120272	Inactive	4			4.03	1.29466
699	22400821	15944722	Active	39			37.48	1.43037
700	22400830	4656182	Active	28			27.53	1.03545
701	22400865	4625720	Active	33			31.48	0.729548
702	22400936	2715914	Inactive	14			14.24	1.05494
703	22400955	5844157	Active	16			15.89	0.241268
704	22400987	2373067	Active	17			16.33	0.747714
705	22401009	2324533	Active	36			34.45	0.94437
706	22401010	2476823	Active	33			31.73	0.546197
707	22401049	4104731	Inactive	9			9.38	1.67955
708	22401069	2374745	Inactive	5			4.96	0.652448
709	22401127	4323178	Inactive	4			4.38	0.519308
710	22401247	5812348	Active	33			31.6	1.73291
711	22401308	5518046	Inactive	10			9.88	0.0613644
712	22401393	2388570	Active	22			21.27	1.10629
713	22401414	2472415	Active	24			23.76	0.732505
714	22401475	5450350	Active	37			36	1.19603
715	22401482	15944783	Inactive	6			6.06	1.18128
716	22401483	5807013	Active	26			25.36	0.428708
717	22401527	15944791	Active	27			26.51	0.60357
718	22401559	6177940	Inactive	8			7.94	1.70083
719	22401588	2517431	Active	20			19.04	0.667339
720	22401595	2087168	Active	28			27.44	1.60861
721	22401755	1335166	Active	16			15.9	1.69089
722	22401762	2043610	Inactive	9			9.25	1.7105
723	22401994	5143923	Active	29			28.52	0.739407
724	22401998	4110531	Active	35			33.87	0.894853
725	22402225	6619097	Inactive	13			12.75	0.311165
726	22402306	4664178	Inactive	8			8.07	1.22108
727	22402400	1619027	Inactive	13			12.83	0.964281
728	22402401	2139920	Active	22			21.13	0.985849
729	22402423	15944898	Active	31			30.03	1.6175
730	22402425	4683339	Inactive	12			11.97	2.08236
731	22402455	9532258	Inactive	13			12.98	0.503518
732	22402475	4092119	Active	20			19.59	0.588486
733	22402520	4655993	Active	26			25.43	0.914649
734	22402536	6218884	Active	24			23.55	0.228854
735	22402727	1862100	Active	19			18.68	1.17435
736	22402733	5815752	Active	32			30.87	0.663532
737	22402831	5035770	Inactive	0			-0.37	0.741047
738	22402919	2328009	Inactive	10			10.22	1.10788
739	22403046	6224317	Active	34			32.46	0.550279
740	22403054	1946288	Active	32			31.09	1.01706
741	22403364	15944943	Inactive	1			1.82	0.103185
742	22403488	6269616	Active	28			27.31	0.805854
743	22403627	5033819	Active	58			55.45	1.22405
744	22403644	2367154	Inactive	11			11.06	1.0563
745	22403681	9565797	Inactive	3			3	0.610114
746	22404156	9586485	Inactive	12			11.42	4.13084
747	22404271	728401	Inactive	0			-0.15	0.515863
748	22404427	2916909	Inactive	0			-3.56	0.660715
749	22404445	1121652	Inactive	0			0.2	0.519129
750	22404690	54680377	Active	32			30.99	0.897217
751	22404884	7125637	Active	22			21.03	0.501205
752	22404892	4831088	Active	30			29.16	0.678999
753	22404932	11841050	Active	16			15.94	0.820857
754	22405027	4114993	Inactive	0			-1.57	1.29034
755	22405111	6001017	Inactive	10			10.4	1.79179
756	22405512	5281600	Active	22			21.14	0.317213
757	22405544	4880266	Active	18			17.62	0.914951
758	22405614	2408016	Inactive	2			2.48	0.921022
759	22405719	15945076	Active	16			16.1	0.475217
760	22405730	2119005	Inactive	0			0.03	0.59382
761	22405886	6529937	Inactive	8			8.34	0.97999
762	22406054	5158786	Active	35			34.13	1.73162
763	22406101	4235443	Active	33			31.41	1.13535
764	22406154	5888815	Active	23			22.67	1.26029
765	22406160	3930609	Inactive	9			8.8	0.532466
766	22406209	6508323	Active	35			34.19	1.42725
767	22406339	3877688	Active	28			26.84	0.813542
768	22406803	9688736	Inactive	2			2.83	1.38447
769	22406886	5829511	Active	34			32.71	0.284003
770	22406911	6040720	Active	29			28.17	0.873597
771	22407077	15945185	Inactive	2			2.47	2.68483
772	22407119	15945189	Active	39			37.48	1.11946
773	22407142	4882010	Inactive	0			-1.64	1.63085
774	22407405	2373396	Inactive	0			-1.11	1.16201
775	22407408	2483714	Inactive	0			-1.94	0.546878
776	22407702	2410681	Active	22			21.2	1.13388
777	22408053	4672968	Inactive	10			10.2	1.52178
778	22408473	5234533	Active	40			38.41	1.40417
779	22408702	2565369	Active	17			16.2	0.98351
780	22409064	4263285	Active	21			20.8	0.50119
781	22409089	3431315	Inactive	14			13.65	1.65994
782	22409282	2405941	Active	30			29.39	0.325445
783	22409498	6901770	Inactive	9			9.35	1.45747
784	22410161	2541006	Inactive	15			14.44	0.597407
785	22410207	2857914	Active	29			28.51	0.409771
786	22410390	2545431	Active	50			48.27	0.922996
787	22410464	6508320	Active	29			28.37	0.235363
788	22410485	4126987	Inactive	0			-0.05	0.787208
789	22410552	6905314	Inactive	15			14.58	2.47988
790	22410573	6216356	Active	18			17.59	0.535502
791	22410682	2336835	Active	22			21.42	0.869169
792	22410691	6524899	Active	34			32.53	0.108466
793	22410743	9610559	Active	16			15.97	0.88542
794	22410780	4128964	Active	20			19.25	2.4833
795	22410790	6263555	Active	34			32.86	0.608753
796	22410990	3918318	Active	27			25.92	0.150076
797	22411020	3650002	Inactive	14			13.83	0.585472
798	22411034	3611470	Inactive	10			9.88	1.36537
799	22411035	2458034	Inactive	4			4.41	1.75954
800	22411105	15945423	Active	18			17.73	0.493393
801	22411339	2576812	Inactive	9			8.73	1.32702
802	22411460	6141196	Inactive	15			14.65	1.16089
803	22411481	2649899	Inactive	8			7.76	0.493292
804	22411726	15945492	Inactive	15			14.38	0.796927
805	22412026	3473189	Active	17			16.73	0.728559
806	22412049	6292691	Active	20			19.34	2.65357
807	22412344	3327313	Active	50			48.31	1.28653
808	22413560	11838067	Active	22			21.75	0.680615
809	22414474	839544	Inactive	0			0.13	0.991362
810	22414722	1742678	Inactive	1			1.47	0.423782
811	22415030	6164100	Inactive	12			11.81	0.641373
812	22415065	4189196	Inactive	5			5.39	0.965417
813	22415076	4083369	Active	31			30.26	0.871703
814	22415881	2907730	Inactive	0			-5.49	0.727759
815	22416022	2917861	Inactive	0			-2.87	1.03993
816	22416035	2910633	Inactive	14			13.6	0.680727
817	22416388	2934106	Active	28			26.97	1.82421
818	22416671	2966178	Active	19			18.92	1.32804
819	22416982	1321377	Inactive	14			13.48	0.894356
820	24707826	5459631	Active	35			33.81	0.408163
821	24707844	5461698	Active	22			21.22	1.41713
822	24707886	5459612	Active	24			22.84	1.33869
823	24707942	5459624	Active	36			35.1	0.294474
824	24708121	5459641	Active	20			19.87	0.913457
825	24708221	5461634	Inactive	3			3.19	0.38234
826	24779106	1283412	Inactive	0			-2.54	1.2607
827	24779219	1155275	Inactive	4			4.33	1.26836
828	24779236	1452565	Active	24			23.67	0.550453
829	24779601	4109598	Active	15			15.19	1.06631
830	24779602	3449125	Active	16			15.44	0.776005
831	24779880	2325417	Inactive	11			10.92	1.12035
832	24779881	6904494	Inactive	6			6.52	0.509798
833	24779891	16187194	Inactive	0			0.48	0.923373
834	24779940	4381034	Inactive	4			4.19	1.12779
835	24779959	840751	Inactive	9			9.24	1.24701
836	24779985	2101054	Active	29			28.15	0.363293
837	24780175	9593907	Active	20			19.39	1.19787
838	24780194	3132761	Active	18			17.64	2.2238
839	24780293	5768784	Active	41			39.36	3.44454
840	24780863	5752755	Active	26			25.55	1.47718
841	24781063	2331743	Active	26			25.33	1.17636
842	24781177	9511427	Active	24			23.43	1.22094
843	24781182	4379589	Inactive	10			10.4	0.869354
844	24781196	2108163	Active	32			30.52	0.84647
845	24781219	1547881	Active	34			32.89	1.49967
846	24781705	3430781	Active	21			20.42	0.412288
847	24781734	9638721	Inactive	14			14.2	0.57575
848	24782260	3157603	Active	30			28.93	0.663182
849	24782347	5672402	Inactive	15			14.65	0.179129
850	24782356	2377969	Inactive	0			-0.17	1.2581
851	24782389	1247109	Active	22			21.12	3.70577
852	24783034	16188025	Active	17			17.02	1.31319
853	24783227	4056807	Inactive	5			4.81	0.964049
854	24783281	5055219	Active	23			22.63	0.896257
855	24783868	9564046	Active	27			25.77	1.40874
856	24784009	2187583	Inactive	0			-2.81	0.749103
857	24784057	1432100	Active	21			20.78	0.81875
858	24784300	883715	Active	30			29.08	0.441877
859	24784496	16188462	Inactive	5			5.23	0.064101
860	24784580	4535572	Active	34			33.04	0.253774
861	24784581	4091590	Active	43			41.66	1.64299
862	24784709	5035618	Active	19			18.83	0.560684
863	24784938	6484377	Inactive	0			-2.79	0.42997
864	24785040	2970895	Inactive	10			10.09	1.6205
865	24785202	16188724	Inactive	0			-6.87	1.57351
866	24785464	7066845	Active	52			49.99	0.510616
867	24785558	6952211	Active	44			42.3	0.930068
868	24785559	7066857	Active	40			38.68	2.2239
869	24786245	5334123	Active	30			28.93	1.18099
870	24786534	1319878	Active	15			15.19	1.37914
871	24786820	23704118	Inactive	4			4.38	0.430224
872	24786874	5705811	Active	21			20.21	1.13818
873	24787079	2952131	Inactive	0			-0.22	0.54809
874	24787474	1882305	Active	17			16.87	0.524401
875	24787779	1547875	Active	25			24.35	1.02472
876	24788172	1251267	Active	30			29.05	0.74205
877	24788455	4092732	Inactive	0			-17.08	1.3927
878	24788570	975008	Active	24			23.13	0.655517
879	24788828	4614366	Active	23			22.78	1.45422
880	24788843	16189371	Active	23			22.53	0.893863
881	24789061	6860001	Inactive	3			3.57	2.81135
882	24789165	5347179	Inactive	1			1.43	1.0679
883	24789275	969982	Active	25			24.09	0.799192
884	24789563	16189428	Inactive	0			-5.48	0.521127
885	24789832	3152777	Active	28			26.65	0.427323
886	24790036	3345839	Active	23			22.3	1.60387
887	24790039	4225471	Inactive	0			-1.47	0.905697
888	24790214	3157592	Active	24			23.12	0.753307
889	24790215	3157589	Inactive	12			11.76	1.0814
890	24791268	2374706	Active	25			24.24	0.505399
891	24791373	2090656	Active	26			25.42	1.52727
892	24791415	2430122	Inactive	2			2.32	2.01089
893	24791440	1976446	Active	40			38.81	0.786383
894	24791454	5614474	Active	21			20.02	1.00818
895	24791458	4895318	Active	17			16.52	0.811809
896	24791501	5615927	Active	19			18.36	0.315573
897	24791540	5446512	Active	32			30.97	0.475364
898	24791689	5684150	Active	31			30.18	0.254233
899	24791712	2083663	Inactive	15			14.75	2.74186
900	24791720	6908412	Active	30			28.91	0.73337
901	24791772	2452051	Active	51			48.75	0.752021
902	24791823	9649777	Active	27			26.22	1.30029
903	24791838	4595009	Inactive	5			5.09	2.25117
904	24791874	2544457	Active	30			29.03	1.73923
905	24791885	2318621	Active	17			16.7	0.969083
906	24792119	5337414	Inactive	0			-3.13	2.46912
907	24792376	2242396	Active	42			40.48	0.959958
908	24792530	713719	Inactive	0			-1.83	0.379156
909	24792867	893102	Inactive	0			0.81	0.470966
910	24793105	971346	Inactive	0			-3.84	0.528677
911	24793710	1287136	Inactive	5			4.92	0.517055
912	24793745	2167819	Active	18			17.98	1.15436
913	24794279	972847	Active	43			41.21	0.950105
914	24794427	2235208	Inactive	0			-2.49	1.73752
915	24794962	1266101	Inactive	6			6.3	0.474945
916	24795049	5740541	Inactive	0			-3.14	2.8398
917	24795110	2887396	Active	19			18.33	1.07056
918	24795482	2887306	Inactive	11			11.01	0.893328
919	24796382	2973911	Active	19			18.92	0.577233
920	24796530	2147631	Inactive	0			-0.33	0.750977
921	24796752	2977478	Active	22			21.4	0.209739
922	24797027	4139598	Active	22			21.23	1.5112
923	24797173	2975144	Active	19			18.42	1.0804
924	24798379	16190050	Inactive	0			-0.65	0.647522
925	24799245	16190916	Inactive	0			-2.63	0.791971
926	24801580	5763336	Inactive	4			4.22	1.52778
927	24801591	5392003	Inactive	12			12.15	0.289337
928	24801906	67061	Inactive	0			-2.82	1.89479
929	24802256	2173003	Inactive	11			10.97	0.798147
930	24802606	2948593	Inactive	0			-4.49	0.627892
931	24802628	1877540	Inactive	0			-6.91	0.581102
932	24802639	742286	Inactive	0			-2.99	1.783
933	24802648	5457144	Active	24			23.48	1.07248
934	24802753	1160074	Inactive	15			14.42	1.61502
935	24802767	54690419	Active	21			20.89	1.32148
936	24803264	2929884	Active	24			23.21	0.393317
937	24803384	2928736	Active	25			24.39	0.800374
938	24803500	1360981	Active	21			20.05	1.47626
939	24803734	595272	Inactive	6			6.34	1.04841
940	24804001	16192647	Inactive	0			-0.89	1.36245
941	24804016	16192648	Active	74			70.88	0.0706438
942	24804153	798561	Active	20			19.7	1.10036
943	24804228	3163673	Inactive	0			-1.6	0.724084
944	24804278	5350934	Inactive	10			9.93	0.71506
945	24804491	907758	Inactive	0			0.43	0.709642
946	24804838	3127917	Inactive	0			-4.51	2.08973
947	24805909	1800867	Inactive	5			5.7	0.815156
948	24806060	2927361	Active	18			17.5	0.620052
949	24806657	782475	Active	16			15.81	0.274052
950	24806820	2908311	Inactive	0			-2.33	1.20655
951	24806855	5346523	Active	17			16.39	0.295116
952	24807031	2908640	Inactive	15			14.9	0.993162
953	24807069	2868214	Inactive	0			0.81	1.2025
954	24807116	54678826	Active	26			25.44	0.606273
955	24807195	9590748	Inactive	9			9.03	0.780765
956	24807761	16192858	Inactive	0			-0.69	0.742006
957	24807929	16192872	Active	46			44.06	0.910742
958	24808048	2145489	Inactive	8			7.92	0.6898
959	24810324	16193062	Inactive	0			-6.49	0.3815
960	24810520	16002336	Inactive	13			12.43	0.378588
961	24810522	751394	Inactive	5			5.01	1.72234
962	24810538	16193129	Inactive	0			-3.11	0.786104
963	24810899	16193242	Inactive	0			0.59	3.84485
964	24811397	2846928	Inactive	0			-4.31	0.202712
965	24812305	4670108	Active	20			19.14	0.885723
966	24812949	16193844	Active	21			20.4	0.739208
967	24813032	16012013	Active	23			22.3	1.58874
968	24813052	4170433	Inactive	11			10.58	1.39766
969	24813235	1262919	Active	25			23.78	0.865007
970	24813300	16193983	Inactive	0			-6	2.39492
971	24813370	4091588	Active	43			41.5	0.974505
972	24813593	9593463	Active	33			32.32	0.805348
973	24814496	16194382	Active	23			22.69	0.400517
974	24814601	16194416	Active	31			30.34	0.618425
975	24814895	3864422	Active	21			20.26	1.287
976	24815040	16194548	Active	19			18.27	1.21737
977	24815283	3572838	Inactive	0			0.41	0.409213
978	24815332	5199136	Active	44			42.53	0.902197
979	24815505	7207422	Inactive	0			-4.14	0.886687
980	24815600	7217786	Active	47			45.42	1.1657
981	24815798	7207491	Inactive	0			-0.79	1.06397
982	24815907	16194784	Inactive	0			-17.52	1.0595
983	24816081	2155677	Active	22			21.08	1.17866
984	24816090	2155611	Active	32			30.96	1.27053
985	24816092	2051141	Active	19			18.67	0.781271
986	24816144	5058585	Active	19			18.49	1.81881
987	24816303	4097142	Active	20			19.85	0.515339
988	24816321	7190549	Inactive	13			12.51	1.75795
989	24816346	7190532	Active	20			19.75	0.704965
990	24816466	2155644	Active	19			18.62	0.376385
991	24816495	2155616	Active	30			29.4	1.56799
992	24816606	2155656	Active	28			27.53	0.509588
993	24816679	7190540	Inactive	8			7.87	0.92226
994	24816904	5079117	Inactive	3			2.95	1.73928
995	24817421	1476919	Inactive	0			0.75	0.768941
996	24817575	1487222	Active	50			48.22	0.415017
997	24817579	1470718	Active	24			22.9	1.68531
998	24817603	3343835	Active	33			32.24	0.246155
999	24817668	1470741	Active	48			45.82	0.200606
1000	24817677	3849120	Active	17			16.64	0.624824
1001	24817954	1487221	Active	53			51.05	0.334858
1002	24818013	1471776	Active	48			46.27	0.442243
1003	24818276	1474153	Active	26			25.21	1.44182
1004	24818277	1470825	Active	53			50.59	0.28038
1005	24818419	1487220	Active	58			55.9	0.502286
1006	24819349	4667754	Active	49			46.79	0.889752
1007	24819756	54678385	Inactive	5			4.79	2.54534
1008	24819891	1477242	Active	49			47.2	0.378878
1009	24819898	1477229	Active	45			43.12	1.39254
1010	24820074	1489499	Active	33			32.31	1.30557
1011	24820155	1477238	Active	47			45.21	0.630234
1012	24820207	3269951	Active	32			30.59	0.613759
1013	24820329	3379829	Active	49			46.92	1.02597
1014	24820351	1087037	Active	16			15.25	1.0065
1015	24820850	568367	Inactive	3			3.79	0.876491
1016	24821734	5881608	Active	23			22.3	0.957332
1017	24822080	3817492	Inactive	0			-0.14	0.972382
1018	24822260	1487346	Active	25			24.35	0.836687
1019	24822391	5769678	Active	49			47.33	1.80723
1020	24822583	16195271	Active	22			21	0.636025
1021	24822632	2211690	Active	26			25.33	0.713403
1022	24822776	3340824	Active	24			23.41	0.281226
1023	24822947	6619798	Active	17			16.98	1.11449
1024	24823112	6623335	Inactive	2			1.95	1.05073
1025	24823324	4117484	Active	19			18.46	0.453168
1026	24823350	5527691	Active	19			18.13	1.40665
1027	24823404	3453217	Inactive	6			5.85	0.843665
1028	24823502	6010977	Active	18			17.57	0.658772
1029	24823515	16195500	Active	46			44.18	0.629797
1030	24823747	16195561	Inactive	14			13.99	0.499293
1031	24823750	16195562	Inactive	13			13.13	0.0718287
1032	24823907	16001413	Active	31			29.49	0.413496
1033	24823972	65751	Active	39			37.55	1.38029
1034	24824019	5358235	Inactive	0			-1.36	1.85406
1035	24824092	73157	Active	28			27.56	1.07235
1036	24824134	14987	Inactive	0			-3	1.62558
1037	24824214	5187457	Active	17			16.48	0.995119
1038	24824230	16195670	Inactive	13			12.76	0.445628
1039	24824278	7190527	Inactive	0			0.86	0.857481
1040	24824289	16195700	Inactive	0			-7.31	0.901586
1041	24824392	2768998	Active	31			29.86	0.713707
1042	24824397	3833882	Inactive	15			14.68	0.414425
1043	24824742	5459628	Active	39			37.21	1.05959
1044	24824827	16195782	Active	21			20.33	0.261344
1045	24824953	16195842	Active	18			17.68	0.32614
1046	24826353	2539487	Active	46			43.95	0.585947
1047	24826365	2406282	Active	41			39.79	1.2376
1048	24826607	3923974	Active	42			40.82	0.407425
1049	24826678	5344188	Inactive	0			0.67	0.214556
1050	24826688	6364517	Inactive	2			2.82	0.651222
1051	24827167	3583690	Active	25			24.71	1.45714
1052	24828594	16236105	Active	25			24.24	0.469118
1053	24829389	2124433	Active	28			26.87	0.328028
1054	24829697	2343294	Inactive	4			3.97	1.06256
1055	24829770	9642180	Active	18			17.84	1.06982
1056	24830346	4999449	Inactive	0			-3.84	0.680501
1057	24830710	764734	Inactive	7			7.08	1.2989
1058	24831744	2123516	Active	26			25.51	0.51163
1059	24832178	3491105	Active	76			73.14	0.751154
1060	24832288	4879119	Inactive	0			-1.48	1.58631
1061	24832568	2360654	Inactive	9			9.18	1.39257
1062	24833096	16196394	Inactive	11			11.04	1.3208
1063	24833220	16196440	Active	81			77.96	1.52839
1064	24833235	763676	Inactive	9			8.99	0.775154
1065	24833236	4000672	Active	15			15.21	0.930607
1066	24833536	3604468	Active	25			24.13	1.02784
1067	24833891	16196552	Inactive	6			6.5	0.992866
1068	24833978	16196578	Inactive	0			-8.16	1.70923
1069	24833983	16196586	Inactive	0			-14.74	1.02898
1070	24833985	16196590	Inactive	0			-24.36	1.43086
1071	24834013	16196636	Inactive	0			-16.79	1.66274
1072	24834298	4425299	Inactive	10			10.35	1.31631
1073	24834489	2769603	Active	25			24.14	0.501657
1074	24834908	5095822	Inactive	14			13.61	0.617538
1075	24835127	2504499	Inactive	0			-0.54	0.520168
1076	24835178	5022015	Inactive	8			7.7	0.250729
1077	24835364	3515733	Active	61			58.58	1.6522
1078	24835365	5201260	Active	23			22.4	0.116508
1079	24835521	9654850	Inactive	14			14.04	1.88397
1080	24835548	2502278	Inactive	2			1.96	1.01612
1081	24835564	812092	Active	18			17.52	0.472947
1082	24835927	4882843	Inactive	0			-0.52	2.18799
1083	24836421	16196795	Inactive	7			6.89	1.08529
1084	24836667	2421475	Active	47			45.4	0.529592
1085	24836706	9660732	Inactive	0			-1.97	0.619805
1086	24837000	6007412	Inactive	14			14.07	0.618991
1087	24837553	4370338	Inactive	2			2.19	1.98426
1088	24837982	5187118	Inactive	11			10.81	2.33479
1089	24838007	2452631	Inactive	15			14.33	1.03498
1090	24838159	2578872	Active	52			49.98	0.360167
1091	24838195	3240229	Inactive	0			0.42	1.40101
1092	24838306	3242292	Inactive	5			5	1.73059
1093	24838499	3243170	Active	27			26.01	1.13577
1094	24838962	2486837	Active	31			29.9	1.56061
1095	24839345	2545473	Active	16			15.97	1.76693
1096	24839485	2472087	Active	39			37.63	0.654394
1097	24839608	4883529	Active	26			24.94	2.95873
1098	24840205	2999016	Inactive	10			10.39	0.703736
1099	24840405	16196935	Active	18			17.33	1.30655
1100	24840557	2999285	Inactive	0			-2.76	0.268706
1101	24840637	271296	Inactive	2			2.23	0.938424
1102	24840960	660800	Active	24			22.84	0.221886
1103	24840963	5389067	Inactive	2			2.22	1.04352
1104	24841208	4372318	Active	24			23.6	0.975214
1105	24841361	2060456	Active	28			27.48	1.37606
1106	24841426	160115	Active	50			48.16	0.501873
1107	24841427	5379262	Active	31			29.54	1.22206
1108	24841603	16197091	Inactive	1			1.6	0.464295
1109	26657454	4374898	Active	18			17.17	1.01031
1110	26657700	4175865	Inactive	1			1.14	0.435363
1111	26657876	10298511	Active	35			33.41	0.931866
1112	26657894	4969429	Active	32			31.36	1.06353
1113	26657985	10414856	Active	16			15.96	1.69341
1114	26658014	3612347	Inactive	9			8.66	1.92832
1115	26658095	2488108	Active	20			19.9	0.617994
1116	26658131	2466262	Inactive	13			12.86	1.00312
1117	26658134	5039185	Inactive	6			5.87	0.777749
1118	26658144	3525904	Active	23			22.47	0.83143
1119	26658237	2108756	Active	18			17.88	0.553901
1120	26658574	16681765	Inactive	0			-2.96	0.60346
1121	26658636	54686942	Inactive	7			7.27	0.520333
1122	26658847	6323812	Active	16			15.74	0.888788
1123	26658851	6515607	Inactive	6			6.65	0.603453
1124	26658852	9657022	Active	37			35.81	1.17426
1125	26658871	6862268	Inactive	0			0.2	0.781995
1126	26658891	9635730	Active	24			22.86	1.71789
1127	26658948	1864018	Active	18			17.37	0.584979
1128	26659019	6099873	Active	16			16.05	1.36489
1129	26659257	2846928	Inactive	0			-11.96	0.279155
1130	26659331	5911247	Active	22			21.71	0.65684
1131	26659463	5521060	Active	42			40.1	0.501719
1132	26659617	16681900	Inactive	12			11.71	0.253381
1133	26659628	16681908	Inactive	0			0.73	1.74062
1134	26659632	16681912	Inactive	14			14.24	1.12772
1135	26659653	16681919	Active	30			28.69	0.620268
1136	26660014	3303130	Active	26			25.41	0.652932
1137	26660015	3771682	Active	19			18.81	0.931363
1138	26660123	1917463	Inactive	15			14.81	1.11611
1139	26660513	5726289	Inactive	5			4.99	0.839672
1140	26660712	5924924	Active	27			26.14	0.224423
1141	26660719	2115167	Active	42			40.77	1.67579
1142	26660736	16411105	Active	26			24.78	0.367852
1143	26660980	854236	Inactive	0			-3.01	1.49131
1144	26661304	2111418	Inactive	14			14.24	0.393759
1145	26661307	4008175	Active	21			20.3	0.906738
1146	26661316	16682214	Inactive	0			-11.34	0.502449
1147	26661365	5051913	Inactive	3			3.48	1.86687
1148	26661419	5684196	Inactive	14			14.26	1.22703
1149	26661420	812102	Active	17			16.88	1.65579
1150	26661470	931812	Active	27			26.52	2.11589
1151	26661488	1994456	Active	22			21.62	0.490158
1152	26661544	2545377	Active	19			18.58	0.641383
1153	26661564	6224181	Inactive	11			11.25	0.278413
1154	26661614	9612405	Active	16			15.98	0.432795
1155	26661703	6525018	Active	23			22.15	2.71724
1156	26662262	9603877	Active	34			33.15	0.70931
1157	26662793	2908985	Inactive	0			-0.88	1.17653
1158	26662906	6241261	Inactive	6			6.33	0.843304
1159	26662995	16682325	Inactive	0			-8.11	0.935132
1160	26662998	9632671	Active	28			26.85	0.38977
1161	26663452	16682362	Inactive	0			-18	1.45145
1162	26663490	3794850	Active	39			38.02	0.792989
1163	26663657	4890044	Inactive	14			13.79	1.54385
1164	26663664	929925	Active	17			16.22	1.13455
1165	26663861	930136	Active	24			23.25	0.743468
1166	26663912	16472035	Active	24			23.4	0.774689
1167	26664026	3497737	Inactive	1			1.81	1.64975
1168	26664517	224524	Inactive	8			7.61	0.724534
1169	26664617	272568	Active	34			32.38	1.18051
1170	26664931	314836	Active	21			20.14	0.639566
1171	26664947	54677920	Active	17			16.77	2.18068
1172	26665023	383092	Inactive	10			10.05	1.22258
1173	26665472	937982	Active	52			49.59	1.78171
1174	26665673	6246488	Inactive	0			0.48	0.640293
1175	26665710	5281571	Inactive	14			14.13	1.00452
1176	26665729	221125	Active	55			52.82	0.575254
1177	26665854	67277	Active	20			19.18	1.46258
1178	26666097	3845940	Inactive	5			5.42	1.66475
1179	26666154	5236119	Inactive	0			-10.8	1.21641
1180	26666180	72512	Active	17			16.52	1.55506
1181	26666206	1833641	Inactive	6			5.97	1.3948
1182	26666449	949083	Inactive	0			-1.22	1.29576
1183	26666693	16682517	Active	36			35.1	0.763757
1184	26666694	1838764	Active	40			38.67	0.567078
1185	26666695	1833916	Inactive	9			8.82	1.65566
1186	26666807	72725	Inactive	1			1.72	1.65122
1187	26666944	5953984	Inactive	14			13.55	1.24304
1188	26667298	16682542	Inactive	11			11.4	0.733241
1189	26667378	1875260	Inactive	1			1.3	0.798799
1190	26667402	646644	Inactive	8			8.16	0.290339
1191	26667470	649540	Active	39			37.7	0.389379
1192	26667937	647510	Inactive	0			-1.85	0.875348
1193	26668054	650157	Inactive	0			-2.37	0.8802
1194	26668795	1289866	Inactive	10			9.91	0.40005
1195	26668857	1161055	Inactive	7			7.07	0.134556
1196	26668905	2925160	Inactive	10			10.28	0.622346
1197	26668921	2145570	Active	19			18.96	1.20745
1198	26669059	5771715	Inactive	8			8.5	0.658408
1199	26669382	5895416	Active	18			18.04	0.604704
1200	26669474	9629711	Inactive	11			10.99	2.30155
1201	26669779	2458702	Active	35			33.62	0.0393534
1202	26669932	16682602	Inactive	0			-1.63	0.7936
1203	26670282	2453346	Inactive	7			7.32	1.56595
1204	26670349	4838219	Active	30			28.99	1.48971
1205	26670449	4880352	Active	22			21.34	1.01315
1206	26670474	6110648	Inactive	11			10.55	0.554589
1207	26670529	5114397	Active	32			30.79	0.881277
1208	26670577	2385808	Inactive	12			12.08	1.09417
1209	26670615	3590942	Active	21			20.11	0.394048
1210	26670661	6185683	Active	20			19.18	2.21874
1211	26670662	16238915	Active	22			21.26	0.620257
1212	26670673	601670	Active	39			37.36	1.25252
1213	26670776	5513575	Active	33			31.85	0.429819
1214	26670790	6891768	Active	28			27.31	0.553148
1215	26670792	6891860	Active	35			33.42	1.3967
1216	26670826	6891709	Active	17			16.86	0.527297
1217	26670837	5912559	Inactive	4			4.07	0.411854
1218	26670925	6868524	Active	28			27.15	0.924658
1219	26670960	1819696	Inactive	7			6.72	0.334817
1220	26671036	5424333	Inactive	14			13.77	0.996687
1221	26671063	5403695	Active	20			19.64	0.444803
1222	26671146	54678741	Inactive	9			8.58	0.58442
1223	26671179	1961588	Inactive	8			8.05	1.83921
1224	26671323	1382255	Active	19			18.35	0.526131
1225	26671403	5788341	Active	27			25.9	0.365552
1226	26671496	5728920	Active	21			20.58	0.757742
1227	26671534	709391	Active	25			24.23	0.349157
1228	26671632	5422293	Active	25			23.88	0.543247
1229	26671661	9639549	Inactive	11			10.57	0.204334
1230	26724130	16745333	Inactive	0			-4.58	1.22894
1231	26724137	16745336	Inactive	10			10	30.5132
1232	26724165	16745378	Inactive	15			14.85	1.53799
1233	26724168	16745383	Inactive	0			-10.38	0.568127
1234	26724169	16745385	Inactive	0			-6.11	2.50582
1235	26724204	2384970	Active	30			28.89	0.82967
1236	26724307	6163965	Inactive	12			12.21	0.501384
1237	26724950	11949201	Active	18			17.31	1.44087
1238	26724998	11949236	Inactive	5			5.68	0.460574
1239	26725064	11949215	Inactive	7			7.09	1.15361
1240	26725069	11949176	Active	17			16.75	1.2768
1241	26725074	795855	Inactive	0			-1.06	1.51495
1242	26725179	16745474	Inactive	7			7.18	1.35808
1243	26725190	16745485	Inactive	9			8.57	1.42364
1244	26725192	16745487	Inactive	1			1.87	1.52029
1245	26725196	16745491	Inactive	0			-1.73	0.351662
1246	26725203	16745498	Inactive	1			1.01	0.677466
1247	26725280	16745525	Inactive	8			8.36	0.148049
1248	26725377	16745599	Inactive	5			4.93	1.1029
1249	26725379	16745601	Inactive	2			2.23	1.43618
1250	26725396	16745618	Inactive	3			3.44	1.621
1251	26725535	16745757	Inactive	15			15.05	0.560048
1252	26725586	16745806	Active	35			33.81	0.425689
1253	26725751	5417965	Active	35			33.98	1.39991
1254	26725760	9636047	Active	19			18.97	0.542863
1255	26725782	1885341	Active	25			23.87	0.634766
1256	26725831	5918909	Active	24			23.75	0.840013
1257	26725881	6393804	Inactive	13			13.1	2.65818
1258	26725927	1883114	Active	23			22.21	1.23349
1259	26726223	6888970	Active	26			25.39	0.532409
1260	26726271	1608030	Active	32			31.26	0.49025
1261	26726318	873296	Active	24			23.42	1.24861
1262	26726423	5922688	Active	18			17.38	0.5055
1263	26726549	5867324	Active	18			17.85	0.555948
1264	26727013	5714571	Active	36			34.93	0.409409
1265	26727052	5877273	Active	21			20.76	0.586878
1266	26728388	16745957	Inactive	13			12.75	1.85701
1267	26728390	16745959	Inactive	4			3.86	1.15821
1268	26728828	2810507	Active	42			40.79	0.605078
1269	26729071	2809272	Inactive	0			0.44	0.981077
1270	26729148	2816464	Inactive	13			12.98	0.420309
1271	26729217	2812016	Inactive	0			-0.45	1.66885
1272	26730544	2810970	Active	35			33.36	0.498901
1273	26731443	9583630	Inactive	9			8.87	0.855745
1274	26731738	2810122	Active	44			41.91	0.532914
1275	26731882	16746087	Inactive	0			-5.85	0.794519
1276	26731916	10949169	Inactive	5			5.6	0.222159
1277	26731937	16746136	Inactive	15			14.92	1.58447
1278	26731944	16746143	Inactive	1			1.3	1.38873
1279	26731965	16746164	Active	16			15.93	0.397655
1280	26731983	16746182	Inactive	14			13.55	1.31858
1281	26731985	16746184	Active	28			27.31	0.532969
1282	26731988	16746187	Active	25			24.5	0.932331
1283	26731995	16746193	Active	26			25.23	0.578237
1284	26732000	16746198	Active	27			25.96	0.516671
1285	26732007	16746203	Active	25			24.1	1.86724
1286	26732013	16746208	Active	27			25.89	0.763108
1287	26732014	16746209	Inactive	15			14.91	1.17335
1288	26732015	16746210	Active	24			23.32	0.134079
1289	26732016	16746211	Inactive	10			10.1	0.433099
1290	26732018	16746213	Active	25			24.62	0.424191
1291	26732023	16746218	Active	27			25.81	0.420672
1292	26732040	16746233	Active	17			17.03	0.424067
1293	26732044	16746237	Active	26			25.51	0.787376
1294	26732046	16746239	Active	25			24.58	0.332968
1295	26732213	16746383	Inactive	0			-0.09	0.0708098
1296	26732453	16060394	Inactive	6			6.57	0.786432
1297	26732475	16746541	Active	100			95.11	0.206541
1298	26732564	247228	Inactive	2			2.51	0.172856
1299	46500146	16759508	Inactive	8			7.78	0.789949
1300	46500161	16759707	Inactive	9			9.16	0.958115
1301	46500180	16759478	Inactive	10			9.82	0.479401
1302	46500196	16759691	Active	16			15.71	1.23126
1303	46500197	16759688	Inactive	12			11.61	0.643928
1304	46500239	16759835	Active	20			19.78	0.891998
1305	46500248	16759440	Inactive	7			7.05	0.954747
1306	46500258	16759502	Inactive	13			13.26	1.34324
1307	46500260	16759505	Active	22			21.43	0.78643
1308	46500261	16759437	Inactive	11			10.56	2.05503
1309	46500327	23640909	Active	27			26.17	0.612691
1310	46500423	9896684	Active	52			50.03	0.958392
1311	46500493	54687247	Active	37			35.92	1.40255
1312	46500578	23640928	Active	20			19.36	0.687274
1313	46501026	23640943	Active	24			23.49	0.287174
1314	46501204	53277	Active	26			25.49	0.263597
1315	46501330	23641157	Inactive	0			-1.62	0.828151
1316	46501341	23641168	Inactive	2			2.76	1.34462
1317	47193451	3218	Active	37			35.28	1.0728
1318	47193452	75583	Active	38			36.94	0.64033
1319	47193689	4971	Active	35			33.48	1.57042
1320	47194045	620366	Inactive	4			4.46	1.30665
1321	47194054	16654011	Inactive	12			11.53	1.22404
1322	47194318	5446328	Inactive	15			14.3	0.119706
1323	47194683	23723104	Inactive	0			-1.15	0.534766
1324	47195089	868938	Inactive	3			3.12	1.06703
1325	47195482	300557	Active	16			15.83	1.00285
1326	47195632	5018453	Inactive	13			13.17	1.44435
1327	47195762	584972	Inactive	5			4.94	0.403413
1328	47195782	23723160	Inactive	0			-3.7	0.540396
1329	47196602	2970056	Inactive	13			12.43	1.63763
1330	47196686	1328639	Active	30			29.44	1.74399
1331	47197416	2966064	Active	16			15.36	0.711394
1332	47197797	1317965	Inactive	0			0.06	0.197282
1333	47197830	960709	Inactive	0			-4.41	1.2586
1334	47198331	6465863	Active	17			16.58	0.913262
1335	47198419	2886102	Inactive	0			-0.89	1.09377
1336	47198606	6469175	Inactive	9			9.11	0.70357
1337	47198625	6468742	Inactive	13			12.85	0.933829
1338	47198750	6468925	Inactive	9			9.33	0.871056
1339	47198863	6468517	Inactive	10			10.46	1.05399
1340	47198890	6468922	Inactive	10			9.76	1.00519
1341	47198954	6467951	Active	17			16.45	0.809518
1342	47199023	6466302	Active	19			18.64	0.831938
1343	47199040	6466620	Active	20			19.6	0.317144
1344	47199060	6468273	Inactive	12			12.35	1.53222
1345	47199083	6465170	Inactive	12			11.84	1.41218
1346	47199091	6465307	Active	30			29.34	0.277749
1347	47199212	1820257	Inactive	0			-3.88	0.967635
1348	47199245	9512029	Active	48			45.92	0.77007
1349	47199282	4594917	Active	32			30.63	0.685085
1350	47199420	6470719	Active	23			22.47	1.53023
1351	47199582	6464718	Active	18			17.77	0.33851
1352	47199642	6470252	Active	21			20.36	0.40365
1353	47199707	6470484	Inactive	15			14.36	0.861248
1354	47199907	6470731	Active	27			25.82	1.44432
1355	47199961	6469391	Inactive	12			11.7	0.527427
1356	47200092	6470847	Active	26			25.11	0.203713
1357	47200478	5941173	Inactive	14			13.63	0.635328
1358	47200563	2269216	Inactive	0			-4.51	1.14375
1359	47200940	2921215	Active	21			20.88	0.736826
1360	47201143	1428955	Inactive	11			10.69	0.892
1361	47201220	23724230	Active	65			62.54	0.0489574
1362	47201525	2868184	Active	21			20.57	1.76046
1363	47201526	23724249	Active	16			16.12	0.653857
1364	47201770	23724261	Active	16			15.86	0.744943
1365	47201882	6469408	Active	21			20.55	1.15786
1366	47201955	668693	Inactive	0			-8.99	0.70317
1367	47202346	2974249	Inactive	0			-0.84	0.52912
1368	47202394	6508451	Active	31			29.68	2.06338
1369	47202598	1389244	Inactive	12			11.45	0.853501
1370	47202854	2868262	Active	23			22.72	2.31285
1371	47202984	3138915	Inactive	0			-0.66	1.11182
1372	47203115	1087370	Inactive	10			10.2	1.13931
1373	47203249	23724341	Active	24			23.6	1.83991
1374	47203308	3136927	Inactive	5			5.63	1.56386
1375	47203641	675058	Inactive	0			-5.47	0.859159
1376	47203827	5438530	Active	19			18.63	0.255198
1377	49640558	24746691	Inactive	4			4.45	1.18838
1378	49640817	24746791	Inactive	7			6.83	0.535458
1379	49640819	1106579	Inactive	0			-1.6	2.02399
1380	49640984	18593578	Inactive	1			1.25	0.600418
1381	49641023	849788	Inactive	0			-3.22	0.542163
1382	49641190	5800279	Active	21			20.26	0.391495
1383	49641399	954601	Inactive	0			-3.24	0.683717
1384	49641498	3136125	Active	24			23.45	1.14771
1385	49641795	24746830	Inactive	13			12.79	0.751127
1386	49642182	54690421	Active	22			21.66	1.05285
1387	49642212	256659	Inactive	0			0.4	1.0814
1388	49642369	3129252	Active	20			19.34	0.776525
1389	49642394	9590747	Inactive	0			-0.51	1.4888
1390	49642396	738951	Inactive	0			0.78	0.493746
1391	49642590	750186	Active	25			24.36	1.87894
1392	49642690	5719375	Inactive	8			7.69	1.01576
1393	49642892	2920814	Active	20			19.7	1.00491
1394	49642935	56642860	Inactive	10			10.36	2.21581
1395	49643007	2876611	Active	21			20.2	1.05787
1396	49643008	2876731	Inactive	10			10.12	2.04312
1397	49643012	3129244	Inactive	13			12.94	0.996573
1398	49643092	54679655	Active	19			18.38	1.12967
1399	49643115	3129251	Active	22			21.22	0.206663
1400	49643532	2865731	Inactive	4			4.14	0.386109
1401	49643547	3129243	Active	19			18.16	1.39996
1402	49643548	3129247	Active	22			20.98	2.22096
1403	49643595	2920952	Active	25			24	0.214526
1404	49643607	1147343	Active	28			27.52	1.33284
1405	49643662	9564308	Active	16			15.58	1.40181
1406	49643893	5923129	Active	24			22.84	1.3948
1407	49643982	3119316	Active	17			16.75	0.254701
1408	49643986	2868074	Active	26			25.26	1.87307
1409	49644046	3138504	Inactive	2			2.61	0.466731
1410	49644544	3136126	Active	21			20.86	1.16177
1411	49644557	5334597	Active	16			16.01	1.01592
1412	49644794	5765581	Active	22			21.06	0.567015
1413	49644940	2881807	Inactive	0			-1.58	1.36913
1414	49644944	54676094	Active	27			26.19	1.71214
1415	49645013	5765582	Inactive	3			3.39	0.675598
1416	49645105	5708215	Inactive	8			8.16	0.356804
1417	49645139	1240200	Active	21			20.71	0.544572
1418	49645279	826520	Active	30			28.82	0.69526
1419	49645298	5766714	Active	25			24.21	0.577597
1420	49645896	9668913	Inactive	0			-5.95	0.68885
1421	49645913	24747369	Inactive	9			8.62	1.02484
1422	49645946	24747373	Active	38			36.3	0.694571
1423	49646105	17584764	Active	22			21.19	0.853959
1424	49646191	777365	Active	71			67.96	0.336282
1425	49646259	24747455	Active	39			38	1.60664
1426	49646276	24746791	Inactive	2			1.92	1.12829
1427	49646637	1557339	Active	36			35.17	1.86949
1428	49646756	1957047	Active	18			17.32	0.469346
1429	49646832	1498490	Inactive	12			11.84	1.2463
1430	49647168	24747653	Active	22			21.47	0.531904
1431	49647224	1905640	Inactive	8			8.38	1.07154
1432	49647737	3551106	Inactive	7			7.11	2.80316
1433	49647816	936435	Active	42			40.33	2.68425
1434	49647829	24747725	Inactive	9			9.38	0.972711
1435	49647885	24747730	Inactive	11			10.88	0.977529
1436	49648059	256661	Inactive	0			-5.03	0.97205
1437	49648268	17582529	Inactive	1			1.9	0.212211
1438	49648685	24747878	Inactive	5			5.26	0.525733
1439	49648949	1477230	Active	51			48.72	1.28022
1440	49648964	1477271	Active	18			17.5	0.945462
1441	49648980	1477270	Active	37			35.69	0.428531
1442	49648995	1477243	Active	39			37.21	1.30368
1443	49649013	1477249	Inactive	11			10.8	0.67209
1444	49649238	5731619	Inactive	15			14.74	0.757403
1445	49649301	5731541	Active	19			18.32	1.28187
1446	49649576	5731496	Inactive	11			11.06	1.33193
1447	49649577	5731702	Active	19			18.74	1.46784
1448	49649620	6060654	Active	27			26.3	0.455582
1449	49664955	6878290	Inactive	0			-0.79	1.62428
1450	49665229	1075777	Active	16			15.41	0.332997
1451	49665299	708725	Inactive	0			-2.48	1.75566
1452	49665399	2857627	Active	22			21.28	0.642372
1453	49665798	5093561	Inactive	0			-0.52	1.68375
1454	49666099	1477266	Active	51			48.78	0.581213
1455	49666270	1471857	Inactive	14			14.09	1.02797
1456	49666601	1470719	Active	29			28.45	2.68769
1457	49666619	3848313	Active	34			32.34	1.08501
1458	49666674	4669039	Inactive	9			9.27	2.51023
1459	49666675	3792008	Active	48			45.94	0.412029
1460	49666794	2885134	Active	16			15.8	1.99831
1461	49666843	5730138	Active	17			16.79	0.416029
1462	49667036	2264352	Inactive	15			14.3	1.84371
1463	49667232	5344602	Active	25			24.07	1.37076
1464	49667452	3390590	Inactive	8			8.53	1.19476
1465	49667533	2003392	Active	51			48.95	1.10455
1466	49667584	5898073	Active	26			25.01	0.234854
1467	49667875	5730217	Active	17			16.43	1.62989
1468	49667971	6887268	Inactive	0			-0.45	0.937993
1469	49668264	24761356	Inactive	11			11.41	1.66129
1470	49668343	24761368	Inactive	0			-3.64	0.868709
1471	49668676	5833956	Active	21			20.76	1.28595
1472	49668679	6019408	Active	20			19.05	1.34163
1473	49668752	3448631	Inactive	0			-0.18	0.799678
1474	49668801	15871826	Active	16			16.02	0.973972
1475	49668819	5731706	Active	27			26.42	0.505813
1476	49669485	5072004	Inactive	0			-1.9	1.24287
1477	49669883	5735740	Active	16			15.42	0.186882
1478	49670065	5893424	Active	37			36.03	0.0715787
1479	49670212	3384730	Inactive	0			-6.15	1.06301
1480	49670232	6182725	Active	26			25.26	0.876352
1481	49670299	23885215	Active	24			23.08	1.14326
1482	49670373	674819	Inactive	14			13.75	1.40542
1483	49670458	9123027	Inactive	12			12.25	1.28805
1484	49670721	1608674	Active	17			16.69	1.02116
1485	49670962	20903724	Inactive	0			-3.87	0.810455
1486	49671296	2472081	Inactive	0			0.46	1.04748
1487	49671429	5920337	Active	18			17.28	0.344841
1488	49671662	7481245	Inactive	13			12.8	1.26157
1489	49671743	2818874	Active	24			23.04	1.87003
1490	49671995	2740175	Active	24			23.38	0.571059
1491	49673136	6213405	Active	16			15.54	0.660355
1492	49673358	16239425	Active	37			35.21	0.354024
1493	49673494	16244880	Active	20			19.07	1.46577
1494	49673496	16244947	Active	21			20.39	1.68167
1495	49673720	5135167	Inactive	1			1.43	0.983044
1496	49673953	16237309	Inactive	0			-4.38	1.2238
1497	49673957	2315524	Active	20			19.59	0.573493
1498	49674073	9624156	Active	18			17.38	0.869965
1499	49674234	16236314	Inactive	9			9.3	0.865211
1500	49674270	5219592	Inactive	0			-2.44	0.231964
1501	49674571	5638671	Active	26			24.87	0.944574
1502	49674727	24761764	Inactive	2			2.03	0.640384
1503	49675307	2470333	Inactive	0			-5.92	0.585786
1504	49675487	3878282	Inactive	12			11.45	1.14136
1505	49675494	3549885	Inactive	3			3.22	0.458755
1506	49675632	3386722	Inactive	1			1.64	0.830308
1507	49675944	16246283	Inactive	12			11.88	0.19363
1508	49676421	16240138	Active	26			25.4	1.19678
1509	49676706	4586109	Active	19			18.64	1.03269
1510	49677448	18577956	Inactive	0			0.62	1.10212
1511	49678796	9564140	Inactive	10			10.27	1.69887
1512	49678828	1974579	Active	24			23.06	1.18305
1513	49678914	24762004	Inactive	6			5.92	0.630952
1514	49678988	5765585	Inactive	8			8.15	0.830409
1515	49679182	1477263	Active	54			51.94	0.428335
1516	49679331	9689730	Inactive	12			12.1	0.36608
1517	49679361	24762034	Inactive	14			14.26	0.785236
1518	49679708	12703538	Active	38			36.78	0.106979
1519	49679773	5349454	Inactive	9			8.67	2.26592
1520	49679815	5702699	Active	41			39.08	5.91648
1521	49679873	24762085	Inactive	9			8.56	1.1705
1522	49679877	3728472	Inactive	14			14.25	1.32622
1523	49679964	3555482	Inactive	13			12.8	0.900751
1524	49680149	1516221	Active	25			24.23	0.463232
1525	49680188	5831921	Active	40			38.2	1.05315
1526	49680261	7295526	Active	22			21.44	0.56094
1527	49680319	4785275	Active	34			32.66	0.535369
1528	49680400	9404501	Active	17			16.27	1.1296
1529	49680402	2084273	Inactive	0			-2.03	1.34335
1530	49680422	75522	Inactive	13			12.68	1.06549
1531	49680522	4796595	Inactive	0			-2.44	0.692712
1532	49680575	4299085	Inactive	0			-2.57	1.86928
1533	49680748	2335790	Active	19			18.12	0.554715
1534	49680824	6108933	Active	24			23.37	1.46276
1535	49680840	4799115	Active	44			41.91	0.645033
1536	49680941	54691675	Inactive	1			1.34	0.397544
1537	49680993	54691673	Inactive	10			10.06	0.485418
1538	49681028	54691678	Inactive	13			12.86	0.527204
1539	49681061	54691640	Inactive	0			-0.09	0.843441
1540	49681083	3225603	Active	16			15.46	1.14992
1541	49713722	24789156	Inactive	2			2.63	1.04299
1542	49713787	24789221	Inactive	11			11	0.0914744
1543	49713822	24789249	Inactive	0			-4.47	0.324731
1544	49714034	24789411	Active	20			19.39	1.88904
1545	49714060	24789428	Active	36			35.12	0.838432
1546	49714144	5298141	Inactive	0			-5.24	0.753013
1547	49714695	46496143	Active	31			30.06	1.1128
1548	49714709	5436347	Active	17			16.39	0.540618
1549	49715284	20873037	Inactive	0			-0.63	1.40222
1550	49715395	4193386	Active	17			16.91	1.33527
1551	49715865	24789716	Inactive	5			4.92	1.23959
1552	49715901	24789739	Inactive	2			2.61	1.10661
1553	49715903	24789743	Inactive	13			12.84	0.990673
1554	49715905	24789747	Inactive	10			10.44	0.43604
1555	49716148	24789781	Active	19			18.69	1.0504
1556	49716195	1417033	Inactive	0			-4.5	0.291582
1557	49716262	5989040	Active	17			16.26	1.26676
1558	49716333	24789811	Active	31			30.15	1.14649
1559	49716337	24789819	Inactive	5			5.02	1.08472
1560	49716373	5322407	Inactive	5			5.58	0.0948048
1561	49716381	16468113	Active	35			33.33	0.969912
1562	49716400	1043228	Inactive	0			-2.96	0.588281
1563	49717133	20970622	Active	30			28.64	0.700789
1564	49717203	20970623	Active	26			25.36	1.29617
1565	49717536	20967299	Active	34			32.54	0.347326
1566	49717957	6463353	Inactive	0			-3.69	1.31178
1567	49719372	16029078	Inactive	4			4.35	0.68571
1568	49719381	22576109	Inactive	11			11.26	0.442254
1569	49719723	22581373	Active	46			43.99	0.771285
1570	49721124	24791626	Inactive	0			-4.77	1.91635
1571	49721998	20923751	Active	27			25.88	0.920607
1572	49722038	23605717	Inactive	11			10.83	1.3737
1573	49722755	16018022	Active	18			17.99	2.02717
1574	49723036	22551900	Inactive	12			12.17	3.10005
1575	49723561	24792007	Inactive	0			-1.67	0.902664
1576	49723569	24792015	Inactive	0			-2.09	0.571747
1577	49723622	2965534	Inactive	5			5.64	1.2168
1578	49723667	2934366	Active	40			38.88	5.88104
1579	49723703	16021488	Inactive	8			8.37	1.91762
1580	49723788	20911635	Inactive	7			7.42	0.577142
1581	49724037	20911432	Inactive	9			9.09	2.59234
1582	49724093	54706027	Active	20			19.2	0.90325
1583	49724095	54686339	Active	19			18.31	1.44662
1584	49724201	20912970	Active	21			20.75	0.840661
1585	49724743	24792195	Inactive	0			-51.68	77.4607
1586	49724844	4267904	Active	16			15.23	0.732252
1587	49725002	24792258	Active	19			18.33	0.478661
1588	49725270	1380195	Inactive	9			9.36	0.860088
1589	49725445	5445403	Active	23			22.49	0.418709
1590	49726110	3225429	Active	16			15.35	0.220367
1591	49726194	54675957	Inactive	12			11.57	1.48861
1592	49726358	2218249	Inactive	10			9.75	0.261131
1593	49727100	5334885	Active	50			48.12	1.0363
1594	49727106	54679944	Inactive	15			14.91	2.03126
1595	49727368	3108627	Inactive	15			14.51	0.649341
1596	49727556	24792441	Active	32			30.99	1.26083
1597	49727557	24792442	Active	26			24.93	1.09215
1598	49728348	54679611	Inactive	14			13.91	0.98864
1599	49728509	1435125	Active	19			18.08	0.831473
1600	49728511	3146524	Active	24			23.24	0.220671
1601	49728800	8296949	Inactive	0			-2.22	1.08597
1602	49729246	24792586	Inactive	0			-10.71	0.85294
1603	49729446	54691674	Inactive	3			3.08	0.943919
1604	49729463	1580366	Active	16			16.03	0.598251
1605	49729830	24792739	Active	21			20.84	1.94401
1606	49730053	54687089	Inactive	6			6.04	1.97798
1607	49730938	20923743	Active	20			19.48	0.381603
1608	49731062	15992615	Inactive	0			-4.16	1.28595
1609	49731431	24792840	Inactive	6			6.35	0.816334
1610	49731618	4207023	Inactive	0			-1.38	1.16481
1611	49731718	20957386	Active	17			16.61	0.646119
1612	49731854	5824720	Active	17			16.35	0.934835
1613	49731967	5876309	Active	19			18.89	1.28851
1614	49732529	24793205	Inactive	0			-1.59	1.48529
1615	49733037	1428441	Inactive	5			5.21	1.4223
1616	49733271	965782	Inactive	11			10.89	1.22522
1617	49733445	5442378	Inactive	13			13.26	2.0115
1618	49733783	455264	Inactive	2			2.45	0.75357
1619	49733900	6500118	Inactive	0			-2.64	1.38674
1620	49733940	24793460	Inactive	0			-4.16	0.290484
1621	49734151	3180432	Active	30			29.36	0.8881
1622	49734211	2908742	Inactive	13			13.24	1.10123
1623	49734628	5874293	Active	18			17.89	1.86639
1624	49734774	1428252	Active	21			20.47	0.918727
1625	49734933	4154497	Inactive	8			8.06	0.617498
1626	49735068	23605411	Inactive	0			-2.5	0.388163
1627	49735070	16033090	Active	22			21.74	1.16898
1628	49735129	6295077	Active	17			16.68	0.491491
1629	49735294	16023462	Inactive	0			-0.95	1.47177
1630	49735388	23605713	Active	22			21.79	1.16686
1631	49735864	24793705	Active	31			29.76	0.885351
1632	49736284	24793742	Inactive	0			-6.13	1.8881
1633	49736286	20970637	Active	30			29.14	1.59857
1634	49736480	20970638	Active	23			22.64	0.856311
1635	49736951	2993972	Inactive	0			-1.54	1.2411
1636	49737527	24794225	Inactive	0			-7.38	0.750347
1637	49815768	24816490	Inactive	0			-6.37	0.981807
1638	49815787	24816504	Active	19			18.96	1.61307
1639	49815809	24816521	Inactive	0			-23.21	1.00467
1640	49815818	1637842	Active	40			38.76	1.55576
1641	49816050	1934982	Inactive	15			15.02	0.380416
1642	49816113	6389620	Active	34			32.54	0.398101
1643	49816195	8016735	Inactive	0			-2.34	1.62973
1644	49816641	2917979	Active	21			20.7	0.614262
1645	49816644	2918433	Active	36			35.08	1.11792
1646	49817248	1923912	Inactive	11			10.55	1.54653
1647	49817265	3718577	Inactive	0			0.9	1.53472
1648	49817358	4310690	Active	23			21.89	1.46482
1649	49817393	24816794	Active	16			15.51	1.09104
1650	49817840	2908438	Active	17			16.9	0.822807
1651	49817864	2909351	Active	47			45.41	4.75076
1652	49818171	24817245	Inactive	0			-2.13	0.542139
1653	49818906	5512033	Active	21			20.51	0.502473
1654	49818987	2917753	Active	21			20.72	1.31735
1655	49819229	1257066	Active	24			23.54	2.17777
1656	49819438	5336355	Inactive	0			-2.04	0.977382
1657	49819754	4902571	Active	25			24.53	0.202076
1658	49820154	3338549	Active	38			36.75	1.03331
1659	49820210	3335953	Inactive	0			-2.86	0.329898
1660	49820288	9635654	Active	31			29.65	0.57001
1661	49820368	3795563	Active	41			39.33	1.32244
1662	49820432	4872167	Active	33			31.91	1.10364
1663	49820439	24818072	Active	32			31.28	1.19713
1664	49820701	6885722	Active	22			21.22	1.37123
1665	49820795	18083820	Active	33			32.21	0.573773
1666	49821178	3257365	Active	21			20.33	0.219068
1667	49821258	3291242	Active	31			30.18	1.37908
1668	49821389	1225752	Active	17			16.19	0.202261
1669	49822224	24818322	Inactive	0			0.95	0.46996
1670	49822615	2996556	Inactive	0			0.83	0.762555
1671	49822884	16406697	Active	31			30.24	1.09931
1672	49823056	7709245	Inactive	0			-2.44	1.49223
1673	49823088	4870133	Inactive	0			-1.43	1.41205
1674	49823294	6155246	Active	20			19.41	0.631499
1675	49823841	24818595	Active	25			24.56	1.38067
1676	49824404	24818748	Active	24			23.26	0.238281
1677	49824791	3662236	Inactive	12			11.96	1.35709
1678	49824933	6236937	Active	25			24.36	0.748707
1679	49825302	24818872	Inactive	0			0.02	0.50133
1680	49825397	2910228	Active	37			35.66	2.23051
1681	49825399	1334360	Active	17			16.65	1.54469
1682	49825440	2918794	Active	30			29.42	0.267122
1683	49825635	5432756	Active	38			36.16	0.503816
1684	49825701	4768672	Inactive	0			0.54	0.161051
1685	49825738	1294865	Inactive	0			0.58	1.0403
1686	49825843	24819045	Active	23			22.47	1.31777
1687	49826011	24819122	Active	42			40.51	0.118644
1688	49826046	3416059	Inactive	0			-5.59	0.382501
1689	49826994	1295575	Active	27			26.17	1.31276
1690	49827054	9563827	Active	29			27.75	0.963792
1691	49827128	24819553	Inactive	0			-2.91	1.28373
1692	49827535	1371285	Active	20			19.22	1.19482
1693	49828059	24819862	Inactive	8			7.61	1.29604
1694	49828116	24819894	Inactive	0			-1.91	0.694094
1695	49828298	5916262	Inactive	11			10.99	1.62698
1696	49828559	11905954	Inactive	7			7.31	0.506473
1697	49828608	24820022	Inactive	13			12.73	0.475381
1698	49829332	3496625	Active	34			32.63	0.968396
1699	49829387	3531704	Active	30			28.62	1.20598
1700	50085659	3317909	Active	28			26.91	0.553854
1701	50085711	4977513	Active	35			33.5	0.791578
1702	50085747	4308410	Active	27			26.44	0.70976
1703	50085759	5181542	Active	18			17.35	1.29191
1704	50085763	3566285	Inactive	14			13.88	0.996823
1705	50085879	5070065	Active	33			32.01	0.41824
1706	50085976	12303047	Inactive	13			13.11	1.49986
1707	50085986	3005572	Inactive	0			-8.69	0.888159
1708	50085995	20833062	Inactive	1			1.16	0.624981
1709	50086359	4669114	Active	17			16.25	0.583745
1710	50086380	3514089	Active	36			34.37	0.494434
1711	50086383	4908738	Inactive	14			14.19	1.70901
1712	50086472	4905842	Active	16			15.83	1.57808
1713	50086555	54686003	Inactive	0			-3.79	0.787941
1714	51085112	24891772	Active	17			16.88	0.815938
1715	51085114	24891776	Inactive	4			4.06	0.997501
1716	51085115	24891778	Inactive	6			6.53	1.14194
1717	51085118	24891784	Inactive	3			3.51	0.239205
1718	51085120	24891788	Inactive	11			11.32	0.934234
1719	51085127	24891802	Inactive	9			9.26	0.512302
1720	51085131	24891810	Inactive	5			5.43	0.731863
1721	51085148	24891836	Inactive	15			14.68	1.68819
1722	51085161	24891862	Active	20			19.05	0.794834
1723	51085271	4294966	Active	17			16.24	0.679078
1724	51085273	2155604	Active	35			34.11	1.57215
1725	51085275	2155679	Active	27			26.29	1.00198
1726	51085281	3436419	Active	27			25.91	0.731098
1727	51085513	4083470	Inactive	1			1.49	0.718266
1728	51085733	18575883	Inactive	14			13.45	1.79788
1729	51085954	18567614	Active	44			42.04	0.775523
1730	51086396	16833938	Active	24			22.84	1.22515
1731	51086423	24892090	Inactive	0			-3.12	1.07446
1732	51086854	18574507	Inactive	0			-3.07	1.48184
1733	51086862	18574508	Inactive	0			-2.54	1.31113
1734	51087146	24892212	Active	23			22.46	0.542592
1735	51087339	7533289	Active	21			20.9	1.07661
1736	51087566	16805989	Active	16			15.84	0.916384
1737	51087802	2051160	Inactive	8			8.38	0.515832
1738	51087804	4363012	Inactive	3			3.2	1.36909
1739	51087912	10787985	Inactive	0			-7.84	1.61596
1740	51088046	3244099	Active	26			24.79	1.11905
1741	51088974	2051169	Active	24			23.47	2.09756
1742	51089019	16441040	Active	20			19.5	0.384139
1743	51089229	7502810	Inactive	0			-3.04	0.659477
1744	51089350	3244121	Active	22			20.95	1.07282
1745	51089359	24892409	Inactive	0			-3.14	0.250401
1746	51089513	16822778	Inactive	4			4.35	1.98279
1747	51089634	24892464	Inactive	8			8.1	0.401516
1748	51089673	24892478	Active	21			20.13	0.636435
1749	51089742	56642851	Active	23			22.06	0.582678
1750	51089765	18567584	Active	19			18.85	0.461651
1751	51089817	24892529	Inactive	5			4.96	1.74199
1752	51089876	12647563	Inactive	0			-6.12	2.64624
1753	51089937	18575109	Active	22			21.47	1.49525
1754	51090352	16829903	Inactive	0			-4.73	2.48056
1755	51090609	3629579	Active	21			20.2	0.784439
1756	51090715	23704906	Inactive	13			12.83	0.836703
1757	51090746	5096777	Inactive	0			-4.16	0.145147
1758	51090779	4294967	Active	28			27.45	0.916619
1759	51090781	4294965	Inactive	13			12.48	1.50861
1760	51090808	18572141	Inactive	1			1.85	2.27833
1761	56314650	24978607	Active	35			33.5	0.900249
1762	56314665	5380465	Inactive	0			-0.95	1.4056
1763	56314731	24978638	Active	30			29.16	0.0497748
1764	56314795	16280566	Inactive	0			-3.03	0.451193
1765	56314808	16279295	Inactive	0			-3.25	0.976307
1766	56314820	9102552	Inactive	0			-2.1	1.18579
1767	56315135	7793869	Active	26			25.33	0.608174
1768	56315153	24978854	Inactive	0			0.27	0.567055
1769	56315287	9206462	Active	26			25.32	0.294402
1770	56315518	7168712	Inactive	0			0.69	1.09343
1771	56315608	7485399	Active	23			22.1	0.805301
1772	56315673	7998465	Inactive	12			12.29	1.08624
1773	56315725	16259070	Inactive	0			0.51	0.866218
1774	56315780	4856075	Inactive	0			0.03	1.86745
1775	56315956	16365183	Inactive	0			-5.37	0.209482
1776	56316484	24979394	Inactive	5			4.79	1.01126
1777	56316807	24687692	Inactive	0			0.22	0.772019
1778	56316833	24979631	Inactive	0			-5.87	0.916606
1779	56317285	24687655	Inactive	0			-3.57	1.08527
1780	56317313	18127589	Active	37			35.5	0.459421
1781	56317368	24979772	Inactive	4			4.18	0.438779
1782	56317478	24979859	Inactive	0			-1.61	0.663279
1783	56317614	24979952	Inactive	0			-1.3	0.0657944
1784	56317712	24980018	Inactive	0			-4.64	0.139711
1785	56317933	17564458	Active	38			37	0.709774
1786	56317951	7868862	Active	26			25.61	0.740227
1787	56318207	24980199	Inactive	0			-3.3	0.564615
1788	56318323	24980267	Inactive	0			-2.44	0.485367
1789	56318324	24980268	Inactive	2			2.36	0.644797
1790	56318411	24980313	Inactive	0			-3.46	0.727946
1791	56318447	24980340	Inactive	0			-1.23	1.16321
1792	56318555	16282702	Inactive	1			1.41	0.740865
1793	56318556	2627212	Inactive	0			-0.12	2.07618
1794	56318662	9110529	Inactive	0			-0.14	0.611082
1795	56318671	16282246	Inactive	3			3.79	0.89343
1796	56318877	7653921	Inactive	0			0.75	0.60596
1797	56318958	24980587	Inactive	0			-0.26	1.03413
1798	56319033	16285260	Active	44			42.55	1.06754
1799	56319374	24687805	Inactive	0			-3.03	0.427203
1800	56319504	24980788	Inactive	4			4.19	2.74895
1801	56319792	24980959	Inactive	0			-1.87	1.84642
1802	56319886	24981027	Inactive	0			-5.21	0.710911
1803	56319992	24981107	Inactive	0			-4.1	0.278334
1804	56320051	7871050	Inactive	0			-5.12	0.859037
1805	56320128	24688073	Active	33			32.1	1.0009
1806	56320131	24981189	Inactive	0			0.05	0.239447
1807	56320141	7841818	Inactive	0			-1.23	2.07376
1808	56320471	23663996	Active	45			43.47	0.594048
1809	56320767	54682936	Active	38			36.25	1.75929
1810	56320859	9642771	Inactive	11			10.64	1.80258
1811	56320885	31280	Inactive	0			-10.55	0.666504
1812	56320922	54682937	Inactive	0			-1.17	0.238736
1813	56321573	16385206	Inactive	0			-6.37	1.41668
1814	56322045	7852958	Active	31			29.99	0.380031
1815	56322071	24330911	Inactive	0			-0.89	1.63159
1816	56322140	24981956	Active	50			47.79	0.457988
1817	56322255	17393542	Active	26			25.13	1.29672
1818	56322272	7571349	Inactive	0			-0.59	1.92553
1819	56322280	24982020	Inactive	0			-2.32	0.67102
1820	56322291	24982028	Active	45			42.93	0.582402
1821	56322346	7677683	Inactive	0			-22.95	1.89797
1822	56322355	24982059	Inactive	0			-1.48	0.474541
1823	56322574	5709759	Inactive	0			-7.75	0.904506
1824	56322827	24982237	Inactive	0			-5.65	0.840904
1825	56323100	7998972	Inactive	2			2.84	1.39458
1826	56323254	18190088	Inactive	0			-19.51	1.48337
1827	56323306	16295797	Active	48			46.1	1.14984
1828	56323401	16550697	Active	36			34.73	0.915614
1829	56323408	24687719	Inactive	6			5.89	0.92708
1830	56323433	7821800	Inactive	0			-3.35	1.23885
1831	56323467	9083795	Inactive	0			-5.12	1.41203
1832	56323584	8123633	Active	30			28.98	0.690552
1833	56323588	24982533	Active	43			41.45	0.547695
1834	56323659	12303047	Inactive	15			15.07	1.51735
1835	56324350	16551099	Inactive	6			5.93	0.6453
1836	56324718	9552079	Inactive	5			4.96	3.8212
1837	56324858	24983145	Inactive	3			3.47	0.784902
1838	56324960	24983203	Inactive	0			0.05	1.14903
1839	56422267	25102370	Inactive	0			-13.02	1.19982
1840	56422432	65495	Active	21			20.07	1.21726
1841	56422437	54740927	Inactive	14			13.82	0.705732
1842	56422501	68553	Active	28			27.17	0.652156
1843	56422536	8605040	Active	29			27.78	1.57018
1844	56422550	3152768	Active	26			25.22	1.76787
1845	56422551	3152779	Active	31			29.69	0.74396
1846	56422552	3152781	Active	27			26.49	0.95029
1847	56422785	23687509	Inactive	15			15.03	1.57018
1848	56423591	3152775	Active	22			21.4	0.701254
1849	56423669	54691677	Inactive	0			0.92	0.477398
1850	56423681	25102651	Inactive	0			0.34	0.583291
1851	56423807	25102684	Inactive	11			10.64	1.51717
1852	56436644	3598	Active	23			22.16	1.29361
1853	56436664	24978583	Active	36			34.71	2.11414
1854	56436666	24978591	Active	26			25.63	0.251928
1855	56436667	24983040	Active	42			40.84	1.40851
1856	56436668	24983198	Active	47			45.19	1.65993
1857	56436669	24978594	Active	55			52.68	0.976244
1858	56436670	24978595	Inactive	9			8.77	0.342456
1859	56436672	24983210	Inactive	15			14.81	0.552587
1860	56436674	24978599	Active	57			55.12	0.681841
1861	56436675	24983199	Active	43			41.2	0.79083
1862	56436679	24978593	Active	38			36.94	0.224739
1863	56436680	24983196	Active	47			45.35	0.534021
1864	56436681	24978592	Active	51			48.89	1.1118
1865	56436683	24978587	Active	49			46.76	1.42714
1866	56436686	24983076	Active	51			49.27	0.672523
1867	56436687	24978589	Inactive	4			3.89	0.72843
1868	56436693	24983078	Active	31			30.14	0.664578
1869	56436768	24978567	Active	32			30.6	0.8696
1870	56436770	24978564	Active	23			21.95	1.5367
1871	56436772	24981563	Active	31			29.65	1.20412
1872	56436776	24978563	Inactive	13			12.46	1.54163
1873	56436777	24978568	Active	52			49.79	0.427714
1874	56436778	24983166	Inactive	0			-14.57	0.697036
1875	56436779	24983085	Inactive	14			13.45	1.91568
1876	56436780	24978571	Active	46			44.31	0.305278
1877	56463024	54682932	Inactive	7			7.26	2.38917
1878	56463027	47471	Active	29			27.83	1.2707
1879	56463066	11102	Active	36			34.77	0.828421
1880	56463093	5702238	Inactive	7			7.33	1.85228
1881	56463118	441336	Active	28			26.64	1.25094
1882	56463153	200103	Active	30			29.29	0.303623
1883	56463155	54736625	Inactive	8			8.01	1.49881
1884	56463279	25102595	Inactive	0			-0.29	0.266489
1885	56463282	644274	Active	37			35.25	1.1503
1886	56463387	16656470	Inactive	10			10.06	1.0674
1887	56463403	16656499	Active	22			21.03	0.557098
1888	56463407	16656087	Inactive	13			12.47	3.06371
1889	56463412	25102624	Inactive	12			11.85	1.605
1890	56463418	25102629	Inactive	12			12.28	0.441001
1891	56463420	25102631	Inactive	12			12.1	1.03852
1892	56463422	25102633	Active	16			15.58	0.811213
1893	56463536	8478	Inactive	0			0.35	0.429298
1894	56463559	4621	Inactive	0			-9.33	2.26816
1895	56463571	6769	Inactive	0			-0.37	0.764659
1896	56463619	5282106	Inactive	8			8.14	0.677935
1897	56463695	18968508	Active	30			28.74	1.30563
1898	56463710	3760	Active	19			18.36	0.455439
1899	56463724	16656173	Active	16			15.55	0.868178
1900	56463735	25102738	Inactive	14			13.58	0.683107
1901	56463790	16656471	Active	19			18.18	0.853615
1902	57255612	3573248	Inactive	7			7.02	1.16299
1903	57256297	4782304	Active	34			32.5	1.04845
1904	57256529	16328538	Active	28			27.26	1.71547
1905	57257227	25161462	Inactive	8			8.1	1.06084
1906	57257495	7767186	Active	29			28.5	0.557636
1907	57257640	22581360	Active	42			40.3	1.46537
1908	57259948	16321748	Inactive	3			2.97	0.866532
1909	57260148	25162926	Active	43			41.46	0.51456
1910	57260153	2202	Active	30			29.33	1.80788
1911	57260290	16318005	Active	23			22.69	1.42972
1912	57260767	16319238	Active	17			16.64	0.435576
1913	57262481	4853713	Active	33			31.79	0.962283
1914	57262495	4853613	Active	36			35.01	1.28572
1915	57262600	4680203	Inactive	15			14.55	1.01409
1916	57262661	6218073	Active	25			24.67	0.320473
1917	57263246	2443542	Inactive	8			8.47	0.238483
1918	57264296	93004	Active	48			46.22	0.367145
1919	57264299	6708701	Active	97			92.88	0.0959136
1920	57264304	25162990	Active	43			41.8	0.477133
1921	57264308	25162994	Active	41			39.13	0.353884
1922	57264309	25162995	Active	59			56.83	0.328005
1923	57264311	25162997	Active	29			28.47	0.476125
1924	57264314	25163000	Active	46			44.13	0.513959
1925	57264318	25163004	Inactive	12			11.46	0.215037
1926	57264320	25163006	Active	49			47.34	0.829356
1927	57264321	25163007	Active	53			50.91	1.85957
1928	57264505	25163023	Active	44			42.47	1.15533
1929	57264764	2483185	Inactive	12			11.54	1.61257
1930	57264772	16319236	Active	19			18.39	0.914184
1931	57264794	9115049	Active	32			30.49	0.962371
1932	57265724	16326306	Inactive	6			5.75	1.06501
1933	57266639	4853615	Active	39			37.14	0.601475
1934	57266640	25163050	Active	45			43.27	0.793607
1935	57267619	2483502	Active	21			20.83	1.93358
1936	57267785	16322885	Inactive	4			4.07	0.303358
1937	57269039	25163858	Active	29			28.13	0.286538
1938	74373423	56603523	Inactive	11			10.5	0.979837
1939	85146520	44142380	Active	25			24.64	1.2814
1940	85147146	44142955	Active	27			25.99	0.0448386
1941	85147433	44143212	Active	21			20.73	1.17638
1942	85148532	44143874	Inactive	4			4.48	0.77345
1943	85148936	44144130	Inactive	1			1.78	1.21211
1944	85149013	44144207	Active	38			36.62	0.374308
