# Supplementary material for: QEX: target-specific druglikeness filter enhances ligand-based virtual screening
Source: Mol Divers. 2018 Jul 3;23(1):11–8. doi: 10.1007/s11030-018-9842-3 (PMC6394530; doi:10.1007/s11030-018-9842-3)
Supplement: Supplementary file 7 — Supplementary material 7 (SDF 16132 kb) [file 11030_2018_9842_MOESM7_ESM.sdf]

842169
  -OEChem-12251501512D

 30 33  0     1  0  0  0  0  0999 V2000
   -5.9909   -0.8021    0.0000 S   0  0  0  0  0  0  0  0  0  0  0  0
   -7.8525    1.3572    0.0000 O   0  0  0  0  0  0  0  0  0  0  0  0
   -5.0447    4.5872    0.0000 N   0  0  0  0  0  0  0  0  0  0  0  0
   -4.0574    1.6344    0.0000 N   0  0  3  0  0  0  0  0  0  0  0  0
   -2.7643    5.4182    0.0000 N   0  0  0  0  0  0  0  0  0  0  0  0
   -5.0976    6.0863    0.0000 N   0  0  0  0  0  0  0  0  0  0  0  0
   -3.6883    6.5999    0.0000 N   0  0  0  0  0  0  0  0  0  0  0  0
   -3.6101    4.1949    0.0000 C   0  0  0  0  0  0  0  0  0  0  0  0
   -3.0943    2.7855    0.0000 C   0  0  3  0  0  0  0  0  0  0  0  0
   -1.6157    2.5279    0.0000 C   0  0  0  0  0  0  0  0  0  0  0  0
   -6.2178    3.6554    0.0000 C   0  0  0  0  0  0  0  0  0  0  0  0
   -3.5445    0.2240    0.0000 C   0  0  0  0  0  0  0  0  0  0  0  0
   -5.5359    1.8920    0.0000 C   0  0  0  0  0  0  0  0  0  0  0  0
   -0.6516    3.6770    0.0000 C   0  0  0  0  0  0  0  0  0  0  0  0
   -1.1027    1.1184    0.0000 C   0  0  0  0  0  0  0  0  0  0  0  0
   -4.5088   -0.9261    0.0000 C   0  0  0  0  0  0  0  0  0  0  0  0
   -6.4990    0.7409    0.0000 C   0  0  0  0  0  0  0  0  0  0  0  0
   -7.3343    4.0952    0.0000 C   0  0  0  0  0  0  0  0  0  0  0  0
   -6.0408    2.4685    0.0000 C   0  0  0  0  0  0  0  0  0  0  0  0
   -7.1570    2.9085    0.0000 C   0  0  0  0  0  0  0  0  0  0  0  0
    0.8256    3.4165    0.0000 C   0  0  0  0  0  0  0  0  0  0  0  0
    0.3745    0.8579    0.0000 C   0  0  0  0  0  0  0  0  0  0  0  0
    1.3387    2.0070    0.0000 C   0  0  0  0  0  0  0  0  0  0  0  0
   -4.1344   -2.3654    0.0000 C   0  0  0  0  0  0  0  0  0  0  0  0
   -6.6317   -0.7404    0.0000 C   0  0  0  0  0  0  0  0  0  0  0  0
   -6.5553   -2.1919    0.0000 C   0  0  0  0  0  0  0  0  0  0  0  0
   -5.4079   -3.1581    0.0000 C   0  0  0  0  0  0  0  0  0  0  0  0
   -8.8524    0.2390    0.0000 C   0  0  0  0  0  0  0  0  0  0  0  0
   -8.0978   -1.0574    0.0000 C   0  0  0  0  0  0  0  0  0  0  0  0
    2.5205    1.7986    0.0000 C   0  0  0  0  0  0  0  0  0  0  0  0
  1 16  1  0  0  0  0
  1 26  1  0  0  0  0
  2 17  1  0  0  0  0
  2 28  1  0  0  0  0
  3  6  1  0  0  0  0
  3  8  1  0  0  0  0
  3 11  1  0  0  0  0
  4  9  1  0  0  0  0
  4 12  1  0  0  0  0
  4 13  1  0  0  0  0
  5  7  1  0  0  0  0
  5  8  2  0  0  0  0
  6  7  2  0  0  0  0
  8  9  1  0  0  0  0
  9 10  1  0  0  0  0
 10 14  2  0  0  0  0
 10 15  1  0  0  0  0
 11 18  1  0  0  0  0
 11 19  1  0  0  0  0
 11 20  1  0  0  0  0
 12 16  1  0  0  0  0
 13 17  1  0  0  0  0
 14 21  1  0  0  0  0
 15 22  2  0  0  0  0
 16 24  2  0  0  0  0
 17 25  2  0  0  0  0
 21 23  2  0  0  0  0
 22 23  1  0  0  0  0
 23 30  1  0  0  0  0
 24 27  1  0  0  0  0
 25 29  1  0  0  0  0
 26 27  2  0  0  0  0
 28 29  2  0  0  0  0
M  END
> <PUBCHEM_COMPOUND_ID_TYPE>
0

> <PUBCHEM_TOTAL_CHARGE>
0

> <PUBCHEM_SUBSTANCE_ID>
842169

> <PUBCHEM_SUBSTANCE_VERSION>
5

> <PUBCHEM_EXT_DATASOURCE_NAME>
MLSMR

> <PUBCHEM_EXT_DATASOURCE_REGID>
MLS000075666

> <PUBCHEM_SUBSTANCE_COMMENT>
http://mlsmr.evotec.com/MLSMR_HomePage/pdf/pubchem_reference.pdf
MLSMR_SAMPLE_SUPPLIER: Asinex Ltd.
MLSMR_SUPPLIER_STRUCTURE_ID: ASN 05093458
MLSMR_COMPOUND_CLASS: DC

> <PUBCHEM_SUBSTANCE_SYNONYM>
MLS000075666
SMR000004017
[(1-tert-Butyl-1H-tetrazol-5-yl)-p-tolyl-methyl]-furan-2-ylmethyl-thiophen-2-ylmethyl-amine

> <PUBCHEM_XREF_EXT_ID>
MLS000075666

> <PUBCHEM_EXT_DATASOURCE_URL>
http://mlsmr.evotec.com/MLSMR_HomePage/

> <PUBCHEM_CID_ASSOCIATIONS>
644425  1

> <PUBCHEM_COORDINATE_TYPE>
1
3

> <PUBCHEM_BONDANNOTATIONS>
9  10  3

$$$$
842197
  -OEChem-12251501512D

 32 36  0     1  0  0  0  0  0999 V2000
    3.6321    1.3486    0.0000 O   0  0  0  0  0  0  0  0  0  0  0  0
    3.8890   -3.0026    0.0000 N   0  0  3  0  0  0  0  0  0  0  0  0
    1.2964    1.4973    0.0000 N   0  0  0  0  0  0  0  0  0  0  0  0
    6.3955   -6.1205    0.0000 N   0  0  0  0  0  0  0  0  0  0  0  0
    3.9685   -6.1121    0.0000 N   0  0  0  0  0  0  0  0  0  0  0  0
    5.9271   -7.5455    0.0000 N   0  0  0  0  0  0  0  0  0  0  0  0
    4.4271   -7.5403    0.0000 N   0  0  0  0  0  0  0  0  0  0  0  0
    2.5929   -0.7486    0.0000 C   0  0  0  0  0  0  0  0  0  0  0  0
    0.0000    0.7486    0.0000 C   0  0  0  0  0  0  0  0  0  0  0  0
    0.0000   -0.7486    0.0000 C   0  0  0  0  0  0  0  0  0  0  0  0
    2.5929    0.7486    0.0000 C   0  0  0  0  0  0  0  0  0  0  0  0
    1.2964   -1.4973    0.0000 C   0  0  0  0  0  0  0  0  0  0  0  0
    5.1850   -5.2565    0.0000 C   0  0  0  0  0  0  0  0  0  0  0  0
    3.8911   -1.5017    0.0000 C   0  0  0  0  0  0  0  0  0  0  0  0
   -1.2964    1.4973    0.0000 C   0  0  0  0  0  0  0  0  0  0  0  0
    2.5880   -3.7507    0.0000 C   0  0  0  0  0  0  0  0  0  0  0  0
    5.1872   -3.7556    0.0000 C   0  0  0  0  0  0  0  0  0  0  0  0
   -1.2964   -1.4973    0.0000 C   0  0  0  0  0  0  0  0  0  0  0  0
   -2.6111    0.7486    0.0000 C   0  0  0  0  0  0  0  0  0  0  0  0
    7.8194   -5.6545    0.0000 C   0  0  0  0  0  0  0  0  0  0  0  0
   -2.6111   -0.7486    0.0000 C   0  0  0  0  0  0  0  0  0  0  0  0
    2.4455   -5.2311    0.0000 C   0  0  0  0  0  0  0  0  0  0  0  0
    1.2385   -3.1255    0.0000 C   0  0  0  0  0  0  0  0  0  0  0  0
    8.9376   -6.6556    0.0000 C   0  0  0  0  0  0  0  0  0  0  0  0
   -1.2928    2.6973    0.0000 C   0  0  0  0  0  0  0  0  0  0  0  0
    0.9773   -5.5385    0.0000 C   0  0  0  0  0  0  0  0  0  0  0  0
    0.2313   -4.2371    0.0000 C   0  0  0  0  0  0  0  0  0  0  0  0
   10.3639   -6.1912    0.0000 C   0  0  0  0  0  0  0  0  0  0  0  0
    8.6268   -8.1232    0.0000 C   0  0  0  0  0  0  0  0  0  0  0  0
   11.4793   -7.1940    0.0000 C   0  0  0  0  0  0  0  0  0  0  0  0
    9.7423   -9.1261    0.0000 C   0  0  0  0  0  0  0  0  0  0  0  0
   11.1685   -8.6615    0.0000 C   0  0  0  0  0  0  0  0  0  0  0  0
  1 11  1  0  0  0  0
  2 14  1  0  0  0  0
  2 16  1  0  0  0  0
  2 17  1  0  0  0  0
  3  9  2  0  0  0  0
  3 11  1  0  0  0  0
  4  6  1  0  0  0  0
  4 13  1  0  0  0  0
  4 20  1  0  0  0  0
  5  7  1  0  0  0  0
  5 13  2  0  0  0  0
  6  7  2  0  0  0  0
  8 11  2  0  0  0  0
  8 12  1  0  0  0  0
  8 14  1  0  0  0  0
  9 10  1  0  0  0  0
  9 15  1  0  0  0  0
 10 12  2  0  0  0  0
 10 18  1  0  0  0  0
 13 17  1  0  0  0  0
 15 19  2  0  0  0  0
 15 25  1  0  0  0  0
 16 22  1  0  0  0  0
 16 23  1  0  0  0  0
 18 21  2  0  0  0  0
 19 21  1  0  0  0  0
 20 24  1  0  0  0  0
 22 26  1  0  0  0  0
 23 27  1  0  0  0  0
 24 28  2  0  0  0  0
 24 29  1  0  0  0  0
 26 27  1  0  0  0  0
 28 30  1  0  0  0  0
 29 31  2  0  0  0  0
 30 32  2  0  0  0  0
 31 32  1  0  0  0  0
M  END
> <PUBCHEM_COMPOUND_ID_TYPE>
0

> <PUBCHEM_TOTAL_CHARGE>
0

> <PUBCHEM_SUBSTANCE_ID>
842197

> <PUBCHEM_SUBSTANCE_VERSION>
5

> <PUBCHEM_EXT_DATASOURCE_NAME>
MLSMR

> <PUBCHEM_EXT_DATASOURCE_REGID>
MLS000026806

> <PUBCHEM_SUBSTANCE_COMMENT>
http://mlsmr.evotec.com/MLSMR_HomePage/pdf/pubchem_reference.pdf
MLSMR_SAMPLE_SUPPLIER: Asinex Ltd.
MLSMR_SUPPLIER_STRUCTURE_ID: ASN 04369420
MLSMR_COMPOUND_CLASS: DC

> <PUBCHEM_SUBSTANCE_SYNONYM>
3-{[(1-Benzyl-1H-tetrazol-5-ylmethyl)-cyclopentyl-amino]-methyl}-8-methyl-1H-quinolin-2-one
MLS000026806
SMR000003198

> <PUBCHEM_XREF_EXT_ID>
MLS000026806

> <PUBCHEM_EXT_DATASOURCE_URL>
http://mlsmr.evotec.com/MLSMR_HomePage/

> <PUBCHEM_CID_ASSOCIATIONS>
644452  1

> <PUBCHEM_COORDINATE_TYPE>
1
3

$$$$
842347
  -OEChem-12251501512D

 30 33  0     1  0  0  0  0  0999 V2000
    5.3991   -4.3654    0.0000 S   0  0  0  0  0  0  0  0  0  0  0  0
    3.1931   -6.2099    0.0000 N   0  0  0  0  0  0  0  0  0  0  0  0
    1.9041   -2.4227    0.0000 N   0  0  3  0  0  0  0  0  0  0  0  0
    0.9153   -5.3719    0.0000 N   0  0  0  0  0  0  0  0  0  0  0  0
    2.2655   -7.3887    0.0000 N   0  0  0  0  0  0  0  0  0  0  0  0
    0.8577   -6.8708    0.0000 N   0  0  0  0  0  0  0  0  0  0  0  0
   -0.9739    1.0360    0.0000 N   0  0  0  0  0  0  0  0  0  0  0  0
    2.3511   -4.9840    0.0000 C   0  0  0  0  0  0  0  0  0  0  0  0
    2.8664   -3.5744    0.0000 C   0  0  3  0  0  0  0  0  0  0  0  0
    4.3448   -3.3164    0.0000 C   0  0  0  0  0  0  0  0  0  0  0  0
    4.6905   -6.2559    0.0000 C   0  0  0  0  0  0  0  0  0  0  0  0
    0.4250   -2.6777    0.0000 C   0  0  0  0  0  0  0  0  0  0  0  0
    2.4194   -1.0131    0.0000 C   0  0  0  0  0  0  0  0  0  0  0  0
    4.9850   -1.9739    0.0000 C   0  0  0  0  0  0  0  0  0  0  0  0
   -0.5360   -1.5250    0.0000 C   0  0  0  0  0  0  0  0  0  0  0  0
    3.8976   -0.7537    0.0000 C   0  0  0  0  0  0  0  0  0  0  0  0
    5.2591   -7.3127    0.0000 C   0  0  0  0  0  0  0  0  0  0  0  0
    5.3218   -5.2354    0.0000 C   0  0  0  0  0  0  0  0  0  0  0  0
    5.8900   -6.2922    0.0000 C   0  0  0  0  0  0  0  0  0  0  0  0
    6.7257   -3.6653    0.0000 C   0  0  0  0  0  0  0  0  0  0  0  0
    6.4698   -2.1873    0.0000 C   0  0  0  0  0  0  0  0  0  0  0  0
   -0.0157   -0.1180    0.0000 C   0  0  0  0  0  0  0  0  0  0  0  0
   -2.0146   -1.7777    0.0000 C   0  0  0  0  0  0  0  0  0  0  0  0
    3.9019    0.7463    0.0000 C   0  0  0  0  0  0  0  0  0  0  0  0
    5.1945   -1.5074    0.0000 C   0  0  0  0  0  0  0  0  0  0  0  0
   -2.9728   -0.6236    0.0000 C   0  0  0  0  0  0  0  0  0  0  0  0
    5.2031    1.4926    0.0000 C   0  0  0  0  0  0  0  0  0  0  0  0
    6.4957   -0.7611    0.0000 C   0  0  0  0  0  0  0  0  0  0  0  0
   -2.4525    0.7832    0.0000 C   0  0  0  0  0  0  0  0  0  0  0  0
    6.4999    0.7389    0.0000 C   0  0  0  0  0  0  0  0  0  0  0  0
  1 10  1  0  0  0  0
  1 20  1  0  0  0  0
  2  5  1  0  0  0  0
  2  8  1  0  0  0  0
  2 11  1  0  0  0  0
  3  9  1  0  0  0  0
  3 12  1  0  0  0  0
  3 13  1  0  0  0  0
  4  6  1  0  0  0  0
  4  8  2  0  0  0  0
  5  6  2  0  0  0  0
  7 22  2  0  0  0  0
  7 29  1  0  0  0  0
  8  9  1  0  0  0  0
  9 10  1  0  0  0  0
 10 14  2  0  0  0  0
 11 17  1  0  0  0  0
 11 18  1  0  0  0  0
 11 19  1  0  0  0  0
 12 15  1  0  0  0  0
 13 16  1  0  0  0  0
 14 21  1  0  0  0  0
 15 22  1  0  0  0  0
 15 23  2  0  0  0  0
 16 24  2  0  0  0  0
 16 25  1  0  0  0  0
 20 21  2  0  0  0  0
 23 26  1  0  0  0  0
 24 27  1  0  0  0  0
 25 28  2  0  0  0  0
 26 29  2  0  0  0  0
 27 30  2  0  0  0  0
 28 30  1  0  0  0  0
M  END
> <PUBCHEM_COMPOUND_ID_TYPE>
0

> <PUBCHEM_TOTAL_CHARGE>
0

> <PUBCHEM_SUBSTANCE_ID>
842347

> <PUBCHEM_SUBSTANCE_VERSION>
5

> <PUBCHEM_EXT_DATASOURCE_NAME>
MLSMR

> <PUBCHEM_EXT_DATASOURCE_REGID>
MLS000033738

> <PUBCHEM_SUBSTANCE_COMMENT>
http://mlsmr.evotec.com/MLSMR_HomePage/pdf/pubchem_reference.pdf
MLSMR_SAMPLE_SUPPLIER: Asinex Ltd.
MLSMR_SUPPLIER_STRUCTURE_ID: ASN 05087902
MLSMR_COMPOUND_CLASS: DC

> <PUBCHEM_SUBSTANCE_SYNONYM>
Benzyl-[(1-tert-butyl-1H-tetrazol-5-yl)-thiophen-2-yl-methyl]-pyridin-3-ylmethyl-amine
MLS000033738
SMR000004009

> <PUBCHEM_XREF_EXT_ID>
MLS000033738

> <PUBCHEM_EXT_DATASOURCE_URL>
http://mlsmr.evotec.com/MLSMR_HomePage/

> <PUBCHEM_CID_ASSOCIATIONS>
644605  1

> <PUBCHEM_COORDINATE_TYPE>
1
3

> <PUBCHEM_BONDANNOTATIONS>
9  8  3

$$$$
842476
  -OEChem-12251501512D

 22 25  0     0  0  0  0  0  0999 V2000
   -0.9876   -1.5720    0.0000 S   0  0  0  0  0  0  0  0  0  0  0  0
    1.9628    5.2965    0.0000 S   0  0  0  0  0  0  0  0  0  0  0  0
   -0.2419    0.7054    0.0000 N   0  0  0  0  0  0  0  0  0  0  0  0
    1.7333   -0.7256    0.0000 N   0  0  0  0  0  0  0  0  0  0  0  0
   -0.1241    4.0572    0.0000 N   0  0  0  0  0  0  0  0  0  0  0  0
   -0.2931    6.7248    0.0000 N   0  0  0  0  0  0  0  0  0  0  0  0
   -0.3182    9.3250    0.0000 N   0  0  0  0  0  0  0  0  0  0  0  0
    0.9876    1.5922    0.0000 C   0  0  0  0  0  0  0  0  0  0  0  0
    0.2217   -0.7054    0.0000 C   0  0  0  0  0  0  0  0  0  0  0  0
    1.0015    3.0929    0.0000 C   0  0  0  0  0  0  0  0  0  0  0  0
    2.1968    0.6852    0.0000 C   0  0  0  0  0  0  0  0  0  0  0  0
   -1.7333    0.7457    0.0000 C   0  0  0  0  0  0  0  0  0  0  0  0
    0.4692    5.4349    0.0000 C   0  0  0  0  0  0  0  0  0  0  0  0
    2.2926    3.8332    0.0000 C   0  0  0  0  0  0  0  0  0  0  0  0
   -2.1968   -0.7054    0.0000 C   0  0  0  0  0  0  0  0  0  0  0  0
    3.3415    1.0455    0.0000 C   0  0  0  0  0  0  0  0  0  0  0  0
    0.4431    8.0326    0.0000 C   0  0  0  0  0  0  0  0  0  0  0  0
    1.9431    8.0458    0.0000 C   0  0  0  0  0  0  0  0  0  0  0  0
    2.6817    9.3514    0.0000 C   0  0  0  0  0  0  0  0  0  0  0  0
    0.4203   10.6306    0.0000 C   0  0  0  0  0  0  0  0  0  0  0  0
    1.9203   10.6438    0.0000 C   0  0  0  0  0  0  0  0  0  0  0  0
    3.8816    9.3620    0.0000 C   0  0  0  0  0  0  0  0  0  0  0  0
  1  9  1  0  0  0  0
  1 15  1  0  0  0  0
  2 13  1  0  0  0  0
  2 14  1  0  0  0  0
  3  8  1  0  0  0  0
  3  9  1  0  0  0  0
  3 12  1  0  0  0  0
  4  9  2  0  0  0  0
  4 11  1  0  0  0  0
  5 10  1  0  0  0  0
  5 13  2  0  0  0  0
  6 13  1  0  0  0  0
  6 17  1  0  0  0  0
  7 17  1  0  0  0  0
  7 20  2  0  0  0  0
  8 10  1  0  0  0  0
  8 11  2  0  0  0  0
 10 14  2  0  0  0  0
 11 16  1  0  0  0  0
 12 15  2  0  0  0  0
 17 18  2  0  0  0  0
 18 19  1  0  0  0  0
 19 21  2  0  0  0  0
 19 22  1  0  0  0  0
 20 21  1  0  0  0  0
M  END
> <PUBCHEM_COMPOUND_ID_TYPE>
0

> <PUBCHEM_TOTAL_CHARGE>
0

> <PUBCHEM_SUBSTANCE_ID>
842476

> <PUBCHEM_SUBSTANCE_VERSION>
5

> <PUBCHEM_EXT_DATASOURCE_NAME>
MLSMR

> <PUBCHEM_EXT_DATASOURCE_REGID>
MLS000034327

> <PUBCHEM_SUBSTANCE_COMMENT>
http://mlsmr.evotec.com/MLSMR_HomePage/pdf/pubchem_reference.pdf
MLSMR_SAMPLE_SUPPLIER: Asinex Ltd.
MLSMR_SUPPLIER_STRUCTURE_ID: BAS 01247499
MLSMR_COMPOUND_CLASS: DC

> <PUBCHEM_SUBSTANCE_SYNONYM>
MLS000034327
SMR000010233
[4-(6-Methyl-imidazo[2,1-b]thiazol-5-yl)-thiazol-2-yl]-(4-methyl-pyridin-2-yl)-amine

> <PUBCHEM_XREF_EXT_ID>
MLS000034327

> <PUBCHEM_EXT_DATASOURCE_URL>
http://mlsmr.evotec.com/MLSMR_HomePage/

> <PUBCHEM_CID_ASSOCIATIONS>
644740  1

> <PUBCHEM_COORDINATE_TYPE>
1
3

$$$$
842618
  -OEChem-12251501512D

 31 34  0     1  0  0  0  0  0999 V2000
    2.6003   -1.4977    0.0000 O   0  0  0  0  0  0  0  0  0  0  0  0
   -1.4469   -5.2297    0.0000 N   0  0  0  0  0  0  0  0  0  0  0  0
    1.2953   -3.7535    0.0000 N   0  0  0  0  0  0  0  0  0  0  0  0
   -2.6531   -3.1237    0.0000 N   0  0  0  0  0  0  0  0  0  0  0  0
   -2.9152   -5.5365    0.0000 N   0  0  0  0  0  0  0  0  0  0  0  0
   -3.6607   -4.2349    0.0000 N   0  0  0  0  0  0  0  0  0  0  0  0
    3.8929   -5.2545    0.0000 N   0  0  0  0  0  0  0  0  0  0  0  0
    9.0864   -3.7429    0.0000 N   0  0  0  0  0  0  0  0  0  0  0  0
   -0.0031   -3.0008    0.0000 C   0  0  3  0  0  0  0  0  0  0  0  0
   -1.3039   -3.7494    0.0000 C   0  0  0  0  0  0  0  0  0  0  0  0
    0.0000   -1.5000    0.0000 C   0  0  0  0  0  0  0  0  0  0  0  0
   -0.3294   -6.2275    0.0000 C   0  0  0  0  0  0  0  0  0  0  0  0
    1.2990   -0.7500    0.0000 C   0  0  0  0  0  0  0  0  0  0  0  0
   -1.2990   -0.7500    0.0000 C   0  0  0  0  0  0  0  0  0  0  0  0
    1.2948   -5.2535    0.0000 C   0  0  0  0  0  0  0  0  0  0  0  0
    2.5947   -3.0040    0.0000 C   0  0  0  0  0  0  0  0  0  0  0  0
    1.2990    0.7500    0.0000 C   0  0  0  0  0  0  0  0  0  0  0  0
    2.5936   -6.0040    0.0000 C   0  0  0  0  0  0  0  0  0  0  0  0
    3.8935   -3.7545    0.0000 C   0  0  0  0  0  0  0  0  0  0  0  0
   -0.5731   -7.4025    0.0000 C   0  0  0  0  0  0  0  0  0  0  0  0
    0.8102   -5.8515    0.0000 C   0  0  0  0  0  0  0  0  0  0  0  0
    0.5662   -7.0263    0.0000 C   0  0  0  0  0  0  0  0  0  0  0  0
   -1.2990    0.7500    0.0000 C   0  0  0  0  0  0  0  0  0  0  0  0
    0.0000    1.5000    0.0000 C   0  0  0  0  0  0  0  0  0  0  0  0
    5.1939   -6.0027    0.0000 C   0  0  0  0  0  0  0  0  0  0  0  0
    6.4929   -5.2510    0.0000 C   0  0  0  0  0  0  0  0  0  0  0  0
    3.6387   -0.8963    0.0000 C   0  0  0  0  0  0  0  0  0  0  0  0
    7.7943   -5.9969    0.0000 C   0  0  0  0  0  0  0  0  0  0  0  0
    6.4883   -3.7509    0.0000 C   0  0  0  0  0  0  0  0  0  0  0  0
    9.0910   -5.2429    0.0000 C   0  0  0  0  0  0  0  0  0  0  0  0
    7.7851   -2.9969    0.0000 C   0  0  0  0  0  0  0  0  0  0  0  0
  1 13  1  0  0  0  0
  1 27  1  0  0  0  0
  2  5  1  0  0  0  0
  2 10  1  0  0  0  0
  2 12  1  0  0  0  0
  3  9  1  0  0  0  0
  3 15  1  0  0  0  0
  3 16  1  0  0  0  0
  4  6  1  0  0  0  0
  4 10  2  0  0  0  0
  5  6  2  0  0  0  0
  7 18  1  0  0  0  0
  7 19  1  0  0  0  0
  7 25  1  0  0  0  0
  8 30  2  0  0  0  0
  8 31  1  0  0  0  0
  9 10  1  0  0  0  0
  9 11  1  0  0  0  0
 11 13  1  0  0  0  0
 11 14  2  0  0  0  0
 12 20  1  0  0  0  0
 12 21  1  0  0  0  0
 12 22  1  0  0  0  0
 13 17  2  0  0  0  0
 14 23  1  0  0  0  0
 15 18  1  0  0  0  0
 16 19  1  0  0  0  0
 17 24  1  0  0  0  0
 23 24  2  0  0  0  0
 25 26  1  0  0  0  0
 26 28  2  0  0  0  0
 26 29  1  0  0  0  0
 28 30  1  0  0  0  0
 29 31  2  0  0  0  0
M  END
> <PUBCHEM_COMPOUND_ID_TYPE>
0

> <PUBCHEM_TOTAL_CHARGE>
0

> <PUBCHEM_SUBSTANCE_ID>
842618

> <PUBCHEM_SUBSTANCE_VERSION>
5

> <PUBCHEM_EXT_DATASOURCE_NAME>
MLSMR

> <PUBCHEM_EXT_DATASOURCE_REGID>
MLS000070837

> <PUBCHEM_SUBSTANCE_COMMENT>
http://mlsmr.evotec.com/MLSMR_HomePage/pdf/pubchem_reference.pdf
MLSMR_SAMPLE_SUPPLIER: Asinex Ltd.
MLSMR_SUPPLIER_STRUCTURE_ID: ASN 05552432
MLSMR_COMPOUND_CLASS: DC

> <PUBCHEM_SUBSTANCE_SYNONYM>
1-[(1-tert-Butyl-1H-tetrazol-5-yl)-(2-methoxy-phenyl)-methyl]-4-pyridin-4-ylmethyl-piperazine
MLS000070837
SMR000004876

> <PUBCHEM_XREF_EXT_ID>
MLS000070837

> <PUBCHEM_EXT_DATASOURCE_URL>
http://mlsmr.evotec.com/MLSMR_HomePage/

> <PUBCHEM_CID_ASSOCIATIONS>
644890  1

> <PUBCHEM_COORDINATE_TYPE>
1
3

> <PUBCHEM_BONDANNOTATIONS>
9  11  3

$$$$
842827
  -OEChem-12251501512D

 33 37  0     1  0  0  0  0  0999 V2000
   -0.9991    2.7132    0.0000 O   0  0  0  0  0  0  0  0  0  0  0  0
   -8.5531   -1.3291    0.0000 O   0  0  0  0  0  0  0  0  0  0  0  0
    1.7138   -1.2033    0.0000 N   0  0  0  0  0  0  0  0  0  0  0  0
   -1.0028   -1.5132    0.0000 N   0  0  0  0  0  0  0  0  0  0  0  0
   -2.3155    0.7475    0.0000 N   0  0  0  0  0  0  0  0  0  0  0  0
    1.7138    1.2033    0.0000 N   0  0  0  0  0  0  0  0  0  0  0  0
    2.5889    0.0182    0.0000 N   0  0  0  0  0  0  0  0  0  0  0  0
   -6.2150   -1.4893    0.0000 N   0  0  0  0  0  0  0  0  0  0  0  0
    0.2917   -0.7475    0.0000 C   0  0  0  0  0  0  0  0  0  0  0  0
    0.2917    0.7475    0.0000 C   0  0  0  0  0  0  0  0  0  0  0  0
   -2.3155   -0.7475    0.0000 C   0  0  0  0  0  0  0  0  0  0  0  0
   -1.0028    1.5132    0.0000 C   0  0  0  0  0  0  0  0  0  0  0  0
   -3.6168   -1.4950    0.0000 C   0  0  3  0  0  0  0  0  0  0  0  0
    2.1855   -2.6254    0.0000 C   0  0  0  0  0  0  0  0  0  0  0  0
   -4.9143   -0.7422    0.0000 C   0  0  0  0  0  0  0  0  0  0  0  0
    3.6552   -2.9294    0.0000 C   0  0  0  0  0  0  0  0  0  0  0  0
   -3.6203   -2.9951    0.0000 C   0  0  0  0  0  0  0  0  0  0  0  0
   -7.5115   -0.7333    0.0000 C   0  0  0  0  0  0  0  0  0  0  0  0
    4.1295   -4.3524    0.0000 C   0  0  0  0  0  0  0  0  0  0  0  0
   -6.2184   -2.9893    0.0000 C   0  0  0  0  0  0  0  0  0  0  0  0
   -4.9210   -3.7422    0.0000 C   0  0  0  0  0  0  0  0  0  0  0  0
    4.6506   -1.8071    0.0000 C   0  0  0  0  0  0  0  0  0  0  0  0
   -7.5060    0.7675    0.0000 C   0  0  0  0  0  0  0  0  0  0  0  0
    6.1201   -2.1080    0.0000 C   0  0  0  0  0  0  0  0  0  0  0  0
    5.5991   -4.6533    0.0000 C   0  0  0  0  0  0  0  0  0  0  0  0
    6.5944   -3.5310    0.0000 C   0  0  0  0  0  0  0  0  0  0  0  0
   -8.8007    1.5250    0.0000 C   0  0  0  0  0  0  0  0  0  0  0  0
   -6.2027    1.5102    0.0000 C   0  0  0  0  0  0  0  0  0  0  0  0
    3.3333   -5.2502    0.0000 C   0  0  0  0  0  0  0  0  0  0  0  0
   -8.7922    3.0250    0.0000 C   0  0  0  0  0  0  0  0  0  0  0  0
   -6.1941    3.0102    0.0000 C   0  0  0  0  0  0  0  0  0  0  0  0
    6.9164   -1.2102    0.0000 C   0  0  0  0  0  0  0  0  0  0  0  0
   -7.4889    3.7676    0.0000 C   0  0  0  0  0  0  0  0  0  0  0  0
  1 12  1  0  0  0  0
  2 18  2  0  0  0  0
  3  7  1  0  0  0  0
  3  9  1  0  0  0  0
  3 14  1  0  0  0  0
  4  9  2  0  0  0  0
  4 11  1  0  0  0  0
  5 11  2  0  0  0  0
  5 12  1  0  0  0  0
  6  7  2  0  0  0  0
  6 10  1  0  0  0  0
  8 15  1  0  0  0  0
  8 18  1  0  0  0  0
  8 20  1  0  0  0  0
  9 10  1  0  0  0  0
 10 12  2  0  0  0  0
 11 13  1  0  0  0  0
 13 15  1  0  0  0  0
 13 17  1  0  0  0  0
 14 16  1  0  0  0  0
 16 19  1  0  0  0  0
 16 22  2  0  0  0  0
 17 21  1  0  0  0  0
 18 23  1  0  0  0  0
 19 25  2  0  0  0  0
 19 29  1  0  0  0  0
 20 21  1  0  0  0  0
 22 24  1  0  0  0  0
 23 27  1  0  0  0  0
 23 28  1  0  0  0  0
 24 26  2  0  0  0  0
 24 32  1  0  0  0  0
 25 26  1  0  0  0  0
 27 30  1  0  0  0  0
 28 31  1  0  0  0  0
 30 33  1  0  0  0  0
 31 33  1  0  0  0  0
M  END
> <PUBCHEM_COMPOUND_ID_TYPE>
0

> <PUBCHEM_TOTAL_CHARGE>
0

> <PUBCHEM_SUBSTANCE_ID>
842827

> <PUBCHEM_SUBSTANCE_VERSION>
5

> <PUBCHEM_EXT_DATASOURCE_NAME>
MLSMR

> <PUBCHEM_EXT_DATASOURCE_REGID>
MLS000069047

> <PUBCHEM_SUBSTANCE_COMMENT>
http://mlsmr.evotec.com/MLSMR_HomePage/pdf/pubchem_reference.pdf
MLSMR_SAMPLE_SUPPLIER: Asinex Ltd.
MLSMR_SUPPLIER_STRUCTURE_ID: ASN 06918578
MLSMR_COMPOUND_CLASS: DC

> <PUBCHEM_SUBSTANCE_SYNONYM>
Cyclohexyl-{3-[3-(2,5-dimethyl-benzyl)-7-hydroxy-3H-[1,2,3]triazolo[4,5-d]pyrimidin-5-yl]-piperidin-1-yl}-methanone
MLS000069047
SMR000007406

> <PUBCHEM_XREF_EXT_ID>
MLS000069047

> <PUBCHEM_EXT_DATASOURCE_URL>
http://mlsmr.evotec.com/MLSMR_HomePage/

> <PUBCHEM_CID_ASSOCIATIONS>
645099  1

> <PUBCHEM_COORDINATE_TYPE>
1
3

> <PUBCHEM_BONDANNOTATIONS>
13  11  3

$$$$
843147
  -OEChem-12251501512D

 31 34  0     1  0  0  0  0  0999 V2000
    1.3821   -3.8632    0.0000 N   0  0  0  0  0  0  0  0  0  0  0  0
    1.2990   -0.7500    0.0000 N   0  0  0  0  0  0  0  0  0  0  0  0
    3.8091   -3.8623    0.0000 N   0  0  0  0  0  0  0  0  0  0  0  0
    1.8461   -5.2897    0.0000 N   0  0  0  0  0  0  0  0  0  0  0  0
    3.3461   -5.2891    0.0000 N   0  0  0  0  0  0  0  0  0  0  0  0
    8.8312   -2.1186    0.0000 N   0  0  0  0  0  0  0  0  0  0  0  0
    2.5952   -3.0030    0.0000 C   0  0  0  0  0  0  0  0  0  0  0  0
    2.5977   -1.5021    0.0000 C   0  0  3  0  0  0  0  0  0  0  0  0
    3.8983   -0.7531    0.0000 C   0  0  0  0  0  0  0  0  0  0  0  0
   -0.0394   -3.3899    0.0000 C   0  0  0  0  0  0  0  0  0  0  0  0
    5.1951   -1.5070    0.0000 C   0  0  0  0  0  0  0  0  0  0  0  0
    1.2990    0.7500    0.0000 C   0  0  0  0  0  0  0  0  0  0  0  0
    0.0000   -1.5000    0.0000 C   0  0  0  0  0  0  0  0  0  0  0  0
    3.9029    0.7470    0.0000 C   0  0  0  0  0  0  0  0  0  0  0  0
    6.4964   -0.7610    0.0000 C   0  0  0  0  0  0  0  0  0  0  0  0
   -1.2990    0.7500    0.0000 C   0  0  0  0  0  0  0  0  0  0  0  0
    0.0000    1.5000    0.0000 C   0  0  0  0  0  0  0  0  0  0  0  0
   -1.2990   -0.7500    0.0000 C   0  0  0  0  0  0  0  0  0  0  0  0
   -0.9375   -4.1858    0.0000 C   0  0  0  0  0  0  0  0  0  0  0  0
   -0.2799   -2.2143    0.0000 C   0  0  0  0  0  0  0  0  0  0  0  0
   -1.1777   -3.0102    0.0000 C   0  0  0  0  0  0  0  0  0  0  0  0
    5.2043    1.4930    0.0000 C   0  0  0  0  0  0  0  0  0  0  0  0
    6.5010    0.7390    0.0000 C   0  0  0  0  0  0  0  0  0  0  0  0
   -2.6003    1.4977    0.0000 C   0  0  0  0  0  0  0  0  0  0  0  0
    7.7939   -1.5154    0.0000 C   0  0  0  0  0  0  0  0  0  0  0  0
   -3.8990    0.7455    0.0000 C   0  0  0  0  0  0  0  0  0  0  0  0
   -5.2007    1.4909    0.0000 C   0  0  0  0  0  0  0  0  0  0  0  0
   -3.8939   -0.7546    0.0000 C   0  0  0  0  0  0  0  0  0  0  0  0
   -6.4972    0.7364    0.0000 C   0  0  0  0  0  0  0  0  0  0  0  0
   -5.1903   -1.5091    0.0000 C   0  0  0  0  0  0  0  0  0  0  0  0
   -6.4920   -0.7636    0.0000 C   0  0  0  0  0  0  0  0  0  0  0  0
  1  4  1  0  0  0  0
  1  7  1  0  0  0  0
  1 10  1  0  0  0  0
  2  8  1  0  0  0  0
  2 12  1  0  0  0  0
  2 13  1  0  0  0  0
  3  5  1  0  0  0  0
  3  7  2  0  0  0  0
  4  5  2  0  0  0  0
  6 25  3  0  0  0  0
  7  8  1  0  0  0  0
  8  9  1  0  0  0  0
  9 11  1  0  0  0  0
  9 14  2  0  0  0  0
 10 19  1  0  0  0  0
 10 20  1  0  0  0  0
 10 21  1  0  0  0  0
 11 15  2  0  0  0  0
 12 17  1  0  0  0  0
 13 18  1  0  0  0  0
 14 22  1  0  0  0  0
 15 23  1  0  0  0  0
 15 25  1  0  0  0  0
 16 17  1  0  0  0  0
 16 18  1  0  0  0  0
 16 24  1  0  0  0  0
 22 23  2  0  0  0  0
 24 26  1  0  0  0  0
 26 27  2  0  0  0  0
 26 28  1  0  0  0  0
 27 29  1  0  0  0  0
 28 30  2  0  0  0  0
 29 31  2  0  0  0  0
 30 31  1  0  0  0  0
M  END
> <PUBCHEM_COMPOUND_ID_TYPE>
0

> <PUBCHEM_TOTAL_CHARGE>
0

> <PUBCHEM_SUBSTANCE_ID>
843147

> <PUBCHEM_SUBSTANCE_VERSION>
5

> <PUBCHEM_EXT_DATASOURCE_NAME>
MLSMR

> <PUBCHEM_EXT_DATASOURCE_REGID>
MLS000069103

> <PUBCHEM_SUBSTANCE_COMMENT>
http://mlsmr.evotec.com/MLSMR_HomePage/pdf/pubchem_reference.pdf
MLSMR_SAMPLE_SUPPLIER: Asinex Ltd.
MLSMR_SUPPLIER_STRUCTURE_ID: ASN 07879680
MLSMR_COMPOUND_CLASS: DC

> <PUBCHEM_SUBSTANCE_SYNONYM>
3-[(4-Benzyl-piperidin-1-yl)-(1-tert-butyl-1H-tetrazol-5-yl)-methyl]-benzonitrile
MLS000069103
SMR000008222

> <PUBCHEM_XREF_EXT_ID>
MLS000069103

> <PUBCHEM_EXT_DATASOURCE_URL>
http://mlsmr.evotec.com/MLSMR_HomePage/

> <PUBCHEM_CID_ASSOCIATIONS>
645425  1

> <PUBCHEM_COORDINATE_TYPE>
1
3

> <PUBCHEM_BONDANNOTATIONS>
8  7  3

$$$$
843340
  -OEChem-12251501512D

 30 34  0     0  0  0  0  0  0999 V2000
    6.4759    4.0724    0.0000 O   0  0  0  0  0  0  0  0  0  0  0  0
    2.0351    5.5606    0.0000 O   0  0  0  0  0  0  0  0  0  0  0  0
   -3.6187    1.4919    0.0000 O   0  0  0  0  0  0  0  0  0  0  0  0
   -5.0779    5.2168    0.0000 O   0  0  0  0  0  0  0  0  0  0  0  0
   -2.5905    3.5979    0.0000 O   0  0  0  0  0  0  0  0  0  0  0  0
    4.1182    4.3614    0.0000 N   0  0  0  0  0  0  0  0  0  0  0  0
    1.7138   -1.2033    0.0000 N   0  0  0  0  0  0  0  0  0  0  0  0
    5.5378    6.2854    0.0000 C   0  0  0  0  0  0  0  0  0  0  0  0
    4.1210    6.7627    0.0000 C   0  0  0  0  0  0  0  0  0  0  0  0
    5.5158    4.7922    0.0000 C   0  0  0  0  0  0  0  0  0  0  0  0
    3.2351    5.5605    0.0000 C   0  0  0  0  0  0  0  0  0  0  0  0
    0.2917    0.7475    0.0000 C   0  0  0  0  0  0  0  0  0  0  0  0
    1.7138    1.2033    0.0000 C   0  0  0  0  0  0  0  0  0  0  0  0
    0.2917   -0.7475    0.0000 C   0  0  0  0  0  0  0  0  0  0  0  0
    3.6500    2.9355    0.0000 C   0  0  0  0  0  0  0  0  0  0  0  0
    2.1812    2.6271    0.0000 C   0  0  0  0  0  0  0  0  0  0  0  0
    6.6767    7.2677    0.0000 C   0  0  0  0  0  0  0  0  0  0  0  0
    3.8086    8.2338    0.0000 C   0  0  0  0  0  0  0  0  0  0  0  0
   -1.0028    1.5132    0.0000 C   0  0  0  0  0  0  0  0  0  0  0  0
   -2.3155    0.7475    0.0000 C   0  0  0  0  0  0  0  0  0  0  0  0
    2.5889    0.0182    0.0000 C   0  0  0  0  0  0  0  0  0  0  0  0
   -1.0028   -1.5132    0.0000 C   0  0  0  0  0  0  0  0  0  0  0  0
   -2.3155   -0.7475    0.0000 C   0  0  0  0  0  0  0  0  0  0  0  0
    6.3701    8.7561    0.0000 C   0  0  0  0  0  0  0  0  0  0  0  0
    4.9533    9.2334    0.0000 C   0  0  0  0  0  0  0  0  0  0  0  0
   -3.6267    2.9927    0.0000 C   0  0  0  0  0  0  0  0  0  0  0  0
   -4.9300    3.7369    0.0000 C   0  0  0  0  0  0  0  0  0  0  0  0
   -6.2772    3.1068    0.0000 C   0  0  0  0  0  0  0  0  0  0  0  0
   -6.5472    5.5187    0.0000 C   0  0  0  0  0  0  0  0  0  0  0  0
   -7.2884    4.2146    0.0000 C   0  0  0  0  0  0  0  0  0  0  0  0
  1 10  2  0  0  0  0
  2 11  2  0  0  0  0
  3 20  1  0  0  0  0
  3 26  1  0  0  0  0
  4 27  1  0  0  0  0
  4 29  1  0  0  0  0
  5 26  2  0  0  0  0
  6 10  1  0  0  0  0
  6 11  1  0  0  0  0
  6 15  1  0  0  0  0
  7 14  1  0  0  0  0
  7 21  1  0  0  0  0
  8  9  1  0  0  0  0
  8 10  1  0  0  0  0
  8 17  2  0  0  0  0
  9 11  1  0  0  0  0
  9 18  2  0  0  0  0
 12 13  1  0  0  0  0
 12 14  1  0  0  0  0
 12 19  2  0  0  0  0
 13 16  1  0  0  0  0
 13 21  2  0  0  0  0
 14 22  2  0  0  0  0
 15 16  1  0  0  0  0
 17 24  1  0  0  0  0
 18 25  1  0  0  0  0
 19 20  1  0  0  0  0
 20 23  2  0  0  0  0
 22 23  1  0  0  0  0
 24 25  2  0  0  0  0
 26 27  1  0  0  0  0
 27 28  2  0  0  0  0
 28 30  1  0  0  0  0
 29 30  2  0  0  0  0
M  END
> <PUBCHEM_COMPOUND_ID_TYPE>
0

> <PUBCHEM_TOTAL_CHARGE>
0

> <PUBCHEM_SUBSTANCE_ID>
843340

> <PUBCHEM_SUBSTANCE_VERSION>
5

> <PUBCHEM_EXT_DATASOURCE_NAME>
MLSMR

> <PUBCHEM_EXT_DATASOURCE_REGID>
MLS000030577

> <PUBCHEM_SUBSTANCE_COMMENT>
http://mlsmr.evotec.com/MLSMR_HomePage/pdf/pubchem_reference.pdf
MLSMR_SAMPLE_SUPPLIER: Asinex Ltd.
MLSMR_SUPPLIER_STRUCTURE_ID: BAS 02078265
MLSMR_COMPOUND_CLASS: DC

> <PUBCHEM_SUBSTANCE_SYNONYM>
Furan-2-carboxylic acid 3-[2-(1,3-dioxo-1,3-dihydro-isoindol-2-yl)-ethyl]-1H-indol-5-yl ester
MLS000030577
SMR000011030

> <PUBCHEM_XREF_EXT_ID>
MLS000030577

> <PUBCHEM_EXT_DATASOURCE_URL>
http://mlsmr.evotec.com/MLSMR_HomePage/

> <PUBCHEM_CID_ASSOCIATIONS>
645631  1

> <PUBCHEM_COORDINATE_TYPE>
1
3

$$$$
843453
  -OEChem-12251501512D

 31 34  0     1  0  0  0  0  0999 V2000
    2.6003   -1.4977    0.0000 O   0  0  0  0  0  0  0  0  0  0  0  0
    7.8462   -5.8678    0.0000 O   0  0  0  0  0  0  0  0  0  0  0  0
    5.1956   -7.2027    0.0000 O   0  0  0  0  0  0  0  0  0  0  0  0
   -1.4469   -5.2297    0.0000 N   0  0  0  0  0  0  0  0  0  0  0  0
    1.2953   -3.7535    0.0000 N   0  0  0  0  0  0  0  0  0  0  0  0
   -2.6531   -3.1237    0.0000 N   0  0  0  0  0  0  0  0  0  0  0  0
   -2.9152   -5.5365    0.0000 N   0  0  0  0  0  0  0  0  0  0  0  0
    3.8929   -5.2545    0.0000 N   0  0  0  0  0  0  0  0  0  0  0  0
   -3.6607   -4.2349    0.0000 N   0  0  0  0  0  0  0  0  0  0  0  0
   -0.0031   -3.0008    0.0000 C   0  0  3  0  0  0  0  0  0  0  0  0
   -1.3039   -3.7494    0.0000 C   0  0  0  0  0  0  0  0  0  0  0  0
    0.0000   -1.5000    0.0000 C   0  0  0  0  0  0  0  0  0  0  0  0
   -0.3294   -6.2275    0.0000 C   0  0  0  0  0  0  0  0  0  0  0  0
    1.2990   -0.7500    0.0000 C   0  0  0  0  0  0  0  0  0  0  0  0
    1.2948   -5.2535    0.0000 C   0  0  0  0  0  0  0  0  0  0  0  0
    2.5947   -3.0040    0.0000 C   0  0  0  0  0  0  0  0  0  0  0  0
   -1.2990   -0.7500    0.0000 C   0  0  0  0  0  0  0  0  0  0  0  0
    2.5936   -6.0040    0.0000 C   0  0  0  0  0  0  0  0  0  0  0  0
    3.8935   -3.7545    0.0000 C   0  0  0  0  0  0  0  0  0  0  0  0
    5.1939   -6.0027    0.0000 C   0  0  0  0  0  0  0  0  0  0  0  0
    1.2990    0.7500    0.0000 C   0  0  0  0  0  0  0  0  0  0  0  0
    6.4929   -5.2510    0.0000 C   0  0  0  0  0  0  0  0  0  0  0  0
   -0.5731   -7.4025    0.0000 C   0  0  0  0  0  0  0  0  0  0  0  0
    0.8102   -5.8515    0.0000 C   0  0  0  0  0  0  0  0  0  0  0  0
    0.5662   -7.0263    0.0000 C   0  0  0  0  0  0  0  0  0  0  0  0
   -1.2990    0.7500    0.0000 C   0  0  0  0  0  0  0  0  0  0  0  0
    0.0000    1.5000    0.0000 C   0  0  0  0  0  0  0  0  0  0  0  0
    6.6262   -3.7697    0.0000 C   0  0  0  0  0  0  0  0  0  0  0  0
    8.8464   -4.7500    0.0000 C   0  0  0  0  0  0  0  0  0  0  0  0
    8.0924   -3.4533    0.0000 C   0  0  0  0  0  0  0  0  0  0  0  0
    3.6387   -0.8963    0.0000 C   0  0  0  0  0  0  0  0  0  0  0  0
  1 14  1  0  0  0  0
  1 31  1  0  0  0  0
  2 22  1  0  0  0  0
  2 29  1  0  0  0  0
  3 20  2  0  0  0  0
  4  7  1  0  0  0  0
  4 11  1  0  0  0  0
  4 13  1  0  0  0  0
  5 10  1  0  0  0  0
  5 15  1  0  0  0  0
  5 16  1  0  0  0  0
  6  9  1  0  0  0  0
  6 11  2  0  0  0  0
  7  9  2  0  0  0  0
  8 18  1  0  0  0  0
  8 19  1  0  0  0  0
  8 20  1  0  0  0  0
 10 11  1  0  0  0  0
 10 12  1  0  0  0  0
 12 14  1  0  0  0  0
 12 17  2  0  0  0  0
 13 23  1  0  0  0  0
 13 24  1  0  0  0  0
 13 25  1  0  0  0  0
 14 21  2  0  0  0  0
 15 18  1  0  0  0  0
 16 19  1  0  0  0  0
 17 26  1  0  0  0  0
 20 22  1  0  0  0  0
 21 27  1  0  0  0  0
 22 28  2  0  0  0  0
 26 27  2  0  0  0  0
 28 30  1  0  0  0  0
 29 30  2  0  0  0  0
M  END
> <PUBCHEM_COMPOUND_ID_TYPE>
0

> <PUBCHEM_TOTAL_CHARGE>
0

> <PUBCHEM_SUBSTANCE_ID>
843453

> <PUBCHEM_SUBSTANCE_VERSION>
5

> <PUBCHEM_EXT_DATASOURCE_NAME>
MLSMR

> <PUBCHEM_EXT_DATASOURCE_REGID>
MLS000070901

> <PUBCHEM_SUBSTANCE_COMMENT>
http://mlsmr.evotec.com/MLSMR_HomePage/pdf/pubchem_reference.pdf
MLSMR_SAMPLE_SUPPLIER: Asinex Ltd.
MLSMR_SUPPLIER_STRUCTURE_ID: ASN 05552410
MLSMR_COMPOUND_CLASS: DC

> <PUBCHEM_SUBSTANCE_SYNONYM>
MLS000070901
SMR000004875
{4-[(1-tert-Butyl-1H-tetrazol-5-yl)-(2-methoxy-phenyl)-methyl]-piperazin-1-yl}-furan-2-yl-methanone

> <PUBCHEM_XREF_EXT_ID>
MLS000070901

> <PUBCHEM_EXT_DATASOURCE_URL>
http://mlsmr.evotec.com/MLSMR_HomePage/

> <PUBCHEM_CID_ASSOCIATIONS>
645749  1

> <PUBCHEM_COORDINATE_TYPE>
1
3

> <PUBCHEM_BONDANNOTATIONS>
10  12  3

$$$$
843540
  -OEChem-12251501512D

 31 34  0     0  0  0  0  0  0999 V2000
    6.5510   -0.8979    0.0000 O   0  0  0  0  0  0  0  0  0  0  0  0
   -0.0048    6.0009    0.0000 O   0  0  0  0  0  0  0  0  0  0  0  0
   -5.1945   -3.0046    0.0000 O   0  0  0  0  0  0  0  0  0  0  0  0
    1.2990    0.7500    0.0000 N   0  0  0  0  0  0  0  0  0  0  0  0
    0.0000   -1.5000    0.0000 N   0  0  0  0  0  0  0  0  0  0  0  0
   -1.2990    0.7500    0.0000 N   0  0  0  0  0  0  0  0  0  0  0  0
    2.5966   -1.5042    0.0000 N   0  0  0  0  0  0  0  0  0  0  0  0
    0.0000    3.0008    0.0000 N   0  0  0  0  0  0  0  0  0  0  0  0
   -2.5987   -1.5004    0.0000 N   0  0  0  0  0  0  0  0  0  0  0  0
    1.2990   -0.7500    0.0000 C   0  0  0  0  0  0  0  0  0  0  0  0
    0.0000    1.5000    0.0000 C   0  0  0  0  0  0  0  0  0  0  0  0
   -1.2990   -0.7500    0.0000 C   0  0  0  0  0  0  0  0  0  0  0  0
    3.8990   -0.7582    0.0000 C   0  0  0  0  0  0  0  0  0  0  0  0
    1.2978    3.7529    0.0000 C   0  0  0  0  0  0  0  0  0  0  0  0
   -1.3002    3.7488    0.0000 C   0  0  0  0  0  0  0  0  0  0  0  0
   -3.8991   -0.7525    0.0000 C   0  0  0  0  0  0  0  0  0  0  0  0
   -2.5964   -3.0004    0.0000 C   0  0  0  0  0  0  0  0  0  0  0  0
    2.5949   -3.0050    0.0000 C   0  0  0  0  0  0  0  0  0  0  0  0
    5.1966   -1.5123    0.0000 C   0  0  0  0  0  0  0  0  0  0  0  0
    1.2954    5.2529    0.0000 C   0  0  0  0  0  0  0  0  0  0  0  0
   -1.3026    5.2488    0.0000 C   0  0  0  0  0  0  0  0  0  0  0  0
   -5.1969   -1.5046    0.0000 C   0  0  0  0  0  0  0  0  0  0  0  0
   -3.8943   -3.7525    0.0000 C   0  0  0  0  0  0  0  0  0  0  0  0
    5.3273   -2.9939    0.0000 C   0  0  0  0  0  0  0  0  0  0  0  0
    3.8934   -3.7577    0.0000 C   0  0  0  0  0  0  0  0  0  0  0  0
    7.5493   -2.0175    0.0000 C   0  0  0  0  0  0  0  0  0  0  0  0
    6.7930   -3.3129    0.0000 C   0  0  0  0  0  0  0  0  0  0  0  0
    3.8917   -5.2586    0.0000 C   0  0  0  0  0  0  0  0  0  0  0  0
    5.1901   -6.0113    0.0000 C   0  0  0  0  0  0  0  0  0  0  0  0
    5.1884   -7.5121    0.0000 C   0  0  0  0  0  0  0  0  0  0  0  0
    6.2266   -8.1139    0.0000 C   0  0  0  0  0  0  0  0  0  0  0  0
  1 19  1  0  0  0  0
  1 26  1  0  0  0  0
  2 20  1  0  0  0  0
  2 21  1  0  0  0  0
  3 22  1  0  0  0  0
  3 23  1  0  0  0  0
  4 10  2  0  0  0  0
  4 11  1  0  0  0  0
  5 10  1  0  0  0  0
  5 12  2  0  0  0  0
  6 11  2  0  0  0  0
  6 12  1  0  0  0  0
  7 10  1  0  0  0  0
  7 13  1  0  0  0  0
  7 18  1  0  0  0  0
  8 11  1  0  0  0  0
  8 14  1  0  0  0  0
  8 15  1  0  0  0  0
  9 12  1  0  0  0  0
  9 16  1  0  0  0  0
  9 17  1  0  0  0  0
 13 19  1  0  0  0  0
 14 20  1  0  0  0  0
 15 21  1  0  0  0  0
 16 22  1  0  0  0  0
 17 23  1  0  0  0  0
 18 25  1  0  0  0  0
 19 24  2  0  0  0  0
 24 27  1  0  0  0  0
 25 28  1  0  0  0  0
 26 27  2  0  0  0  0
 28 29  1  0  0  0  0
 29 30  1  0  0  0  0
 30 31  1  0  0  0  0
M  END
> <PUBCHEM_COMPOUND_ID_TYPE>
0

> <PUBCHEM_TOTAL_CHARGE>
0

> <PUBCHEM_SUBSTANCE_ID>
843540

> <PUBCHEM_SUBSTANCE_VERSION>
5

> <PUBCHEM_EXT_DATASOURCE_NAME>
MLSMR

> <PUBCHEM_EXT_DATASOURCE_REGID>
MLS000026814

> <PUBCHEM_SUBSTANCE_COMMENT>
http://mlsmr.evotec.com/MLSMR_HomePage/pdf/pubchem_reference.pdf
MLSMR_SAMPLE_SUPPLIER: Asinex Ltd.
MLSMR_SUPPLIER_STRUCTURE_ID: BAS 03439243
MLSMR_COMPOUND_CLASS: DC

> <PUBCHEM_SUBSTANCE_SYNONYM>
(4,6-Di-morpholin-4-yl-[1,3,5]triazin-2-yl)-furan-2-ylmethyl-hexyl-amine
MLS000026814
SMR000012368

> <PUBCHEM_XREF_EXT_ID>
MLS000026814

> <PUBCHEM_EXT_DATASOURCE_URL>
http://mlsmr.evotec.com/MLSMR_HomePage/

> <PUBCHEM_CID_ASSOCIATIONS>
645843  1

> <PUBCHEM_COORDINATE_TYPE>
1
3

$$$$
843642
  -OEChem-12251501512D

 29 32  0     0  0  0  0  0  0999 V2000
   -4.9530   -1.9978    0.0000 S   0  0  0  0  0  0  0  0  0  0  0  0
   -6.7099   -2.2061    0.0000 S   0  0  0  0  0  0  0  0  0  0  0  0
   -2.5973    1.5031    0.0000 O   0  0  0  0  0  0  0  0  0  0  0  0
   -6.7834   -5.9246    0.0000 O   0  0  0  0  0  0  0  0  0  0  0  0
   -1.4409   -6.8290    0.0000 O   0  0  0  0  0  0  0  0  0  0  0  0
    2.5973   -1.5031    0.0000 O   0  0  0  0  0  0  0  0  0  0  0  0
   -4.8063   -4.6661    0.0000 N   0  0  0  0  0  0  0  0  0  0  0  0
   -2.7343   -2.9815    0.0000 N   0  0  0  0  0  0  0  0  0  0  0  0
   -4.2010   -3.2957    0.0000 C   0  0  0  0  0  0  0  0  0  0  0  0
   -2.5987   -1.5004    0.0000 C   0  0  0  0  0  0  0  0  0  0  0  0
   -1.2990   -0.7500    0.0000 C   0  0  0  0  0  0  0  0  0  0  0  0
   -6.2985   -4.8269    0.0000 C   0  0  0  0  0  0  0  0  0  0  0  0
   -3.9511   -0.8815    0.0000 C   0  0  0  0  0  0  0  0  0  0  0  0
   -1.2990    0.7500    0.0000 C   0  0  0  0  0  0  0  0  0  0  0  0
   -7.1846   -3.6156    0.0000 C   0  0  0  0  0  0  0  0  0  0  0  0
   -3.9202   -5.8774    0.0000 C   0  0  0  0  0  0  0  0  0  0  0  0
    0.0000   -1.5000    0.0000 C   0  0  0  0  0  0  0  0  0  0  0  0
    1.2990   -0.7500    0.0000 C   0  0  0  0  0  0  0  0  0  0  0  0
   -2.4280   -5.7167    0.0000 C   0  0  0  0  0  0  0  0  0  0  0  0
    0.0000    1.5000    0.0000 C   0  0  0  0  0  0  0  0  0  0  0  0
    1.2990    0.7500    0.0000 C   0  0  0  0  0  0  0  0  0  0  0  0
   -8.6717   -3.6350    0.0000 C   0  0  0  0  0  0  0  0  0  0  0  0
   -1.7058   -4.4165    0.0000 C   0  0  0  0  0  0  0  0  0  0  0  0
   -7.9245   -1.3259    0.0000 C   0  0  0  0  0  0  0  0  0  0  0  0
   -9.1370   -2.2090    0.0000 C   0  0  0  0  0  0  0  0  0  0  0  0
   -0.0734   -6.2126    0.0000 C   0  0  0  0  0  0  0  0  0  0  0  0
   -0.2372   -4.7215    0.0000 C   0  0  0  0  0  0  0  0  0  0  0  0
   -2.5956    2.7031    0.0000 C   0  0  0  0  0  0  0  0  0  0  0  0
    2.5956   -2.7031    0.0000 C   0  0  0  0  0  0  0  0  0  0  0  0
  1  9  1  0  0  0  0
  1 13  1  0  0  0  0
  2 15  1  0  0  0  0
  2 24  1  0  0  0  0
  3 14  1  0  0  0  0
  3 28  1  0  0  0  0
  4 12  2  0  0  0  0
  5 19  1  0  0  0  0
  5 26  1  0  0  0  0
  6 18  1  0  0  0  0
  6 29  1  0  0  0  0
  7  9  1  0  0  0  0
  7 12  1  0  0  0  0
  7 16  1  0  0  0  0
  8  9  2  0  0  0  0
  8 10  1  0  0  0  0
 10 11  1  0  0  0  0
 10 13  2  0  0  0  0
 11 14  1  0  0  0  0
 11 17  2  0  0  0  0
 12 15  1  0  0  0  0
 14 20  2  0  0  0  0
 15 22  2  0  0  0  0
 16 19  1  0  0  0  0
 17 18  1  0  0  0  0
 18 21  2  0  0  0  0
 19 23  2  0  0  0  0
 20 21  1  0  0  0  0
 22 25  1  0  0  0  0
 23 27  1  0  0  0  0
 24 25  2  0  0  0  0
 26 27  2  0  0  0  0
M  END
> <PUBCHEM_COMPOUND_ID_TYPE>
0

> <PUBCHEM_TOTAL_CHARGE>
0

> <PUBCHEM_SUBSTANCE_ID>
843642

> <PUBCHEM_SUBSTANCE_VERSION>
5

> <PUBCHEM_EXT_DATASOURCE_NAME>
MLSMR

> <PUBCHEM_EXT_DATASOURCE_REGID>
MLS000071544

> <PUBCHEM_SUBSTANCE_COMMENT>
http://mlsmr.evotec.com/MLSMR_HomePage/pdf/pubchem_reference.pdf
MLSMR_SAMPLE_SUPPLIER: Asinex Ltd.
MLSMR_SUPPLIER_STRUCTURE_ID: ASN 03431582
MLSMR_COMPOUND_CLASS: DC

> <PUBCHEM_SUBSTANCE_SYNONYM>
MLS000071544
SMR000002314
Thiophene-2-carboxylic acid [4-(2,5-dimethoxy-phenyl)-thiazol-2-yl]-furan-2-ylmethyl-amide

> <PUBCHEM_XREF_EXT_ID>
MLS000071544

> <PUBCHEM_EXT_DATASOURCE_URL>
http://mlsmr.evotec.com/MLSMR_HomePage/

> <PUBCHEM_CID_ASSOCIATIONS>
645939  1

> <PUBCHEM_COORDINATE_TYPE>
1
3

$$$$
843904
  -OEChem-12251501512D

 33 36  0     1  0  0  0  0  0999 V2000
    1.3821   -3.8632    0.0000 N   0  0  0  0  0  0  0  0  0  0  0  0
    1.2990   -0.7500    0.0000 N   0  0  0  0  0  0  0  0  0  0  0  0
    3.8091   -3.8623    0.0000 N   0  0  0  0  0  0  0  0  0  0  0  0
    1.8461   -5.2897    0.0000 N   0  0  0  0  0  0  0  0  0  0  0  0
   -1.2990    0.7500    0.0000 N   0  0  0  0  0  0  0  0  0  0  0  0
    3.3461   -5.2891    0.0000 N   0  0  0  0  0  0  0  0  0  0  0  0
    8.8312   -2.1186    0.0000 N   0  0  0  0  0  0  0  0  0  0  0  0
    2.5952   -3.0030    0.0000 C   0  0  0  0  0  0  0  0  0  0  0  0
    2.5977   -1.5021    0.0000 C   0  0  3  0  0  0  0  0  0  0  0  0
   -0.0394   -3.3899    0.0000 C   0  0  0  0  0  0  0  0  0  0  0  0
    3.8983   -0.7531    0.0000 C   0  0  0  0  0  0  0  0  0  0  0  0
    1.2990    0.7500    0.0000 C   0  0  0  0  0  0  0  0  0  0  0  0
    0.0000   -1.5000    0.0000 C   0  0  0  0  0  0  0  0  0  0  0  0
    5.1951   -1.5070    0.0000 C   0  0  0  0  0  0  0  0  0  0  0  0
   -2.5987    1.5004    0.0000 C   0  0  0  0  0  0  0  0  0  0  0  0
    3.9029    0.7470    0.0000 C   0  0  0  0  0  0  0  0  0  0  0  0
    0.0000    1.5000    0.0000 C   0  0  0  0  0  0  0  0  0  0  0  0
   -1.2990   -0.7500    0.0000 C   0  0  0  0  0  0  0  0  0  0  0  0
   -0.3416   -1.9198    0.0000 C   0  0  0  0  0  0  0  0  0  0  0  0
    6.4964   -0.7610    0.0000 C   0  0  0  0  0  0  0  0  0  0  0  0
   -2.6012    3.0004    0.0000 C   0  0  0  0  0  0  0  0  0  0  0  0
   -0.9368   -4.1866    0.0000 C   0  0  0  0  0  0  0  0  0  0  0  0
   -1.1781   -3.0113    0.0000 C   0  0  0  0  0  0  0  0  0  0  0  0
    5.2043    1.4930    0.0000 C   0  0  0  0  0  0  0  0  0  0  0  0
   -3.8967    0.7484    0.0000 C   0  0  0  0  0  0  0  0  0  0  0  0
   -3.9014    3.7484    0.0000 C   0  0  0  0  0  0  0  0  0  0  0  0
    6.5010    0.7390    0.0000 C   0  0  0  0  0  0  0  0  0  0  0  0
   -5.1969    1.4963    0.0000 C   0  0  0  0  0  0  0  0  0  0  0  0
   -5.1993    2.9963    0.0000 C   0  0  0  0  0  0  0  0  0  0  0  0
    7.7939   -1.5154    0.0000 C   0  0  0  0  0  0  0  0  0  0  0  0
   -1.4801   -1.5407    0.0000 C   0  0  0  0  0  0  0  0  0  0  0  0
   -1.5630    3.6021    0.0000 C   0  0  0  0  0  0  0  0  0  0  0  0
   -3.9034    4.9484    0.0000 C   0  0  0  0  0  0  0  0  0  0  0  0
  1  4  1  0  0  0  0
  1  8  1  0  0  0  0
  1 10  1  0  0  0  0
  2  9  1  0  0  0  0
  2 12  1  0  0  0  0
  2 13  1  0  0  0  0
  3  6  1  0  0  0  0
  3  8  2  0  0  0  0
  4  6  2  0  0  0  0
  5 15  1  0  0  0  0
  5 17  1  0  0  0  0
  5 18  1  0  0  0  0
  7 30  3  0  0  0  0
  8  9  1  0  0  0  0
  9 11  1  0  0  0  0
 10 19  1  0  0  0  0
 10 22  1  0  0  0  0
 10 23  1  0  0  0  0
 11 14  1  0  0  0  0
 11 16  2  0  0  0  0
 12 17  1  0  0  0  0
 13 18  1  0  0  0  0
 14 20  2  0  0  0  0
 15 21  1  0  0  0  0
 15 25  2  0  0  0  0
 16 24  1  0  0  0  0
 19 31  1  0  0  0  0
 20 27  1  0  0  0  0
 20 30  1  0  0  0  0
 21 26  2  0  0  0  0
 21 32  1  0  0  0  0
 24 27  2  0  0  0  0
 25 28  1  0  0  0  0
 26 29  1  0  0  0  0
 26 33  1  0  0  0  0
 28 29  2  0  0  0  0
M  END
> <PUBCHEM_COMPOUND_ID_TYPE>
0

> <PUBCHEM_TOTAL_CHARGE>
0

> <PUBCHEM_SUBSTANCE_ID>
843904

> <PUBCHEM_SUBSTANCE_VERSION>
5

> <PUBCHEM_EXT_DATASOURCE_NAME>
MLSMR

> <PUBCHEM_EXT_DATASOURCE_REGID>
MLS000071108

> <PUBCHEM_SUBSTANCE_COMMENT>
http://mlsmr.evotec.com/MLSMR_HomePage/pdf/pubchem_reference.pdf
MLSMR_SAMPLE_SUPPLIER: Asinex Ltd.
MLSMR_SUPPLIER_STRUCTURE_ID: ASN 07880724
MLSMR_COMPOUND_CLASS: DC

> <PUBCHEM_SUBSTANCE_SYNONYM>
3-{[4-(2,3-Dimethyl-phenyl)-piperazin-1-yl]-[1-(1,1-dimethyl-propyl)-1H-tetrazol-5-yl]-methyl}-benzonitrile
MLS000071108
SMR000008234

> <PUBCHEM_XREF_EXT_ID>
MLS000071108

> <PUBCHEM_EXT_DATASOURCE_URL>
http://mlsmr.evotec.com/MLSMR_HomePage/

> <PUBCHEM_CID_ASSOCIATIONS>
646213  1

> <PUBCHEM_COORDINATE_TYPE>
1
3

> <PUBCHEM_BONDANNOTATIONS>
9  8  3

$$$$
844021
  -OEChem-12251501512D

 25 27  0     1  0  0  0  0  0999 V2000
    1.1060   -2.9255    0.0000 O   0  0  0  0  0  0  0  0  0  0  0  0
    3.8715    1.8347    0.0000 N   0  0  0  0  0  0  0  0  0  0  0  0
    1.6852   -0.3846    0.0000 N   0  0  0  0  0  0  0  0  0  0  0  0
    5.6456    0.1784    0.0000 N   0  0  0  0  0  0  0  0  0  0  0  0
    5.1839    2.5612    0.0000 N   0  0  0  0  0  0  0  0  0  0  0  0
    6.2803    1.5375    0.0000 N   0  0  0  0  0  0  0  0  0  0  0  0
    3.1498   -0.7210    0.0000 C   0  0  3  0  0  0  0  0  0  0  0  0
    4.1718    0.3781    0.0000 C   0  0  0  0  0  0  0  0  0  0  0  0
    3.5898   -2.1559    0.0000 C   0  0  0  0  0  0  0  0  0  0  0  0
    2.5093    2.4583    0.0000 C   0  0  0  0  0  0  0  0  0  0  0  0
    2.5700   -3.2559    0.0000 C   0  0  0  0  0  0  0  0  0  0  0  0
    5.0524   -2.4892    0.0000 C   0  0  0  0  0  0  0  0  0  0  0  0
    1.3514    1.0778    0.0000 C   0  0  0  0  0  0  0  0  0  0  0  0
    0.7500   -1.5574    0.0000 C   0  0  0  0  0  0  0  0  0  0  0  0
    3.0126   -4.6891    0.0000 C   0  0  0  0  0  0  0  0  0  0  0  0
    2.3954    3.6529    0.0000 C   0  0  0  0  0  0  0  0  0  0  0  0
    1.5315    1.7627    0.0000 C   0  0  0  0  0  0  0  0  0  0  0  0
    1.4179    2.9571    0.0000 C   0  0  0  0  0  0  0  0  0  0  0  0
    5.4950   -3.9224    0.0000 C   0  0  0  0  0  0  0  0  0  0  0  0
    4.4751   -5.0224    0.0000 C   0  0  0  0  0  0  0  0  0  0  0  0
    0.0000    1.7286    0.0000 C   0  0  0  0  0  0  0  0  0  0  0  0
   -0.7500   -1.5574    0.0000 C   0  0  0  0  0  0  0  0  0  0  0  0
   -1.3515    1.0777    0.0000 C   0  0  0  0  0  0  0  0  0  0  0  0
   -1.6852   -0.3847    0.0000 C   0  0  0  0  0  0  0  0  0  0  0  0
    0.2914   -3.8067    0.0000 C   0  0  0  0  0  0  0  0  0  0  0  0
  1 11  1  0  0  0  0
  1 25  1  0  0  0  0
  2  5  1  0  0  0  0
  2  8  1  0  0  0  0
  2 10  1  0  0  0  0
  3  7  1  0  0  0  0
  3 13  1  0  0  0  0
  3 14  1  0  0  0  0
  4  6  1  0  0  0  0
  4  8  2  0  0  0  0
  5  6  2  0  0  0  0
  7  8  1  0  0  0  0
  7  9  1  0  0  0  0
  9 11  1  0  0  0  0
  9 12  2  0  0  0  0
 10 16  1  0  0  0  0
 10 17  1  0  0  0  0
 10 18  1  0  0  0  0
 11 15  2  0  0  0  0
 12 19  1  0  0  0  0
 13 21  1  0  0  0  0
 14 22  1  0  0  0  0
 15 20  1  0  0  0  0
 19 20  2  0  0  0  0
 21 23  1  0  0  0  0
 22 24  1  0  0  0  0
 23 24  1  0  0  0  0
M  END
> <PUBCHEM_COMPOUND_ID_TYPE>
0

> <PUBCHEM_TOTAL_CHARGE>
0

> <PUBCHEM_SUBSTANCE_ID>
844021

> <PUBCHEM_SUBSTANCE_VERSION>
5

> <PUBCHEM_EXT_DATASOURCE_NAME>
MLSMR

> <PUBCHEM_EXT_DATASOURCE_REGID>
MLS000033958

> <PUBCHEM_SUBSTANCE_COMMENT>
http://mlsmr.evotec.com/MLSMR_HomePage/pdf/pubchem_reference.pdf
MLSMR_SAMPLE_SUPPLIER: Asinex Ltd.
MLSMR_SUPPLIER_STRUCTURE_ID: ASN 07882470
MLSMR_COMPOUND_CLASS: DC

> <PUBCHEM_SUBSTANCE_SYNONYM>
1-[(1-tert-Butyl-1H-tetrazol-5-yl)-(2-methoxy-phenyl)-methyl]-azepane
MLS000033958
SMR000008248

> <PUBCHEM_XREF_EXT_ID>
MLS000033958

> <PUBCHEM_EXT_DATASOURCE_URL>
http://mlsmr.evotec.com/MLSMR_HomePage/

> <PUBCHEM_CID_ASSOCIATIONS>
646332  1

> <PUBCHEM_COORDINATE_TYPE>
1
3

> <PUBCHEM_BONDANNOTATIONS>
7  9  3

$$$$
844333
  -OEChem-12251501512D

 26 28  0     1  0  0  0  0  0999 V2000
   -6.2352    0.8946    0.0000 Cl  0  0  0  0  0  0  0  0  0  0  0  0
    3.8056   -3.8679    0.0000 N   0  0  0  0  0  0  0  0  0  0  0  0
    1.2990   -0.7500    0.0000 N   0  0  0  0  0  0  0  0  0  0  0  0
    1.3786   -3.8595    0.0000 N   0  0  0  0  0  0  0  0  0  0  0  0
    3.3372   -5.2929    0.0000 N   0  0  0  0  0  0  0  0  0  0  0  0
   -1.2990    0.7500    0.0000 N   0  0  0  0  0  0  0  0  0  0  0  0
    1.8372   -5.2877    0.0000 N   0  0  0  0  0  0  0  0  0  0  0  0
    2.5951   -3.0039    0.0000 C   0  0  0  0  0  0  0  0  0  0  0  0
    2.5973   -1.5031    0.0000 C   0  0  3  0  0  0  0  0  0  0  0  0
    5.2285   -3.3990    0.0000 C   0  0  0  0  0  0  0  0  0  0  0  0
    3.8999   -0.7576    0.0000 C   0  0  0  0  0  0  0  0  0  0  0  0
    1.2990    0.7500    0.0000 C   0  0  0  0  0  0  0  0  0  0  0  0
    0.0000   -1.5000    0.0000 C   0  0  0  0  0  0  0  0  0  0  0  0
   -2.5987    1.5004    0.0000 C   0  0  0  0  0  0  0  0  0  0  0  0
    0.0000    1.5000    0.0000 C   0  0  0  0  0  0  0  0  0  0  0  0
   -1.2990   -0.7500    0.0000 C   0  0  0  0  0  0  0  0  0  0  0  0
    6.1242   -4.1976    0.0000 C   0  0  0  0  0  0  0  0  0  0  0  0
    5.4727   -2.2241    0.0000 C   0  0  0  0  0  0  0  0  0  0  0  0
    6.3680   -3.0228    0.0000 C   0  0  0  0  0  0  0  0  0  0  0  0
   -3.8967    0.7484    0.0000 C   0  0  0  0  0  0  0  0  0  0  0  0
   -2.6012    3.0004    0.0000 C   0  0  0  0  0  0  0  0  0  0  0  0
    4.9372   -1.3609    0.0000 C   0  0  0  0  0  0  0  0  0  0  0  0
    3.9040    0.4424    0.0000 C   0  0  0  0  0  0  0  0  0  0  0  0
   -5.1969    1.4963    0.0000 C   0  0  0  0  0  0  0  0  0  0  0  0
   -3.9015    3.7484    0.0000 C   0  0  0  0  0  0  0  0  0  0  0  0
   -5.1993    2.9963    0.0000 C   0  0  0  0  0  0  0  0  0  0  0  0
  1 24  1  0  0  0  0
  2  5  1  0  0  0  0
  2  8  1  0  0  0  0
  2 10  1  0  0  0  0
  3  9  1  0  0  0  0
  3 12  1  0  0  0  0
  3 13  1  0  0  0  0
  4  7  1  0  0  0  0
  4  8  2  0  0  0  0
  5  7  2  0  0  0  0
  6 14  1  0  0  0  0
  6 15  1  0  0  0  0
  6 16  1  0  0  0  0
  8  9  1  0  0  0  0
  9 11  1  0  0  0  0
 10 17  1  0  0  0  0
 10 18  1  0  0  0  0
 10 19  1  0  0  0  0
 11 22  1  0  0  0  0
 11 23  1  0  0  0  0
 12 15  1  0  0  0  0
 13 16  1  0  0  0  0
 14 20  1  0  0  0  0
 14 21  2  0  0  0  0
 20 24  2  0  0  0  0
 21 25  1  0  0  0  0
 24 26  1  0  0  0  0
 25 26  2  0  0  0  0
M  END
> <PUBCHEM_COMPOUND_ID_TYPE>
0

> <PUBCHEM_TOTAL_CHARGE>
0

> <PUBCHEM_SUBSTANCE_ID>
844333

> <PUBCHEM_SUBSTANCE_VERSION>
5

> <PUBCHEM_EXT_DATASOURCE_NAME>
MLSMR

> <PUBCHEM_EXT_DATASOURCE_REGID>
MLS000073714

> <PUBCHEM_SUBSTANCE_COMMENT>
http://mlsmr.evotec.com/MLSMR_HomePage/pdf/pubchem_reference.pdf
MLSMR_SAMPLE_SUPPLIER: Asinex Ltd.
MLSMR_SUPPLIER_STRUCTURE_ID: ASN 05552079
MLSMR_COMPOUND_CLASS: DC

> <PUBCHEM_SUBSTANCE_SYNONYM>
1-[1-(1-tert-Butyl-1H-tetrazol-5-yl)-2-methyl-propyl]-4-(3-chloro-phenyl)-piperazine
MLS000073714
SMR000004868

> <PUBCHEM_XREF_EXT_ID>
MLS000073714

> <PUBCHEM_EXT_DATASOURCE_URL>
http://mlsmr.evotec.com/MLSMR_HomePage/

> <PUBCHEM_CID_ASSOCIATIONS>
646653  1

> <PUBCHEM_COORDINATE_TYPE>
1
3

> <PUBCHEM_BONDANNOTATIONS>
9  11  3

$$$$
844358
  -OEChem-12251501512D

 31 35  0     1  0  0  0  0  0999 V2000
    1.7138   -1.2033    0.0000 S   0  0  0  0  0  0  0  0  0  0  0  0
   10.9142   -0.8429    0.0000 S   0  0  0  0  0  0  0  0  0  0  0  0
    8.4823    3.0564    0.0000 N   0  0  0  0  0  0  0  0  0  0  0  0
    7.0761    0.2776    0.0000 N   0  0  0  0  0  0  0  0  0  0  0  0
    4.0896    0.0290    0.0000 N   0  0  0  0  0  0  0  0  0  0  0  0
   10.6759    2.0178    0.0000 N   0  0  0  0  0  0  0  0  0  0  0  0
    9.5117    4.1474    0.0000 N   0  0  0  0  0  0  0  0  0  0  0  0
   10.8674    3.5055    0.0000 N   0  0  0  0  0  0  0  0  0  0  0  0
    1.7138    1.2033    0.0000 N   0  0  0  0  0  0  0  0  0  0  0  0
    8.5716    0.4022    0.0000 C   0  0  3  0  0  0  0  0  0  0  0  0
    9.2111    1.7600    0.0000 C   0  0  0  0  0  0  0  0  0  0  0  0
    6.9950    3.2363    0.0000 C   0  0  0  0  0  0  0  0  0  0  0  0
    9.4270   -0.8310    0.0000 C   0  0  0  0  0  0  0  0  0  0  0  0
    2.5889    0.0182    0.0000 C   0  0  0  0  0  0  0  0  0  0  0  0
    6.4347   -1.0784    0.0000 C   0  0  0  0  0  0  0  0  0  0  0  0
    6.2225    1.5111    0.0000 C   0  0  0  0  0  0  0  0  0  0  0  0
    0.2917   -0.7475    0.0000 C   0  0  0  0  0  0  0  0  0  0  0  0
    0.2917    0.7475    0.0000 C   0  0  0  0  0  0  0  0  0  0  0  0
    4.9397   -1.2009    0.0000 C   0  0  0  0  0  0  0  0  0  0  0  0
    4.7275    1.3885    0.0000 C   0  0  0  0  0  0  0  0  0  0  0  0
    8.9227   -2.2302    0.0000 C   0  0  0  0  0  0  0  0  0  0  0  0
    6.0932    2.0366    0.0000 C   0  0  0  0  0  0  0  0  0  0  0  0
    6.5244    4.3402    0.0000 C   0  0  0  0  0  0  0  0  0  0  0  0
    5.8037    3.3810    0.0000 C   0  0  0  0  0  0  0  0  0  0  0  0
   -1.0028   -1.5132    0.0000 C   0  0  0  0  0  0  0  0  0  0  0  0
   -1.0028    1.5132    0.0000 C   0  0  0  0  0  0  0  0  0  0  0  0
   11.3493   -2.2784    0.0000 C   0  0  0  0  0  0  0  0  0  0  0  0
   10.1185   -3.1358    0.0000 C   0  0  0  0  0  0  0  0  0  0  0  0
   -2.3155   -0.7475    0.0000 C   0  0  0  0  0  0  0  0  0  0  0  0
   -2.3155    0.7475    0.0000 C   0  0  0  0  0  0  0  0  0  0  0  0
    4.9019    2.1807    0.0000 C   0  0  0  0  0  0  0  0  0  0  0  0
  1 14  1  0  0  0  0
  1 17  1  0  0  0  0
  2 13  1  0  0  0  0
  2 27  1  0  0  0  0
  3  7  1  0  0  0  0
  3 11  1  0  0  0  0
  3 12  1  0  0  0  0
  4 10  1  0  0  0  0
  4 15  1  0  0  0  0
  4 16  1  0  0  0  0
  5 14  1  0  0  0  0
  5 19  1  0  0  0  0
  5 20  1  0  0  0  0
  6  8  1  0  0  0  0
  6 11  2  0  0  0  0
  7  8  2  0  0  0  0
  9 14  2  0  0  0  0
  9 18  1  0  0  0  0
 10 11  1  0  0  0  0
 10 13  1  0  0  0  0
 12 22  1  0  0  0  0
 12 23  1  0  0  0  0
 12 24  1  0  0  0  0
 13 21  2  0  0  0  0
 15 19  1  0  0  0  0
 16 20  1  0  0  0  0
 17 18  1  0  0  0  0
 17 25  2  0  0  0  0
 18 26  2  0  0  0  0
 21 28  1  0  0  0  0
 22 31  1  0  0  0  0
 25 29  1  0  0  0  0
 26 30  1  0  0  0  0
 27 28  2  0  0  0  0
 29 30  2  0  0  0  0
M  END
> <PUBCHEM_COMPOUND_ID_TYPE>
0

> <PUBCHEM_TOTAL_CHARGE>
0

> <PUBCHEM_SUBSTANCE_ID>
844358

> <PUBCHEM_SUBSTANCE_VERSION>
5

> <PUBCHEM_EXT_DATASOURCE_NAME>
MLSMR

> <PUBCHEM_EXT_DATASOURCE_REGID>
MLS000033594

> <PUBCHEM_SUBSTANCE_COMMENT>
http://mlsmr.evotec.com/MLSMR_HomePage/pdf/pubchem_reference.pdf
MLSMR_SAMPLE_SUPPLIER: Asinex Ltd.
MLSMR_SUPPLIER_STRUCTURE_ID: ASN 05071761
MLSMR_COMPOUND_CLASS: DC

> <PUBCHEM_SUBSTANCE_SYNONYM>
2-(4-{[1-(1,1-Dimethyl-propyl)-1H-tetrazol-5-yl]-thiophen-2-yl-methyl}-piperazin-1-yl)-benzothiazole
MLS000033594
SMR000003951

> <PUBCHEM_XREF_EXT_ID>
MLS000033594

> <PUBCHEM_EXT_DATASOURCE_URL>
http://mlsmr.evotec.com/MLSMR_HomePage/

> <PUBCHEM_CID_ASSOCIATIONS>
646678  1

> <PUBCHEM_COORDINATE_TYPE>
1
3

> <PUBCHEM_BONDANNOTATIONS>
10  11  3

$$$$
844399
  -OEChem-12251501512D

 29 32  0     1  0  0  0  0  0999 V2000
    5.1670   -4.7649    0.0000 S   0  0  0  0  0  0  0  0  0  0  0  0
    0.0703   -6.1071    0.0000 O   0  0  0  0  0  0  0  0  0  0  0  0
    5.6762   -1.9348    0.0000 N   0  0  0  0  0  0  0  0  0  0  0  0
    1.7479   -2.6916    0.0000 N   0  0  3  0  0  0  0  0  0  0  0  0
    3.8197   -0.3715    0.0000 N   0  0  0  0  0  0  0  0  0  0  0  0
    6.2406   -0.5450    0.0000 N   0  0  0  0  0  0  0  0  0  0  0  0
    5.0932    0.4212    0.0000 N   0  0  0  0  0  0  0  0  0  0  0  0
    3.2251   -2.9569    0.0000 C   0  0  3  0  0  0  0  0  0  0  0  0
    4.1942   -1.8109    0.0000 C   0  0  0  0  0  0  0  0  0  0  0  0
    3.7335   -4.3689    0.0000 C   0  0  0  0  0  0  0  0  0  0  0  0
    6.4581   -3.2127    0.0000 C   0  0  0  0  0  0  0  0  0  0  0  0
    0.7788   -3.8376    0.0000 C   0  0  0  0  0  0  0  0  0  0  0  0
    1.2366   -1.2805    0.0000 C   0  0  0  0  0  0  0  0  0  0  0  0
    2.8846   -5.5902    0.0000 C   0  0  0  0  0  0  0  0  0  0  0  0
    1.2859   -5.2502    0.0000 C   0  0  0  0  0  0  0  0  0  0  0  0
   -0.2409   -1.0169    0.0000 C   0  0  0  0  0  0  0  0  0  0  0  0
    7.6578   -3.1830    0.0000 C   0  0  0  0  0  0  0  0  0  0  0  0
    5.8844   -4.2667    0.0000 C   0  0  0  0  0  0  0  0  0  0  0  0
    7.0839   -4.2367    0.0000 C   0  0  0  0  0  0  0  0  0  0  0  0
    5.2162   -6.2641    0.0000 C   0  0  0  0  0  0  0  0  0  0  0  0
    3.8056   -6.7741    0.0000 C   0  0  0  0  0  0  0  0  0  0  0  0
    2.4974   -6.1129    0.0000 C   0  0  0  0  0  0  0  0  0  0  0  0
   -0.7540    0.3927    0.0000 C   0  0  0  0  0  0  0  0  0  0  0  0
   -1.2051   -2.1660    0.0000 C   0  0  0  0  0  0  0  0  0  0  0  0
    0.5305   -7.5348    0.0000 C   0  0  0  0  0  0  0  0  0  0  0  0
    2.0305   -7.5384    0.0000 C   0  0  0  0  0  0  0  0  0  0  0  0
   -2.2312    0.6531    0.0000 C   0  0  0  0  0  0  0  0  0  0  0  0
   -2.6823   -1.9055    0.0000 C   0  0  0  0  0  0  0  0  0  0  0  0
   -3.1953   -0.4960    0.0000 C   0  0  0  0  0  0  0  0  0  0  0  0
  1 10  1  0  0  0  0
  1 20  1  0  0  0  0
  2 15  1  0  0  0  0
  2 25  1  0  0  0  0
  3  6  1  0  0  0  0
  3  9  1  0  0  0  0
  3 11  1  0  0  0  0
  4  8  1  0  0  0  0
  4 12  1  0  0  0  0
  4 13  1  0  0  0  0
  5  7  1  0  0  0  0
  5  9  2  0  0  0  0
  6  7  2  0  0  0  0
  8  9  1  0  0  0  0
  8 10  1  0  0  0  0
 10 14  2  0  0  0  0
 11 17  1  0  0  0  0
 11 18  1  0  0  0  0
 11 19  1  0  0  0  0
 12 15  1  0  0  0  0
 13 16  1  0  0  0  0
 14 21  1  0  0  0  0
 15 22  2  0  0  0  0
 16 23  2  0  0  0  0
 16 24  1  0  0  0  0
 20 21  2  0  0  0  0
 22 26  1  0  0  0  0
 23 27  1  0  0  0  0
 24 28  2  0  0  0  0
 25 26  2  0  0  0  0
 27 29  2  0  0  0  0
 28 29  1  0  0  0  0
M  END
> <PUBCHEM_COMPOUND_ID_TYPE>
0

> <PUBCHEM_TOTAL_CHARGE>
0

> <PUBCHEM_SUBSTANCE_ID>
844399

> <PUBCHEM_SUBSTANCE_VERSION>
5

> <PUBCHEM_EXT_DATASOURCE_NAME>
MLSMR

> <PUBCHEM_EXT_DATASOURCE_REGID>
MLS000027903

> <PUBCHEM_SUBSTANCE_COMMENT>
http://mlsmr.evotec.com/MLSMR_HomePage/pdf/pubchem_reference.pdf
MLSMR_SAMPLE_SUPPLIER: Asinex Ltd.
MLSMR_SUPPLIER_STRUCTURE_ID: ASN 05086582
MLSMR_COMPOUND_CLASS: DC

> <PUBCHEM_SUBSTANCE_SYNONYM>
Benzyl-[(1-tert-butyl-1H-tetrazol-5-yl)-thiophen-2-yl-methyl]-furan-2-ylmethyl-amine
MLS000027903
SMR000004007

> <PUBCHEM_XREF_EXT_ID>
MLS000027903

> <PUBCHEM_EXT_DATASOURCE_URL>
http://mlsmr.evotec.com/MLSMR_HomePage/

> <PUBCHEM_CID_ASSOCIATIONS>
646725  1

> <PUBCHEM_COORDINATE_TYPE>
1
3

> <PUBCHEM_BONDANNOTATIONS>
8  9  3

$$$$
844525
  -OEChem-12251501512D

 26 29  0     1  0  0  0  0  0999 V2000
    3.7503    5.4153    0.0000 S   0  0  0  0  0  0  0  0  0  0  0  0
    4.0381    0.8288    0.0000 N   0  0  0  0  0  0  0  0  0  0  0  0
    1.2785    2.2729    0.0000 N   0  0  3  0  0  0  0  0  0  0  0  0
    5.2193    2.9491    0.0000 N   0  0  0  0  0  0  0  0  0  0  0  0
    5.5100    0.5395    0.0000 N   0  0  0  0  0  0  0  0  0  0  0  0
    6.2400    1.8499    0.0000 N   0  0  0  0  0  0  0  0  0  0  0  0
    2.5680    3.0405    0.0000 C   0  0  3  0  0  0  0  0  0  0  0  0
    3.8776    2.3074    0.0000 C   0  0  0  0  0  0  0  0  0  0  0  0
    0.0000    0.0000    0.0000 C   0  0  0  0  0  0  0  0  0  0  0  0
    2.5471    4.5412    0.0000 C   0  0  0  0  0  0  0  0  0  0  0  0
    2.9325   -0.1821    0.0000 C   0  0  0  0  0  0  0  0  0  0  0  0
    1.2785    0.7306    0.0000 C   0  0  0  0  0  0  0  0  0  0  0  0
    0.0000    3.0035    0.0000 C   0  0  0  0  0  0  0  0  0  0  0  0
   -1.2988    0.7306    0.0000 C   0  0  0  0  0  0  0  0  0  0  0  0
    1.3235    5.3865    0.0000 C   0  0  0  0  0  0  0  0  0  0  0  0
   -1.2988   -0.7509    0.0000 C   0  0  0  0  0  0  0  0  0  0  0  0
    1.2785   -0.7509    0.0000 C   0  0  0  0  0  0  0  0  0  0  0  0
   -1.2988    2.2729    0.0000 C   0  0  0  0  0  0  0  0  0  0  0  0
    3.1902   -1.3541    0.0000 C   0  0  0  0  0  0  0  0  0  0  0  0
    1.7886    0.1803    0.0000 C   0  0  0  0  0  0  0  0  0  0  0  0
    2.0465   -0.9914    0.0000 C   0  0  0  0  0  0  0  0  0  0  0  0
    3.2699    6.8363    0.0000 C   0  0  0  0  0  0  0  0  0  0  0  0
    1.7700    6.8185    0.0000 C   0  0  0  0  0  0  0  0  0  0  0  0
   -1.2988   -2.2526    0.0000 C   0  0  0  0  0  0  0  0  0  0  0  0
    1.2785   -2.2526    0.0000 C   0  0  0  0  0  0  0  0  0  0  0  0
    0.0000   -3.0238    0.0000 C   0  0  0  0  0  0  0  0  0  0  0  0
  1 10  1  0  0  0  0
  1 22  1  0  0  0  0
  2  5  1  0  0  0  0
  2  8  1  0  0  0  0
  2 11  1  0  0  0  0
  3  7  1  0  0  0  0
  3 12  1  0  0  0  0
  3 13  1  0  0  0  0
  4  6  1  0  0  0  0
  4  8  2  0  0  0  0
  5  6  2  0  0  0  0
  7  8  1  0  0  0  0
  7 10  1  0  0  0  0
  9 12  1  0  0  0  0
  9 14  1  0  0  0  0
  9 16  1  0  0  0  0
  9 17  1  0  0  0  0
 10 15  2  0  0  0  0
 11 19  1  0  0  0  0
 11 20  1  0  0  0  0
 11 21  1  0  0  0  0
 13 18  1  0  0  0  0
 14 18  1  0  0  0  0
 15 23  1  0  0  0  0
 16 24  1  0  0  0  0
 17 25  1  0  0  0  0
 22 23  2  0  0  0  0
 24 26  1  0  0  0  0
 25 26  1  0  0  0  0
M  END
> <PUBCHEM_COMPOUND_ID_TYPE>
0

> <PUBCHEM_TOTAL_CHARGE>
0

> <PUBCHEM_SUBSTANCE_ID>
844525

> <PUBCHEM_SUBSTANCE_VERSION>
5

> <PUBCHEM_EXT_DATASOURCE_NAME>
MLSMR

> <PUBCHEM_EXT_DATASOURCE_REGID>
MLS000033564

> <PUBCHEM_SUBSTANCE_COMMENT>
http://mlsmr.evotec.com/MLSMR_HomePage/pdf/pubchem_reference.pdf
MLSMR_SAMPLE_SUPPLIER: Asinex Ltd.
MLSMR_SUPPLIER_STRUCTURE_ID: ASN 05075060
MLSMR_COMPOUND_CLASS: DC

> <PUBCHEM_SUBSTANCE_SYNONYM>
2-[(1-tert-Butyl-1H-tetrazol-5-yl)-thiophen-2-yl-methyl]-2-aza-spiro[5.5]undecane
MLS000033564
SMR000003960

> <PUBCHEM_XREF_EXT_ID>
MLS000033564

> <PUBCHEM_EXT_DATASOURCE_URL>
http://mlsmr.evotec.com/MLSMR_HomePage/

> <PUBCHEM_CID_ASSOCIATIONS>
646852  1

> <PUBCHEM_COORDINATE_TYPE>
1
3

> <PUBCHEM_BONDANNOTATIONS>
7  8  3

$$$$
844555
  -OEChem-12251501512D

 22 23  0     0  0  0  0  0  0999 V2000
   -6.5517    0.8722    0.0000 O   0  0  0  0  0  0  0  0  0  0  0  0
    2.5951   -3.0039    0.0000 O   0  0  0  0  0  0  0  0  0  0  0  0
   -3.8969   -0.4545    0.0000 O   0  0  0  0  0  0  0  0  0  0  0  0
    3.6375   -0.9049    0.0000 O   0  0  0  0  0  0  0  0  0  0  0  0
   -2.6003    1.4977    0.0000 N   0  0  0  0  0  0  0  0  0  0  0  0
   -1.2990    0.7500    0.0000 C   0  0  0  0  0  0  0  0  0  0  0  0
   -3.8990    0.7455    0.0000 C   0  0  0  0  0  0  0  0  0  0  0  0
   -5.2003    1.4932    0.0000 C   0  0  0  0  0  0  0  0  0  0  0  0
    1.2990   -0.7500    0.0000 C   0  0  0  0  0  0  0  0  0  0  0  0
    0.0000    1.5000    0.0000 C   0  0  0  0  0  0  0  0  0  0  0  0
   -1.2990   -0.7500    0.0000 C   0  0  0  0  0  0  0  0  0  0  0  0
    2.5973   -1.5031    0.0000 C   0  0  0  0  0  0  0  0  0  0  0  0
    1.2990    0.7500    0.0000 C   0  0  0  0  0  0  0  0  0  0  0  0
    0.0000   -1.5000    0.0000 C   0  0  0  0  0  0  0  0  0  0  0  0
   -5.3382    2.9741    0.0000 C   0  0  0  0  0  0  0  0  0  0  0  0
   -7.5554    1.9869    0.0000 C   0  0  0  0  0  0  0  0  0  0  0  0
   -6.8054    3.2859    0.0000 C   0  0  0  0  0  0  0  0  0  0  0  0
    3.8933   -3.7570    0.0000 C   0  0  0  0  0  0  0  0  0  0  0  0
    3.8912   -5.2578    0.0000 C   0  0  0  0  0  0  0  0  0  0  0  0
    5.1894   -6.0109    0.0000 C   0  0  0  0  0  0  0  0  0  0  0  0
    5.1873   -7.5117    0.0000 C   0  0  0  0  0  0  0  0  0  0  0  0
    6.2253   -8.1139    0.0000 C   0  0  0  0  0  0  0  0  0  0  0  0
  1  8  1  0  0  0  0
  1 16  1  0  0  0  0
  2 12  1  0  0  0  0
  2 18  1  0  0  0  0
  3  7  2  0  0  0  0
  4 12  2  0  0  0  0
  5  6  1  0  0  0  0
  5  7  1  0  0  0  0
  6 10  2  0  0  0  0
  6 11  1  0  0  0  0
  7  8  1  0  0  0  0
  8 15  2  0  0  0  0
  9 12  1  0  0  0  0
  9 13  2  0  0  0  0
  9 14  1  0  0  0  0
 10 13  1  0  0  0  0
 11 14  2  0  0  0  0
 15 17  1  0  0  0  0
 16 17  2  0  0  0  0
 18 19  1  0  0  0  0
 19 20  1  0  0  0  0
 20 21  1  0  0  0  0
 21 22  1  0  0  0  0
M  END
> <PUBCHEM_COMPOUND_ID_TYPE>
0

> <PUBCHEM_TOTAL_CHARGE>
0

> <PUBCHEM_SUBSTANCE_ID>
844555

> <PUBCHEM_SUBSTANCE_VERSION>
5

> <PUBCHEM_EXT_DATASOURCE_NAME>
MLSMR

> <PUBCHEM_EXT_DATASOURCE_REGID>
MLS000029442

> <PUBCHEM_SUBSTANCE_COMMENT>
http://mlsmr.evotec.com/MLSMR_HomePage/pdf/pubchem_reference.pdf
MLSMR_SAMPLE_SUPPLIER: Asinex Ltd.
MLSMR_SUPPLIER_STRUCTURE_ID: BAS 00202905
MLSMR_COMPOUND_CLASS: DC

> <PUBCHEM_SUBSTANCE_SYNONYM>
4-[(Furan-2-carbonyl)-amino]-benzoic acid pentyl ester
MLS000029442
SMR000001195

> <PUBCHEM_XREF_EXT_ID>
MLS000029442

> <PUBCHEM_EXT_DATASOURCE_URL>
http://mlsmr.evotec.com/MLSMR_HomePage/

> <PUBCHEM_CID_ASSOCIATIONS>
646882  1

> <PUBCHEM_COORDINATE_TYPE>
1
3

$$$$
844657
  -OEChem-12251501512D

 22 24  0     0  0  0  0  0  0999 V2000
   -1.7333    0.7457    0.0000 S   0  0  0  0  0  0  0  0  0  0  0  0
    3.9559    2.5971    0.0000 O   0  0  0  0  0  0  0  0  0  0  0  0
    4.5095    0.3198    0.0000 O   0  0  0  0  0  0  0  0  0  0  0  0
    1.7333   -0.7256    0.0000 N   0  0  0  0  0  0  0  0  0  0  0  0
    9.7742   -1.1986    0.0000 N   0  0  0  0  0  0  0  0  0  0  0  0
    0.2217   -0.7054    0.0000 C   0  0  0  0  0  0  0  0  0  0  0  0
    2.1968    0.6852    0.0000 C   0  0  0  0  0  0  0  0  0  0  0  0
   -0.2419    0.7054    0.0000 C   0  0  0  0  0  0  0  0  0  0  0  0
    0.9876    1.5922    0.0000 C   0  0  0  0  0  0  0  0  0  0  0  0
    3.6269    1.1328    0.0000 C   0  0  0  0  0  0  0  0  0  0  0  0
    2.6107   -1.9399    0.0000 C   0  0  0  0  0  0  0  0  0  0  0  0
   -0.9876   -1.5720    0.0000 C   0  0  0  0  0  0  0  0  0  0  0  0
   -2.1968   -0.7054    0.0000 C   0  0  0  0  0  0  0  0  0  0  0  0
    4.1038   -1.7877    0.0000 C   0  0  0  0  0  0  0  0  0  0  0  0
    4.9841   -3.0023    0.0000 C   0  0  0  0  0  0  0  0  0  0  0  0
    4.7156   -0.4181    0.0000 C   0  0  0  0  0  0  0  0  0  0  0  0
    7.0878   -1.4777    0.0000 C   0  0  0  0  0  0  0  0  0  0  0  0
    6.4761   -2.8473    0.0000 C   0  0  0  0  0  0  0  0  0  0  0  0
    6.2076   -0.2631    0.0000 C   0  0  0  0  0  0  0  0  0  0  0  0
    5.3883    3.0452    0.0000 C   0  0  0  0  0  0  0  0  0  0  0  0
    8.5806   -1.3226    0.0000 C   0  0  0  0  0  0  0  0  0  0  0  0
    5.6514    4.2160    0.0000 C   0  0  0  0  0  0  0  0  0  0  0  0
  1  8  1  0  0  0  0
  1 13  1  0  0  0  0
  2 10  1  0  0  0  0
  2 20  1  0  0  0  0
  3 10  2  0  0  0  0
  4  6  1  0  0  0  0
  4  7  1  0  0  0  0
  4 11  1  0  0  0  0
  5 21  3  0  0  0  0
  6  8  2  0  0  0  0
  6 12  1  0  0  0  0
  7  9  2  0  0  0  0
  7 10  1  0  0  0  0
  8  9  1  0  0  0  0
 11 14  1  0  0  0  0
 12 13  2  0  0  0  0
 14 15  2  0  0  0  0
 14 16  1  0  0  0  0
 15 18  1  0  0  0  0
 16 19  2  0  0  0  0
 17 18  2  0  0  0  0
 17 19  1  0  0  0  0
 17 21  1  0  0  0  0
 20 22  1  0  0  0  0
M  END
> <PUBCHEM_COMPOUND_ID_TYPE>
0

> <PUBCHEM_TOTAL_CHARGE>
0

> <PUBCHEM_SUBSTANCE_ID>
844657

> <PUBCHEM_SUBSTANCE_VERSION>
5

> <PUBCHEM_EXT_DATASOURCE_NAME>
MLSMR

> <PUBCHEM_EXT_DATASOURCE_REGID>
MLS000033912

> <PUBCHEM_SUBSTANCE_COMMENT>
http://mlsmr.evotec.com/MLSMR_HomePage/pdf/pubchem_reference.pdf
MLSMR_SAMPLE_SUPPLIER: Asinex Ltd.
MLSMR_SUPPLIER_STRUCTURE_ID: ASN 08223579
MLSMR_COMPOUND_CLASS: DC

> <PUBCHEM_SUBSTANCE_SYNONYM>
4-(4-Cyano-benzyl)-4H-thieno[3,2-b]pyrrole-5-carboxylic acid ethyl ester
MLS000033912
SMR000008298

> <PUBCHEM_XREF_EXT_ID>
MLS000033912

> <PUBCHEM_EXT_DATASOURCE_URL>
http://mlsmr.evotec.com/MLSMR_HomePage/

> <PUBCHEM_CID_ASSOCIATIONS>
646989  1

> <PUBCHEM_COORDINATE_TYPE>
1
3

$$$$
844673
  -OEChem-12251501512D

 36 40  0     1  0  0  0  0  0999 V2000
    3.6321   -1.3486    0.0000 O   0  0  0  0  0  0  0  0  0  0  0  0
   -3.9091    1.5019    0.0000 O   0  0  0  0  0  0  0  0  0  0  0  0
    3.8040    6.1119    0.0000 O   0  0  0  0  0  0  0  0  0  0  0  0
    1.2964   -1.4973    0.0000 N   0  0  0  0  0  0  0  0  0  0  0  0
    3.8890    3.0026    0.0000 N   0  0  3  0  0  0  0  0  0  0  0  0
    7.8399    3.6306    0.0000 N   0  0  0  0  0  0  0  0  0  0  0  0
    6.6277    1.5279    0.0000 N   0  0  0  0  0  0  0  0  0  0  0  0
    8.8443    2.5165    0.0000 N   0  0  0  0  0  0  0  0  0  0  0  0
    8.0952    1.2170    0.0000 N   0  0  0  0  0  0  0  0  0  0  0  0
    0.0000    0.7486    0.0000 C   0  0  0  0  0  0  0  0  0  0  0  0
    2.5929    0.7486    0.0000 C   0  0  0  0  0  0  0  0  0  0  0  0
    0.0000   -0.7486    0.0000 C   0  0  0  0  0  0  0  0  0  0  0  0
    2.5929   -0.7486    0.0000 C   0  0  0  0  0  0  0  0  0  0  0  0
    1.2964    1.4973    0.0000 C   0  0  0  0  0  0  0  0  0  0  0  0
    3.8911    1.5017    0.0000 C   0  0  0  0  0  0  0  0  0  0  0  0
   -1.2964    1.4973    0.0000 C   0  0  0  0  0  0  0  0  0  0  0  0
    6.4889    3.0087    0.0000 C   0  0  0  0  0  0  0  0  0  0  0  0
   -2.6111    0.7486    0.0000 C   0  0  0  0  0  0  0  0  0  0  0  0
   -1.2964   -1.4973    0.0000 C   0  0  0  0  0  0  0  0  0  0  0  0
    5.1872    3.7556    0.0000 C   0  0  0  0  0  0  0  0  0  0  0  0
   -2.6111   -0.7486    0.0000 C   0  0  0  0  0  0  0  0  0  0  0  0
    2.5894    3.7534    0.0000 C   0  0  0  0  0  0  0  0  0  0  0  0
    2.5890    5.2542    0.0000 C   0  0  3  0  0  0  0  0  0  0  0  0
    8.1423    5.0980    0.0000 C   0  0  0  0  0  0  0  0  0  0  0  0
    1.3770    6.1162    0.0000 C   0  0  0  0  0  0  0  0  0  0  0  0
    9.5664    5.5716    0.0000 C   0  0  0  0  0  0  0  0  0  0  0  0
    9.8692    7.0416    0.0000 C   0  0  0  0  0  0  0  0  0  0  0  0
    3.3430    7.5393    0.0000 C   0  0  0  0  0  0  0  0  0  0  0  0
    1.8430    7.5419    0.0000 C   0  0  0  0  0  0  0  0  0  0  0  0
   -3.9067    3.0027    0.0000 C   0  0  0  0  0  0  0  0  0  0  0  0
   11.2919    7.5170    0.0000 C   0  0  0  0  0  0  0  0  0  0  0  0
    8.7462    8.0361    0.0000 C   0  0  0  0  0  0  0  0  0  0  0  0
   11.5916    8.9868    0.0000 C   0  0  0  0  0  0  0  0  0  0  0  0
    9.0459    9.5058    0.0000 C   0  0  0  0  0  0  0  0  0  0  0  0
   -4.9447    3.6050    0.0000 C   0  0  0  0  0  0  0  0  0  0  0  0
   10.4685    9.9812    0.0000 C   0  0  0  0  0  0  0  0  0  0  0  0
  1 13  1  0  0  0  0
  2 18  1  0  0  0  0
  2 30  1  0  0  0  0
  3 23  1  0  0  0  0
  3 28  1  0  0  0  0
  4 12  1  0  0  0  0
  4 13  2  0  0  0  0
  5 15  1  0  0  0  0
  5 20  1  0  0  0  0
  5 22  1  0  0  0  0
  6  8  1  0  0  0  0
  6 17  1  0  0  0  0
  6 24  1  0  0  0  0
  7  9  1  0  0  0  0
  7 17  2  0  0  0  0
  8  9  2  0  0  0  0
 10 12  1  0  0  0  0
 10 14  1  0  0  0  0
 10 16  2  0  0  0  0
 11 13  1  0  0  0  0
 11 14  2  0  0  0  0
 11 15  1  0  0  0  0
 12 19  2  0  0  0  0
 16 18  1  0  0  0  0
 17 20  1  0  0  0  0
 18 21  2  0  0  0  0
 19 21  1  0  0  0  0
 22 23  1  0  0  0  0
 23 25  1  0  0  0  0
 24 26  1  0  0  0  0
 25 29  1  0  0  0  0
 26 27  1  0  0  0  0
 27 31  2  0  0  0  0
 27 32  1  0  0  0  0
 28 29  1  0  0  0  0
 30 35  1  0  0  0  0
 31 33  1  0  0  0  0
 32 34  2  0  0  0  0
 33 36  2  0  0  0  0
 34 36  1  0  0  0  0
M  END
> <PUBCHEM_COMPOUND_ID_TYPE>
0

> <PUBCHEM_TOTAL_CHARGE>
0

> <PUBCHEM_SUBSTANCE_ID>
844673

> <PUBCHEM_SUBSTANCE_VERSION>
5

> <PUBCHEM_EXT_DATASOURCE_NAME>
MLSMR

> <PUBCHEM_EXT_DATASOURCE_REGID>
MLS000071860

> <PUBCHEM_SUBSTANCE_COMMENT>
http://mlsmr.evotec.com/MLSMR_HomePage/pdf/pubchem_reference.pdf
MLSMR_SAMPLE_SUPPLIER: Asinex Ltd.
MLSMR_SUPPLIER_STRUCTURE_ID: ASN 05303781
MLSMR_COMPOUND_CLASS: DC

> <PUBCHEM_SUBSTANCE_SYNONYM>
6-Ethoxy-3-{[(1-phenethyl-1H-tetrazol-5-ylmethyl)-(tetrahydro-furan-2-ylmethyl)-amino]-methyl}-1H-quinolin-2-one
MLS000071860
SMR000004409

> <PUBCHEM_XREF_EXT_ID>
MLS000071860

> <PUBCHEM_EXT_DATASOURCE_URL>
http://mlsmr.evotec.com/MLSMR_HomePage/

> <PUBCHEM_CID_ASSOCIATIONS>
647004  1

> <PUBCHEM_COORDINATE_TYPE>
1
3

> <PUBCHEM_BONDANNOTATIONS>
23  22  3

$$$$
844769
  -OEChem-12251501512D

 36 41  0     1  0  0  0  0  0999 V2000
  -10.4681   -0.8613    0.0000 S   0  0  0  0  0  0  0  0  0  0  0  0
   -5.1171    3.8670    0.0000 N   0  0  0  0  0  0  0  0  0  0  0  0
   -5.2102    0.7540    0.0000 N   0  0  0  0  0  0  0  0  0  0  0  0
   -2.6901    3.8581    0.0000 N   0  0  0  0  0  0  0  0  0  0  0  0
   -7.8132   -0.7377    0.0000 N   0  0  0  0  0  0  0  0  0  0  0  0
   -4.6484    5.2919    0.0000 N   0  0  0  0  0  0  0  0  0  0  0  0
   -3.1484    5.2864    0.0000 N   0  0  0  0  0  0  0  0  0  0  0  0
   -9.2547   -2.9396    0.0000 N   0  0  0  0  0  0  0  0  0  0  0  0
    1.2964   -1.4973    0.0000 N   0  0  0  0  0  0  0  0  0  0  0  0
   -3.9091    1.5019    0.0000 C   0  0  3  0  0  0  0  0  0  0  0  0
   -3.9067    3.0027    0.0000 C   0  0  0  0  0  0  0  0  0  0  0  0
   -2.6111    0.7486    0.0000 C   0  0  0  0  0  0  0  0  0  0  0  0
   -6.5401    3.3983    0.0000 C   0  0  0  0  0  0  0  0  0  0  0  0
   -9.1153   -1.4839    0.0000 C   0  0  0  0  0  0  0  0  0  0  0  0
   -1.2964    1.4973    0.0000 C   0  0  0  0  0  0  0  0  0  0  0  0
   -5.2151   -0.7461    0.0000 C   0  0  0  0  0  0  0  0  0  0  0  0
   -6.5069    1.5081    0.0000 C   0  0  0  0  0  0  0  0  0  0  0  0
    0.0000    0.7486    0.0000 C   0  0  0  0  0  0  0  0  0  0  0  0
   -2.6111   -0.7486    0.0000 C   0  0  0  0  0  0  0  0  0  0  0  0
  -11.4664   -1.9720    0.0000 C   0  0  0  0  0  0  0  0  0  0  0  0
  -10.7126   -3.2631    0.0000 C   0  0  0  0  0  0  0  0  0  0  0  0
   -6.5166   -1.4919    0.0000 C   0  0  0  0  0  0  0  0  0  0  0  0
   -7.8083    0.7623    0.0000 C   0  0  0  0  0  0  0  0  0  0  0  0
    0.0000   -0.7486    0.0000 C   0  0  0  0  0  0  0  0  0  0  0  0
   -1.2964   -1.4973    0.0000 C   0  0  0  0  0  0  0  0  0  0  0  0
   -6.8471    1.9292    0.0000 C   0  0  0  0  0  0  0  0  0  0  0  0
   -7.4349    4.1979    0.0000 C   0  0  0  0  0  0  0  0  0  0  0  0
   -7.6800    3.0234    0.0000 C   0  0  0  0  0  0  0  0  0  0  0  0
    1.2964    1.4973    0.0000 C   0  0  0  0  0  0  0  0  0  0  0  0
  -12.9704   -1.9634    0.0000 C   0  0  0  0  0  0  0  0  0  0  0  0
  -11.4443   -4.5770    0.0000 C   0  0  0  0  0  0  0  0  0  0  0  0
  -13.7179   -3.2866    0.0000 C   0  0  0  0  0  0  0  0  0  0  0  0
  -12.9640   -4.5776    0.0000 C   0  0  0  0  0  0  0  0  0  0  0  0
    2.5929    0.7486    0.0000 C   0  0  0  0  0  0  0  0  0  0  0  0
    2.5929   -0.7486    0.0000 C   0  0  0  0  0  0  0  0  0  0  0  0
   -7.9868    1.5537    0.0000 C   0  0  0  0  0  0  0  0  0  0  0  0
  1 14  1  0  0  0  0
  1 20  1  0  0  0  0
  2  6  1  0  0  0  0
  2 11  1  0  0  0  0
  2 13  1  0  0  0  0
  3 10  1  0  0  0  0
  3 16  1  0  0  0  0
  3 17  1  0  0  0  0
  4  7  1  0  0  0  0
  4 11  2  0  0  0  0
  5 14  1  0  0  0  0
  5 22  1  0  0  0  0
  5 23  1  0  0  0  0
  6  7  2  0  0  0  0
  8 14  2  0  0  0  0
  8 21  1  0  0  0  0
  9 24  1  0  0  0  0
  9 35  2  0  0  0  0
 10 11  1  0  0  0  0
 10 12  1  0  0  0  0
 12 15  1  0  0  0  0
 12 19  2  0  0  0  0
 13 26  1  0  0  0  0
 13 27  1  0  0  0  0
 13 28  1  0  0  0  0
 15 18  2  0  0  0  0
 16 22  1  0  0  0  0
 17 23  1  0  0  0  0
 18 24  1  0  0  0  0
 18 29  1  0  0  0  0
 19 25  1  0  0  0  0
 20 21  1  0  0  0  0
 20 30  2  0  0  0  0
 21 31  2  0  0  0  0
 24 25  2  0  0  0  0
 26 36  1  0  0  0  0
 29 34  2  0  0  0  0
 30 32  1  0  0  0  0
 31 33  1  0  0  0  0
 32 33  2  0  0  0  0
 34 35  1  0  0  0  0
M  END
> <PUBCHEM_COMPOUND_ID_TYPE>
0

> <PUBCHEM_TOTAL_CHARGE>
0

> <PUBCHEM_SUBSTANCE_ID>
844769

> <PUBCHEM_SUBSTANCE_VERSION>
5

> <PUBCHEM_EXT_DATASOURCE_NAME>
MLSMR

> <PUBCHEM_EXT_DATASOURCE_REGID>
MLS000034621

> <PUBCHEM_SUBSTANCE_COMMENT>
http://mlsmr.evotec.com/MLSMR_HomePage/pdf/pubchem_reference.pdf
MLSMR_SAMPLE_SUPPLIER: Asinex Ltd.
MLSMR_SUPPLIER_STRUCTURE_ID: ASN 05071779
MLSMR_COMPOUND_CLASS: DC

> <PUBCHEM_SUBSTANCE_SYNONYM>
6-{(4-Benzothiazol-2-yl-piperazin-1-yl)-[1-(1,1-dimethyl-propyl)-1H-tetrazol-5-yl]-methyl}-quinoline
MLS000034621
SMR000003953

> <PUBCHEM_XREF_EXT_ID>
MLS000034621

> <PUBCHEM_EXT_DATASOURCE_URL>
http://mlsmr.evotec.com/MLSMR_HomePage/

> <PUBCHEM_CID_ASSOCIATIONS>
647101  1

> <PUBCHEM_COORDINATE_TYPE>
1
3

> <PUBCHEM_BONDANNOTATIONS>
10  11  3

$$$$
844927
  -OEChem-12251501512D

 31 34  0     0  0  0  0  0  0999 V2000
   -6.1107    6.9171    0.0000 S   0  0  0  0  0  0  0  0  0  0  0  0
   -0.2825    6.6276    0.0000 O   0  0  0  0  0  0  0  0  0  0  0  0
   -4.0312    5.2378    0.0000 N   0  0  0  0  0  0  0  0  0  0  0  0
   -5.2447    3.1359    0.0000 N   0  0  0  0  0  0  0  0  0  0  0  0
   -6.2484    4.2507    0.0000 N   0  0  0  0  0  0  0  0  0  0  0  0
   -2.5973    1.5031    0.0000 N   0  0  0  0  0  0  0  0  0  0  0  0
  -10.5357   13.6497    0.0000 N   0  0  0  0  0  0  0  0  0  0  0  0
   -3.8933    3.7570    0.0000 C   0  0  0  0  0  0  0  0  0  0  0  0
   -5.4984    5.5497    0.0000 C   0  0  0  0  0  0  0  0  0  0  0  0
   -2.9081    6.2294    0.0000 C   0  0  0  0  0  0  0  0  0  0  0  0
   -2.5951    3.0039    0.0000 C   0  0  0  0  0  0  0  0  0  0  0  0
   -1.4851    5.7526    0.0000 C   0  0  0  0  0  0  0  0  0  0  0  0
   -1.2990    0.7500    0.0000 C   0  0  0  0  0  0  0  0  0  0  0  0
   -7.6035    7.0719    0.0000 C   0  0  0  0  0  0  0  0  0  0  0  0
   -1.2990   -0.7500    0.0000 C   0  0  0  0  0  0  0  0  0  0  0  0
   -1.0582    4.3278    0.0000 C   0  0  0  0  0  0  0  0  0  0  0  0
   -8.2168    8.4417    0.0000 C   0  0  0  0  0  0  0  0  0  0  0  0
    0.0000    1.5000    0.0000 C   0  0  0  0  0  0  0  0  0  0  0  0
    0.0000   -1.5000    0.0000 C   0  0  0  0  0  0  0  0  0  0  0  0
    0.9211    5.7324    0.0000 C   0  0  0  0  0  0  0  0  0  0  0  0
    0.4417    4.3111    0.0000 C   0  0  0  0  0  0  0  0  0  0  0  0
    1.2990   -0.7500    0.0000 C   0  0  0  0  0  0  0  0  0  0  0  0
    1.2990    0.7500    0.0000 C   0  0  0  0  0  0  0  0  0  0  0  0
   -9.7086    8.5985    0.0000 C   0  0  0  0  0  0  0  0  0  0  0  0
   -7.3352    9.6553    0.0000 C   0  0  0  0  0  0  0  0  0  0  0  0
   -9.4371   11.1824    0.0000 C   0  0  0  0  0  0  0  0  0  0  0  0
  -10.3187    9.9688    0.0000 C   0  0  0  0  0  0  0  0  0  0  0  0
   -7.9453   11.0256    0.0000 C   0  0  0  0  0  0  0  0  0  0  0  0
   -2.3383   -1.3500    0.0000 C   0  0  0  0  0  0  0  0  0  0  0  0
    2.3383   -1.3500    0.0000 C   0  0  0  0  0  0  0  0  0  0  0  0
  -10.0476   12.5534    0.0000 C   0  0  0  0  0  0  0  0  0  0  0  0
  1  9  1  0  0  0  0
  1 14  1  0  0  0  0
  2 12  1  0  0  0  0
  2 20  1  0  0  0  0
  3  8  1  0  0  0  0
  3  9  1  0  0  0  0
  3 10  1  0  0  0  0
  4  5  1  0  0  0  0
  4  8  2  0  0  0  0
  5  9  2  0  0  0  0
  6 11  1  0  0  0  0
  6 13  1  0  0  0  0
  7 31  3  0  0  0  0
  8 11  1  0  0  0  0
 10 12  1  0  0  0  0
 12 16  2  0  0  0  0
 13 15  1  0  0  0  0
 13 18  2  0  0  0  0
 14 17  1  0  0  0  0
 15 19  2  0  0  0  0
 15 29  1  0  0  0  0
 16 21  1  0  0  0  0
 17 24  2  0  0  0  0
 17 25  1  0  0  0  0
 18 23  1  0  0  0  0
 19 22  1  0  0  0  0
 20 21  2  0  0  0  0
 22 23  2  0  0  0  0
 22 30  1  0  0  0  0
 24 27  1  0  0  0  0
 25 28  2  0  0  0  0
 26 27  2  0  0  0  0
 26 28  1  0  0  0  0
 26 31  1  0  0  0  0
M  END
> <PUBCHEM_COMPOUND_ID_TYPE>
0

> <PUBCHEM_TOTAL_CHARGE>
0

> <PUBCHEM_SUBSTANCE_ID>
844927

> <PUBCHEM_SUBSTANCE_VERSION>
5

> <PUBCHEM_EXT_DATASOURCE_NAME>
MLSMR

> <PUBCHEM_EXT_DATASOURCE_REGID>
MLS000031359

> <PUBCHEM_SUBSTANCE_COMMENT>
http://mlsmr.evotec.com/MLSMR_HomePage/pdf/pubchem_reference.pdf
MLSMR_SAMPLE_SUPPLIER: Asinex Ltd.
MLSMR_SUPPLIER_STRUCTURE_ID: ASN 02976880
MLSMR_COMPOUND_CLASS: DC

> <PUBCHEM_SUBSTANCE_SYNONYM>
4-{5-[(2,4-Dimethyl-phenylamino)-methyl]-4-furan-2-ylmethyl-4H-[1,2,4]triazol-3-ylsulfanylmethyl}-benzonitrile
MLS000031359
SMR000001904

> <PUBCHEM_XREF_EXT_ID>
MLS000031359

> <PUBCHEM_EXT_DATASOURCE_URL>
http://mlsmr.evotec.com/MLSMR_HomePage/

> <PUBCHEM_CID_ASSOCIATIONS>
647257  1

> <PUBCHEM_COORDINATE_TYPE>
1
3

$$$$
844952
  -OEChem-12251501512D

 28 31  0     0  0  0  0  0  0999 V2000
    2.3383   -1.3500    0.0000 F   0  0  0  0  0  0  0  0  0  0  0  0
   -6.2584    8.0976    0.0000 O   0  0  0  0  0  0  0  0  0  0  0  0
   -5.1993    2.9963    0.0000 N   0  0  0  0  0  0  0  0  0  0  0  0
   -2.5987    1.5004    0.0000 N   0  0  0  0  0  0  0  0  0  0  0  0
   -5.2093    6.0019    0.0000 N   0  0  0  0  0  0  0  0  0  0  0  0
   -6.5002    3.7446    0.0000 C   0  0  0  0  0  0  0  0  0  0  0  0
   -6.5050    5.2446    0.0000 C   0  0  0  0  0  0  0  0  0  0  0  0
   -1.2990    0.7500    0.0000 C   0  0  0  0  0  0  0  0  0  0  0  0
   -3.9015    3.7484    0.0000 C   0  0  0  0  0  0  0  0  0  0  0  0
   -5.1969    1.4963    0.0000 C   0  0  0  0  0  0  0  0  0  0  0  0
   -2.6012    3.0004    0.0000 C   0  0  0  0  0  0  0  0  0  0  0  0
   -3.8967    0.7484    0.0000 C   0  0  0  0  0  0  0  0  0  0  0  0
   -7.7969    2.9905    0.0000 C   0  0  0  0  0  0  0  0  0  0  0  0
   -7.8065    5.9905    0.0000 C   0  0  0  0  0  0  0  0  0  0  0  0
   -5.2162    7.5027    0.0000 C   0  0  0  0  0  0  0  0  0  0  0  0
   -3.9205    8.2600    0.0000 C   0  0  0  0  0  0  0  0  0  0  0  0
   -9.0983    3.7364    0.0000 C   0  0  0  0  0  0  0  0  0  0  0  0
    0.0000    1.5000    0.0000 C   0  0  0  0  0  0  0  0  0  0  0  0
   -1.2990   -0.7500    0.0000 C   0  0  0  0  0  0  0  0  0  0  0  0
   -9.1031    5.2364    0.0000 C   0  0  0  0  0  0  0  0  0  0  0  0
    1.2990   -0.7500    0.0000 C   0  0  0  0  0  0  0  0  0  0  0  0
    1.2990    0.7500    0.0000 C   0  0  0  0  0  0  0  0  0  0  0  0
    0.0000   -1.5000    0.0000 C   0  0  0  0  0  0  0  0  0  0  0  0
   -3.9252    9.7600    0.0000 C   0  0  0  0  0  0  0  0  0  0  0  0
   -2.6189    7.5142    0.0000 C   0  0  0  0  0  0  0  0  0  0  0  0
   -2.6286   10.5142    0.0000 C   0  0  0  0  0  0  0  0  0  0  0  0
   -1.3223    8.2684    0.0000 C   0  0  0  0  0  0  0  0  0  0  0  0
   -1.3272    9.7684    0.0000 C   0  0  0  0  0  0  0  0  0  0  0  0
  1 21  1  0  0  0  0
  2 15  2  0  0  0  0
  3  6  1  0  0  0  0
  3  9  1  0  0  0  0
  3 10  1  0  0  0  0
  4  8  1  0  0  0  0
  4 11  1  0  0  0  0
  4 12  1  0  0  0  0
  5  7  1  0  0  0  0
  5 15  1  0  0  0  0
  6  7  1  0  0  0  0
  6 13  2  0  0  0  0
  7 14  2  0  0  0  0
  8 18  2  0  0  0  0
  8 19  1  0  0  0  0
  9 11  1  0  0  0  0
 10 12  1  0  0  0  0
 13 17  1  0  0  0  0
 14 20  1  0  0  0  0
 15 16  1  0  0  0  0
 16 24  2  0  0  0  0
 16 25  1  0  0  0  0
 17 20  2  0  0  0  0
 18 22  1  0  0  0  0
 19 23  2  0  0  0  0
 21 22  2  0  0  0  0
 21 23  1  0  0  0  0
 24 26  1  0  0  0  0
 25 27  2  0  0  0  0
 26 28  2  0  0  0  0
 27 28  1  0  0  0  0
M  END
> <PUBCHEM_COMPOUND_ID_TYPE>
0

> <PUBCHEM_TOTAL_CHARGE>
0

> <PUBCHEM_SUBSTANCE_ID>
844952

> <PUBCHEM_SUBSTANCE_VERSION>
5

> <PUBCHEM_EXT_DATASOURCE_NAME>
MLSMR

> <PUBCHEM_EXT_DATASOURCE_REGID>
MLS000032033

> <PUBCHEM_SUBSTANCE_COMMENT>
http://mlsmr.evotec.com/MLSMR_HomePage/pdf/pubchem_reference.pdf
MLSMR_SAMPLE_SUPPLIER: Asinex Ltd.
MLSMR_SUPPLIER_STRUCTURE_ID: ASN 05945925
MLSMR_COMPOUND_CLASS: DC

> <PUBCHEM_SUBSTANCE_SYNONYM>
MLS000032033
N-{2-[4-(4-Fluoro-phenyl)-piperazin-1-yl]-phenyl}-benzamide
SMR000005875

> <PUBCHEM_XREF_EXT_ID>
MLS000032033

> <PUBCHEM_EXT_DATASOURCE_URL>
http://mlsmr.evotec.com/MLSMR_HomePage/

> <PUBCHEM_CID_ASSOCIATIONS>
647282  1

> <PUBCHEM_COORDINATE_TYPE>
1
3

$$$$
844953
  -OEChem-12251501512D

 29 31  0     1  0  0  0  0  0999 V2000
   -2.3534    3.4793    0.0000 Cl  0  0  0  0  0  0  0  0  0  0  0  0
    0.0000   -1.5000    0.0000 O   0  0  0  0  0  0  0  0  0  0  0  0
    2.5951    3.0039    0.0000 O   0  0  0  0  0  0  0  0  0  0  0  0
    3.6375    0.9049    0.0000 O   0  0  0  0  0  0  0  0  0  0  0  0
   -0.7537    5.2860    0.0000 N   0  0  0  0  0  0  0  0  0  0  0  0
    0.7463    5.2884    0.0000 N   0  0  0  0  0  0  0  0  0  0  0  0
   -2.3383   -1.3500    0.0000 N   0  0  0  0  0  0  0  0  0  0  0  0
   -3.6380    2.1004    0.0000 N   0  0  0  0  0  0  0  0  0  0  0  0
    0.0000    1.5000    0.0000 C   0  0  3  0  0  0  0  0  0  0  0  0
    0.0000    3.0008    0.0000 C   0  0  0  0  0  0  0  0  0  0  0  0
    1.2990    0.7500    0.0000 C   0  0  0  0  0  0  0  0  0  0  0  0
   -1.2149    3.8587    0.0000 C   0  0  0  0  0  0  0  0  0  0  0  0
   -1.2990    0.7500    0.0000 C   0  0  0  0  0  0  0  0  0  0  0  0
    1.2121    3.8625    0.0000 C   0  0  0  0  0  0  0  0  0  0  0  0
    1.2990   -0.7500    0.0000 C   0  0  0  0  0  0  0  0  0  0  0  0
   -1.2990   -0.7500    0.0000 C   0  0  0  0  0  0  0  0  0  0  0  0
    2.5972    1.5031    0.0000 C   0  0  0  0  0  0  0  0  0  0  0  0
   -1.6377    6.4987    0.0000 C   0  0  0  0  0  0  0  0  0  0  0  0
   -2.5988    1.5004    0.0000 C   0  0  0  0  0  0  0  0  0  0  0  0
    2.3518    3.4868    0.0000 C   0  0  0  0  0  0  0  0  0  0  0  0
   -1.1355    7.9069    0.0000 C   0  0  0  0  0  0  0  0  0  0  0  0
   -3.1139    6.2228    0.0000 C   0  0  0  0  0  0  0  0  0  0  0  0
    2.3383   -1.3500    0.0000 C   0  0  0  0  0  0  0  0  0  0  0  0
   -2.1078    9.0491    0.0000 C   0  0  0  0  0  0  0  0  0  0  0  0
   -4.0862    7.3650    0.0000 C   0  0  0  0  0  0  0  0  0  0  0  0
    3.8933    3.7570    0.0000 C   0  0  0  0  0  0  0  0  0  0  0  0
   -3.5831    8.7781    0.0000 C   0  0  0  0  0  0  0  0  0  0  0  0
    3.8912    5.2578    0.0000 C   0  0  0  0  0  0  0  0  0  0  0  0
    4.9291    5.8600    0.0000 C   0  0  0  0  0  0  0  0  0  0  0  0
  1 12  1  0  0  0  0
  2 15  1  0  0  0  0
  2 16  1  0  0  0  0
  3 17  1  0  0  0  0
  3 26  1  0  0  0  0
  4 17  2  0  0  0  0
  5  6  1  0  0  0  0
  5 12  1  0  0  0  0
  5 18  1  0  0  0  0
  6 14  2  0  0  0  0
  7 16  1  0  0  0  0
  8 19  3  0  0  0  0
  9 10  1  0  0  0  0
  9 11  1  0  0  0  0
  9 13  1  0  0  0  0
 10 12  2  0  0  0  0
 10 14  1  0  0  0  0
 11 15  2  0  0  0  0
 11 17  1  0  0  0  0
 13 16  2  0  0  0  0
 13 19  1  0  0  0  0
 14 20  1  0  0  0  0
 15 23  1  0  0  0  0
 18 21  2  0  0  0  0
 18 22  1  0  0  0  0
 21 24  1  0  0  0  0
 22 25  2  0  0  0  0
 24 27  2  0  0  0  0
 25 27  1  0  0  0  0
 26 28  1  0  0  0  0
 28 29  2  0  0  0  0
M  END
> <PUBCHEM_COMPOUND_ID_TYPE>
0

> <PUBCHEM_TOTAL_CHARGE>
0

> <PUBCHEM_SUBSTANCE_ID>
844953

> <PUBCHEM_SUBSTANCE_VERSION>
5

> <PUBCHEM_EXT_DATASOURCE_NAME>
MLSMR

> <PUBCHEM_EXT_DATASOURCE_REGID>
MLS000030850

> <PUBCHEM_SUBSTANCE_COMMENT>
http://mlsmr.evotec.com/MLSMR_HomePage/pdf/pubchem_reference.pdf
MLSMR_SAMPLE_SUPPLIER: Asinex Ltd.
MLSMR_SUPPLIER_STRUCTURE_ID: BAS 01101535
MLSMR_COMPOUND_CLASS: DC

> <PUBCHEM_SUBSTANCE_SYNONYM>
6-Amino-4-(5-chloro-3-methyl-1-phenyl-1H-pyrazol-4-yl)-5-cyano-2-methyl-4H-pyran-3-carboxylic acid allyl ester
MLS000030850
SMR000009982

> <PUBCHEM_XREF_EXT_ID>
MLS000030850

> <PUBCHEM_EXT_DATASOURCE_URL>
http://mlsmr.evotec.com/MLSMR_HomePage/

> <PUBCHEM_CID_ASSOCIATIONS>
647283  1

> <PUBCHEM_COORDINATE_TYPE>
1
3

> <PUBCHEM_BONDANNOTATIONS>
9  10  3

$$$$
845122
  -OEChem-12251501512D

 33 37  0     1  0  0  0  0  0999 V2000
   -5.5803   -3.6782    0.0000 Cl  0  0  0  0  0  0  0  0  0  0  0  0
    1.2095    3.8664    0.0000 O   0  0  0  0  0  0  0  0  0  0  0  0
   -3.8791    2.5014    0.0000 N   0  0  0  0  0  0  0  0  0  0  0  0
   -0.4502    0.4421    0.0000 N   0  0  3  0  0  0  0  0  0  0  0  0
   -1.5987    3.3324    0.0000 N   0  0  0  0  0  0  0  0  0  0  0  0
   -3.9320    4.0005    0.0000 N   0  0  0  0  0  0  0  0  0  0  0  0
   -2.5227    4.5141    0.0000 N   0  0  0  0  0  0  0  0  0  0  0  0
    3.9842   -0.3209    0.0000 N   0  0  0  0  0  0  0  0  0  0  0  0
   -1.9288    0.6997    0.0000 C   0  0  3  0  0  0  0  0  0  0  0  0
   -2.4445    2.1090    0.0000 C   0  0  0  0  0  0  0  0  0  0  0  0
   -2.8918   -0.4514    0.0000 C   0  0  0  0  0  0  0  0  0  0  0  0
   -5.0558    1.5700    0.0000 C   0  0  0  0  0  0  0  0  0  0  0  0
    0.5129    1.5932    0.0000 C   0  0  0  0  0  0  0  0  0  0  0  0
    0.0685   -0.9662    0.0000 C   0  0  0  0  0  0  0  0  0  0  0  0
   -4.3699   -0.1961    0.0000 C   0  0  0  0  0  0  0  0  0  0  0  0
   -2.3739   -1.8591    0.0000 C   0  0  0  0  0  0  0  0  0  0  0  0
   -0.0016    3.0031    0.0000 C   0  0  0  0  0  0  0  0  0  0  0  0
    1.5473   -1.2222    0.0000 C   0  0  0  0  0  0  0  0  0  0  0  0
   -4.9556    0.0786    0.0000 C   0  0  0  0  0  0  0  0  0  0  0  0
   -6.4012    2.2373    0.0000 C   0  0  0  0  0  0  0  0  0  0  0  0
   -5.3301   -1.3485    0.0000 C   0  0  0  0  0  0  0  0  0  0  0  0
   -3.3341   -3.0116    0.0000 C   0  0  0  0  0  0  0  0  0  0  0  0
   -4.8122   -2.7563    0.0000 C   0  0  0  0  0  0  0  0  0  0  0  0
   -1.2176    3.8595    0.0000 C   0  0  0  0  0  0  0  0  0  0  0  0
   -6.2020   -0.7560    0.0000 C   0  0  0  0  0  0  0  0  0  0  0  0
   -7.6476    1.4027    0.0000 C   0  0  0  0  0  0  0  0  0  0  0  0
    2.5056   -0.0681    0.0000 C   0  0  0  0  0  0  0  0  0  0  0  0
    2.0678   -2.6290    0.0000 C   0  0  0  0  0  0  0  0  0  0  0  0
   -7.5480   -0.0940    0.0000 C   0  0  0  0  0  0  0  0  0  0  0  0
    0.7419    5.2916    0.0000 C   0  0  0  0  0  0  0  0  0  0  0  0
   -0.7581    5.2874    0.0000 C   0  0  0  0  0  0  0  0  0  0  0  0
    3.5463   -2.8818    0.0000 C   0  0  0  0  0  0  0  0  0  0  0  0
    4.5045   -1.7277    0.0000 C   0  0  0  0  0  0  0  0  0  0  0  0
  1 23  1  0  0  0  0
  2 17  1  0  0  0  0
  2 30  1  0  0  0  0
  3  6  1  0  0  0  0
  3 10  1  0  0  0  0
  3 12  1  0  0  0  0
  4  9  1  0  0  0  0
  4 13  1  0  0  0  0
  4 14  1  0  0  0  0
  5  7  1  0  0  0  0
  5 10  2  0  0  0  0
  6  7  2  0  0  0  0
  8 27  2  0  0  0  0
  8 33  1  0  0  0  0
  9 10  1  0  0  0  0
  9 11  1  0  0  0  0
 11 15  2  0  0  0  0
 11 16  1  0  0  0  0
 12 19  1  0  0  0  0
 12 20  1  0  0  0  0
 13 17  1  0  0  0  0
 14 18  1  0  0  0  0
 15 21  1  0  0  0  0
 16 22  2  0  0  0  0
 17 24  2  0  0  0  0
 18 27  1  0  0  0  0
 18 28  2  0  0  0  0
 19 25  1  0  0  0  0
 20 26  1  0  0  0  0
 21 23  2  0  0  0  0
 22 23  1  0  0  0  0
 24 31  1  0  0  0  0
 25 29  1  0  0  0  0
 26 29  1  0  0  0  0
 28 32  1  0  0  0  0
 30 31  2  0  0  0  0
 32 33  2  0  0  0  0
M  END
> <PUBCHEM_COMPOUND_ID_TYPE>
0

> <PUBCHEM_TOTAL_CHARGE>
0

> <PUBCHEM_SUBSTANCE_ID>
845122

> <PUBCHEM_SUBSTANCE_VERSION>
5

> <PUBCHEM_EXT_DATASOURCE_NAME>
MLSMR

> <PUBCHEM_EXT_DATASOURCE_REGID>
MLS000074751

> <PUBCHEM_SUBSTANCE_COMMENT>
http://mlsmr.evotec.com/MLSMR_HomePage/pdf/pubchem_reference.pdf
MLSMR_SAMPLE_SUPPLIER: Asinex Ltd.
MLSMR_SUPPLIER_STRUCTURE_ID: ASN 05084589
MLSMR_COMPOUND_CLASS: DC

> <PUBCHEM_SUBSTANCE_SYNONYM>
MLS000074751
SMR000004006
[(4-Chloro-phenyl)-(1-cyclohexyl-1H-tetrazol-5-yl)-methyl]-furan-2-ylmethyl-pyridin-3-ylmethyl-amine

> <PUBCHEM_XREF_EXT_ID>
MLS000074751

> <PUBCHEM_EXT_DATASOURCE_URL>
http://mlsmr.evotec.com/MLSMR_HomePage/

> <PUBCHEM_CID_ASSOCIATIONS>
647459  1

> <PUBCHEM_COORDINATE_TYPE>
1
3

> <PUBCHEM_BONDANNOTATIONS>
9  11  3

$$$$
845143
  -OEChem-12251501512D

 25 28  0     0  0  0  0  0  0999 V2000
    2.2315    1.0108    0.0000 S   0  0  0  0  0  0  0  0  0  0  0  0
   -0.4185   -3.0464    0.0000 O   0  0  0  0  0  0  0  0  0  0  0  0
    0.8999   -1.0985    0.0000 N   0  0  0  0  0  0  0  0  0  0  0  0
   -0.3272    1.1336    0.0000 N   0  0  0  0  0  0  0  0  0  0  0  0
    4.6908    3.7596    0.0000 N   0  0  0  0  0  0  0  0  0  0  0  0
   -2.9099   -1.8465    0.0000 C   0  0  0  0  0  0  0  0  0  0  0  0
   -1.6712   -1.0985    0.0000 C   0  0  0  0  0  0  0  0  0  0  0  0
   -1.6712    0.3155    0.0000 C   0  0  0  0  0  0  0  0  0  0  0  0
   -0.4090   -1.8465    0.0000 C   0  0  0  0  0  0  0  0  0  0  0  0
   -2.9099    1.1102    0.0000 C   0  0  0  0  0  0  0  0  0  0  0  0
   -4.2188    0.3155    0.0000 C   0  0  0  0  0  0  0  0  0  0  0  0
   -4.2188   -1.0985    0.0000 C   0  0  0  0  0  0  0  0  0  0  0  0
    0.8999    0.3155    0.0000 C   0  0  0  0  0  0  0  0  0  0  0  0
   -4.1253   -2.5009    0.0000 C   0  0  0  0  0  0  0  0  0  0  0  0
   -1.7179   -2.5009    0.0000 C   0  0  0  0  0  0  0  0  0  0  0  0
   -2.9099    2.5827    0.0000 C   0  0  0  0  0  0  0  0  0  0  0  0
   -5.4576    1.1102    0.0000 C   0  0  0  0  0  0  0  0  0  0  0  0
   -4.1253   -3.9033    0.0000 C   0  0  0  0  0  0  0  0  0  0  0  0
   -1.7179   -3.9033    0.0000 C   0  0  0  0  0  0  0  0  0  0  0  0
    2.2125   -1.8268    0.0000 C   0  0  0  0  0  0  0  0  0  0  0  0
   -4.2188    3.2839    0.0000 C   0  0  0  0  0  0  0  0  0  0  0  0
   -5.4576    2.5827    0.0000 C   0  0  0  0  0  0  0  0  0  0  0  0
    2.2964    2.5102    0.0000 C   0  0  0  0  0  0  0  0  0  0  0  0
    3.2415   -1.2095    0.0000 C   0  0  0  0  0  0  0  0  0  0  0  0
    3.6270    3.2045    0.0000 C   0  0  0  0  0  0  0  0  0  0  0  0
  1 13  1  0  0  0  0
  1 23  1  0  0  0  0
  2  9  2  0  0  0  0
  3  9  1  0  0  0  0
  3 13  1  0  0  0  0
  3 20  1  0  0  0  0
  4  8  1  0  0  0  0
  4 13  2  0  0  0  0
  5 25  3  0  0  0  0
  6  7  1  0  0  0  0
  6 12  1  0  0  0  0
  6 14  1  0  0  0  0
  6 15  1  0  0  0  0
  7  8  2  0  0  0  0
  7  9  1  0  0  0  0
  8 10  1  0  0  0  0
 10 11  1  0  0  0  0
 10 16  2  0  0  0  0
 11 12  1  0  0  0  0
 11 17  2  0  0  0  0
 14 18  1  0  0  0  0
 15 19  1  0  0  0  0
 16 21  1  0  0  0  0
 17 22  1  0  0  0  0
 18 19  1  0  0  0  0
 20 24  1  0  0  0  0
 21 22  2  0  0  0  0
 23 25  1  0  0  0  0
M  END
> <PUBCHEM_COMPOUND_ID_TYPE>
0

> <PUBCHEM_TOTAL_CHARGE>
0

> <PUBCHEM_SUBSTANCE_ID>
845143

> <PUBCHEM_SUBSTANCE_VERSION>
5

> <PUBCHEM_EXT_DATASOURCE_NAME>
MLSMR

> <PUBCHEM_EXT_DATASOURCE_REGID>
MLS000029831

> <PUBCHEM_SUBSTANCE_COMMENT>
http://mlsmr.evotec.com/MLSMR_HomePage/pdf/pubchem_reference.pdf
MLSMR_SAMPLE_SUPPLIER: Asinex Ltd.
MLSMR_SUPPLIER_STRUCTURE_ID: BAS 01322117
MLSMR_COMPOUND_CLASS: DC

> <PUBCHEM_SUBSTANCE_SYNONYM>
MLS000029831
SMR000010396

> <PUBCHEM_XREF_EXT_ID>
MLS000029831

> <PUBCHEM_EXT_DATASOURCE_URL>
http://mlsmr.evotec.com/MLSMR_HomePage/

> <PUBCHEM_CID_ASSOCIATIONS>
647477  1

> <PUBCHEM_COORDINATE_TYPE>
1
3

$$$$
845276
  -OEChem-12251501512D

 31 33  0     0  0  0  0  0  0999 V2000
   -6.4437   -1.8467    0.0000 S   0  0  0  0  0  0  0  0  0  0  0  0
   -3.9511   -0.8815    0.0000 O   0  0  0  0  0  0  0  0  0  0  0  0
   -0.0031    3.0008    0.0000 O   0  0  0  0  0  0  0  0  0  0  0  0
    2.5973   -1.5031    0.0000 O   0  0  0  0  0  0  0  0  0  0  0  0
   -9.3071   -1.8175    0.0000 O   0  0  0  0  0  0  0  0  0  0  0  0
   -9.6938   -4.1290    0.0000 N   0  0  0  0  0  0  0  0  0  0  0  0
   -2.7343   -2.9815    0.0000 N   0  0  0  0  0  0  0  0  0  0  0  0
   -4.2010   -3.2957    0.0000 N   0  0  0  0  0  0  0  0  0  0  0  0
   -2.5987   -1.5004    0.0000 C   0  0  0  0  0  0  0  0  0  0  0  0
   -1.2990   -0.7500    0.0000 C   0  0  0  0  0  0  0  0  0  0  0  0
   -4.9530   -1.9978    0.0000 C   0  0  0  0  0  0  0  0  0  0  0  0
    0.0000   -1.5000    0.0000 C   0  0  0  0  0  0  0  0  0  0  0  0
   -1.2990    0.7500    0.0000 C   0  0  0  0  0  0  0  0  0  0  0  0
   -9.0816   -5.4993    0.0000 C   0  0  0  0  0  0  0  0  0  0  0  0
    0.0000    1.5000    0.0000 C   0  0  0  0  0  0  0  0  0  0  0  0
    1.2990   -0.7500    0.0000 C   0  0  0  0  0  0  0  0  0  0  0  0
   -8.8153   -2.9121    0.0000 C   0  0  0  0  0  0  0  0  0  0  0  0
    1.2990    0.7500    0.0000 C   0  0  0  0  0  0  0  0  0  0  0  0
   -7.3221   -3.0635    0.0000 C   0  0  0  0  0  0  0  0  0  0  0  0
  -11.1869   -3.9776    0.0000 C   0  0  0  0  0  0  0  0  0  0  0  0
  -12.0654   -5.1945    0.0000 C   0  0  0  0  0  0  0  0  0  0  0  0
   -9.7850   -6.4715    0.0000 C   0  0  0  0  0  0  0  0  0  0  0  0
   -8.5915   -6.5947    0.0000 C   0  0  0  0  0  0  0  0  0  0  0  0
   -7.8879   -5.6228    0.0000 C   0  0  0  0  0  0  0  0  0  0  0  0
  -13.5580   -5.0453    0.0000 C   0  0  0  0  0  0  0  0  0  0  0  0
  -11.4484   -6.5618    0.0000 C   0  0  0  0  0  0  0  0  0  0  0  0
  -14.4335   -6.2633    0.0000 C   0  0  0  0  0  0  0  0  0  0  0  0
  -12.3239   -7.7797    0.0000 C   0  0  0  0  0  0  0  0  0  0  0  0
   -1.0432    3.5993    0.0000 C   0  0  0  0  0  0  0  0  0  0  0  0
    2.5956   -2.7031    0.0000 C   0  0  0  0  0  0  0  0  0  0  0  0
  -13.8165   -7.6305    0.0000 C   0  0  0  0  0  0  0  0  0  0  0  0
  1 11  1  0  0  0  0
  1 19  1  0  0  0  0
  2  9  1  0  0  0  0
  2 11  1  0  0  0  0
  3 15  1  0  0  0  0
  3 29  1  0  0  0  0
  4 16  1  0  0  0  0
  4 30  1  0  0  0  0
  5 17  2  0  0  0  0
  6 14  1  0  0  0  0
  6 17  1  0  0  0  0
  6 20  1  0  0  0  0
  7  8  1  0  0  0  0
  7  9  2  0  0  0  0
  8 11  2  0  0  0  0
  9 10  1  0  0  0  0
 10 12  2  0  0  0  0
 10 13  1  0  0  0  0
 12 16  1  0  0  0  0
 13 15  2  0  0  0  0
 14 22  1  0  0  0  0
 14 23  1  0  0  0  0
 14 24  1  0  0  0  0
 15 18  1  0  0  0  0
 16 18  2  0  0  0  0
 17 19  1  0  0  0  0
 20 21  1  0  0  0  0
 21 25  2  0  0  0  0
 21 26  1  0  0  0  0
 25 27  1  0  0  0  0
 26 28  2  0  0  0  0
 27 31  2  0  0  0  0
 28 31  1  0  0  0  0
M  END
> <PUBCHEM_COMPOUND_ID_TYPE>
0

> <PUBCHEM_TOTAL_CHARGE>
0

> <PUBCHEM_SUBSTANCE_ID>
845276

> <PUBCHEM_SUBSTANCE_VERSION>
5

> <PUBCHEM_EXT_DATASOURCE_NAME>
MLSMR

> <PUBCHEM_EXT_DATASOURCE_REGID>
MLS000073268

> <PUBCHEM_SUBSTANCE_COMMENT>
http://mlsmr.evotec.com/MLSMR_HomePage/pdf/pubchem_reference.pdf
MLSMR_SAMPLE_SUPPLIER: Asinex Ltd.
MLSMR_SUPPLIER_STRUCTURE_ID: ASN 04392672
MLSMR_COMPOUND_CLASS: DC

> <PUBCHEM_SUBSTANCE_SYNONYM>
MLS000073268
N-Benzyl-N-tert-butyl-2-[5-(3,5-dimethoxy-phenyl)-[1,3,4]oxadiazol-2-ylsulfanyl]-acetamide
SMR000003336

> <PUBCHEM_XREF_EXT_ID>
MLS000073268

> <PUBCHEM_EXT_DATASOURCE_URL>
http://mlsmr.evotec.com/MLSMR_HomePage/

> <PUBCHEM_CID_ASSOCIATIONS>
647616  1

> <PUBCHEM_COORDINATE_TYPE>
1
3

$$$$
845285
  -OEChem-12251501512D

 28 31  0     0  0  0  0  0  0999 V2000
    4.2449    4.2986    0.0000 O   0  0  0  0  0  0  0  0  0  0  0  0
    1.3808    3.5211    0.0000 O   0  0  0  0  0  0  0  0  0  0  0  0
    5.5974   -4.6579    0.0000 O   0  0  0  0  0  0  0  0  0  0  0  0
    8.5404   -5.2711    0.0000 O   0  0  0  0  0  0  0  0  0  0  0  0
    1.7138   -1.2033    0.0000 N   0  0  0  0  0  0  0  0  0  0  0  0
    0.2917    0.7475    0.0000 C   0  0  0  0  0  0  0  0  0  0  0  0
    1.7138    1.2033    0.0000 C   0  0  0  0  0  0  0  0  0  0  0  0
    0.2917   -0.7475    0.0000 C   0  0  0  0  0  0  0  0  0  0  0  0
    2.5889    0.0182    0.0000 C   0  0  0  0  0  0  0  0  0  0  0  0
    2.1812    2.6271    0.0000 C   0  0  0  0  0  0  0  0  0  0  0  0
    3.6500    2.9355    0.0000 C   0  0  0  0  0  0  0  0  0  0  0  0
   -1.0028    1.5132    0.0000 C   0  0  0  0  0  0  0  0  0  0  0  0
   -1.0028   -1.5132    0.0000 C   0  0  0  0  0  0  0  0  0  0  0  0
    2.1855   -2.6254    0.0000 C   0  0  0  0  0  0  0  0  0  0  0  0
   -2.3155    0.7475    0.0000 C   0  0  0  0  0  0  0  0  0  0  0  0
   -2.3155   -0.7475    0.0000 C   0  0  0  0  0  0  0  0  0  0  0  0
    4.7388    1.9224    0.0000 C   0  0  0  0  0  0  0  0  0  0  0  0
    3.6552   -2.9294    0.0000 C   0  0  0  0  0  0  0  0  0  0  0  0
    5.7359    4.1352    0.0000 C   0  0  0  0  0  0  0  0  0  0  0  0
    6.0412    2.6666    0.0000 C   0  0  0  0  0  0  0  0  0  0  0  0
    6.0699   -6.0824    0.0000 C   0  0  0  0  0  0  0  0  0  0  0  0
    7.5383   -6.3884    0.0000 C   0  0  0  0  0  0  0  0  0  0  0  0
    4.1277   -4.3539    0.0000 C   0  0  0  0  0  0  0  0  0  0  0  0
    5.0707   -7.2013    0.0000 C   0  0  0  0  0  0  0  0  0  0  0  0
    8.0077   -7.8131    0.0000 C   0  0  0  0  0  0  0  0  0  0  0  0
    5.5400   -8.6260    0.0000 C   0  0  0  0  0  0  0  0  0  0  0  0
    7.0085   -8.9319    0.0000 C   0  0  0  0  0  0  0  0  0  0  0  0
    9.7148   -5.5176    0.0000 C   0  0  0  0  0  0  0  0  0  0  0  0
  1 11  1  0  0  0  0
  1 19  1  0  0  0  0
  2 10  2  0  0  0  0
  3 21  1  0  0  0  0
  3 23  1  0  0  0  0
  4 22  1  0  0  0  0
  4 28  1  0  0  0  0
  5  8  1  0  0  0  0
  5  9  1  0  0  0  0
  5 14  1  0  0  0  0
  6  7  1  0  0  0  0
  6  8  1  0  0  0  0
  6 12  2  0  0  0  0
  7  9  2  0  0  0  0
  7 10  1  0  0  0  0
  8 13  2  0  0  0  0
 10 11  1  0  0  0  0
 11 17  2  0  0  0  0
 12 15  1  0  0  0  0
 13 16  1  0  0  0  0
 14 18  1  0  0  0  0
 15 16  2  0  0  0  0
 17 20  1  0  0  0  0
 18 23  1  0  0  0  0
 19 20  2  0  0  0  0
 21 22  1  0  0  0  0
 21 24  2  0  0  0  0
 22 25  2  0  0  0  0
 24 26  1  0  0  0  0
 25 27  1  0  0  0  0
 26 27  2  0  0  0  0
M  END
> <PUBCHEM_COMPOUND_ID_TYPE>
0

> <PUBCHEM_TOTAL_CHARGE>
0

> <PUBCHEM_SUBSTANCE_ID>
845285

> <PUBCHEM_SUBSTANCE_VERSION>
5

> <PUBCHEM_EXT_DATASOURCE_NAME>
MLSMR

> <PUBCHEM_EXT_DATASOURCE_REGID>
MLS000034504

> <PUBCHEM_SUBSTANCE_COMMENT>
http://mlsmr.evotec.com/MLSMR_HomePage/pdf/pubchem_reference.pdf
MLSMR_SAMPLE_SUPPLIER: Asinex Ltd.
MLSMR_SUPPLIER_STRUCTURE_ID: BAS 08196784
MLSMR_COMPOUND_CLASS: DC

> <PUBCHEM_SUBSTANCE_SYNONYM>
Furan-2-yl-{1-[3-(2-methoxy-phenoxy)-propyl]-1H-indol-3-yl}-methanone
MLS000034504
SMR000014819

> <PUBCHEM_XREF_EXT_ID>
MLS000034504

> <PUBCHEM_EXT_DATASOURCE_URL>
http://mlsmr.evotec.com/MLSMR_HomePage/

> <PUBCHEM_CID_ASSOCIATIONS>
647625  1

> <PUBCHEM_COORDINATE_TYPE>
1
3

$$$$
845331
  -OEChem-12251501512D

 32 36  0     1  0  0  0  0  0999 V2000
   -2.3383    1.3500    0.0000 Cl  0  0  0  0  0  0  0  0  0  0  0  0
   -2.6429   -7.6407    0.0000 N   0  0  0  0  0  0  0  0  0  0  0  0
    0.0048   -6.0009    0.0000 N   0  0  0  0  0  0  0  0  0  0  0  0
   -1.4195   -9.7369    0.0000 N   0  0  0  0  0  0  0  0  0  0  0  0
    0.0000   -3.0008    0.0000 N   0  0  0  0  0  0  0  0  0  0  0  0
   -3.6413   -8.7601    0.0000 N   0  0  0  0  0  0  0  0  0  0  0  0
   -2.8853  -10.0557    0.0000 N   0  0  0  0  0  0  0  0  0  0  0  0
    2.6132  -10.4963    0.0000 N   0  0  0  0  0  0  0  0  0  0  0  0
    0.0092   -7.5016    0.0000 C   0  0  3  0  0  0  0  0  0  0  0  0
   -1.2886   -8.2554    0.0000 C   0  0  0  0  0  0  0  0  0  0  0  0
    1.3114   -8.2478    0.0000 C   0  0  0  0  0  0  0  0  0  0  0  0
   -2.9530   -6.1724    0.0000 C   0  0  0  0  0  0  0  0  0  0  0  0
   -1.2955   -5.2529    0.0000 C   0  0  0  0  0  0  0  0  0  0  0  0
    1.3026   -5.2488    0.0000 C   0  0  0  0  0  0  0  0  0  0  0  0
    0.0000   -1.5000    0.0000 C   0  0  0  0  0  0  0  0  0  0  0  0
   -1.2978   -3.7529    0.0000 C   0  0  0  0  0  0  0  0  0  0  0  0
    1.3002   -3.7488    0.0000 C   0  0  0  0  0  0  0  0  0  0  0  0
    1.3133   -9.7479    0.0000 C   0  0  0  0  0  0  0  0  0  0  0  0
    2.6096   -7.4963    0.0000 C   0  0  0  0  0  0  0  0  0  0  0  0
    1.2990   -0.7500    0.0000 C   0  0  0  0  0  0  0  0  0  0  0  0
   -1.9231   -5.0891    0.0000 C   0  0  0  0  0  0  0  0  0  0  0  0
   -4.4144   -5.8262    0.0000 C   0  0  0  0  0  0  0  0  0  0  0  0
   -1.2990   -0.7500    0.0000 C   0  0  0  0  0  0  0  0  0  0  0  0
   -1.2990    0.7500    0.0000 C   0  0  0  0  0  0  0  0  0  0  0  0
    3.9095   -8.2447    0.0000 C   0  0  0  0  0  0  0  0  0  0  0  0
    1.2990    0.7500    0.0000 C   0  0  0  0  0  0  0  0  0  0  0  0
   -2.3487   -3.6507    0.0000 C   0  0  0  0  0  0  0  0  0  0  0  0
   -4.8400   -4.3878    0.0000 C   0  0  0  0  0  0  0  0  0  0  0  0
    0.0000    1.5000    0.0000 C   0  0  0  0  0  0  0  0  0  0  0  0
    3.9114   -9.7447    0.0000 C   0  0  0  0  0  0  0  0  0  0  0  0
   -3.8071   -3.3001    0.0000 C   0  0  0  0  0  0  0  0  0  0  0  0
    2.3383   -1.3500    0.0000 C   0  0  0  0  0  0  0  0  0  0  0  0
  1 24  1  0  0  0  0
  2  6  1  0  0  0  0
  2 10  1  0  0  0  0
  2 12  1  0  0  0  0
  3  9  1  0  0  0  0
  3 13  1  0  0  0  0
  3 14  1  0  0  0  0
  4  7  1  0  0  0  0
  4 10  2  0  0  0  0
  5 15  1  0  0  0  0
  5 16  1  0  0  0  0
  5 17  1  0  0  0  0
  6  7  2  0  0  0  0
  8 18  2  0  0  0  0
  8 30  1  0  0  0  0
  9 10  1  0  0  0  0
  9 11  1  0  0  0  0
 11 18  1  0  0  0  0
 11 19  2  0  0  0  0
 12 21  1  0  0  0  0
 12 22  1  0  0  0  0
 13 16  1  0  0  0  0
 14 17  1  0  0  0  0
 15 20  1  0  0  0  0
 15 23  2  0  0  0  0
 19 25  1  0  0  0  0
 20 26  2  0  0  0  0
 20 32  1  0  0  0  0
 21 27  1  0  0  0  0
 22 28  1  0  0  0  0
 23 24  1  0  0  0  0
 24 29  2  0  0  0  0
 25 30  2  0  0  0  0
 26 29  1  0  0  0  0
 27 31  1  0  0  0  0
 28 31  1  0  0  0  0
M  END
> <PUBCHEM_COMPOUND_ID_TYPE>
0

> <PUBCHEM_TOTAL_CHARGE>
0

> <PUBCHEM_SUBSTANCE_ID>
845331

> <PUBCHEM_SUBSTANCE_VERSION>
5

> <PUBCHEM_EXT_DATASOURCE_NAME>
MLSMR

> <PUBCHEM_EXT_DATASOURCE_REGID>
MLS000030049

> <PUBCHEM_SUBSTANCE_COMMENT>
http://mlsmr.evotec.com/MLSMR_HomePage/pdf/pubchem_reference.pdf
MLSMR_SAMPLE_SUPPLIER: Asinex Ltd.
MLSMR_SUPPLIER_STRUCTURE_ID: ASN 07881592
MLSMR_COMPOUND_CLASS: DC

> <PUBCHEM_SUBSTANCE_SYNONYM>
1-(5-Chloro-2-methyl-phenyl)-4-[(1-cyclohexyl-1H-tetrazol-5-yl)-pyridin-3-yl-methyl]-piperazine
MLS000030049
SMR000008240

> <PUBCHEM_XREF_EXT_ID>
MLS000030049

> <PUBCHEM_EXT_DATASOURCE_URL>
http://mlsmr.evotec.com/MLSMR_HomePage/

> <PUBCHEM_CID_ASSOCIATIONS>
647675  1

> <PUBCHEM_COORDINATE_TYPE>
1
3

> <PUBCHEM_BONDANNOTATIONS>
9  3  3

$$$$
845409
  -OEChem-12251501512D

 31 35  0     1  0  0  0  0  0999 V2000
    1.7138   -1.2033    0.0000 S   0  0  0  0  0  0  0  0  0  0  0  0
    5.7606   -4.6686    0.0000 O   0  0  0  0  0  0  0  0  0  0  0  0
    7.0761    0.2776    0.0000 N   0  0  0  0  0  0  0  0  0  0  0  0
    4.0896    0.0290    0.0000 N   0  0  0  0  0  0  0  0  0  0  0  0
    8.9260   -2.2261    0.0000 N   0  0  0  0  0  0  0  0  0  0  0  0
    1.7138    1.2033    0.0000 N   0  0  0  0  0  0  0  0  0  0  0  0
   10.9171   -0.8383    0.0000 N   0  0  0  0  0  0  0  0  0  0  0  0
   10.1219   -3.1314    0.0000 N   0  0  0  0  0  0  0  0  0  0  0  0
   11.3525   -2.2737    0.0000 N   0  0  0  0  0  0  0  0  0  0  0  0
    9.4299   -0.8267    0.0000 C   0  0  0  0  0  0  0  0  0  0  0  0
    8.5715    0.4045    0.0000 C   0  0  3  0  0  0  0  0  0  0  0  0
    2.5889    0.0182    0.0000 C   0  0  0  0  0  0  0  0  0  0  0  0
    0.2917   -0.7475    0.0000 C   0  0  0  0  0  0  0  0  0  0  0  0
    0.2917    0.7475    0.0000 C   0  0  0  0  0  0  0  0  0  0  0  0
    6.4347   -1.0784    0.0000 C   0  0  0  0  0  0  0  0  0  0  0  0
    6.2225    1.5111    0.0000 C   0  0  0  0  0  0  0  0  0  0  0  0
    4.9397   -1.2009    0.0000 C   0  0  0  0  0  0  0  0  0  0  0  0
    4.7275    1.3885    0.0000 C   0  0  0  0  0  0  0  0  0  0  0  0
    7.4899   -2.6531    0.0000 C   0  0  0  0  0  0  0  0  0  0  0  0
    9.2117    1.7620    0.0000 C   0  0  0  0  0  0  0  0  0  0  0  0
   -1.0028   -1.5132    0.0000 C   0  0  0  0  0  0  0  0  0  0  0  0
   -1.0028    1.5132    0.0000 C   0  0  0  0  0  0  0  0  0  0  0  0
    7.1400   -4.1125    0.0000 C   0  0  0  0  0  0  0  0  0  0  0  0
   -2.3155   -0.7475    0.0000 C   0  0  0  0  0  0  0  0  0  0  0  0
   -2.3155    0.7475    0.0000 C   0  0  0  0  0  0  0  0  0  0  0  0
   10.7073    1.8872    0.0000 C   0  0  0  0  0  0  0  0  0  0  0  0
    8.1220   -5.2295    0.0000 C   0  0  0  0  0  0  0  0  0  0  0  0
    5.8819   -6.1637    0.0000 C   0  0  0  0  0  0  0  0  0  0  0  0
    7.3413   -6.5104    0.0000 C   0  0  0  0  0  0  0  0  0  0  0  0
   11.3475    3.2446    0.0000 C   0  0  0  0  0  0  0  0  0  0  0  0
   12.5434    3.3448    0.0000 C   0  0  0  0  0  0  0  0  0  0  0  0
  1 12  1  0  0  0  0
  1 13  1  0  0  0  0
  2 23  1  0  0  0  0
  2 28  1  0  0  0  0
  3 11  1  0  0  0  0
  3 15  1  0  0  0  0
  3 16  1  0  0  0  0
  4 12  1  0  0  0  0
  4 17  1  0  0  0  0
  4 18  1  0  0  0  0
  5  8  1  0  0  0  0
  5 10  1  0  0  0  0
  5 19  1  0  0  0  0
  6 12  2  0  0  0  0
  6 14  1  0  0  0  0
  7  9  1  0  0  0  0
  7 10  2  0  0  0  0
  8  9  2  0  0  0  0
 10 11  1  0  0  0  0
 11 20  1  0  0  0  0
 13 14  1  0  0  0  0
 13 21  2  0  0  0  0
 14 22  2  0  0  0  0
 15 17  1  0  0  0  0
 16 18  1  0  0  0  0
 19 23  1  0  0  0  0
 20 26  1  0  0  0  0
 21 24  1  0  0  0  0
 22 25  1  0  0  0  0
 23 27  2  0  0  0  0
 24 25  2  0  0  0  0
 26 30  1  0  0  0  0
 27 29  1  0  0  0  0
 28 29  2  0  0  0  0
 30 31  1  0  0  0  0
M  END
> <PUBCHEM_COMPOUND_ID_TYPE>
0

> <PUBCHEM_TOTAL_CHARGE>
0

> <PUBCHEM_SUBSTANCE_ID>
845409

> <PUBCHEM_SUBSTANCE_VERSION>
5

> <PUBCHEM_EXT_DATASOURCE_NAME>
MLSMR

> <PUBCHEM_EXT_DATASOURCE_REGID>
MLS000068021

> <PUBCHEM_SUBSTANCE_COMMENT>
http://mlsmr.evotec.com/MLSMR_HomePage/pdf/pubchem_reference.pdf
MLSMR_SAMPLE_SUPPLIER: Asinex Ltd.
MLSMR_SUPPLIER_STRUCTURE_ID: ASN 05557356
MLSMR_COMPOUND_CLASS: DC

> <PUBCHEM_SUBSTANCE_SYNONYM>
2-{4-[1-(1-Furan-2-ylmethyl-1H-tetrazol-5-yl)-pentyl]-piperazin-1-yl}-benzothiazole
MLS000068021
SMR000005011

> <PUBCHEM_XREF_EXT_ID>
MLS000068021

> <PUBCHEM_EXT_DATASOURCE_URL>
http://mlsmr.evotec.com/MLSMR_HomePage/

> <PUBCHEM_CID_ASSOCIATIONS>
647751  1

> <PUBCHEM_COORDINATE_TYPE>
1
3

> <PUBCHEM_BONDANNOTATIONS>
11  20  3

$$$$
845473
  -OEChem-12251501512D

 35 39  0     1  0  0  0  0  0999 V2000
   -4.1785   -1.3509    0.0000 O   0  0  0  0  0  0  0  0  0  0  0  0
    2.2304    6.9571    0.0000 O   0  0  0  0  0  0  0  0  0  0  0  0
   -7.8028    5.2685    0.0000 O   0  0  0  0  0  0  0  0  0  0  0  0
   -3.9067    3.0027    0.0000 N   0  0  3  0  0  0  0  0  0  0  0  0
    0.0479    3.6071    0.0000 N   0  0  0  0  0  0  0  0  0  0  0  0
   -6.5310   -1.4891    0.0000 N   0  0  0  0  0  0  0  0  0  0  0  0
   -1.1768    1.5118    0.0000 N   0  0  0  0  0  0  0  0  0  0  0  0
    1.0456    2.4871    0.0000 N   0  0  0  0  0  0  0  0  0  0  0  0
    0.2887    1.1921    0.0000 N   0  0  0  0  0  0  0  0  0  0  0  0
   -5.2094    0.7527    0.0000 C   0  0  0  0  0  0  0  0  0  0  0  0
   -7.8205    0.7608    0.0000 C   0  0  0  0  0  0  0  0  0  0  0  0
   -7.8251   -0.7365    0.0000 C   0  0  0  0  0  0  0  0  0  0  0  0
   -5.2140   -0.7446    0.0000 C   0  0  0  0  0  0  0  0  0  0  0  0
   -1.3068    2.9934    0.0000 C   0  0  0  0  0  0  0  0  0  0  0  0
   -6.5217    1.5054    0.0000 C   0  0  0  0  0  0  0  0  0  0  0  0
   -3.9091    1.5019    0.0000 C   0  0  0  0  0  0  0  0  0  0  0  0
   -2.6040    3.7480    0.0000 C   0  0  0  0  0  0  0  0  0  0  0  0
   -9.1146    1.5135    0.0000 C   0  0  0  0  0  0  0  0  0  0  0  0
   -5.2049    3.7560    0.0000 C   0  0  0  0  0  0  0  0  0  0  0  0
   -5.2025    5.2568    0.0000 C   0  0  0  0  0  0  0  0  0  0  0  0
   -9.1239   -1.4811    0.0000 C   0  0  0  0  0  0  0  0  0  0  0  0
  -10.4133    0.7689    0.0000 C   0  0  0  0  0  0  0  0  0  0  0  0
    0.3590    5.0727    0.0000 C   0  0  0  0  0  0  0  0  0  0  0  0
   -6.4988    6.0116    0.0000 C   0  0  0  0  0  0  0  0  0  0  0  0
  -10.4180   -0.7284    0.0000 C   0  0  0  0  0  0  0  0  0  0  0  0
    1.7860    5.5378    0.0000 C   0  0  0  0  0  0  0  0  0  0  0  0
   -3.9008    6.0022    0.0000 C   0  0  0  0  0  0  0  0  0  0  0  0
   -6.4935    7.5116    0.0000 C   0  0  0  0  0  0  0  0  0  0  0  0
    2.9777    4.6479    0.0000 C   0  0  0  0  0  0  0  0  0  0  0  0
   -3.8954    7.5022    0.0000 C   0  0  0  0  0  0  0  0  0  0  0  0
  -11.4507    1.3720    0.0000 C   0  0  0  0  0  0  0  0  0  0  0  0
   -5.1917    8.2569    0.0000 C   0  0  0  0  0  0  0  0  0  0  0  0
    3.7304    6.9553    0.0000 C   0  0  0  0  0  0  0  0  0  0  0  0
    4.1922    5.5282    0.0000 C   0  0  0  0  0  0  0  0  0  0  0  0
   -8.8390    5.8738    0.0000 C   0  0  0  0  0  0  0  0  0  0  0  0
  1 13  1  0  0  0  0
  2 26  1  0  0  0  0
  2 33  1  0  0  0  0
  3 24  1  0  0  0  0
  3 35  1  0  0  0  0
  4 16  1  0  0  0  0
  4 17  1  0  0  0  0
  4 19  1  0  0  0  0
  5  8  1  0  0  0  0
  5 14  1  0  0  0  0
  5 23  1  0  0  0  0
  6 12  1  0  0  0  0
  6 13  2  0  0  0  0
  7  9  1  0  0  0  0
  7 14  2  0  0  0  0
  8  9  2  0  0  0  0
 10 13  1  0  0  0  0
 10 15  2  0  0  0  0
 10 16  1  0  0  0  0
 11 12  1  0  0  0  0
 11 15  1  0  0  0  0
 11 18  2  0  0  0  0
 12 21  2  0  0  0  0
 14 17  1  0  0  0  0
 18 22  1  0  0  0  0
 19 20  1  0  0  0  0
 20 24  1  0  0  0  0
 20 27  2  0  0  0  0
 21 25  1  0  0  0  0
 22 25  2  0  0  0  0
 22 31  1  0  0  0  0
 23 26  1  0  0  0  0
 24 28  2  0  0  0  0
 26 29  2  0  0  0  0
 27 30  1  0  0  0  0
 28 32  1  0  0  0  0
 29 34  1  0  0  0  0
 30 32  2  0  0  0  0
 33 34  2  0  0  0  0
M  END
> <PUBCHEM_COMPOUND_ID_TYPE>
0

> <PUBCHEM_TOTAL_CHARGE>
0

> <PUBCHEM_SUBSTANCE_ID>
845473

> <PUBCHEM_SUBSTANCE_VERSION>
5

> <PUBCHEM_EXT_DATASOURCE_NAME>
MLSMR

> <PUBCHEM_EXT_DATASOURCE_REGID>
MLS000032393

> <PUBCHEM_SUBSTANCE_COMMENT>
http://mlsmr.evotec.com/MLSMR_HomePage/pdf/pubchem_reference.pdf
MLSMR_SAMPLE_SUPPLIER: Asinex Ltd.
MLSMR_SUPPLIER_STRUCTURE_ID: ASN 05303840
MLSMR_COMPOUND_CLASS: DC

> <PUBCHEM_SUBSTANCE_SYNONYM>
3-{[(1-Furan-2-ylmethyl-1H-tetrazol-5-ylmethyl)-(2-methoxy-benzyl)-amino]-methyl}-6-methyl-1H-quinolin-2-one
MLS000032393
SMR000004412

> <PUBCHEM_XREF_EXT_ID>
MLS000032393

> <PUBCHEM_EXT_DATASOURCE_URL>
http://mlsmr.evotec.com/MLSMR_HomePage/

> <PUBCHEM_CID_ASSOCIATIONS>
647823  1

> <PUBCHEM_COORDINATE_TYPE>
1
3

$$$$
845599
  -OEChem-12251501512D

 31 34  0     1  0  0  0  0  0999 V2000
  -13.6272    0.2408    0.0000 Cl  0  0  0  0  0  0  0  0  0  0  0  0
   -8.9246   -1.2701    0.0000 S   0  0  0  0  0  0  0  0  0  0  0  0
   -4.2067    3.2905    0.0000 O   0  0  0  0  0  0  0  0  0  0  0  0
   -8.1465   -2.1837    0.0000 O   0  0  0  0  0  0  0  0  0  0  0  0
   -7.7444   -1.0532    0.0000 O   0  0  0  0  0  0  0  0  0  0  0  0
   -0.0031   -3.0008    0.0000 O   0  0  0  0  0  0  0  0  0  0  0  0
    2.6003   -1.4977    0.0000 O   0  0  0  0  0  0  0  0  0  0  0  0
   -8.4213    0.1438    0.0000 N   0  0  3  0  0  0  0  0  0  0  0  0
   -3.9492    0.8772    0.0000 N   0  0  0  0  0  0  0  0  0  0  0  0
   -2.7390    2.9810    0.0000 N   0  0  0  0  0  0  0  0  0  0  0  0
   -6.4469    1.8311    0.0000 C   0  0  3  0  0  0  0  0  0  0  0  0
  -10.4006   -1.5422    0.0000 C   0  0  0  0  0  0  0  0  0  0  0  0
   -4.9546    1.9903    0.0000 C   0  0  0  0  0  0  0  0  0  0  0  0
   -6.9460    0.4147    0.0000 C   0  0  0  0  0  0  0  0  0  0  0  0
   -2.5987    1.5004    0.0000 C   0  0  0  0  0  0  0  0  0  0  0  0
   -1.2990    0.7500    0.0000 C   0  0  0  0  0  0  0  0  0  0  0  0
   -9.3937    1.2860    0.0000 C   0  0  0  0  0  0  0  0  0  0  0  0
   -7.4153    2.9701    0.0000 C   0  0  0  0  0  0  0  0  0  0  0  0
  -11.3736   -0.4006    0.0000 C   0  0  0  0  0  0  0  0  0  0  0  0
  -10.9027   -2.9556    0.0000 C   0  0  0  0  0  0  0  0  0  0  0  0
   -8.8906    2.6991    0.0000 C   0  0  0  0  0  0  0  0  0  0  0  0
   -1.2990   -0.7500    0.0000 C   0  0  0  0  0  0  0  0  0  0  0  0
    0.0000   -1.5000    0.0000 C   0  0  0  0  0  0  0  0  0  0  0  0
    0.0000    1.5000    0.0000 C   0  0  0  0  0  0  0  0  0  0  0  0
    1.2990   -0.7500    0.0000 C   0  0  0  0  0  0  0  0  0  0  0  0
  -12.8488   -0.6725    0.0000 C   0  0  0  0  0  0  0  0  0  0  0  0
    1.2990    0.7500    0.0000 C   0  0  0  0  0  0  0  0  0  0  0  0
  -12.3779   -3.2275    0.0000 C   0  0  0  0  0  0  0  0  0  0  0  0
  -13.3509   -2.0859    0.0000 C   0  0  0  0  0  0  0  0  0  0  0  0
   -1.0432   -3.5994    0.0000 C   0  0  0  0  0  0  0  0  0  0  0  0
    3.6387   -0.8963    0.0000 C   0  0  0  0  0  0  0  0  0  0  0  0
  1 26  1  0  0  0  0
  2  4  2  0  0  0  0
  2  5  2  0  0  0  0
  2  8  1  0  0  0  0
  2 12  1  0  0  0  0
  3 10  1  0  0  0  0
  3 13  1  0  0  0  0
  6 23  1  0  0  0  0
  6 30  1  0  0  0  0
  7 25  1  0  0  0  0
  7 31  1  0  0  0  0
  8 14  1  0  0  0  0
  8 17  1  0  0  0  0
  9 13  2  0  0  0  0
  9 15  1  0  0  0  0
 10 15  2  0  0  0  0
 11 13  1  0  0  0  0
 11 14  1  0  0  0  0
 11 18  1  0  0  0  0
 12 19  1  0  0  0  0
 12 20  2  0  0  0  0
 15 16  1  0  0  0  0
 16 22  1  0  0  0  0
 16 24  2  0  0  0  0
 17 21  1  0  0  0  0
 18 21  1  0  0  0  0
 19 26  2  0  0  0  0
 20 28  1  0  0  0  0
 22 23  2  0  0  0  0
 23 25  1  0  0  0  0
 24 27  1  0  0  0  0
 25 27  2  0  0  0  0
 26 29  1  0  0  0  0
 28 29  2  0  0  0  0
M  END
> <PUBCHEM_COMPOUND_ID_TYPE>
0

> <PUBCHEM_TOTAL_CHARGE>
0

> <PUBCHEM_SUBSTANCE_ID>
845599

> <PUBCHEM_SUBSTANCE_VERSION>
5

> <PUBCHEM_EXT_DATASOURCE_NAME>
MLSMR

> <PUBCHEM_EXT_DATASOURCE_REGID>
MLS000027356

> <PUBCHEM_SUBSTANCE_COMMENT>
http://mlsmr.evotec.com/MLSMR_HomePage/pdf/pubchem_reference.pdf
MLSMR_SAMPLE_SUPPLIER: Asinex Ltd.
MLSMR_SUPPLIER_STRUCTURE_ID: ASN 06935136
MLSMR_COMPOUND_CLASS: DC

> <PUBCHEM_SUBSTANCE_SYNONYM>
1-(3-Chloro-benzenesulfonyl)-3-[3-(3,4-dimethoxy-phenyl)-[1,2,4]oxadiazol-5-yl]-piperidine
MLS000027356
SMR000007466

> <PUBCHEM_XREF_EXT_ID>
MLS000027356

> <PUBCHEM_EXT_DATASOURCE_URL>
http://mlsmr.evotec.com/MLSMR_HomePage/

> <PUBCHEM_CID_ASSOCIATIONS>
647955  1

> <PUBCHEM_COORDINATE_TYPE>
1
3

> <PUBCHEM_BONDANNOTATIONS>
11  13  3

$$$$
845604
  -OEChem-12251501512D

 25 26  0     1  0  0  0  0  0999 V2000
    2.6003   -1.4977    0.0000 S   0  0  0  0  0  0  0  0  0  0  0  0
   -3.6384   -0.9011    0.0000 F   0  0  0  0  0  0  0  0  0  0  0  0
   -2.5984   -2.7004    0.0000 F   0  0  0  0  0  0  0  0  0  0  0  0
   -3.6377   -2.1009    0.0000 F   0  0  0  0  0  0  0  0  0  0  0  0
    1.2121    3.8625    0.0000 O   0  0  0  0  0  0  0  0  0  0  0  0
    6.4990   -0.7409    0.0000 O   0  0  0  0  0  0  0  0  0  0  0  0
    5.2024   -2.6932    0.0000 O   0  0  0  0  0  0  0  0  0  0  0  0
    1.2990    0.7500    0.0000 N   0  0  0  0  0  0  0  0  0  0  0  0
    0.0000   -4.2008    0.0000 N   0  0  0  0  0  0  0  0  0  0  0  0
   -1.2990   -0.7500    0.0000 C   0  0  0  0  0  0  0  0  0  0  0  0
    0.0000   -1.5000    0.0000 C   0  0  0  0  0  0  0  0  0  0  0  0
    1.2990   -0.7500    0.0000 C   0  0  0  0  0  0  0  0  0  0  0  0
    0.0000    1.5000    0.0000 C   0  0  0  0  0  0  0  0  0  0  0  0
   -2.5988   -1.5004    0.0000 C   0  0  0  0  0  0  0  0  0  0  0  0
   -1.2990    0.7500    0.0000 C   0  0  0  0  0  0  0  0  0  0  0  0
    0.0000    3.0008    0.0000 C   0  0  0  0  0  0  0  0  0  0  0  0
    0.0000   -3.0008    0.0000 C   0  0  0  0  0  0  0  0  0  0  0  0
    3.8990   -0.7455    0.0000 C   0  0  3  0  0  0  0  0  0  0  0  0
   -1.2149    3.8587    0.0000 C   0  0  0  0  0  0  0  0  0  0  0  0
    5.2003   -1.4932    0.0000 C   0  0  0  0  0  0  0  0  0  0  0  0
    0.7463    5.2884    0.0000 C   0  0  0  0  0  0  0  0  0  0  0  0
   -0.7537    5.2860    0.0000 C   0  0  0  0  0  0  0  0  0  0  0  0
    3.8969    0.4545    0.0000 C   0  0  0  0  0  0  0  0  0  0  0  0
    7.8003   -1.4887    0.0000 C   0  0  0  0  0  0  0  0  0  0  0  0
    8.8387   -0.8872    0.0000 C   0  0  0  0  0  0  0  0  0  0  0  0
  1 12  1  0  0  0  0
  1 18  1  0  0  0  0
  2 14  1  0  0  0  0
  3 14  1  0  0  0  0
  4 14  1  0  0  0  0
  5 16  1  0  0  0  0
  5 21  1  0  0  0  0
  6 20  1  0  0  0  0
  6 24  1  0  0  0  0
  7 20  2  0  0  0  0
  8 12  2  0  0  0  0
  8 13  1  0  0  0  0
  9 17  3  0  0  0  0
 10 11  2  0  0  0  0
 10 14  1  0  0  0  0
 10 15  1  0  0  0  0
 11 12  1  0  0  0  0
 11 17  1  0  0  0  0
 13 15  2  0  0  0  0
 13 16  1  0  0  0  0
 16 19  2  0  0  0  0
 18 20  1  0  0  0  0
 18 23  1  0  0  0  0
 19 22  1  0  0  0  0
 21 22  2  0  0  0  0
 24 25  1  0  0  0  0
M  END
> <PUBCHEM_COMPOUND_ID_TYPE>
0

> <PUBCHEM_TOTAL_CHARGE>
0

> <PUBCHEM_SUBSTANCE_ID>
845604

> <PUBCHEM_SUBSTANCE_VERSION>
5

> <PUBCHEM_EXT_DATASOURCE_NAME>
MLSMR

> <PUBCHEM_EXT_DATASOURCE_REGID>
MLS000033558

> <PUBCHEM_SUBSTANCE_COMMENT>
http://mlsmr.evotec.com/MLSMR_HomePage/pdf/pubchem_reference.pdf
MLSMR_SAMPLE_SUPPLIER: Asinex Ltd.
MLSMR_SUPPLIER_STRUCTURE_ID: BAS 06901144
MLSMR_COMPOUND_CLASS: DC

> <PUBCHEM_SUBSTANCE_SYNONYM>
2-(3-Cyano-6-furan-2-yl-4-trifluoromethyl-pyridin-2-ylsulfanyl)-propionic acid ethyl ester
MLS000033558
SMR000014029

> <PUBCHEM_XREF_EXT_ID>
MLS000033558

> <PUBCHEM_EXT_DATASOURCE_URL>
http://mlsmr.evotec.com/MLSMR_HomePage/

> <PUBCHEM_CID_ASSOCIATIONS>
647959  1

> <PUBCHEM_COORDINATE_TYPE>
1
3

> <PUBCHEM_BONDANNOTATIONS>
18  23  3

$$$$
845629
  -OEChem-12251501512D

 23 26  0     0  0  0  0  0  0999 V2000
    4.2010   -3.2956    0.0000 S   0  0  0  0  0  0  0  0  0  0  0  0
    8.5155   -2.9407    0.0000 O   0  0  0  0  0  0  0  0  0  0  0  0
    6.6573    2.1493    0.0000 O   0  0  0  0  0  0  0  0  0  0  0  0
    6.4435   -1.8456    0.0000 N   0  0  0  0  0  0  0  0  0  0  0  0
    3.9511   -0.8815    0.0000 N   0  0  0  0  0  0  0  0  0  0  0  0
    4.9531   -1.9978    0.0000 C   0  0  0  0  0  0  0  0  0  0  0  0
    7.3217   -3.0626    0.0000 C   0  0  0  0  0  0  0  0  0  0  0  0
    6.7077   -4.4321    0.0000 C   0  0  0  0  0  0  0  0  0  0  0  0
    2.5987   -1.5004    0.0000 C   0  0  0  0  0  0  0  0  0  0  0  0
    7.0575   -0.4761    0.0000 C   0  0  0  0  0  0  0  0  0  0  0  0
    2.7343   -2.9815    0.0000 C   0  0  0  0  0  0  0  0  0  0  0  0
    1.2990   -0.7500    0.0000 C   0  0  0  0  0  0  0  0  0  0  0  0
    6.8950   -5.8412    0.0000 C   0  0  0  0  0  0  0  0  0  0  0  0
    5.5276   -5.2247    0.0000 C   0  0  0  0  0  0  0  0  0  0  0  0
    6.1793    0.7410    0.0000 C   0  0  0  0  0  0  0  0  0  0  0  0
    1.2990    0.7500    0.0000 C   0  0  0  0  0  0  0  0  0  0  0  0
    0.0000   -1.5000    0.0000 C   0  0  0  0  0  0  0  0  0  0  0  0
    4.6921    0.7250    0.0000 C   0  0  0  0  0  0  0  0  0  0  0  0
    5.4448    3.0324    0.0000 C   0  0  0  0  0  0  0  0  0  0  0  0
    4.2303    2.1522    0.0000 C   0  0  0  0  0  0  0  0  0  0  0  0
    0.0000    1.5000    0.0000 C   0  0  0  0  0  0  0  0  0  0  0  0
   -1.2990   -0.7500    0.0000 C   0  0  0  0  0  0  0  0  0  0  0  0
   -1.2990    0.7500    0.0000 C   0  0  0  0  0  0  0  0  0  0  0  0
  1  6  1  0  0  0  0
  1 11  1  0  0  0  0
  2  7  2  0  0  0  0
  3 15  1  0  0  0  0
  3 19  1  0  0  0  0
  4  6  1  0  0  0  0
  4  7  1  0  0  0  0
  4 10  1  0  0  0  0
  5  6  2  0  0  0  0
  5  9  1  0  0  0  0
  7  8  1  0  0  0  0
  8 13  1  0  0  0  0
  8 14  1  0  0  0  0
  9 11  2  0  0  0  0
  9 12  1  0  0  0  0
 10 15  1  0  0  0  0
 12 16  2  0  0  0  0
 12 17  1  0  0  0  0
 13 14  1  0  0  0  0
 15 18  2  0  0  0  0
 16 21  1  0  0  0  0
 17 22  2  0  0  0  0
 18 20  1  0  0  0  0
 19 20  2  0  0  0  0
 21 23  2  0  0  0  0
 22 23  1  0  0  0  0
M  END
> <PUBCHEM_COMPOUND_ID_TYPE>
0

> <PUBCHEM_TOTAL_CHARGE>
0

> <PUBCHEM_SUBSTANCE_ID>
845629

> <PUBCHEM_SUBSTANCE_VERSION>
5

> <PUBCHEM_EXT_DATASOURCE_NAME>
MLSMR

> <PUBCHEM_EXT_DATASOURCE_REGID>
MLS000070185

> <PUBCHEM_SUBSTANCE_COMMENT>
http://mlsmr.evotec.com/MLSMR_HomePage/pdf/pubchem_reference.pdf
MLSMR_SAMPLE_SUPPLIER: Asinex Ltd.
MLSMR_SUPPLIER_STRUCTURE_ID: ASN 03572434
MLSMR_COMPOUND_CLASS: DC

> <PUBCHEM_SUBSTANCE_SYNONYM>
Cyclopropanecarboxylic acid furan-2-ylmethyl-(4-phenyl-thiazol-2-yl)-amide
MLS000070185
SMR000002366

> <PUBCHEM_XREF_EXT_ID>
MLS000070185

> <PUBCHEM_EXT_DATASOURCE_URL>
http://mlsmr.evotec.com/MLSMR_HomePage/

> <PUBCHEM_CID_ASSOCIATIONS>
647984  1

> <PUBCHEM_COORDINATE_TYPE>
1
3

$$$$
845646
  -OEChem-12251501512D

 31 34  0     0  0  0  0  0  0999 V2000
    6.4437   -1.8466    0.0000 S   0  0  0  0  0  0  0  0  0  0  0  0
   11.9173   -2.6819    0.0000 S   0  0  0  0  0  0  0  0  0  0  0  0
   -0.0031   -3.0008    0.0000 O   0  0  0  0  0  0  0  0  0  0  0  0
    9.3071   -1.8175    0.0000 O   0  0  0  0  0  0  0  0  0  0  0  0
    3.9511   -0.8815    0.0000 N   0  0  0  0  0  0  0  0  0  0  0  0
    2.7343   -2.9815    0.0000 N   0  0  0  0  0  0  0  0  0  0  0  0
    4.2010   -3.2956    0.0000 N   0  0  0  0  0  0  0  0  0  0  0  0
    9.6938   -4.1289    0.0000 N   0  0  0  0  0  0  0  0  0  0  0  0
   12.1671   -5.0961    0.0000 N   0  0  0  0  0  0  0  0  0  0  0  0
   13.5384   -4.4882    0.0000 N   0  0  0  0  0  0  0  0  0  0  0  0
    2.5987   -1.5004    0.0000 C   0  0  0  0  0  0  0  0  0  0  0  0
    4.9531   -1.9978    0.0000 C   0  0  0  0  0  0  0  0  0  0  0  0
    1.2990   -0.7500    0.0000 C   0  0  0  0  0  0  0  0  0  0  0  0
    4.2567    0.5878    0.0000 C   0  0  0  0  0  0  0  0  0  0  0  0
    0.0000   -1.5000    0.0000 C   0  0  0  0  0  0  0  0  0  0  0  0
    1.2990    0.7500    0.0000 C   0  0  0  0  0  0  0  0  0  0  0  0
    3.2235    1.6679    0.0000 C   0  0  0  0  0  0  0  0  0  0  0  0
    5.7171    0.9385    0.0000 C   0  0  0  0  0  0  0  0  0  0  0  0
   -1.2990   -0.7500    0.0000 C   0  0  0  0  0  0  0  0  0  0  0  0
    7.3222   -3.0635    0.0000 C   0  0  0  0  0  0  0  0  0  0  0  0
    0.0000    1.5000    0.0000 C   0  0  0  0  0  0  0  0  0  0  0  0
    8.8153   -2.9121    0.0000 C   0  0  0  0  0  0  0  0  0  0  0  0
   -1.2990    0.7500    0.0000 C   0  0  0  0  0  0  0  0  0  0  0  0
    3.6446    3.1076    0.0000 C   0  0  0  0  0  0  0  0  0  0  0  0
    6.1382    2.3782    0.0000 C   0  0  0  0  0  0  0  0  0  0  0  0
   11.1870   -3.9775    0.0000 C   0  0  0  0  0  0  0  0  0  0  0  0
    5.1019    3.4627    0.0000 C   0  0  0  0  0  0  0  0  0  0  0  0
   13.3840   -2.9961    0.0000 C   0  0  0  0  0  0  0  0  0  0  0  0
   -1.0432   -3.5994    0.0000 C   0  0  0  0  0  0  0  0  0  0  0  0
   14.4970   -1.9931    0.0000 C   0  0  0  0  0  0  0  0  0  0  0  0
   14.2477   -0.8193    0.0000 C   0  0  0  0  0  0  0  0  0  0  0  0
  1 12  1  0  0  0  0
  1 20  1  0  0  0  0
  2 26  1  0  0  0  0
  2 28  1  0  0  0  0
  3 15  1  0  0  0  0
  3 29  1  0  0  0  0
  4 22  2  0  0  0  0
  5 11  1  0  0  0  0
  5 12  1  0  0  0  0
  5 14  1  0  0  0  0
  6  7  1  0  0  0  0
  6 11  2  0  0  0  0
  7 12  2  0  0  0  0
  8 22  1  0  0  0  0
  8 26  1  0  0  0  0
  9 10  1  0  0  0  0
  9 26  2  0  0  0  0
 10 28  2  0  0  0  0
 11 13  1  0  0  0  0
 13 15  1  0  0  0  0
 13 16  2  0  0  0  0
 14 17  2  0  0  0  0
 14 18  1  0  0  0  0
 15 19  2  0  0  0  0
 16 21  1  0  0  0  0
 17 24  1  0  0  0  0
 18 25  2  0  0  0  0
 19 23  1  0  0  0  0
 20 22  1  0  0  0  0
 21 23  2  0  0  0  0
 24 27  2  0  0  0  0
 25 27  1  0  0  0  0
 28 30  1  0  0  0  0
 30 31  1  0  0  0  0
M  END
> <PUBCHEM_COMPOUND_ID_TYPE>
0

> <PUBCHEM_TOTAL_CHARGE>
0

> <PUBCHEM_SUBSTANCE_ID>
845646

> <PUBCHEM_SUBSTANCE_VERSION>
5

> <PUBCHEM_EXT_DATASOURCE_NAME>
MLSMR

> <PUBCHEM_EXT_DATASOURCE_REGID>
MLS000070630

> <PUBCHEM_SUBSTANCE_COMMENT>
http://mlsmr.evotec.com/MLSMR_HomePage/pdf/pubchem_reference.pdf
MLSMR_SAMPLE_SUPPLIER: Asinex Ltd.
MLSMR_SUPPLIER_STRUCTURE_ID: ASN 02833707
MLSMR_COMPOUND_CLASS: DC

> <PUBCHEM_SUBSTANCE_SYNONYM>
MLS000070630
N-(5-Ethyl-[1,3,4]thiadiazol-2-yl)-2-[5-(2-methoxy-phenyl)-4-phenyl-4H-[1,2,4]triazol-3-ylsulfanyl]-acetamide
SMR000001837

> <PUBCHEM_XREF_EXT_ID>
MLS000070630

> <PUBCHEM_EXT_DATASOURCE_URL>
http://mlsmr.evotec.com/MLSMR_HomePage/

> <PUBCHEM_CID_ASSOCIATIONS>
648001  1

> <PUBCHEM_COORDINATE_TYPE>
1
3

$$$$
845698
  -OEChem-12251501512D

 29 33  0     0  0  0  0  0  0999 V2000
    0.0000   -1.3190    0.0000 S   0  0  0  0  0  0  0  0  0  0  0  0
   -4.0302    9.7523    0.0000 O   0  0  0  0  0  0  0  0  0  0  0  0
   -1.5296    8.1538    0.0000 O   0  0  0  0  0  0  0  0  0  0  0  0
   -2.5059    3.0395    0.0000 N   0  0  0  0  0  0  0  0  0  0  0  0
   -3.7006    0.8244    0.0000 N   0  0  0  0  0  0  0  0  0  0  0  0
   -2.4915   -1.3190    0.0000 N   0  0  0  0  0  0  0  0  0  0  0  0
   -2.5404    6.0394    0.0000 N   0  0  0  0  0  0  0  0  0  0  0  0
   -1.2274    0.8244    0.0000 C   0  0  0  0  0  0  0  0  0  0  0  0
   -2.4915    1.5389    0.0000 C   0  0  0  0  0  0  0  0  0  0  0  0
   -1.2274   -0.6045    0.0000 C   0  0  0  0  0  0  0  0  0  0  0  0
    1.2274    0.8244    0.0000 C   0  0  0  0  0  0  0  0  0  0  0  0
    1.2274   -0.6045    0.0000 C   0  0  0  0  0  0  0  0  0  0  0  0
   -3.7006   -0.6045    0.0000 C   0  0  0  0  0  0  0  0  0  0  0  0
    2.4732    1.5389    0.0000 C   0  0  0  0  0  0  0  0  0  0  0  0
    2.4732   -1.3190    0.0000 C   0  0  0  0  0  0  0  0  0  0  0  0
   -1.2156    3.8045    0.0000 C   0  0  0  0  0  0  0  0  0  0  0  0
   -3.8135    3.7746    0.0000 C   0  0  0  0  0  0  0  0  0  0  0  0
   -4.9998   -1.3577    0.0000 C   0  0  0  0  0  0  0  0  0  0  0  0
    3.7372    0.8244    0.0000 C   0  0  0  0  0  0  0  0  0  0  0  0
   -1.2329    5.3044    0.0000 C   0  0  0  0  0  0  0  0  0  0  0  0
   -3.8308    5.2745    0.0000 C   0  0  0  0  0  0  0  0  0  0  0  0
    3.7372   -0.6045    0.0000 C   0  0  0  0  0  0  0  0  0  0  0  0
   -2.5608    7.5401    0.0000 C   0  0  0  0  0  0  0  0  0  0  0  0
   -3.8701    8.2737    0.0000 C   0  0  0  0  0  0  0  0  0  0  0  0
   -4.9984   -2.5577    0.0000 C   0  0  0  0  0  0  0  0  0  0  0  0
   -6.0400   -0.7593    0.0000 C   0  0  0  0  0  0  0  0  0  0  0  0
   -5.2121    7.6324    0.0000 C   0  0  0  0  0  0  0  0  0  0  0  0
   -5.5019   10.0421    0.0000 C   0  0  0  0  0  0  0  0  0  0  0  0
   -6.2324    8.7320    0.0000 C   0  0  0  0  0  0  0  0  0  0  0  0
  1 10  1  0  0  0  0
  1 12  1  0  0  0  0
  2 24  1  0  0  0  0
  2 28  1  0  0  0  0
  3 23  2  0  0  0  0
  4  9  1  0  0  0  0
  4 16  1  0  0  0  0
  4 17  1  0  0  0  0
  5  9  1  0  0  0  0
  5 13  2  0  0  0  0
  6 10  2  0  0  0  0
  6 13  1  0  0  0  0
  7 20  1  0  0  0  0
  7 21  1  0  0  0  0
  7 23  1  0  0  0  0
  8  9  2  0  0  0  0
  8 10  1  0  0  0  0
  8 11  1  0  0  0  0
 11 12  2  0  0  0  0
 11 14  1  0  0  0  0
 12 15  1  0  0  0  0
 13 18  1  0  0  0  0
 14 19  1  0  0  0  0
 15 22  1  0  0  0  0
 16 20  1  0  0  0  0
 17 21  1  0  0  0  0
 18 25  1  0  0  0  0
 18 26  1  0  0  0  0
 19 22  1  0  0  0  0
 23 24  1  0  0  0  0
 24 27  2  0  0  0  0
 27 29  1  0  0  0  0
 28 29  2  0  0  0  0
M  END
> <PUBCHEM_COMPOUND_ID_TYPE>
0

> <PUBCHEM_TOTAL_CHARGE>
0

> <PUBCHEM_SUBSTANCE_ID>
845698

> <PUBCHEM_SUBSTANCE_VERSION>
5

> <PUBCHEM_EXT_DATASOURCE_NAME>
MLSMR

> <PUBCHEM_EXT_DATASOURCE_REGID>
MLS000032457

> <PUBCHEM_SUBSTANCE_COMMENT>
http://mlsmr.evotec.com/MLSMR_HomePage/pdf/pubchem_reference.pdf
MLSMR_SAMPLE_SUPPLIER: Asinex Ltd.
MLSMR_SUPPLIER_STRUCTURE_ID: ASN 05019169
MLSMR_COMPOUND_CLASS: DC

> <PUBCHEM_SUBSTANCE_SYNONYM>
Furan-2-yl-[4-(2-isopropyl-5,6,7,8-tetrahydro-benzo[4,5]thieno[2,3-d]pyrimidin-4-yl)-piperazin-1-yl]-methanone
MLS000032457
SMR000003887

> <PUBCHEM_XREF_EXT_ID>
MLS000032457

> <PUBCHEM_EXT_DATASOURCE_URL>
http://mlsmr.evotec.com/MLSMR_HomePage/

> <PUBCHEM_CID_ASSOCIATIONS>
648060  1

> <PUBCHEM_COORDINATE_TYPE>
1
3

$$$$
845782
  -OEChem-12251501512D

 31 36  0     0  0  0  0  0  0999 V2000
    1.5475    7.4030    0.0000 O   0  0  0  0  0  0  0  0  0  0  0  0
   -0.6755    6.4704    0.0000 O   0  0  0  0  0  0  0  0  0  0  0  0
   -7.1790   -2.7282    0.0000 O   0  0  0  0  0  0  0  0  0  0  0  0
   -0.5831    0.8382    0.0000 N   0  0  0  0  0  0  0  0  0  0  0  0
    0.7229    3.0922    0.0000 N   0  0  0  0  0  0  0  0  0  0  0  0
   -2.0045    1.2999    0.0000 N   0  0  0  0  0  0  0  0  0  0  0  0
    0.7168   -1.4214    0.0000 N   0  0  0  0  0  0  0  0  0  0  0  0
    0.7168    1.5915    0.0000 C   0  0  0  0  0  0  0  0  0  0  0  0
   -0.5831   -0.6682    0.0000 C   0  0  0  0  0  0  0  0  0  0  0  0
    1.9924    0.8382    0.0000 C   0  0  0  0  0  0  0  0  0  0  0  0
    1.9924   -0.6682    0.0000 C   0  0  0  0  0  0  0  0  0  0  0  0
   -2.8792    0.0850    0.0000 C   0  0  0  0  0  0  0  0  0  0  0  0
   -2.0045   -1.1298    0.0000 C   0  0  0  0  0  0  0  0  0  0  0  0
    0.7747    6.1232    0.0000 C   0  0  0  0  0  0  0  0  0  0  0  0
   -0.5929    3.8964    0.0000 C   0  0  0  0  0  0  0  0  0  0  0  0
    2.0136    3.8134    0.0000 C   0  0  0  0  0  0  0  0  0  0  0  0
   -4.3799    0.0850    0.0000 C   0  0  0  0  0  0  0  0  0  0  0  0
    3.3044    1.5915    0.0000 C   0  0  0  0  0  0  0  0  0  0  0  0
   -0.5490    5.3962    0.0000 C   0  0  0  0  0  0  0  0  0  0  0  0
    2.0358    5.3489    0.0000 C   0  0  0  0  0  0  0  0  0  0  0  0
    3.3044   -1.4214    0.0000 C   0  0  0  0  0  0  0  0  0  0  0  0
    4.6043    0.8382    0.0000 C   0  0  0  0  0  0  0  0  0  0  0  0
    4.6043   -0.6682    0.0000 C   0  0  0  0  0  0  0  0  0  0  0  0
   -5.0309   -1.2682    0.0000 C   0  0  0  0  0  0  0  0  0  0  0  0
   -5.2183    1.3232    0.0000 C   0  0  0  0  0  0  0  0  0  0  0  0
    0.5743    8.5379    0.0000 C   0  0  0  0  0  0  0  0  0  0  0  0
   -0.7973    7.9378    0.0000 C   0  0  0  0  0  0  0  0  0  0  0  0
   -6.5270   -1.3763    0.0000 C   0  0  0  0  0  0  0  0  0  0  0  0
   -6.7144    1.2150    0.0000 C   0  0  0  0  0  0  0  0  0  0  0  0
   -7.3688   -0.1347    0.0000 C   0  0  0  0  0  0  0  0  0  0  0  0
   -6.5042   -3.7205    0.0000 C   0  0  0  0  0  0  0  0  0  0  0  0
  1 14  1  0  0  0  0
  1 26  1  0  0  0  0
  2 14  1  0  0  0  0
  2 27  1  0  0  0  0
  3 28  1  0  0  0  0
  3 31  1  0  0  0  0
  4  6  1  0  0  0  0
  4  8  1  0  0  0  0
  4  9  1  0  0  0  0
  5  8  1  0  0  0  0
  5 15  1  0  0  0  0
  5 16  1  0  0  0  0
  6 12  2  0  0  0  0
  7  9  1  0  0  0  0
  7 11  2  0  0  0  0
  8 10  2  0  0  0  0
  9 13  2  0  0  0  0
 10 11  1  0  0  0  0
 10 18  1  0  0  0  0
 11 21  1  0  0  0  0
 12 13  1  0  0  0  0
 12 17  1  0  0  0  0
 14 19  1  0  0  0  0
 14 20  1  0  0  0  0
 15 19  1  0  0  0  0
 16 20  1  0  0  0  0
 17 24  2  0  0  0  0
 17 25  1  0  0  0  0
 18 22  1  0  0  0  0
 21 23  1  0  0  0  0
 22 23  1  0  0  0  0
 24 28  1  0  0  0  0
 25 29  2  0  0  0  0
 26 27  1  0  0  0  0
 28 30  2  0  0  0  0
 29 30  1  0  0  0  0
M  END
> <PUBCHEM_COMPOUND_ID_TYPE>
0

> <PUBCHEM_TOTAL_CHARGE>
0

> <PUBCHEM_SUBSTANCE_ID>
845782

> <PUBCHEM_SUBSTANCE_VERSION>
5

> <PUBCHEM_EXT_DATASOURCE_NAME>
MLSMR

> <PUBCHEM_EXT_DATASOURCE_REGID>
MLS000076377

> <PUBCHEM_SUBSTANCE_COMMENT>
http://mlsmr.evotec.com/MLSMR_HomePage/pdf/pubchem_reference.pdf
MLSMR_SAMPLE_SUPPLIER: Asinex Ltd.
MLSMR_SUPPLIER_STRUCTURE_ID: ASN 08737570
MLSMR_COMPOUND_CLASS: DC

> <PUBCHEM_SUBSTANCE_SYNONYM>
9-(1,4-Dioxa-8-aza-spiro[4.5]dec-8-yl)-2-(3-methoxy-phenyl)-5,6,7,8-tetrahydro-pyrazolo[5,1-b]quinazoline
MLS000076377
SMR000008513

> <PUBCHEM_XREF_EXT_ID>
MLS000076377

> <PUBCHEM_EXT_DATASOURCE_URL>
http://mlsmr.evotec.com/MLSMR_HomePage/

> <PUBCHEM_CID_ASSOCIATIONS>
648146  1

> <PUBCHEM_COORDINATE_TYPE>
1
3

$$$$
845784
  -OEChem-12251501512D

 22 24  0     0  0  0  0  0  0999 V2000
    5.6565   -3.7945    0.0000 O   0  0  0  0  0  0  0  0  0  0  0  0
    4.1145    0.4339    0.0000 N   0  0  0  0  0  0  0  0  0  0  0  0
    6.5552    1.3263    0.0000 N   0  0  0  0  0  0  0  0  0  0  0  0
    1.6852   -0.3846    0.0000 N   0  0  0  0  0  0  0  0  0  0  0  0
    3.6667   -2.1252    0.0000 N   0  0  0  0  0  0  0  0  0  0  0  0
    6.1069   -1.2335    0.0000 N   0  0  0  0  0  0  0  0  0  0  0  0
    5.5920    0.1754    0.0000 C   0  0  0  0  0  0  0  0  0  0  0  0
    3.1484   -0.7186    0.0000 C   0  0  0  0  0  0  0  0  0  0  0  0
    5.1442   -2.3838    0.0000 C   0  0  0  0  0  0  0  0  0  0  0  0
    8.0206    0.9731    0.0000 C   0  0  0  0  0  0  0  0  0  0  0  0
    5.9450    2.7045    0.0000 C   0  0  0  0  0  0  0  0  0  0  0  0
    1.3514    1.0778    0.0000 C   0  0  0  0  0  0  0  0  0  0  0  0
    0.7500   -1.5574    0.0000 C   0  0  0  0  0  0  0  0  0  0  0  0
    9.2136    1.8823    0.0000 C   0  0  0  0  0  0  0  0  0  0  0  0
    6.6254    4.0413    0.0000 C   0  0  0  0  0  0  0  0  0  0  0  0
    0.0000    1.7286    0.0000 C   0  0  0  0  0  0  0  0  0  0  0  0
   -0.7500   -1.5574    0.0000 C   0  0  0  0  0  0  0  0  0  0  0  0
    9.2467    3.3819    0.0000 C   0  0  0  0  0  0  0  0  0  0  0  0
    8.0948    4.3428    0.0000 C   0  0  0  0  0  0  0  0  0  0  0  0
   -1.3515    1.0777    0.0000 C   0  0  0  0  0  0  0  0  0  0  0  0
   -1.6852   -0.3847    0.0000 C   0  0  0  0  0  0  0  0  0  0  0  0
    4.8850   -4.7137    0.0000 C   0  0  0  0  0  0  0  0  0  0  0  0
  1  9  1  0  0  0  0
  1 22  1  0  0  0  0
  2  7  2  0  0  0  0
  2  8  1  0  0  0  0
  3  7  1  0  0  0  0
  3 10  1  0  0  0  0
  3 11  1  0  0  0  0
  4  8  1  0  0  0  0
  4 12  1  0  0  0  0
  4 13  1  0  0  0  0
  5  8  2  0  0  0  0
  5  9  1  0  0  0  0
  6  7  1  0  0  0  0
  6  9  2  0  0  0  0
 10 14  1  0  0  0  0
 11 15  1  0  0  0  0
 12 16  1  0  0  0  0
 13 17  1  0  0  0  0
 14 18  1  0  0  0  0
 15 19  1  0  0  0  0
 16 20  1  0  0  0  0
 17 21  1  0  0  0  0
 18 19  1  0  0  0  0
 20 21  1  0  0  0  0
M  END
> <PUBCHEM_COMPOUND_ID_TYPE>
0

> <PUBCHEM_TOTAL_CHARGE>
0

> <PUBCHEM_SUBSTANCE_ID>
845784

> <PUBCHEM_SUBSTANCE_VERSION>
5

> <PUBCHEM_EXT_DATASOURCE_NAME>
MLSMR

> <PUBCHEM_EXT_DATASOURCE_REGID>
MLS000073791

> <PUBCHEM_SUBSTANCE_COMMENT>
http://mlsmr.evotec.com/MLSMR_HomePage/pdf/pubchem_reference.pdf
MLSMR_SAMPLE_SUPPLIER: Asinex Ltd.
MLSMR_SUPPLIER_STRUCTURE_ID: BAS 01257440
MLSMR_COMPOUND_CLASS: DC

> <PUBCHEM_SUBSTANCE_SYNONYM>
MLS000073791
SMR000010269

> <PUBCHEM_XREF_EXT_ID>
MLS000073791

> <PUBCHEM_EXT_DATASOURCE_URL>
http://mlsmr.evotec.com/MLSMR_HomePage/

> <PUBCHEM_CID_ASSOCIATIONS>
648148  1

> <PUBCHEM_COORDINATE_TYPE>
1
3

$$$$
845897
  -OEChem-12251501512D

 34 37  0     1  0  0  0  0  0999 V2000
    5.0973   -0.7737    0.0000 Cl  0  0  0  0  0  0  0  0  0  0  0  0
   -2.5973    1.5031    0.0000 O   0  0  0  0  0  0  0  0  0  0  0  0
    2.5973   -1.5031    0.0000 O   0  0  0  0  0  0  0  0  0  0  0  0
   -3.8056   -3.8680    0.0000 N   0  0  0  0  0  0  0  0  0  0  0  0
   -3.8982   -0.7550    0.0000 N   0  0  0  0  0  0  0  0  0  0  0  0
   -1.3786   -3.8595    0.0000 N   0  0  0  0  0  0  0  0  0  0  0  0
   -3.3371   -5.2929    0.0000 N   0  0  0  0  0  0  0  0  0  0  0  0
   -1.8371   -5.2877    0.0000 N   0  0  0  0  0  0  0  0  0  0  0  0
   -6.4970    0.7441    0.0000 N   0  0  0  0  0  0  0  0  0  0  0  0
   -2.5972   -1.5031    0.0000 C   0  0  3  0  0  0  0  0  0  0  0  0
   -2.5951   -3.0039    0.0000 C   0  0  0  0  0  0  0  0  0  0  0  0
   -1.2990   -0.7500    0.0000 C   0  0  0  0  0  0  0  0  0  0  0  0
   -1.2990    0.7500    0.0000 C   0  0  0  0  0  0  0  0  0  0  0  0
   -5.2318   -3.4007    0.0000 C   0  0  0  0  0  0  0  0  0  0  0  0
    0.0000   -1.5000    0.0000 C   0  0  0  0  0  0  0  0  0  0  0  0
   -5.1971   -1.5054    0.0000 C   0  0  0  0  0  0  0  0  0  0  0  0
   -3.8989    0.7451    0.0000 C   0  0  0  0  0  0  0  0  0  0  0  0
    1.2990   -0.7500    0.0000 C   0  0  0  0  0  0  0  0  0  0  0  0
    0.0000    1.5000    0.0000 C   0  0  0  0  0  0  0  0  0  0  0  0
   -6.4964   -0.7559    0.0000 C   0  0  0  0  0  0  0  0  0  0  0  0
   -5.1983    1.4946    0.0000 C   0  0  0  0  0  0  0  0  0  0  0  0
   -5.7843   -2.0253    0.0000 C   0  0  0  0  0  0  0  0  0  0  0  0
   -6.3470   -4.3862    0.0000 C   0  0  0  0  0  0  0  0  0  0  0  0
    1.2990    0.7500    0.0000 C   0  0  0  0  0  0  0  0  0  0  0  0
   -7.7970    1.4940    0.0000 C   0  0  0  0  0  0  0  0  0  0  0  0
   -7.2794   -2.1454    0.0000 C   0  0  0  0  0  0  0  0  0  0  0  0
   -7.6272   -3.6046    0.0000 C   0  0  0  0  0  0  0  0  0  0  0  0
   -9.0970    0.7456    0.0000 C   0  0  0  0  0  0  0  0  0  0  0  0
   -7.7953    2.9940    0.0000 C   0  0  0  0  0  0  0  0  0  0  0  0
   -2.5956    2.7031    0.0000 C   0  0  0  0  0  0  0  0  0  0  0  0
  -10.3952    1.4971    0.0000 C   0  0  0  0  0  0  0  0  0  0  0  0
   -9.0934    3.7456    0.0000 C   0  0  0  0  0  0  0  0  0  0  0  0
    2.5956   -2.7031    0.0000 C   0  0  0  0  0  0  0  0  0  0  0  0
  -10.3933    2.9971    0.0000 C   0  0  0  0  0  0  0  0  0  0  0  0
  2 13  1  0  0  0  0
  2 30  1  0  0  0  0
  3 18  1  0  0  0  0
  3 33  1  0  0  0  0
  4  7  1  0  0  0  0
  4 11  1  0  0  0  0
  4 14  1  0  0  0  0
  5 10  1  0  0  0  0
  5 16  1  0  0  0  0
  5 17  1  0  0  0  0
  6  8  1  0  0  0  0
  6 11  2  0  0  0  0
  7  8  2  0  0  0  0
  9 20  1  0  0  0  0
  9 21  1  0  0  0  0
  9 25  1  0  0  0  0
 10 11  1  0  0  0  0
 10 12  1  0  0  0  0
 12 13  1  0  0  0  0
 12 15  2  0  0  0  0
 13 19  2  0  0  0  0
 14 22  1  0  0  0  0
 14 23  1  0  0  0  0
 15 18  1  0  0  0  0
 16 20  1  0  0  0  0
 17 21  1  0  0  0  0
 18 24  2  0  0  0  0
 19 24  1  0  0  0  0
 22 26  1  0  0  0  0
 23 27  1  0  0  0  0
 25 28  2  0  0  0  0
 25 29  1  0  0  0  0
 26 27  1  0  0  0  0
 28 31  1  0  0  0  0
 29 32  2  0  0  0  0
 31 34  2  0  0  0  0
 32 34  1  0  0  0  0
M  END
> <PUBCHEM_COMPOUND_ID_TYPE>
0

> <PUBCHEM_TOTAL_CHARGE>
0

> <PUBCHEM_SUBSTANCE_ID>
845897

> <PUBCHEM_SUBSTANCE_VERSION>
6

> <PUBCHEM_EXT_DATASOURCE_NAME>
MLSMR

> <PUBCHEM_EXT_DATASOURCE_REGID>
MLS000029865

> <PUBCHEM_SUBSTANCE_COMMENT>
http://mlsmr.evotec.com/MLSMR_HomePage/pdf/pubchem_reference.pdf
MLSMR_SAMPLE_SUPPLIER: Asinex Ltd.
MLSMR_SUPPLIER_STRUCTURE_ID: ASN 05551989
MLSMR_COMPOUND_CLASS: DC
SALT: 1 hydrogen chloride

> <PUBCHEM_SUBSTANCE_SYNONYM>
1-[(1-Cyclopentyl-1H-tetrazol-5-yl)-(2,5-dimethoxy-phenyl)-methyl]-4-phenyl-piperazine
MLS000029865
SMR000004863

> <PUBCHEM_XREF_EXT_ID>
MLS000029865

> <PUBCHEM_EXT_DATASOURCE_URL>
http://mlsmr.evotec.com/MLSMR_HomePage/

> <PUBCHEM_CID_ASSOCIATIONS>
6603315  1
313  2
648256  2

> <PUBCHEM_COORDINATE_TYPE>
1
3

> <PUBCHEM_BONDANNOTATIONS>
10  12  3

$$$$
846009
  -OEChem-12251501512D

 35 40  0     1  0  0  0  0  0999 V2000
   -9.2160    6.5628    0.0000 S   0  0  0  0  0  0  0  0  0  0  0  0
    1.7138    1.2033    0.0000 O   0  0  0  0  0  0  0  0  0  0  0  0
    1.7138   -1.2033    0.0000 O   0  0  0  0  0  0  0  0  0  0  0  0
   -3.6365    5.9928    0.0000 N   0  0  0  0  0  0  0  0  0  0  0  0
   -6.2920    7.6198    0.0000 N   0  0  0  0  0  0  0  0  0  0  0  0
   -5.0789    9.7219    0.0000 N   0  0  0  0  0  0  0  0  0  0  0  0
   -7.2959    8.7343    0.0000 N   0  0  0  0  0  0  0  0  0  0  0  0
   -3.6267    2.9927    0.0000 N   0  0  0  0  0  0  0  0  0  0  0  0
   -6.5462   10.0335    0.0000 N   0  0  0  0  0  0  0  0  0  0  0  0
   -3.6393    7.4935    0.0000 C   0  0  3  0  0  0  0  0  0  0  0  0
   -4.9408    8.2410    0.0000 C   0  0  0  0  0  0  0  0  0  0  0  0
   -2.3408    8.2460    0.0000 C   0  0  0  0  0  0  0  0  0  0  0  0
   -4.9331    5.2385    0.0000 C   0  0  0  0  0  0  0  0  0  0  0  0
   -2.3350    5.2470    0.0000 C   0  0  0  0  0  0  0  0  0  0  0  0
   -6.5951    6.1526    0.0000 C   0  0  0  0  0  0  0  0  0  0  0  0
   -1.0390    7.5008    0.0000 C   0  0  0  0  0  0  0  0  0  0  0  0
   -2.3462    9.7461    0.0000 C   0  0  0  0  0  0  0  0  0  0  0  0
    0.2917    0.7475    0.0000 C   0  0  0  0  0  0  0  0  0  0  0  0
   -2.3155    0.7475    0.0000 C   0  0  0  0  0  0  0  0  0  0  0  0
   -4.9282    3.7385    0.0000 C   0  0  0  0  0  0  0  0  0  0  0  0
   -2.3301    3.7470    0.0000 C   0  0  0  0  0  0  0  0  0  0  0  0
    0.2917   -0.7475    0.0000 C   0  0  0  0  0  0  0  0  0  0  0  0
   -8.0194    5.6796    0.0000 C   0  0  0  0  0  0  0  0  0  0  0  0
   -3.6187    1.4919    0.0000 C   0  0  0  0  0  0  0  0  0  0  0  0
   -1.0028    1.5132    0.0000 C   0  0  0  0  0  0  0  0  0  0  0  0
    0.2573    8.2555    0.0000 C   0  0  0  0  0  0  0  0  0  0  0  0
   -1.0499   10.5008    0.0000 C   0  0  0  0  0  0  0  0  0  0  0  0
   -2.3155   -0.7475    0.0000 C   0  0  0  0  0  0  0  0  0  0  0  0
   -1.0028   -1.5132    0.0000 C   0  0  0  0  0  0  0  0  0  0  0  0
    0.2519    9.7555    0.0000 C   0  0  0  0  0  0  0  0  0  0  0  0
    2.5889    0.0182    0.0000 C   0  0  0  0  0  0  0  0  0  0  0  0
   -8.4560    4.2579    0.0000 C   0  0  0  0  0  0  0  0  0  0  0  0
  -10.4257    5.6759    0.0000 C   0  0  0  0  0  0  0  0  0  0  0  0
   -9.9559    4.2513    0.0000 C   0  0  0  0  0  0  0  0  0  0  0  0
    1.2889   10.3593    0.0000 C   0  0  0  0  0  0  0  0  0  0  0  0
  1 23  1  0  0  0  0
  1 33  1  0  0  0  0
  2 18  1  0  0  0  0
  2 31  1  0  0  0  0
  3 22  1  0  0  0  0
  3 31  1  0  0  0  0
  4 10  1  0  0  0  0
  4 13  1  0  0  0  0
  4 14  1  0  0  0  0
  5  7  1  0  0  0  0
  5 11  1  0  0  0  0
  5 15  1  0  0  0  0
  6  9  1  0  0  0  0
  6 11  2  0  0  0  0
  7  9  2  0  0  0  0
  8 20  1  0  0  0  0
  8 21  1  0  0  0  0
  8 24  1  0  0  0  0
 10 11  1  0  0  0  0
 10 12  1  0  0  0  0
 12 16  2  0  0  0  0
 12 17  1  0  0  0  0
 13 20  1  0  0  0  0
 14 21  1  0  0  0  0
 15 23  1  0  0  0  0
 16 26  1  0  0  0  0
 17 27  2  0  0  0  0
 18 22  1  0  0  0  0
 18 25  2  0  0  0  0
 19 24  1  0  0  0  0
 19 25  1  0  0  0  0
 19 28  2  0  0  0  0
 22 29  2  0  0  0  0
 23 32  2  0  0  0  0
 26 30  2  0  0  0  0
 27 30  1  0  0  0  0
 28 29  1  0  0  0  0
 30 35  1  0  0  0  0
 32 34  1  0  0  0  0
 33 34  2  0  0  0  0
M  END
> <PUBCHEM_COMPOUND_ID_TYPE>
0

> <PUBCHEM_TOTAL_CHARGE>
0

> <PUBCHEM_SUBSTANCE_ID>
846009

> <PUBCHEM_SUBSTANCE_VERSION>
5

> <PUBCHEM_EXT_DATASOURCE_NAME>
MLSMR

> <PUBCHEM_EXT_DATASOURCE_REGID>
MLS000031080

> <PUBCHEM_SUBSTANCE_COMMENT>
http://mlsmr.evotec.com/MLSMR_HomePage/pdf/pubchem_reference.pdf
MLSMR_SAMPLE_SUPPLIER: Asinex Ltd.
MLSMR_SUPPLIER_STRUCTURE_ID: ASN 05558847
MLSMR_COMPOUND_CLASS: DC

> <PUBCHEM_SUBSTANCE_SYNONYM>
1-Benzo[1,3]dioxol-5-ylmethyl-4-[(1-thiophen-2-ylmethyl-1H-tetrazol-5-yl)-p-tolyl-methyl]-piperazine
MLS000031080
SMR000005048

> <PUBCHEM_XREF_EXT_ID>
MLS000031080

> <PUBCHEM_EXT_DATASOURCE_URL>
http://mlsmr.evotec.com/MLSMR_HomePage/

> <PUBCHEM_CID_ASSOCIATIONS>
648376  1

> <PUBCHEM_COORDINATE_TYPE>
1
3

> <PUBCHEM_BONDANNOTATIONS>
10  12  3

$$$$
846073
  -OEChem-12251501512D

 25 28  0     1  0  0  0  0  0999 V2000
    0.1559    5.2225    0.0000 S   0  0  0  0  0  0  0  0  0  0  0  0
   -1.2964    1.4973    0.0000 N   0  0  3  0  0  0  0  0  0  0  0  0
   -3.9414    3.1416    0.0000 N   0  0  0  0  0  0  0  0  0  0  0  0
   -2.7146    5.2357    0.0000 N   0  0  0  0  0  0  0  0  0  0  0  0
   -4.9381    4.2626    0.0000 N   0  0  0  0  0  0  0  0  0  0  0  0
   -4.1798    5.5569    0.0000 N   0  0  0  0  0  0  0  0  0  0  0  0
   -1.2896    2.9981    0.0000 C   0  0  3  0  0  0  0  0  0  0  0  0
   -2.5862    3.7540    0.0000 C   0  0  0  0  0  0  0  0  0  0  0  0
    0.0000    0.7486    0.0000 C   0  0  0  0  0  0  0  0  0  0  0  0
    0.0138    3.7421    0.0000 C   0  0  0  0  0  0  0  0  0  0  0  0
   -4.2510    1.6757    0.0000 C   0  0  0  0  0  0  0  0  0  0  0  0
    0.0000   -0.7486    0.0000 C   0  0  0  0  0  0  0  0  0  0  0  0
   -2.6111    0.7486    0.0000 C   0  0  0  0  0  0  0  0  0  0  0  0
    1.3634    3.1172    0.0000 C   0  0  0  0  0  0  0  0  0  0  0  0
    1.2964    1.4973    0.0000 C   0  0  0  0  0  0  0  0  0  0  0  0
   -1.2964   -1.4973    0.0000 C   0  0  0  0  0  0  0  0  0  0  0  0
   -2.6111   -0.7486    0.0000 C   0  0  0  0  0  0  0  0  0  0  0  0
    1.2964   -1.4973    0.0000 C   0  0  0  0  0  0  0  0  0  0  0  0
    1.6240    5.5302    0.0000 C   0  0  0  0  0  0  0  0  0  0  0  0
    2.3703    4.2290    0.0000 C   0  0  0  0  0  0  0  0  0  0  0  0
   -5.3915    1.3026    0.0000 C   0  0  0  0  0  0  0  0  0  0  0  0
   -3.3578    0.8743    0.0000 C   0  0  0  0  0  0  0  0  0  0  0  0
   -4.4983    0.5015    0.0000 C   0  0  0  0  0  0  0  0  0  0  0  0
    2.5929    0.7486    0.0000 C   0  0  0  0  0  0  0  0  0  0  0  0
    2.5929   -0.7486    0.0000 C   0  0  0  0  0  0  0  0  0  0  0  0
  1 10  1  0  0  0  0
  1 19  1  0  0  0  0
  2  7  1  0  0  0  0
  2  9  1  0  0  0  0
  2 13  1  0  0  0  0
  3  5  1  0  0  0  0
  3  8  1  0  0  0  0
  3 11  1  0  0  0  0
  4  6  1  0  0  0  0
  4  8  2  0  0  0  0
  5  6  2  0  0  0  0
  7  8  1  0  0  0  0
  7 10  1  0  0  0  0
  9 12  1  0  0  0  0
  9 15  2  0  0  0  0
 10 14  2  0  0  0  0
 11 21  1  0  0  0  0
 11 22  1  0  0  0  0
 11 23  1  0  0  0  0
 12 16  1  0  0  0  0
 12 18  2  0  0  0  0
 13 17  1  0  0  0  0
 14 20  1  0  0  0  0
 15 24  1  0  0  0  0
 16 17  1  0  0  0  0
 18 25  1  0  0  0  0
 19 20  2  0  0  0  0
 24 25  2  0  0  0  0
M  END
> <PUBCHEM_COMPOUND_ID_TYPE>
0

> <PUBCHEM_TOTAL_CHARGE>
0

> <PUBCHEM_SUBSTANCE_ID>
846073

> <PUBCHEM_SUBSTANCE_VERSION>
5

> <PUBCHEM_EXT_DATASOURCE_NAME>
MLSMR

> <PUBCHEM_EXT_DATASOURCE_REGID>
MLS000033728

> <PUBCHEM_SUBSTANCE_COMMENT>
http://mlsmr.evotec.com/MLSMR_HomePage/pdf/pubchem_reference.pdf
MLSMR_SAMPLE_SUPPLIER: Asinex Ltd.
MLSMR_SUPPLIER_STRUCTURE_ID: ASN 05084272
MLSMR_COMPOUND_CLASS: DC

> <PUBCHEM_SUBSTANCE_SYNONYM>
1-[(1-tert-Butyl-1H-tetrazol-5-yl)-thiophen-2-yl-methyl]-1,2,3,4-tetrahydro-quinoline
MLS000033728
SMR000004005

> <PUBCHEM_XREF_EXT_ID>
MLS000033728

> <PUBCHEM_EXT_DATASOURCE_URL>
http://mlsmr.evotec.com/MLSMR_HomePage/

> <PUBCHEM_CID_ASSOCIATIONS>
648445  1

> <PUBCHEM_COORDINATE_TYPE>
1
3

> <PUBCHEM_BONDANNOTATIONS>
7  8  3

$$$$
846270
  -OEChem-12251501512D

 26 29  0     1  0  0  0  0  0999 V2000
   -4.2067    3.2905    0.0000 S   0  0  0  0  0  0  0  0  0  0  0  0
   -7.4839    5.6924    0.0000 O   0  0  0  0  0  0  0  0  0  0  0  0
   -8.5225    2.9123    0.0000 O   0  0  0  0  0  0  0  0  0  0  0  0
   -4.6777   -0.7310    0.0000 O   0  0  0  0  0  0  0  0  0  0  0  0
   -6.4441    1.8293    0.0000 N   0  0  0  0  0  0  0  0  0  0  0  0
   -3.9492    0.8772    0.0000 N   0  0  0  0  0  0  0  0  0  0  0  0
   -4.9546    1.9903    0.0000 C   0  0  0  0  0  0  0  0  0  0  0  0
   -7.3295    3.0412    0.0000 C   0  0  0  0  0  0  0  0  0  0  0  0
   -2.5987    1.5004    0.0000 C   0  0  0  0  0  0  0  0  0  0  0  0
   -6.7235    4.4143    0.0000 C   0  0  0  0  0  0  0  0  0  0  0  0
   -1.2990    0.7500    0.0000 C   0  0  0  0  0  0  0  0  0  0  0  0
   -7.0501    0.4563    0.0000 C   0  0  0  0  0  0  0  0  0  0  0  0
   -2.7390    2.9810    0.0000 C   0  0  0  0  0  0  0  0  0  0  0  0
   -6.1648   -0.7556    0.0000 C   0  0  3  0  0  0  0  0  0  0  0  0
   -5.2655    4.7079    0.0000 C   0  0  0  0  0  0  0  0  0  0  0  0
    0.0000    1.5000    0.0000 C   0  0  0  0  0  0  0  0  0  0  0  0
   -1.2990   -0.7500    0.0000 C   0  0  0  0  0  0  0  0  0  0  0  0
   -6.6346   -2.1667    0.0000 C   0  0  0  0  0  0  0  0  0  0  0  0
   -6.4815    6.8083    0.0000 C   0  0  0  0  0  0  0  0  0  0  0  0
   -5.1105    6.1999    0.0000 C   0  0  0  0  0  0  0  0  0  0  0  0
    1.2990    0.7500    0.0000 C   0  0  0  0  0  0  0  0  0  0  0  0
    0.0000   -1.5000    0.0000 C   0  0  0  0  0  0  0  0  0  0  0  0
    1.2990   -0.7500    0.0000 C   0  0  0  0  0  0  0  0  0  0  0  0
   -4.2075   -2.1554    0.0000 C   0  0  0  0  0  0  0  0  0  0  0  0
   -5.4169   -3.0427    0.0000 C   0  0  0  0  0  0  0  0  0  0  0  0
    2.3383   -1.3500    0.0000 C   0  0  0  0  0  0  0  0  0  0  0  0
  1  7  1  0  0  0  0
  1 13  1  0  0  0  0
  2 10  1  0  0  0  0
  2 19  1  0  0  0  0
  3  8  2  0  0  0  0
  4 14  1  0  0  0  0
  4 24  1  0  0  0  0
  5  7  1  0  0  0  0
  5  8  1  0  0  0  0
  5 12  1  0  0  0  0
  6  7  2  0  0  0  0
  6  9  1  0  0  0  0
  8 10  1  0  0  0  0
  9 11  1  0  0  0  0
  9 13  2  0  0  0  0
 10 15  2  0  0  0  0
 11 16  2  0  0  0  0
 11 17  1  0  0  0  0
 12 14  1  0  0  0  0
 14 18  1  0  0  0  0
 15 20  1  0  0  0  0
 16 21  1  0  0  0  0
 17 22  2  0  0  0  0
 18 25  1  0  0  0  0
 19 20  2  0  0  0  0
 21 23  2  0  0  0  0
 22 23  1  0  0  0  0
 23 26  1  0  0  0  0
 24 25  1  0  0  0  0
M  END
> <PUBCHEM_COMPOUND_ID_TYPE>
0

> <PUBCHEM_TOTAL_CHARGE>
0

> <PUBCHEM_SUBSTANCE_ID>
846270

> <PUBCHEM_SUBSTANCE_VERSION>
5

> <PUBCHEM_EXT_DATASOURCE_NAME>
MLSMR

> <PUBCHEM_EXT_DATASOURCE_REGID>
MLS000075427

> <PUBCHEM_SUBSTANCE_COMMENT>
http://mlsmr.evotec.com/MLSMR_HomePage/pdf/pubchem_reference.pdf
MLSMR_SAMPLE_SUPPLIER: Asinex Ltd.
MLSMR_SUPPLIER_STRUCTURE_ID: ASN 04457358
MLSMR_COMPOUND_CLASS: DC

> <PUBCHEM_SUBSTANCE_SYNONYM>
Furan-2-carboxylic acid (tetrahydro-furan-2-ylmethyl)-(4-p-tolyl-thiazol-2-yl)-amide
MLS000075427
SMR000003578

> <PUBCHEM_XREF_EXT_ID>
MLS000075427

> <PUBCHEM_EXT_DATASOURCE_URL>
http://mlsmr.evotec.com/MLSMR_HomePage/

> <PUBCHEM_CID_ASSOCIATIONS>
648656  1

> <PUBCHEM_COORDINATE_TYPE>
1
3

> <PUBCHEM_BONDANNOTATIONS>
14  12  3

$$$$
846364
  -OEChem-12251501512D

 29 32  0     1  0  0  0  0  0999 V2000
    5.0929    2.6797    0.0000 Cl  0  0  0  0  0  0  0  0  0  0  0  0
   -6.5596    1.3774    0.0000 S   0  0  0  0  0  0  0  0  0  0  0  0
   -2.6111    0.7486    0.0000 N   0  0  3  0  0  0  0  0  0  0  0  0
   -2.6936    3.8619    0.0000 N   0  0  0  0  0  0  0  0  0  0  0  0
   -5.1206    3.8613    0.0000 N   0  0  0  0  0  0  0  0  0  0  0  0
   -3.1575    5.2884    0.0000 N   0  0  0  0  0  0  0  0  0  0  0  0
   -4.6575    5.2880    0.0000 N   0  0  0  0  0  0  0  0  0  0  0  0
   -3.9095    1.5010    0.0000 C   0  0  3  0  0  0  0  0  0  0  0  0
   -3.9069    3.0018    0.0000 C   0  0  0  0  0  0  0  0  0  0  0  0
   -5.2102    0.7521    0.0000 C   0  0  0  0  0  0  0  0  0  0  0  0
   -1.2964    1.4973    0.0000 C   0  0  0  0  0  0  0  0  0  0  0  0
    0.0000    0.7486    0.0000 C   0  0  0  0  0  0  0  0  0  0  0  0
   -2.6111   -0.7486    0.0000 C   0  0  0  0  0  0  0  0  0  0  0  0
    0.0000   -0.7486    0.0000 C   0  0  0  0  0  0  0  0  0  0  0  0
   -1.2712    3.3914    0.0000 C   0  0  0  0  0  0  0  0  0  0  0  0
   -5.3528   -0.7283    0.0000 C   0  0  0  0  0  0  0  0  0  0  0  0
   -1.2964   -1.4973    0.0000 C   0  0  0  0  0  0  0  0  0  0  0  0
   -0.1498    4.3889    0.0000 C   0  0  0  0  0  0  0  0  0  0  0  0
    1.2964    1.4973    0.0000 C   0  0  0  0  0  0  0  0  0  0  0  0
   -7.5668    0.2660    0.0000 C   0  0  0  0  0  0  0  0  0  0  0  0
   -6.8210   -1.0355    0.0000 C   0  0  0  0  0  0  0  0  0  0  0  0
    1.2964   -1.4973    0.0000 C   0  0  0  0  0  0  0  0  0  0  0  0
    2.5929    0.7486    0.0000 C   0  0  0  0  0  0  0  0  0  0  0  0
    2.5929   -0.7486    0.0000 C   0  0  0  0  0  0  0  0  0  0  0  0
    1.2750    3.9198    0.0000 C   0  0  0  0  0  0  0  0  0  0  0  0
   -0.4559    5.8574    0.0000 C   0  0  0  0  0  0  0  0  0  0  0  0
    2.3936    4.9191    0.0000 C   0  0  0  0  0  0  0  0  0  0  0  0
    0.6628    6.8567    0.0000 C   0  0  0  0  0  0  0  0  0  0  0  0
    2.0875    6.3875    0.0000 C   0  0  0  0  0  0  0  0  0  0  0  0
  2 10  1  0  0  0  0
  2 20  1  0  0  0  0
  3  8  1  0  0  0  0
  3 11  1  0  0  0  0
  3 13  1  0  0  0  0
  4  6  1  0  0  0  0
  4  9  1  0  0  0  0
  4 15  1  0  0  0  0
  5  7  1  0  0  0  0
  5  9  2  0  0  0  0
  6  7  2  0  0  0  0
  8  9  1  0  0  0  0
  8 10  1  0  0  0  0
 10 16  2  0  0  0  0
 11 12  1  0  0  0  0
 12 14  1  0  0  0  0
 12 19  2  0  0  0  0
 13 17  1  0  0  0  0
 14 17  1  0  0  0  0
 14 22  2  0  0  0  0
 15 18  1  0  0  0  0
 16 21  1  0  0  0  0
 18 25  2  0  0  0  0
 18 26  1  0  0  0  0
 19 23  1  0  0  0  0
 20 21  2  0  0  0  0
 22 24  1  0  0  0  0
 23 24  2  0  0  0  0
 25 27  1  0  0  0  0
 26 28  2  0  0  0  0
 27 29  2  0  0  0  0
 28 29  1  0  0  0  0
M  END
> <PUBCHEM_COMPOUND_ID_TYPE>
0

> <PUBCHEM_TOTAL_CHARGE>
0

> <PUBCHEM_SUBSTANCE_ID>
846364

> <PUBCHEM_SUBSTANCE_VERSION>
6

> <PUBCHEM_EXT_DATASOURCE_NAME>
MLSMR

> <PUBCHEM_EXT_DATASOURCE_REGID>
MLS000033622

> <PUBCHEM_SUBSTANCE_COMMENT>
http://mlsmr.evotec.com/MLSMR_HomePage/pdf/pubchem_reference.pdf
MLSMR_SAMPLE_SUPPLIER: Asinex Ltd.
MLSMR_SUPPLIER_STRUCTURE_ID: ASN 05070450
MLSMR_COMPOUND_CLASS: DC
SALT: 1 hydrogen chloride

> <PUBCHEM_SUBSTANCE_SYNONYM>
2-[(1-Benzyl-1H-tetrazol-5-yl)-thiophen-2-yl-methyl]-1,2,3,4-tetrahydro-isoquinoline
MLS000033622
SMR000003943

> <PUBCHEM_XREF_EXT_ID>
MLS000033622

> <PUBCHEM_EXT_DATASOURCE_URL>
http://mlsmr.evotec.com/MLSMR_HomePage/

> <PUBCHEM_CID_ASSOCIATIONS>
6602562  1
313  2
648751  2

> <PUBCHEM_COORDINATE_TYPE>
1
3

> <PUBCHEM_BONDANNOTATIONS>
8  9  3

$$$$
846502
  -OEChem-12251501512D

 33 36  0     1  0  0  0  0  0999 V2000
   -9.8741    0.7370    0.0000 F   0  0  0  0  0  0  0  0  0  0  0  0
    0.0549   -1.3655    0.0000 O   0  0  0  0  0  0  0  0  0  0  0  0
   -5.6077   -7.9118    0.0000 O   0  0  0  0  0  0  0  0  0  0  0  0
   -3.6703    2.3531    0.0000 N   0  0  0  0  0  0  0  0  0  0  0  0
   -3.7401   -1.6451    0.0000 N   0  0  3  0  0  0  0  0  0  0  0  0
   -1.8105    0.7937    0.0000 N   0  0  0  0  0  0  0  0  0  0  0  0
   -2.3985    3.1484    0.0000 N   0  0  0  0  0  0  0  0  0  0  0  0
   -1.2491    2.1847    0.0000 N   0  0  0  0  0  0  0  0  0  0  0  0
   -4.2567   -0.2360    0.0000 C   0  0  3  0  0  0  0  0  0  0  0  0
   -3.2929    0.9144    0.0000 C   0  0  0  0  0  0  0  0  0  0  0  0
   -5.7352    0.0227    0.0000 C   0  0  0  0  0  0  0  0  0  0  0  0
   -5.0639    2.9032    0.0000 C   0  0  0  0  0  0  0  0  0  0  0  0
   -4.7024   -2.7967    0.0000 C   0  0  0  0  0  0  0  0  0  0  0  0
   -2.2614   -1.9017    0.0000 C   0  0  0  0  0  0  0  0  0  0  0  0
   -6.2534    1.4304    0.0000 C   0  0  0  0  0  0  0  0  0  0  0  0
   -6.6952   -1.1299    0.0000 C   0  0  0  0  0  0  0  0  0  0  0  0
   -4.1871   -4.2063    0.0000 C   0  0  0  0  0  0  0  0  0  0  0  0
   -1.2990   -0.7500    0.0000 C   0  0  0  0  0  0  0  0  0  0  0  0
   -5.2412    4.0900    0.0000 C   0  0  0  0  0  0  0  0  0  0  0  0
   -6.0033    2.1565    0.0000 C   0  0  0  0  0  0  0  0  0  0  0  0
   -6.1803    3.3432    0.0000 C   0  0  0  0  0  0  0  0  0  0  0  0
   -7.7315    1.6855    0.0000 C   0  0  0  0  0  0  0  0  0  0  0  0
   -8.1734   -0.8748    0.0000 C   0  0  0  0  0  0  0  0  0  0  0  0
   -8.6915    0.5329    0.0000 C   0  0  0  0  0  0  0  0  0  0  0  0
   -5.1520   -5.3548    0.0000 C   0  0  0  0  0  0  0  0  0  0  0  0
   -2.7101   -4.4677    0.0000 C   0  0  0  0  0  0  0  0  0  0  0  0
   -1.1673    0.7314    0.0000 C   0  0  0  0  0  0  0  0  0  0  0  0
   -4.6399   -6.7647    0.0000 C   0  0  0  0  0  0  0  0  0  0  0  0
   -2.1979   -5.8776    0.0000 C   0  0  0  0  0  0  0  0  0  0  0  0
    1.0540   -0.2466    0.0000 C   0  0  0  0  0  0  0  0  0  0  0  0
    0.2987    1.0493    0.0000 C   0  0  0  0  0  0  0  0  0  0  0  0
   -3.1628   -7.0261    0.0000 C   0  0  0  0  0  0  0  0  0  0  0  0
   -5.2688   -8.8526    0.0000 C   0  0  0  0  0  0  0  0  0  0  0  0
  1 24  1  0  0  0  0
  2 18  1  0  0  0  0
  2 30  1  0  0  0  0
  3 28  1  0  0  0  0
  3 33  1  0  0  0  0
  4  7  1  0  0  0  0
  4 10  1  0  0  0  0
  4 12  1  0  0  0  0
  5  9  1  0  0  0  0
  5 13  1  0  0  0  0
  5 14  1  0  0  0  0
  6  8  1  0  0  0  0
  6 10  2  0  0  0  0
  7  8  2  0  0  0  0
  9 10  1  0  0  0  0
  9 11  1  0  0  0  0
 11 15  2  0  0  0  0
 11 16  1  0  0  0  0
 12 19  1  0  0  0  0
 12 20  1  0  0  0  0
 12 21  1  0  0  0  0
 13 17  1  0  0  0  0
 14 18  1  0  0  0  0
 15 22  1  0  0  0  0
 16 23  2  0  0  0  0
 17 25  2  0  0  0  0
 17 26  1  0  0  0  0
 18 27  2  0  0  0  0
 22 24  2  0  0  0  0
 23 24  1  0  0  0  0
 25 28  1  0  0  0  0
 26 29  2  0  0  0  0
 27 31  1  0  0  0  0
 28 32  2  0  0  0  0
 29 32  1  0  0  0  0
 30 31  2  0  0  0  0
M  END
> <PUBCHEM_COMPOUND_ID_TYPE>
0

> <PUBCHEM_TOTAL_CHARGE>
0

> <PUBCHEM_SUBSTANCE_ID>
846502

> <PUBCHEM_SUBSTANCE_VERSION>
5

> <PUBCHEM_EXT_DATASOURCE_NAME>
MLSMR

> <PUBCHEM_EXT_DATASOURCE_REGID>
MLS000030271

> <PUBCHEM_SUBSTANCE_COMMENT>
http://mlsmr.evotec.com/MLSMR_HomePage/pdf/pubchem_reference.pdf
MLSMR_SAMPLE_SUPPLIER: Asinex Ltd.
MLSMR_SUPPLIER_STRUCTURE_ID: ASN 05095456
MLSMR_COMPOUND_CLASS: DC

> <PUBCHEM_SUBSTANCE_SYNONYM>
MLS000030271
SMR000004019
[(1-tert-Butyl-1H-tetrazol-5-yl)-(4-fluoro-phenyl)-methyl]-furan-2-ylmethyl-(3-methoxy-benzyl)-amine

> <PUBCHEM_XREF_EXT_ID>
MLS000030271

> <PUBCHEM_EXT_DATASOURCE_URL>
http://mlsmr.evotec.com/MLSMR_HomePage/

> <PUBCHEM_CID_ASSOCIATIONS>
648894  1

> <PUBCHEM_COORDINATE_TYPE>
1
3

> <PUBCHEM_BONDANNOTATIONS>
9  5  3

$$$$
846543
  -OEChem-12251501512D

 27 29  0     1  0  0  0  0  0999 V2000
   -0.1516   -0.0883    0.0000 S   0  0  0  0  0  0  0  0  0  0  0  0
    3.1931   -6.2099    0.0000 N   0  0  0  0  0  0  0  0  0  0  0  0
    1.9041   -2.4227    0.0000 N   0  0  3  0  0  0  0  0  0  0  0  0
    0.9153   -5.3719    0.0000 N   0  0  0  0  0  0  0  0  0  0  0  0
    2.2655   -7.3887    0.0000 N   0  0  0  0  0  0  0  0  0  0  0  0
    0.8577   -6.8708    0.0000 N   0  0  0  0  0  0  0  0  0  0  0  0
    2.3511   -4.9840    0.0000 C   0  0  0  0  0  0  0  0  0  0  0  0
    2.8664   -3.5744    0.0000 C   0  0  3  0  0  0  0  0  0  0  0  0
    4.6905   -6.2559    0.0000 C   0  0  0  0  0  0  0  0  0  0  0  0
    4.3443   -3.3133    0.0000 C   0  0  0  0  0  0  0  0  0  0  0  0
    0.4250   -2.6777    0.0000 C   0  0  0  0  0  0  0  0  0  0  0  0
    2.4194   -1.0131    0.0000 C   0  0  0  0  0  0  0  0  0  0  0  0
   -0.5360   -1.5250    0.0000 C   0  0  0  0  0  0  0  0  0  0  0  0
    3.8976   -0.7537    0.0000 C   0  0  0  0  0  0  0  0  0  0  0  0
    5.2591   -7.3127    0.0000 C   0  0  0  0  0  0  0  0  0  0  0  0
    5.3218   -5.2354    0.0000 C   0  0  0  0  0  0  0  0  0  0  0  0
    5.8900   -6.2922    0.0000 C   0  0  0  0  0  0  0  0  0  0  0  0
    4.7551   -2.1858    0.0000 C   0  0  0  0  0  0  0  0  0  0  0  0
    5.1157   -4.2326    0.0000 C   0  0  0  0  0  0  0  0  0  0  0  0
   -2.0189   -1.6386    0.0000 C   0  0  0  0  0  0  0  0  0  0  0  0
    3.9019    0.7463    0.0000 C   0  0  0  0  0  0  0  0  0  0  0  0
    5.1945   -1.5074    0.0000 C   0  0  0  0  0  0  0  0  0  0  0  0
   -1.4195    0.7132    0.0000 C   0  0  0  0  0  0  0  0  0  0  0  0
   -2.5736   -0.2449    0.0000 C   0  0  0  0  0  0  0  0  0  0  0  0
    5.2031    1.4926    0.0000 C   0  0  0  0  0  0  0  0  0  0  0  0
    6.4957   -0.7611    0.0000 C   0  0  0  0  0  0  0  0  0  0  0  0
    6.4999    0.7389    0.0000 C   0  0  0  0  0  0  0  0  0  0  0  0
  1 13  1  0  0  0  0
  1 23  1  0  0  0  0
  2  5  1  0  0  0  0
  2  7  1  0  0  0  0
  2  9  1  0  0  0  0
  3  8  1  0  0  0  0
  3 11  1  0  0  0  0
  3 12  1  0  0  0  0
  4  6  1  0  0  0  0
  4  7  2  0  0  0  0
  5  6  2  0  0  0  0
  7  8  1  0  0  0  0
  8 10  1  0  0  0  0
  9 15  1  0  0  0  0
  9 16  1  0  0  0  0
  9 17  1  0  0  0  0
 10 18  1  0  0  0  0
 10 19  1  0  0  0  0
 11 13  1  0  0  0  0
 12 14  1  0  0  0  0
 13 20  2  0  0  0  0
 14 21  2  0  0  0  0
 14 22  1  0  0  0  0
 20 24  1  0  0  0  0
 21 25  1  0  0  0  0
 22 26  2  0  0  0  0
 23 24  2  0  0  0  0
 25 27  2  0  0  0  0
 26 27  1  0  0  0  0
M  END
> <PUBCHEM_COMPOUND_ID_TYPE>
0

> <PUBCHEM_TOTAL_CHARGE>
0

> <PUBCHEM_SUBSTANCE_ID>
846543

> <PUBCHEM_SUBSTANCE_VERSION>
5

> <PUBCHEM_EXT_DATASOURCE_NAME>
MLSMR

> <PUBCHEM_EXT_DATASOURCE_REGID>
MLS000034206

> <PUBCHEM_SUBSTANCE_COMMENT>
http://mlsmr.evotec.com/MLSMR_HomePage/pdf/pubchem_reference.pdf
MLSMR_SAMPLE_SUPPLIER: Asinex Ltd.
MLSMR_SUPPLIER_STRUCTURE_ID: ASN 05093770
MLSMR_COMPOUND_CLASS: DC

> <PUBCHEM_SUBSTANCE_SYNONYM>
Benzyl-[1-(1-tert-butyl-1H-tetrazol-5-yl)-2-methyl-propyl]-thiophen-2-ylmethyl-amine
MLS000034206
SMR000004018

> <PUBCHEM_XREF_EXT_ID>
MLS000034206

> <PUBCHEM_EXT_DATASOURCE_URL>
http://mlsmr.evotec.com/MLSMR_HomePage/

> <PUBCHEM_CID_ASSOCIATIONS>
648935  1

> <PUBCHEM_COORDINATE_TYPE>
1
3

> <PUBCHEM_BONDANNOTATIONS>
8  10  3

$$$$
846591
  -OEChem-12251501512D

 26 28  0     0  0  0  0  0  0999 V2000
   -1.2928   -2.6973    0.0000 O   0  0  0  0  0  0  0  0  0  0  0  0
   -3.6486    1.3517    0.0000 O   0  0  0  0  0  0  0  0  0  0  0  0
   -4.9494   -0.9039    0.0000 O   0  0  0  0  0  0  0  0  0  0  0  0
   -4.1654   -5.8559    0.0000 O   0  0  0  0  0  0  0  0  0  0  0  0
   -1.2964    1.4973    0.0000 N   0  0  0  0  0  0  0  0  0  0  0  0
   -3.9067   -3.0027    0.0000 N   0  0  0  0  0  0  0  0  0  0  0  0
   -6.5041   -3.0062    0.0000 N   0  0  0  0  0  0  0  0  0  0  0  0
   -2.6111   -0.7486    0.0000 C   0  0  0  0  0  0  0  0  0  0  0  0
    0.0000    0.7486    0.0000 C   0  0  0  0  0  0  0  0  0  0  0  0
    0.0000   -0.7486    0.0000 C   0  0  0  0  0  0  0  0  0  0  0  0
   -1.2964   -1.4973    0.0000 C   0  0  0  0  0  0  0  0  0  0  0  0
   -2.6111    0.7486    0.0000 C   0  0  0  0  0  0  0  0  0  0  0  0
   -3.9091   -1.5019    0.0000 C   0  0  0  0  0  0  0  0  0  0  0  0
    1.2964    1.4973    0.0000 C   0  0  0  0  0  0  0  0  0  0  0  0
    1.2964   -1.4973    0.0000 C   0  0  0  0  0  0  0  0  0  0  0  0
   -1.2907    2.9981    0.0000 C   0  0  0  0  0  0  0  0  0  0  0  0
   -5.2049   -3.7560    0.0000 C   0  0  0  0  0  0  0  0  0  0  0  0
    2.5929    0.7486    0.0000 C   0  0  0  0  0  0  0  0  0  0  0  0
    2.5929   -0.7486    0.0000 C   0  0  0  0  0  0  0  0  0  0  0  0
   -2.5870    3.7544    0.0000 C   0  0  0  0  0  0  0  0  0  0  0  0
   -5.2047   -5.2560    0.0000 C   0  0  0  0  0  0  0  0  0  0  0  0
   -6.5036   -6.0062    0.0000 C   0  0  0  0  0  0  0  0  0  0  0  0
   -7.8030   -3.7564    0.0000 C   0  0  0  0  0  0  0  0  0  0  0  0
   -7.8028   -5.2564    0.0000 C   0  0  0  0  0  0  0  0  0  0  0  0
   -2.5824    4.9544    0.0000 C   0  0  0  0  0  0  0  0  0  0  0  0
   -3.6288    3.1588    0.0000 C   0  0  0  0  0  0  0  0  0  0  0  0
  1 11  1  0  0  0  0
  2 12  2  0  0  0  0
  3 13  2  0  0  0  0
  4 21  1  0  0  0  0
  5  9  1  0  0  0  0
  5 12  1  0  0  0  0
  5 16  1  0  0  0  0
  6 13  1  0  0  0  0
  6 17  1  0  0  0  0
  7 17  2  0  0  0  0
  7 23  1  0  0  0  0
  8 11  2  0  0  0  0
  8 12  1  0  0  0  0
  8 13  1  0  0  0  0
  9 10  2  0  0  0  0
  9 14  1  0  0  0  0
 10 11  1  0  0  0  0
 10 15  1  0  0  0  0
 14 18  1  0  0  0  0
 15 19  1  0  0  0  0
 16 20  1  0  0  0  0
 17 21  1  0  0  0  0
 18 19  1  0  0  0  0
 20 25  1  0  0  0  0
 20 26  1  0  0  0  0
 21 22  2  0  0  0  0
 22 24  1  0  0  0  0
 23 24  2  0  0  0  0
M  END
> <PUBCHEM_COMPOUND_ID_TYPE>
0

> <PUBCHEM_TOTAL_CHARGE>
0

> <PUBCHEM_SUBSTANCE_ID>
846591

> <PUBCHEM_SUBSTANCE_VERSION>
5

> <PUBCHEM_EXT_DATASOURCE_NAME>
MLSMR

> <PUBCHEM_EXT_DATASOURCE_REGID>
MLS000071601

> <PUBCHEM_SUBSTANCE_COMMENT>
http://mlsmr.evotec.com/MLSMR_HomePage/pdf/pubchem_reference.pdf
MLSMR_SAMPLE_SUPPLIER: Asinex Ltd.
MLSMR_SUPPLIER_STRUCTURE_ID: BAS 03420366
MLSMR_COMPOUND_CLASS: DC

> <PUBCHEM_SUBSTANCE_SYNONYM>
4-Hydroxy-1-isobutyl-2-oxo-1,2,5,6,7,8-hexahydro-quinoline-3-carboxylic acid (3-hydroxy-pyridin-2-yl)-amide
MLS000071601
SMR000012310

> <PUBCHEM_XREF_EXT_ID>
MLS000071601

> <PUBCHEM_EXT_DATASOURCE_URL>
http://mlsmr.evotec.com/MLSMR_HomePage/

> <PUBCHEM_CID_ASSOCIATIONS>
54686950  1

> <PUBCHEM_COORDINATE_TYPE>
1
3

$$$$
846685
  -OEChem-12251501512D

 34 38  0     1  0  0  0  0  0999 V2000
  -11.4318    3.5984    0.0000 F   0  0  0  0  0  0  0  0  0  0  0  0
   -2.5973    1.5031    0.0000 O   0  0  0  0  0  0  0  0  0  0  0  0
    2.5973   -1.5031    0.0000 O   0  0  0  0  0  0  0  0  0  0  0  0
   -3.8056   -3.8680    0.0000 N   0  0  0  0  0  0  0  0  0  0  0  0
   -3.8982   -0.7550    0.0000 N   0  0  0  0  0  0  0  0  0  0  0  0
   -1.3786   -3.8595    0.0000 N   0  0  0  0  0  0  0  0  0  0  0  0
   -3.3371   -5.2929    0.0000 N   0  0  0  0  0  0  0  0  0  0  0  0
   -1.8371   -5.2877    0.0000 N   0  0  0  0  0  0  0  0  0  0  0  0
   -6.4970    0.7441    0.0000 N   0  0  0  0  0  0  0  0  0  0  0  0
   -2.5972   -1.5031    0.0000 C   0  0  3  0  0  0  0  0  0  0  0  0
   -2.5951   -3.0039    0.0000 C   0  0  0  0  0  0  0  0  0  0  0  0
   -1.2990   -0.7500    0.0000 C   0  0  0  0  0  0  0  0  0  0  0  0
   -1.2990    0.7500    0.0000 C   0  0  0  0  0  0  0  0  0  0  0  0
   -5.2318   -3.4007    0.0000 C   0  0  0  0  0  0  0  0  0  0  0  0
    0.0000   -1.5000    0.0000 C   0  0  0  0  0  0  0  0  0  0  0  0
   -5.1971   -1.5054    0.0000 C   0  0  0  0  0  0  0  0  0  0  0  0
   -3.8989    0.7451    0.0000 C   0  0  0  0  0  0  0  0  0  0  0  0
    1.2990   -0.7500    0.0000 C   0  0  0  0  0  0  0  0  0  0  0  0
    0.0000    1.5000    0.0000 C   0  0  0  0  0  0  0  0  0  0  0  0
   -6.4964   -0.7559    0.0000 C   0  0  0  0  0  0  0  0  0  0  0  0
   -5.1983    1.4946    0.0000 C   0  0  0  0  0  0  0  0  0  0  0  0
    1.2990    0.7500    0.0000 C   0  0  0  0  0  0  0  0  0  0  0  0
   -5.7843   -2.0253    0.0000 C   0  0  0  0  0  0  0  0  0  0  0  0
   -6.3470   -4.3862    0.0000 C   0  0  0  0  0  0  0  0  0  0  0  0
   -7.7970    1.4940    0.0000 C   0  0  0  0  0  0  0  0  0  0  0  0
   -7.2794   -2.1454    0.0000 C   0  0  0  0  0  0  0  0  0  0  0  0
   -7.6272   -3.6046    0.0000 C   0  0  0  0  0  0  0  0  0  0  0  0
   -9.0970    0.7456    0.0000 C   0  0  0  0  0  0  0  0  0  0  0  0
   -7.7953    2.9940    0.0000 C   0  0  0  0  0  0  0  0  0  0  0  0
   -2.5956    2.7031    0.0000 C   0  0  0  0  0  0  0  0  0  0  0  0
  -10.3952    1.4971    0.0000 C   0  0  0  0  0  0  0  0  0  0  0  0
   -9.0934    3.7456    0.0000 C   0  0  0  0  0  0  0  0  0  0  0  0
  -10.3933    2.9971    0.0000 C   0  0  0  0  0  0  0  0  0  0  0  0
    2.5956   -2.7031    0.0000 C   0  0  0  0  0  0  0  0  0  0  0  0
  1 33  1  0  0  0  0
  2 13  1  0  0  0  0
  2 30  1  0  0  0  0
  3 18  1  0  0  0  0
  3 34  1  0  0  0  0
  4  7  1  0  0  0  0
  4 11  1  0  0  0  0
  4 14  1  0  0  0  0
  5 10  1  0  0  0  0
  5 16  1  0  0  0  0
  5 17  1  0  0  0  0
  6  8  1  0  0  0  0
  6 11  2  0  0  0  0
  7  8  2  0  0  0  0
  9 20  1  0  0  0  0
  9 21  1  0  0  0  0
  9 25  1  0  0  0  0
 10 11  1  0  0  0  0
 10 12  1  0  0  0  0
 12 13  1  0  0  0  0
 12 15  2  0  0  0  0
 13 19  2  0  0  0  0
 14 23  1  0  0  0  0
 14 24  1  0  0  0  0
 15 18  1  0  0  0  0
 16 20  1  0  0  0  0
 17 21  1  0  0  0  0
 18 22  2  0  0  0  0
 19 22  1  0  0  0  0
 23 26  1  0  0  0  0
 24 27  1  0  0  0  0
 25 28  2  0  0  0  0
 25 29  1  0  0  0  0
 26 27  1  0  0  0  0
 28 31  1  0  0  0  0
 29 32  2  0  0  0  0
 31 33  2  0  0  0  0
 32 33  1  0  0  0  0
M  END
> <PUBCHEM_COMPOUND_ID_TYPE>
0

> <PUBCHEM_TOTAL_CHARGE>
0

> <PUBCHEM_SUBSTANCE_ID>
846685

> <PUBCHEM_SUBSTANCE_VERSION>
5

> <PUBCHEM_EXT_DATASOURCE_NAME>
MLSMR

> <PUBCHEM_EXT_DATASOURCE_REGID>
MLS000032509

> <PUBCHEM_SUBSTANCE_COMMENT>
http://mlsmr.evotec.com/MLSMR_HomePage/pdf/pubchem_reference.pdf
MLSMR_SAMPLE_SUPPLIER: Asinex Ltd.
MLSMR_SUPPLIER_STRUCTURE_ID: ASN 05551991
MLSMR_COMPOUND_CLASS: DC

> <PUBCHEM_SUBSTANCE_SYNONYM>
1-[(1-Cyclopentyl-1H-tetrazol-5-yl)-(2,5-dimethoxy-phenyl)-methyl]-4-(4-fluoro-phenyl)-piperazine
MLS000032509
SMR000004865

> <PUBCHEM_XREF_EXT_ID>
MLS000032509

> <PUBCHEM_EXT_DATASOURCE_URL>
http://mlsmr.evotec.com/MLSMR_HomePage/

> <PUBCHEM_CID_ASSOCIATIONS>
649079  1

> <PUBCHEM_COORDINATE_TYPE>
1
3

> <PUBCHEM_BONDANNOTATIONS>
10  12  3

$$$$
846797
  -OEChem-12251501512D

 33 37  0     1  0  0  0  0  0999 V2000
   -8.1804    2.4080    0.0000 S   0  0  0  0  0  0  0  0  0  0  0  0
   -4.9428    7.6523    0.0000 F   0  0  0  0  0  0  0  0  0  0  0  0
    2.5973   -1.5031    0.0000 O   0  0  0  0  0  0  0  0  0  0  0  0
   -2.6030    2.9985    0.0000 N   0  0  0  0  0  0  0  0  0  0  0  0
   -5.2526    1.3618    0.0000 N   0  0  0  0  0  0  0  0  0  0  0  0
   -4.0317   -0.7359    0.0000 N   0  0  0  0  0  0  0  0  0  0  0  0
   -2.6041    5.9986    0.0000 N   0  0  0  0  0  0  0  0  0  0  0  0
   -6.2524    0.2436    0.0000 N   0  0  0  0  0  0  0  0  0  0  0  0
   -5.4979   -1.0529    0.0000 N   0  0  0  0  0  0  0  0  0  0  0  0
   -2.6003    1.4977    0.0000 C   0  0  3  0  0  0  0  0  0  0  0  0
   -3.8990    0.7455    0.0000 C   0  0  0  0  0  0  0  0  0  0  0  0
   -1.2990    0.7500    0.0000 C   0  0  0  0  0  0  0  0  0  0  0  0
   -3.9023    3.7481    0.0000 C   0  0  0  0  0  0  0  0  0  0  0  0
   -1.3042    3.7491    0.0000 C   0  0  0  0  0  0  0  0  0  0  0  0
   -5.5610    2.8279    0.0000 C   0  0  0  0  0  0  0  0  0  0  0  0
   -2.6047    7.4994    0.0000 C   0  0  0  0  0  0  0  0  0  0  0  0
    0.0000    1.5000    0.0000 C   0  0  0  0  0  0  0  0  0  0  0  0
   -1.2990   -0.7500    0.0000 C   0  0  0  0  0  0  0  0  0  0  0  0
   -3.9029    5.2481    0.0000 C   0  0  0  0  0  0  0  0  0  0  0  0
   -1.3048    5.2491    0.0000 C   0  0  0  0  0  0  0  0  0  0  0  0
   -6.9870    3.2956    0.0000 C   0  0  0  0  0  0  0  0  0  0  0  0
   -3.9028    8.2510    0.0000 C   0  0  0  0  0  0  0  0  0  0  0  0
    1.2990   -0.7500    0.0000 C   0  0  0  0  0  0  0  0  0  0  0  0
    1.2990    0.7500    0.0000 C   0  0  0  0  0  0  0  0  0  0  0  0
    0.0000   -1.5000    0.0000 C   0  0  0  0  0  0  0  0  0  0  0  0
   -1.3047    8.2479    0.0000 C   0  0  0  0  0  0  0  0  0  0  0  0
   -7.4288    4.7158    0.0000 C   0  0  0  0  0  0  0  0  0  0  0  0
   -3.9010    9.7510    0.0000 C   0  0  0  0  0  0  0  0  0  0  0  0
   -1.3029    9.7479    0.0000 C   0  0  0  0  0  0  0  0  0  0  0  0
   -2.6011   10.4995    0.0000 C   0  0  0  0  0  0  0  0  0  0  0  0
   -9.3933    3.2906    0.0000 C   0  0  0  0  0  0  0  0  0  0  0  0
   -8.9288    4.7168    0.0000 C   0  0  0  0  0  0  0  0  0  0  0  0
    2.5956   -2.7031    0.0000 C   0  0  0  0  0  0  0  0  0  0  0  0
  1 21  1  0  0  0  0
  1 31  1  0  0  0  0
  2 22  1  0  0  0  0
  3 23  1  0  0  0  0
  3 33  1  0  0  0  0
  4 10  1  0  0  0  0
  4 13  1  0  0  0  0
  4 14  1  0  0  0  0
  5  8  1  0  0  0  0
  5 11  1  0  0  0  0
  5 15  1  0  0  0  0
  6  9  1  0  0  0  0
  6 11  2  0  0  0  0
  7 16  1  0  0  0  0
  7 19  1  0  0  0  0
  7 20  1  0  0  0  0
  8  9  2  0  0  0  0
 10 11  1  0  0  0  0
 10 12  1  0  0  0  0
 12 17  2  0  0  0  0
 12 18  1  0  0  0  0
 13 19  1  0  0  0  0
 14 20  1  0  0  0  0
 15 21  1  0  0  0  0
 16 22  1  0  0  0  0
 16 26  2  0  0  0  0
 17 24  1  0  0  0  0
 18 25  2  0  0  0  0
 21 27  2  0  0  0  0
 22 28  2  0  0  0  0
 23 24  2  0  0  0  0
 23 25  1  0  0  0  0
 26 29  1  0  0  0  0
 27 32  1  0  0  0  0
 28 30  1  0  0  0  0
 29 30  2  0  0  0  0
 31 32  2  0  0  0  0
M  END
> <PUBCHEM_COMPOUND_ID_TYPE>
0

> <PUBCHEM_TOTAL_CHARGE>
0

> <PUBCHEM_SUBSTANCE_ID>
846797

> <PUBCHEM_SUBSTANCE_VERSION>
5

> <PUBCHEM_EXT_DATASOURCE_NAME>
MLSMR

> <PUBCHEM_EXT_DATASOURCE_REGID>
MLS000072875

> <PUBCHEM_SUBSTANCE_COMMENT>
http://mlsmr.evotec.com/MLSMR_HomePage/pdf/pubchem_reference.pdf
MLSMR_SAMPLE_SUPPLIER: Asinex Ltd.
MLSMR_SUPPLIER_STRUCTURE_ID: ASN 05558968
MLSMR_COMPOUND_CLASS: DC

> <PUBCHEM_SUBSTANCE_SYNONYM>
1-(2-Fluoro-phenyl)-4-[(4-methoxy-phenyl)-(1-thiophen-2-ylmethyl-1H-tetrazol-5-yl)-methyl]-piperazine
MLS000072875
SMR000005054

> <PUBCHEM_XREF_EXT_ID>
MLS000072875

> <PUBCHEM_EXT_DATASOURCE_URL>
http://mlsmr.evotec.com/MLSMR_HomePage/

> <PUBCHEM_CID_ASSOCIATIONS>
649190  1

> <PUBCHEM_COORDINATE_TYPE>
1
3

> <PUBCHEM_BONDANNOTATIONS>
10  12  3

$$$$
846824
  -OEChem-12251501512D

 36 42  0     1  0  0  0  0  0999 V2000
  -10.4681   -0.8613    0.0000 S   0  0  0  0  0  0  0  0  0  0  0  0
   -5.2102    0.7540    0.0000 N   0  0  0  0  0  0  0  0  0  0  0  0
   -5.1171    3.8670    0.0000 N   0  0  0  0  0  0  0  0  0  0  0  0
   -7.8132   -0.7377    0.0000 N   0  0  0  0  0  0  0  0  0  0  0  0
   -2.6901    3.8581    0.0000 N   0  0  0  0  0  0  0  0  0  0  0  0
   -4.6484    5.2919    0.0000 N   0  0  0  0  0  0  0  0  0  0  0  0
   -9.2547   -2.9396    0.0000 N   0  0  0  0  0  0  0  0  0  0  0  0
   -3.1484    5.2864    0.0000 N   0  0  0  0  0  0  0  0  0  0  0  0
    1.2964   -1.4973    0.0000 N   0  0  0  0  0  0  0  0  0  0  0  0
   -3.9091    1.5019    0.0000 C   0  0  3  0  0  0  0  0  0  0  0  0
   -3.9067    3.0027    0.0000 C   0  0  0  0  0  0  0  0  0  0  0  0
   -2.6111    0.7486    0.0000 C   0  0  0  0  0  0  0  0  0  0  0  0
   -9.1153   -1.4839    0.0000 C   0  0  0  0  0  0  0  0  0  0  0  0
   -6.5433    3.4000    0.0000 C   0  0  0  0  0  0  0  0  0  0  0  0
   -1.2964    1.4973    0.0000 C   0  0  0  0  0  0  0  0  0  0  0  0
   -5.2151   -0.7461    0.0000 C   0  0  0  0  0  0  0  0  0  0  0  0
   -6.5069    1.5081    0.0000 C   0  0  0  0  0  0  0  0  0  0  0  0
    0.0000    0.7486    0.0000 C   0  0  0  0  0  0  0  0  0  0  0  0
  -11.4664   -1.9720    0.0000 C   0  0  0  0  0  0  0  0  0  0  0  0
  -10.7126   -3.2631    0.0000 C   0  0  0  0  0  0  0  0  0  0  0  0
   -2.6111   -0.7486    0.0000 C   0  0  0  0  0  0  0  0  0  0  0  0
   -6.5166   -1.4919    0.0000 C   0  0  0  0  0  0  0  0  0  0  0  0
   -7.8083    0.7623    0.0000 C   0  0  0  0  0  0  0  0  0  0  0  0
    0.0000   -0.7486    0.0000 C   0  0  0  0  0  0  0  0  0  0  0  0
   -1.2964   -1.4973    0.0000 C   0  0  0  0  0  0  0  0  0  0  0  0
   -7.0961    2.0246    0.0000 C   0  0  0  0  0  0  0  0  0  0  0  0
   -7.6584    4.3857    0.0000 C   0  0  0  0  0  0  0  0  0  0  0  0
    1.2964    1.4973    0.0000 C   0  0  0  0  0  0  0  0  0  0  0  0
  -12.9704   -1.9634    0.0000 C   0  0  0  0  0  0  0  0  0  0  0  0
  -11.4443   -4.5770    0.0000 C   0  0  0  0  0  0  0  0  0  0  0  0
   -8.9387    3.6042    0.0000 C   0  0  0  0  0  0  0  0  0  0  0  0
   -8.5912    2.1450    0.0000 C   0  0  0  0  0  0  0  0  0  0  0  0
  -13.7179   -3.2866    0.0000 C   0  0  0  0  0  0  0  0  0  0  0  0
  -12.9640   -4.5776    0.0000 C   0  0  0  0  0  0  0  0  0  0  0  0
    2.5929    0.7486    0.0000 C   0  0  0  0  0  0  0  0  0  0  0  0
    2.5929   -0.7486    0.0000 C   0  0  0  0  0  0  0  0  0  0  0  0
  1 13  1  0  0  0  0
  1 19  1  0  0  0  0
  2 10  1  0  0  0  0
  2 16  1  0  0  0  0
  2 17  1  0  0  0  0
  3  6  1  0  0  0  0
  3 11  1  0  0  0  0
  3 14  1  0  0  0  0
  4 13  1  0  0  0  0
  4 22  1  0  0  0  0
  4 23  1  0  0  0  0
  5  8  1  0  0  0  0
  5 11  2  0  0  0  0
  6  8  2  0  0  0  0
  7 13  2  0  0  0  0
  7 20  1  0  0  0  0
  9 24  1  0  0  0  0
  9 36  2  0  0  0  0
 10 11  1  0  0  0  0
 10 12  1  0  0  0  0
 12 15  1  0  0  0  0
 12 21  2  0  0  0  0
 14 26  1  0  0  0  0
 14 27  1  0  0  0  0
 15 18  2  0  0  0  0
 16 22  1  0  0  0  0
 17 23  1  0  0  0  0
 18 24  1  0  0  0  0
 18 28  1  0  0  0  0
 19 20  1  0  0  0  0
 19 29  2  0  0  0  0
 20 30  2  0  0  0  0
 21 25  1  0  0  0  0
 24 25  2  0  0  0  0
 26 32  1  0  0  0  0
 27 31  1  0  0  0  0
 28 35  2  0  0  0  0
 29 33  1  0  0  0  0
 30 34  1  0  0  0  0
 31 32  1  0  0  0  0
 33 34  2  0  0  0  0
 35 36  1  0  0  0  0
M  END
> <PUBCHEM_COMPOUND_ID_TYPE>
0

> <PUBCHEM_TOTAL_CHARGE>
0

> <PUBCHEM_SUBSTANCE_ID>
846824

> <PUBCHEM_SUBSTANCE_VERSION>
5

> <PUBCHEM_EXT_DATASOURCE_NAME>
MLSMR

> <PUBCHEM_EXT_DATASOURCE_REGID>
MLS000071835

> <PUBCHEM_SUBSTANCE_COMMENT>
http://mlsmr.evotec.com/MLSMR_HomePage/pdf/pubchem_reference.pdf
MLSMR_SAMPLE_SUPPLIER: Asinex Ltd.
MLSMR_SUPPLIER_STRUCTURE_ID: ASN 05542144
MLSMR_COMPOUND_CLASS: DC

> <PUBCHEM_SUBSTANCE_SYNONYM>
6-[(4-Benzothiazol-2-yl-piperazin-1-yl)-(1-cyclopentyl-1H-tetrazol-5-yl)-methyl]-quinoline
MLS000071835
SMR000004787

> <PUBCHEM_XREF_EXT_ID>
MLS000071835

> <PUBCHEM_EXT_DATASOURCE_URL>
http://mlsmr.evotec.com/MLSMR_HomePage/

> <PUBCHEM_CID_ASSOCIATIONS>
649217  1

> <PUBCHEM_COORDINATE_TYPE>
1
3

> <PUBCHEM_BONDANNOTATIONS>
10  11  3

$$$$
846980
  -OEChem-12251501512D

 33 36  0     1  0  0  0  0  0999 V2000
    1.3821   -3.8632    0.0000 N   0  0  0  0  0  0  0  0  0  0  0  0
    1.2990   -0.7500    0.0000 N   0  0  0  0  0  0  0  0  0  0  0  0
    3.8091   -3.8623    0.0000 N   0  0  0  0  0  0  0  0  0  0  0  0
    1.8461   -5.2897    0.0000 N   0  0  0  0  0  0  0  0  0  0  0  0
   -1.2990    0.7500    0.0000 N   0  0  0  0  0  0  0  0  0  0  0  0
    3.3461   -5.2891    0.0000 N   0  0  0  0  0  0  0  0  0  0  0  0
    8.8312   -2.1186    0.0000 N   0  0  0  0  0  0  0  0  0  0  0  0
    2.5952   -3.0030    0.0000 C   0  0  0  0  0  0  0  0  0  0  0  0
    2.5977   -1.5021    0.0000 C   0  0  3  0  0  0  0  0  0  0  0  0
   -0.0394   -3.3899    0.0000 C   0  0  0  0  0  0  0  0  0  0  0  0
    3.8983   -0.7531    0.0000 C   0  0  0  0  0  0  0  0  0  0  0  0
    1.2990    0.7500    0.0000 C   0  0  0  0  0  0  0  0  0  0  0  0
    0.0000   -1.5000    0.0000 C   0  0  0  0  0  0  0  0  0  0  0  0
    5.1951   -1.5070    0.0000 C   0  0  0  0  0  0  0  0  0  0  0  0
   -2.5987    1.5004    0.0000 C   0  0  0  0  0  0  0  0  0  0  0  0
    3.9029    0.7470    0.0000 C   0  0  0  0  0  0  0  0  0  0  0  0
    0.0000    1.5000    0.0000 C   0  0  0  0  0  0  0  0  0  0  0  0
   -1.2990   -0.7500    0.0000 C   0  0  0  0  0  0  0  0  0  0  0  0
   -0.3416   -1.9198    0.0000 C   0  0  0  0  0  0  0  0  0  0  0  0
    6.4964   -0.7610    0.0000 C   0  0  0  0  0  0  0  0  0  0  0  0
   -0.9368   -4.1866    0.0000 C   0  0  0  0  0  0  0  0  0  0  0  0
   -1.1781   -3.0113    0.0000 C   0  0  0  0  0  0  0  0  0  0  0  0
   -2.6012    3.0004    0.0000 C   0  0  0  0  0  0  0  0  0  0  0  0
    5.2043    1.4930    0.0000 C   0  0  0  0  0  0  0  0  0  0  0  0
   -3.8967    0.7484    0.0000 C   0  0  0  0  0  0  0  0  0  0  0  0
    6.5010    0.7390    0.0000 C   0  0  0  0  0  0  0  0  0  0  0  0
   -5.1969    1.4963    0.0000 C   0  0  0  0  0  0  0  0  0  0  0  0
   -3.9014    3.7484    0.0000 C   0  0  0  0  0  0  0  0  0  0  0  0
    7.7939   -1.5154    0.0000 C   0  0  0  0  0  0  0  0  0  0  0  0
   -5.1993    2.9963    0.0000 C   0  0  0  0  0  0  0  0  0  0  0  0
   -1.4801   -1.5407    0.0000 C   0  0  0  0  0  0  0  0  0  0  0  0
   -1.5630    3.6021    0.0000 C   0  0  0  0  0  0  0  0  0  0  0  0
   -6.2352    0.8946    0.0000 C   0  0  0  0  0  0  0  0  0  0  0  0
  1  4  1  0  0  0  0
  1  8  1  0  0  0  0
  1 10  1  0  0  0  0
  2  9  1  0  0  0  0
  2 12  1  0  0  0  0
  2 13  1  0  0  0  0
  3  6  1  0  0  0  0
  3  8  2  0  0  0  0
  4  6  2  0  0  0  0
  5 15  1  0  0  0  0
  5 17  1  0  0  0  0
  5 18  1  0  0  0  0
  7 29  3  0  0  0  0
  8  9  1  0  0  0  0
  9 11  1  0  0  0  0
 10 19  1  0  0  0  0
 10 21  1  0  0  0  0
 10 22  1  0  0  0  0
 11 14  1  0  0  0  0
 11 16  2  0  0  0  0
 12 17  1  0  0  0  0
 13 18  1  0  0  0  0
 14 20  2  0  0  0  0
 15 23  1  0  0  0  0
 15 25  2  0  0  0  0
 16 24  1  0  0  0  0
 19 31  1  0  0  0  0
 20 26  1  0  0  0  0
 20 29  1  0  0  0  0
 23 28  2  0  0  0  0
 23 32  1  0  0  0  0
 24 26  2  0  0  0  0
 25 27  1  0  0  0  0
 27 30  2  0  0  0  0
 27 33  1  0  0  0  0
 28 30  1  0  0  0  0
M  END
> <PUBCHEM_COMPOUND_ID_TYPE>
0

> <PUBCHEM_TOTAL_CHARGE>
0

> <PUBCHEM_SUBSTANCE_ID>
846980

> <PUBCHEM_SUBSTANCE_VERSION>
5

> <PUBCHEM_EXT_DATASOURCE_NAME>
MLSMR

> <PUBCHEM_EXT_DATASOURCE_REGID>
MLS000029993

> <PUBCHEM_SUBSTANCE_COMMENT>
http://mlsmr.evotec.com/MLSMR_HomePage/pdf/pubchem_reference.pdf
MLSMR_SAMPLE_SUPPLIER: Asinex Ltd.
MLSMR_SUPPLIER_STRUCTURE_ID: ASN 07881764
MLSMR_COMPOUND_CLASS: DC

> <PUBCHEM_SUBSTANCE_SYNONYM>
3-{[4-(2,5-Dimethyl-phenyl)-piperazin-1-yl]-[1-(1,1-dimethyl-propyl)-1H-tetrazol-5-yl]-methyl}-benzonitrile
MLS000029993
SMR000008245

> <PUBCHEM_XREF_EXT_ID>
MLS000029993

> <PUBCHEM_EXT_DATASOURCE_URL>
http://mlsmr.evotec.com/MLSMR_HomePage/

> <PUBCHEM_CID_ASSOCIATIONS>
649376  1

> <PUBCHEM_COORDINATE_TYPE>
1
3

> <PUBCHEM_BONDANNOTATIONS>
9  8  3

$$$$
847005
  -OEChem-12251501512D

 32 36  0     1  0  0  0  0  0999 V2000
   -9.1506    3.6076    0.0000 S   0  0  0  0  0  0  0  0  0  0  0  0
    2.3383   -1.3500    0.0000 F   0  0  0  0  0  0  0  0  0  0  0  0
   -5.1993    2.9963    0.0000 N   0  0  0  0  0  0  0  0  0  0  0  0
   -5.2957    6.1091    0.0000 N   0  0  0  0  0  0  0  0  0  0  0  0
   -7.7227    6.0978    0.0000 N   0  0  0  0  0  0  0  0  0  0  0  0
   -2.5987    1.5004    0.0000 N   0  0  0  0  0  0  0  0  0  0  0  0
   -5.7658    7.5336    0.0000 N   0  0  0  0  0  0  0  0  0  0  0  0
   -7.2658    7.5265    0.0000 N   0  0  0  0  0  0  0  0  0  0  0  0
   -6.5012    3.7428    0.0000 C   0  0  3  0  0  0  0  0  0  0  0  0
   -6.5051    5.2437    0.0000 C   0  0  0  0  0  0  0  0  0  0  0  0
   -7.7985    2.9882    0.0000 C   0  0  0  0  0  0  0  0  0  0  0  0
   -3.9015    3.7484    0.0000 C   0  0  0  0  0  0  0  0  0  0  0  0
   -5.1969    1.4963    0.0000 C   0  0  0  0  0  0  0  0  0  0  0  0
   -7.9346    1.5072    0.0000 C   0  0  0  0  0  0  0  0  0  0  0  0
   -2.6012    3.0004    0.0000 C   0  0  0  0  0  0  0  0  0  0  0  0
   -3.8967    0.7484    0.0000 C   0  0  0  0  0  0  0  0  0  0  0  0
   -3.8712    5.6449    0.0000 C   0  0  0  0  0  0  0  0  0  0  0  0
   -1.2990    0.7500    0.0000 C   0  0  0  0  0  0  0  0  0  0  0  0
  -10.1530    2.4917    0.0000 C   0  0  0  0  0  0  0  0  0  0  0  0
   -9.4014    1.1936    0.0000 C   0  0  0  0  0  0  0  0  0  0  0  0
   -2.7543    6.6473    0.0000 C   0  0  0  0  0  0  0  0  0  0  0  0
    0.0000    1.5000    0.0000 C   0  0  0  0  0  0  0  0  0  0  0  0
   -1.2990   -0.7500    0.0000 C   0  0  0  0  0  0  0  0  0  0  0  0
   -1.3274    6.1822    0.0000 C   0  0  0  0  0  0  0  0  0  0  0  0
    1.2990    0.7500    0.0000 C   0  0  0  0  0  0  0  0  0  0  0  0
    0.0000   -1.5000    0.0000 C   0  0  0  0  0  0  0  0  0  0  0  0
    1.2990   -0.7500    0.0000 C   0  0  0  0  0  0  0  0  0  0  0  0
   -0.2096    7.1825    0.0000 C   0  0  0  0  0  0  0  0  0  0  0  0
   -1.0198    4.7140    0.0000 C   0  0  0  0  0  0  0  0  0  0  0  0
    1.2156    6.7147    0.0000 C   0  0  0  0  0  0  0  0  0  0  0  0
    0.4054    4.2462    0.0000 C   0  0  0  0  0  0  0  0  0  0  0  0
    1.5231    5.2465    0.0000 C   0  0  0  0  0  0  0  0  0  0  0  0
  1 11  1  0  0  0  0
  1 19  1  0  0  0  0
  2 27  1  0  0  0  0
  3  9  1  0  0  0  0
  3 12  1  0  0  0  0
  3 13  1  0  0  0  0
  4  7  1  0  0  0  0
  4 10  1  0  0  0  0
  4 17  1  0  0  0  0
  5  8  1  0  0  0  0
  5 10  2  0  0  0  0
  6 15  1  0  0  0  0
  6 16  1  0  0  0  0
  6 18  1  0  0  0  0
  7  8  2  0  0  0  0
  9 10  1  0  0  0  0
  9 11  1  0  0  0  0
 11 14  2  0  0  0  0
 12 15  1  0  0  0  0
 13 16  1  0  0  0  0
 14 20  1  0  0  0  0
 17 21  1  0  0  0  0
 18 22  2  0  0  0  0
 18 23  1  0  0  0  0
 19 20  2  0  0  0  0
 21 24  1  0  0  0  0
 22 25  1  0  0  0  0
 23 26  2  0  0  0  0
 24 28  2  0  0  0  0
 24 29  1  0  0  0  0
 25 27  2  0  0  0  0
 26 27  1  0  0  0  0
 28 30  1  0  0  0  0
 29 31  2  0  0  0  0
 30 32  2  0  0  0  0
 31 32  1  0  0  0  0
M  END
> <PUBCHEM_COMPOUND_ID_TYPE>
0

> <PUBCHEM_TOTAL_CHARGE>
0

> <PUBCHEM_SUBSTANCE_ID>
847005

> <PUBCHEM_SUBSTANCE_VERSION>
5

> <PUBCHEM_EXT_DATASOURCE_NAME>
MLSMR

> <PUBCHEM_EXT_DATASOURCE_REGID>
MLS000074809

> <PUBCHEM_SUBSTANCE_COMMENT>
http://mlsmr.evotec.com/MLSMR_HomePage/pdf/pubchem_reference.pdf
MLSMR_SAMPLE_SUPPLIER: Asinex Ltd.
MLSMR_SUPPLIER_STRUCTURE_ID: ASN 05834200
MLSMR_COMPOUND_CLASS: DC

> <PUBCHEM_SUBSTANCE_SYNONYM>
1-(4-Fluoro-phenyl)-4-[(1-phenethyl-1H-tetrazol-5-yl)-thiophen-2-yl-methyl]-piperazine
MLS000074809
SMR000005653

> <PUBCHEM_XREF_EXT_ID>
MLS000074809

> <PUBCHEM_EXT_DATASOURCE_URL>
http://mlsmr.evotec.com/MLSMR_HomePage/

> <PUBCHEM_CID_ASSOCIATIONS>
649400  1

> <PUBCHEM_COORDINATE_TYPE>
1
3

> <PUBCHEM_BONDANNOTATIONS>
9  3  3

$$$$
847022
  -OEChem-12251501512D

 36 40  0     1  0  0  0  0  0999 V2000
   -1.6061   -1.3610    0.0000 O   0  0  0  0  0  0  0  0  0  0  0  0
   -1.3815    6.1056    0.0000 O   0  0  0  0  0  0  0  0  0  0  0  0
   -1.3082    2.9909    0.0000 N   0  0  3  0  0  0  0  0  0  0  0  0
    2.6476    3.5878    0.0000 N   0  0  0  0  0  0  0  0  0  0  0  0
   -3.9595   -1.4851    0.0000 N   0  0  0  0  0  0  0  0  0  0  0  0
    1.4188    1.4947    0.0000 N   0  0  0  0  0  0  0  0  0  0  0  0
    3.6432    2.4658    0.0000 N   0  0  0  0  0  0  0  0  0  0  0  0
    2.8838    1.1722    0.0000 N   0  0  0  0  0  0  0  0  0  0  0  0
   -0.0041    3.7337    0.0000 C   0  0  3  0  0  0  0  0  0  0  0  0
    1.2917    2.9766    0.0000 C   0  0  0  0  0  0  0  0  0  0  0  0
   -2.6244    0.7487    0.0000 C   0  0  0  0  0  0  0  0  0  0  0  0
   -5.2490   -0.7247    0.0000 C   0  0  0  0  0  0  0  0  0  0  0  0
   -5.2354    0.7725    0.0000 C   0  0  0  0  0  0  0  0  0  0  0  0
   -2.6380   -0.7485    0.0000 C   0  0  0  0  0  0  0  0  0  0  0  0
   -1.3196    1.4901    0.0000 C   0  0  0  0  0  0  0  0  0  0  0  0
   -3.9322    1.5093    0.0000 C   0  0  0  0  0  0  0  0  0  0  0  0
   -6.5522   -1.4615    0.0000 C   0  0  0  0  0  0  0  0  0  0  0  0
   -2.6041    3.7480    0.0000 C   0  0  0  0  0  0  0  0  0  0  0  0
   -6.5249    1.5330    0.0000 C   0  0  0  0  0  0  0  0  0  0  0  0
    0.0011    5.2345    0.0000 C   0  0  0  0  0  0  0  0  0  0  0  0
   -2.5972    5.2489    0.0000 C   0  0  0  0  0  0  0  0  0  0  0  0
    2.9615    5.0527    0.0000 C   0  0  0  0  0  0  0  0  0  0  0  0
   -7.8418   -0.7010    0.0000 C   0  0  0  0  0  0  0  0  0  0  0  0
   -7.8281    0.7962    0.0000 C   0  0  0  0  0  0  0  0  0  0  0  0
   -3.8086    6.1117    0.0000 C   0  0  0  0  0  0  0  0  0  0  0  0
    4.3893    5.5151    0.0000 C   0  0  0  0  0  0  0  0  0  0  0  0
   -6.5632   -2.6614    0.0000 C   0  0  0  0  0  0  0  0  0  0  0  0
    1.0420    5.8316    0.0000 C   0  0  0  0  0  0  0  0  0  0  0  0
    4.7037    6.9826    0.0000 C   0  0  0  0  0  0  0  0  0  0  0  0
   -1.8415    7.5334    0.0000 C   0  0  0  0  0  0  0  0  0  0  0  0
   -3.3415    7.5371    0.0000 C   0  0  0  0  0  0  0  0  0  0  0  0
    6.1301    7.4468    0.0000 C   0  0  0  0  0  0  0  0  0  0  0  0
    3.5886    7.9859    0.0000 C   0  0  0  0  0  0  0  0  0  0  0  0
    6.4413    8.9142    0.0000 C   0  0  0  0  0  0  0  0  0  0  0  0
    3.8998    9.4533    0.0000 C   0  0  0  0  0  0  0  0  0  0  0  0
    5.3262    9.9174    0.0000 C   0  0  0  0  0  0  0  0  0  0  0  0
  1 14  1  0  0  0  0
  2 21  1  0  0  0  0
  2 30  1  0  0  0  0
  3  9  1  0  0  0  0
  3 15  1  0  0  0  0
  3 18  1  0  0  0  0
  4  7  1  0  0  0  0
  4 10  1  0  0  0  0
  4 22  1  0  0  0  0
  5 12  1  0  0  0  0
  5 14  2  0  0  0  0
  6  8  1  0  0  0  0
  6 10  2  0  0  0  0
  7  8  2  0  0  0  0
  9 10  1  0  0  0  0
  9 20  1  0  0  0  0
 11 14  1  0  0  0  0
 11 15  1  0  0  0  0
 11 16  2  0  0  0  0
 12 13  1  0  0  0  0
 12 17  2  0  0  0  0
 13 16  1  0  0  0  0
 13 19  2  0  0  0  0
 17 23  1  0  0  0  0
 17 27  1  0  0  0  0
 18 21  1  0  0  0  0
 19 24  1  0  0  0  0
 20 28  1  0  0  0  0
 21 25  2  0  0  0  0
 22 26  1  0  0  0  0
 23 24  2  0  0  0  0
 25 31  1  0  0  0  0
 26 29  1  0  0  0  0
 29 32  2  0  0  0  0
 29 33  1  0  0  0  0
 30 31  2  0  0  0  0
 32 34  1  0  0  0  0
 33 35  2  0  0  0  0
 34 36  2  0  0  0  0
 35 36  1  0  0  0  0
M  END
> <PUBCHEM_COMPOUND_ID_TYPE>
0

> <PUBCHEM_TOTAL_CHARGE>
0

> <PUBCHEM_SUBSTANCE_ID>
847022

> <PUBCHEM_SUBSTANCE_VERSION>
5

> <PUBCHEM_EXT_DATASOURCE_NAME>
MLSMR

> <PUBCHEM_EXT_DATASOURCE_REGID>
MLS000071817

> <PUBCHEM_SUBSTANCE_COMMENT>
http://mlsmr.evotec.com/MLSMR_HomePage/pdf/pubchem_reference.pdf
MLSMR_SAMPLE_SUPPLIER: Asinex Ltd.
MLSMR_SUPPLIER_STRUCTURE_ID: ASN 05305176
MLSMR_COMPOUND_CLASS: DC

> <PUBCHEM_SUBSTANCE_SYNONYM>
3-({Furan-2-ylmethyl-[1-(1-phenethyl-1H-tetrazol-5-yl)-propyl]-amino}-methyl)-8-methyl-1H-quinolin-2-one
MLS000071817
SMR000004416

> <PUBCHEM_XREF_EXT_ID>
MLS000071817

> <PUBCHEM_EXT_DATASOURCE_URL>
http://mlsmr.evotec.com/MLSMR_HomePage/

> <PUBCHEM_CID_ASSOCIATIONS>
649417  1

> <PUBCHEM_COORDINATE_TYPE>
1
3

> <PUBCHEM_BONDANNOTATIONS>
9  20  3

$$$$
847510
  -OEChem-12251501512D

 30 35  0     0  0  0  0  0  0999 V2000
   -7.0505   -2.4561    0.0000 F   0  0  0  0  0  0  0  0  0  0  0  0
    1.5475    7.4030    0.0000 O   0  0  0  0  0  0  0  0  0  0  0  0
   -0.6755    6.4704    0.0000 O   0  0  0  0  0  0  0  0  0  0  0  0
   -0.5831    0.8382    0.0000 N   0  0  0  0  0  0  0  0  0  0  0  0
    0.7229    3.0922    0.0000 N   0  0  0  0  0  0  0  0  0  0  0  0
   -2.0045    1.2999    0.0000 N   0  0  0  0  0  0  0  0  0  0  0  0
    0.7168   -1.4214    0.0000 N   0  0  0  0  0  0  0  0  0  0  0  0
    0.7168    1.5915    0.0000 C   0  0  0  0  0  0  0  0  0  0  0  0
   -0.5831   -0.6682    0.0000 C   0  0  0  0  0  0  0  0  0  0  0  0
    1.9924    0.8382    0.0000 C   0  0  0  0  0  0  0  0  0  0  0  0
    1.9924   -0.6682    0.0000 C   0  0  0  0  0  0  0  0  0  0  0  0
   -2.8792    0.0850    0.0000 C   0  0  0  0  0  0  0  0  0  0  0  0
   -2.0045   -1.1298    0.0000 C   0  0  0  0  0  0  0  0  0  0  0  0
    0.7747    6.1232    0.0000 C   0  0  0  0  0  0  0  0  0  0  0  0
   -0.5929    3.8964    0.0000 C   0  0  0  0  0  0  0  0  0  0  0  0
    2.0136    3.8134    0.0000 C   0  0  0  0  0  0  0  0  0  0  0  0
   -4.3799    0.0850    0.0000 C   0  0  0  0  0  0  0  0  0  0  0  0
    3.3044    1.5915    0.0000 C   0  0  0  0  0  0  0  0  0  0  0  0
   -0.5490    5.3962    0.0000 C   0  0  0  0  0  0  0  0  0  0  0  0
    2.0358    5.3489    0.0000 C   0  0  0  0  0  0  0  0  0  0  0  0
    3.3044   -1.4214    0.0000 C   0  0  0  0  0  0  0  0  0  0  0  0
    4.6043    0.8382    0.0000 C   0  0  0  0  0  0  0  0  0  0  0  0
    4.6043   -0.6682    0.0000 C   0  0  0  0  0  0  0  0  0  0  0  0
   -5.0309   -1.2682    0.0000 C   0  0  0  0  0  0  0  0  0  0  0  0
   -5.2183    1.3232    0.0000 C   0  0  0  0  0  0  0  0  0  0  0  0
    0.5743    8.5379    0.0000 C   0  0  0  0  0  0  0  0  0  0  0  0
   -0.7973    7.9378    0.0000 C   0  0  0  0  0  0  0  0  0  0  0  0
   -6.5270   -1.3763    0.0000 C   0  0  0  0  0  0  0  0  0  0  0  0
   -6.7144    1.2150    0.0000 C   0  0  0  0  0  0  0  0  0  0  0  0
   -7.3688   -0.1347    0.0000 C   0  0  0  0  0  0  0  0  0  0  0  0
  1 28  1  0  0  0  0
  2 14  1  0  0  0  0
  2 26  1  0  0  0  0
  3 14  1  0  0  0  0
  3 27  1  0  0  0  0
  4  6  1  0  0  0  0
  4  8  1  0  0  0  0
  4  9  1  0  0  0  0
  5  8  1  0  0  0  0
  5 15  1  0  0  0  0
  5 16  1  0  0  0  0
  6 12  2  0  0  0  0
  7  9  1  0  0  0  0
  7 11  2  0  0  0  0
  8 10  2  0  0  0  0
  9 13  2  0  0  0  0
 10 11  1  0  0  0  0
 10 18  1  0  0  0  0
 11 21  1  0  0  0  0
 12 13  1  0  0  0  0
 12 17  1  0  0  0  0
 14 19  1  0  0  0  0
 14 20  1  0  0  0  0
 15 19  1  0  0  0  0
 16 20  1  0  0  0  0
 17 24  2  0  0  0  0
 17 25  1  0  0  0  0
 18 22  1  0  0  0  0
 21 23  1  0  0  0  0
 22 23  1  0  0  0  0
 24 28  1  0  0  0  0
 25 29  2  0  0  0  0
 26 27  1  0  0  0  0
 28 30  2  0  0  0  0
 29 30  1  0  0  0  0
M  END
> <PUBCHEM_COMPOUND_ID_TYPE>
0

> <PUBCHEM_TOTAL_CHARGE>
0

> <PUBCHEM_SUBSTANCE_ID>
847510

> <PUBCHEM_SUBSTANCE_VERSION>
5

> <PUBCHEM_EXT_DATASOURCE_NAME>
MLSMR

> <PUBCHEM_EXT_DATASOURCE_REGID>
MLS000076369

> <PUBCHEM_SUBSTANCE_COMMENT>
http://mlsmr.evotec.com/MLSMR_HomePage/pdf/pubchem_reference.pdf
MLSMR_SAMPLE_SUPPLIER: Asinex Ltd.
MLSMR_SUPPLIER_STRUCTURE_ID: ASN 08737370
MLSMR_COMPOUND_CLASS: DC

> <PUBCHEM_SUBSTANCE_SYNONYM>
9-(1,4-Dioxa-8-aza-spiro[4.5]dec-8-yl)-2-(3-fluoro-phenyl)-5,6,7,8-tetrahydro-pyrazolo[5,1-b]quinazoline
MLS000076369
SMR000008510

> <PUBCHEM_XREF_EXT_ID>
MLS000076369

> <PUBCHEM_EXT_DATASOURCE_URL>
http://mlsmr.evotec.com/MLSMR_HomePage/

> <PUBCHEM_CID_ASSOCIATIONS>
649915  1

> <PUBCHEM_COORDINATE_TYPE>
1
3

$$$$
847542
  -OEChem-12251501512D

 27 30  0     0  0  0  0  0  0999 V2000
    4.0872    0.0320    0.0000 S   0  0  0  0  0  0  0  0  0  0  0  0
    1.7138    1.2033    0.0000 O   0  0  0  0  0  0  0  0  0  0  0  0
    6.9413   -0.2013    0.0000 O   0  0  0  0  0  0  0  0  0  0  0  0
    1.7138   -1.2033    0.0000 N   0  0  0  0  0  0  0  0  0  0  0  0
    8.6446   -5.1230    0.0000 N   0  0  0  0  0  0  0  0  0  0  0  0
    7.1146   -2.5384    0.0000 N   0  0  0  0  0  0  0  0  0  0  0  0
    0.2917    0.7475    0.0000 C   0  0  0  0  0  0  0  0  0  0  0  0
    0.2917   -0.7475    0.0000 C   0  0  0  0  0  0  0  0  0  0  0  0
    2.5889    0.0182    0.0000 C   0  0  0  0  0  0  0  0  0  0  0  0
    9.3802   -3.8149    0.0000 C   0  0  0  0  0  0  0  0  0  0  0  0
    8.6154   -2.5245    0.0000 C   0  0  0  0  0  0  0  0  0  0  0  0
   -1.0028    1.5132    0.0000 C   0  0  0  0  0  0  0  0  0  0  0  0
   -1.0028   -1.5132    0.0000 C   0  0  0  0  0  0  0  0  0  0  0  0
    6.3513   -1.2462    0.0000 C   0  0  0  0  0  0  0  0  0  0  0  0
   10.8801   -3.7979    0.0000 C   0  0  0  0  0  0  0  0  0  0  0  0
    9.3507   -1.2170    0.0000 C   0  0  0  0  0  0  0  0  0  0  0  0
    4.8506   -1.2602    0.0000 C   0  0  0  0  0  0  0  0  0  0  0  0
   -2.3155    0.7475    0.0000 C   0  0  0  0  0  0  0  0  0  0  0  0
   -2.3155   -0.7475    0.0000 C   0  0  0  0  0  0  0  0  0  0  0  0
    7.1393   -5.0448    0.0000 C   0  0  0  0  0  0  0  0  0  0  0  0
    9.4974   -6.3659    0.0000 C   0  0  0  0  0  0  0  0  0  0  0  0
   11.6153   -2.4904    0.0000 C   0  0  0  0  0  0  0  0  0  0  0  0
   10.8506   -1.2000    0.0000 C   0  0  0  0  0  0  0  0  0  0  0  0
    6.1334   -6.1575    0.0000 C   0  0  0  0  0  0  0  0  0  0  0  0
    9.0739   -7.8048    0.0000 C   0  0  0  0  0  0  0  0  0  0  0  0
    6.3761   -7.6377    0.0000 C   0  0  0  0  0  0  0  0  0  0  0  0
    7.6848   -8.3709    0.0000 C   0  0  0  0  0  0  0  0  0  0  0  0
  1  9  1  0  0  0  0
  1 17  1  0  0  0  0
  2  7  1  0  0  0  0
  2  9  1  0  0  0  0
  3 14  2  0  0  0  0
  4  8  1  0  0  0  0
  4  9  2  0  0  0  0
  5 10  1  0  0  0  0
  5 20  1  0  0  0  0
  5 21  1  0  0  0  0
  6 11  1  0  0  0  0
  6 14  1  0  0  0  0
  7  8  1  0  0  0  0
  7 12  2  0  0  0  0
  8 13  2  0  0  0  0
 10 11  1  0  0  0  0
 10 15  2  0  0  0  0
 11 16  2  0  0  0  0
 12 18  1  0  0  0  0
 13 19  1  0  0  0  0
 14 17  1  0  0  0  0
 15 22  1  0  0  0  0
 16 23  1  0  0  0  0
 18 19  2  0  0  0  0
 20 24  1  0  0  0  0
 21 25  1  0  0  0  0
 22 23  2  0  0  0  0
 24 26  1  0  0  0  0
 25 27  1  0  0  0  0
 26 27  1  0  0  0  0
M  END
> <PUBCHEM_COMPOUND_ID_TYPE>
0

> <PUBCHEM_TOTAL_CHARGE>
0

> <PUBCHEM_SUBSTANCE_ID>
847542

> <PUBCHEM_SUBSTANCE_VERSION>
5

> <PUBCHEM_EXT_DATASOURCE_NAME>
MLSMR

> <PUBCHEM_EXT_DATASOURCE_REGID>
MLS000074005

> <PUBCHEM_SUBSTANCE_COMMENT>
http://mlsmr.evotec.com/MLSMR_HomePage/pdf/pubchem_reference.pdf
MLSMR_SAMPLE_SUPPLIER: Asinex Ltd.
MLSMR_SUPPLIER_STRUCTURE_ID: ASN 06534841
MLSMR_COMPOUND_CLASS: DC

> <PUBCHEM_SUBSTANCE_SYNONYM>
MLS000074005
N-(2-Azepan-1-yl-phenyl)-2-(benzooxazol-2-ylsulfanyl)-acetamide
SMR000006840

> <PUBCHEM_XREF_EXT_ID>
MLS000074005

> <PUBCHEM_EXT_DATASOURCE_URL>
http://mlsmr.evotec.com/MLSMR_HomePage/

> <PUBCHEM_CID_ASSOCIATIONS>
649949  1

> <PUBCHEM_COORDINATE_TYPE>
1
3

$$$$
847607
  -OEChem-12251501512D

 36 40  0     1  0  0  0  0  0999 V2000
   -3.6486   -1.3517    0.0000 O   0  0  0  0  0  0  0  0  0  0  0  0
  -10.0151    7.0013    0.0000 O   0  0  0  0  0  0  0  0  0  0  0  0
   -3.9067    3.0027    0.0000 N   0  0  3  0  0  0  0  0  0  0  0  0
   -7.8569    3.6357    0.0000 N   0  0  0  0  0  0  0  0  0  0  0  0
   -1.2964   -1.4973    0.0000 N   0  0  0  0  0  0  0  0  0  0  0  0
   -6.6473    1.5315    0.0000 N   0  0  0  0  0  0  0  0  0  0  0  0
   -8.8627    2.5229    0.0000 N   0  0  0  0  0  0  0  0  0  0  0  0
   -8.1152    1.2224    0.0000 N   0  0  0  0  0  0  0  0  0  0  0  0
   -6.5067    3.0121    0.0000 C   0  0  0  0  0  0  0  0  0  0  0  0
   -5.2040    3.7574    0.0000 C   0  0  3  0  0  0  0  0  0  0  0  0
   -2.6111    0.7486    0.0000 C   0  0  0  0  0  0  0  0  0  0  0  0
    0.0000   -0.7486    0.0000 C   0  0  0  0  0  0  0  0  0  0  0  0
    0.0000    0.7486    0.0000 C   0  0  0  0  0  0  0  0  0  0  0  0
   -2.6111   -0.7486    0.0000 C   0  0  0  0  0  0  0  0  0  0  0  0
   -3.9091    1.5019    0.0000 C   0  0  0  0  0  0  0  0  0  0  0  0
   -1.2964    1.4973    0.0000 C   0  0  0  0  0  0  0  0  0  0  0  0
    1.2964   -1.4973    0.0000 C   0  0  0  0  0  0  0  0  0  0  0  0
   -8.1575    5.1034    0.0000 C   0  0  0  0  0  0  0  0  0  0  0  0
    1.2964    1.4973    0.0000 C   0  0  0  0  0  0  0  0  0  0  0  0
   -2.6041    3.7480    0.0000 C   0  0  0  0  0  0  0  0  0  0  0  0
   -5.1955    5.2582    0.0000 C   0  0  0  0  0  0  0  0  0  0  0  0
   -9.5810    5.5788    0.0000 C   0  0  0  0  0  0  0  0  0  0  0  0
    2.5929   -0.7486    0.0000 C   0  0  0  0  0  0  0  0  0  0  0  0
    2.5929    0.7486    0.0000 C   0  0  0  0  0  0  0  0  0  0  0  0
   -1.3068    2.9934    0.0000 C   0  0  0  0  0  0  0  0  0  0  0  0
    1.2964   -2.6973    0.0000 C   0  0  0  0  0  0  0  0  0  0  0  0
  -10.7791    4.6976    0.0000 C   0  0  0  0  0  0  0  0  0  0  0  0
   -0.0041    3.7387    0.0000 C   0  0  0  0  0  0  0  0  0  0  0  0
   -4.1533    5.8530    0.0000 C   0  0  0  0  0  0  0  0  0  0  0  0
  -11.5151    7.0104    0.0000 C   0  0  0  0  0  0  0  0  0  0  0  0
  -11.9873    5.5866    0.0000 C   0  0  0  0  0  0  0  0  0  0  0  0
    1.2936    2.9863    0.0000 C   0  0  0  0  0  0  0  0  0  0  0  0
   -0.0012    5.2387    0.0000 C   0  0  0  0  0  0  0  0  0  0  0  0
    2.5941    3.7338    0.0000 C   0  0  0  0  0  0  0  0  0  0  0  0
    1.2993    5.9863    0.0000 C   0  0  0  0  0  0  0  0  0  0  0  0
    2.5969    5.2338    0.0000 C   0  0  0  0  0  0  0  0  0  0  0  0
  1 14  1  0  0  0  0
  2 22  1  0  0  0  0
  2 30  1  0  0  0  0
  3 10  1  0  0  0  0
  3 15  1  0  0  0  0
  3 20  1  0  0  0  0
  4  7  1  0  0  0  0
  4  9  1  0  0  0  0
  4 18  1  0  0  0  0
  5 12  1  0  0  0  0
  5 14  2  0  0  0  0
  6  8  1  0  0  0  0
  6  9  2  0  0  0  0
  7  8  2  0  0  0  0
  9 10  1  0  0  0  0
 10 21  1  0  0  0  0
 11 14  1  0  0  0  0
 11 15  1  0  0  0  0
 11 16  2  0  0  0  0
 12 13  1  0  0  0  0
 12 17  2  0  0  0  0
 13 16  1  0  0  0  0
 13 19  2  0  0  0  0
 17 23  1  0  0  0  0
 17 26  1  0  0  0  0
 18 22  1  0  0  0  0
 19 24  1  0  0  0  0
 20 25  1  0  0  0  0
 21 29  1  0  0  0  0
 22 27  2  0  0  0  0
 23 24  2  0  0  0  0
 25 28  1  0  0  0  0
 27 31  1  0  0  0  0
 28 32  2  0  0  0  0
 28 33  1  0  0  0  0
 30 31  2  0  0  0  0
 32 34  1  0  0  0  0
 33 35  2  0  0  0  0
 34 36  2  0  0  0  0
 35 36  1  0  0  0  0
M  END
> <PUBCHEM_COMPOUND_ID_TYPE>
0

> <PUBCHEM_TOTAL_CHARGE>
0

> <PUBCHEM_SUBSTANCE_ID>
847607

> <PUBCHEM_SUBSTANCE_VERSION>
5

> <PUBCHEM_EXT_DATASOURCE_NAME>
MLSMR

> <PUBCHEM_EXT_DATASOURCE_REGID>
MLS000071827

> <PUBCHEM_SUBSTANCE_COMMENT>
http://mlsmr.evotec.com/MLSMR_HomePage/pdf/pubchem_reference.pdf
MLSMR_SAMPLE_SUPPLIER: Asinex Ltd.
MLSMR_SUPPLIER_STRUCTURE_ID: ASN 05305270
MLSMR_COMPOUND_CLASS: DC

> <PUBCHEM_SUBSTANCE_SYNONYM>
3-({[1-(1-Furan-2-ylmethyl-1H-tetrazol-5-yl)-propyl]-phenethyl-amino}-methyl)-8-methyl-1H-quinolin-2-one
MLS000071827
SMR000004423

> <PUBCHEM_XREF_EXT_ID>
MLS000071827

> <PUBCHEM_EXT_DATASOURCE_URL>
http://mlsmr.evotec.com/MLSMR_HomePage/

> <PUBCHEM_CID_ASSOCIATIONS>
650011  1

> <PUBCHEM_COORDINATE_TYPE>
1
3

> <PUBCHEM_BONDANNOTATIONS>
10  21  3

$$$$
847709
  -OEChem-12251501512D

 24 26  0     0  0  0  0  0  0999 V2000
   -2.5973    1.5031    0.0000 O   0  0  0  0  0  0  0  0  0  0  0  0
    2.5973   -1.5031    0.0000 O   0  0  0  0  0  0  0  0  0  0  0  0
   -2.5972   -1.5031    0.0000 N   0  0  0  0  0  0  0  0  0  0  0  0
   -1.2935   -3.7495    0.0000 N   0  0  0  0  0  0  0  0  0  0  0  0
   -2.5847   -6.0040    0.0000 N   0  0  0  0  0  0  0  0  0  0  0  0
   -0.2470   -5.8459    0.0000 N   0  0  0  0  0  0  0  0  0  0  0  0
   -2.5951   -3.0039    0.0000 C   0  0  0  0  0  0  0  0  0  0  0  0
   -1.2990   -0.7500    0.0000 C   0  0  0  0  0  0  0  0  0  0  0  0
   -3.8863   -5.2585    0.0000 C   0  0  0  0  0  0  0  0  0  0  0  0
   -1.2990    0.7500    0.0000 C   0  0  0  0  0  0  0  0  0  0  0  0
   -3.8915   -3.7585    0.0000 C   0  0  0  0  0  0  0  0  0  0  0  0
   -5.1834   -6.0134    0.0000 C   0  0  0  0  0  0  0  0  0  0  0  0
   -1.2883   -5.2495    0.0000 C   0  0  0  0  0  0  0  0  0  0  0  0
    0.0000   -1.5000    0.0000 C   0  0  0  0  0  0  0  0  0  0  0  0
    1.2990   -0.7500    0.0000 C   0  0  0  0  0  0  0  0  0  0  0  0
    0.0000    1.5000    0.0000 C   0  0  0  0  0  0  0  0  0  0  0  0
    1.2990    0.7500    0.0000 C   0  0  0  0  0  0  0  0  0  0  0  0
   -6.4863   -5.2700    0.0000 C   0  0  0  0  0  0  0  0  0  0  0  0
   -5.1759   -7.5134    0.0000 C   0  0  0  0  0  0  0  0  0  0  0  0
   -7.7816   -6.0265    0.0000 C   0  0  0  0  0  0  0  0  0  0  0  0
   -6.4712   -8.2700    0.0000 C   0  0  0  0  0  0  0  0  0  0  0  0
   -7.7740   -7.5265    0.0000 C   0  0  0  0  0  0  0  0  0  0  0  0
   -2.5956    2.7031    0.0000 C   0  0  0  0  0  0  0  0  0  0  0  0
    2.5956   -2.7031    0.0000 C   0  0  0  0  0  0  0  0  0  0  0  0
  1 10  1  0  0  0  0
  1 23  1  0  0  0  0
  2 15  1  0  0  0  0
  2 24  1  0  0  0  0
  3  7  1  0  0  0  0
  3  8  1  0  0  0  0
  4  7  1  0  0  0  0
  4 13  2  0  0  0  0
  5  9  2  0  0  0  0
  5 13  1  0  0  0  0
  6 13  1  0  0  0  0
  7 11  2  0  0  0  0
  8 10  1  0  0  0  0
  8 14  2  0  0  0  0
  9 11  1  0  0  0  0
  9 12  1  0  0  0  0
 10 16  2  0  0  0  0
 12 18  2  0  0  0  0
 12 19  1  0  0  0  0
 14 15  1  0  0  0  0
 15 17  2  0  0  0  0
 16 17  1  0  0  0  0
 18 20  1  0  0  0  0
 19 21  2  0  0  0  0
 20 22  2  0  0  0  0
 21 22  1  0  0  0  0
M  END
> <PUBCHEM_COMPOUND_ID_TYPE>
0

> <PUBCHEM_TOTAL_CHARGE>
0

> <PUBCHEM_SUBSTANCE_ID>
847709

> <PUBCHEM_SUBSTANCE_VERSION>
5

> <PUBCHEM_EXT_DATASOURCE_NAME>
MLSMR

> <PUBCHEM_EXT_DATASOURCE_REGID>
MLS000029937

> <PUBCHEM_SUBSTANCE_COMMENT>
http://mlsmr.evotec.com/MLSMR_HomePage/pdf/pubchem_reference.pdf
MLSMR_SAMPLE_SUPPLIER: Asinex Ltd.
MLSMR_SUPPLIER_STRUCTURE_ID: BAS 05210755
MLSMR_COMPOUND_CLASS: DC

> <PUBCHEM_SUBSTANCE_SYNONYM>
MLS000029937
N*4*-(2,5-Dimethoxy-phenyl)-6-phenyl-pyrimidine-2,4-diamine
SMR000013201

> <PUBCHEM_XREF_EXT_ID>
MLS000029937

> <PUBCHEM_EXT_DATASOURCE_URL>
http://mlsmr.evotec.com/MLSMR_HomePage/

> <PUBCHEM_CID_ASSOCIATIONS>
650118  1

> <PUBCHEM_COORDINATE_TYPE>
1
3

$$$$
847929
  -OEChem-12251501512D

 24 26  0     0  0  0  0  0  0999 V2000
    6.6320    2.9727    0.0000 S   0  0  0  0  0  0  0  0  0  0  0  0
    1.2964    2.6973    0.0000 O   0  0  0  0  0  0  0  0  0  0  0  0
    3.6321   -1.3486    0.0000 O   0  0  0  0  0  0  0  0  0  0  0  0
    3.8963    2.6964    0.0000 O   0  0  0  0  0  0  0  0  0  0  0  0
    1.2964   -1.4973    0.0000 N   0  0  0  0  0  0  0  0  0  0  0  0
    5.1929    0.7441    0.0000 N   0  0  0  0  0  0  0  0  0  0  0  0
    7.8455    0.8708    0.0000 N   0  0  0  0  0  0  0  0  0  0  0  0
    2.5929    0.7486    0.0000 C   0  0  0  0  0  0  0  0  0  0  0  0
    0.0000   -0.7486    0.0000 C   0  0  0  0  0  0  0  0  0  0  0  0
    0.0000    0.7486    0.0000 C   0  0  0  0  0  0  0  0  0  0  0  0
    1.2964    1.4973    0.0000 C   0  0  0  0  0  0  0  0  0  0  0  0
    2.5929   -0.7486    0.0000 C   0  0  0  0  0  0  0  0  0  0  0  0
    3.8942    1.4964    0.0000 C   0  0  0  0  0  0  0  0  0  0  0  0
   -1.2964   -1.4973    0.0000 C   0  0  0  0  0  0  0  0  0  0  0  0
   -1.2964    1.4973    0.0000 C   0  0  0  0  0  0  0  0  0  0  0  0
    1.2995   -2.9981    0.0000 C   0  0  0  0  0  0  0  0  0  0  0  0
    6.4942    1.4919    0.0000 C   0  0  0  0  0  0  0  0  0  0  0  0
   -2.6111   -0.7486    0.0000 C   0  0  0  0  0  0  0  0  0  0  0  0
   -2.6111    0.7486    0.0000 C   0  0  0  0  0  0  0  0  0  0  0  0
    2.6003   -3.7467    0.0000 C   0  0  0  0  0  0  0  0  0  0  0  0
    8.0993    3.2846    0.0000 C   0  0  0  0  0  0  0  0  0  0  0  0
    8.8492    1.9855    0.0000 C   0  0  0  0  0  0  0  0  0  0  0  0
    2.6028   -4.9467    0.0000 C   0  0  0  0  0  0  0  0  0  0  0  0
    3.6385   -3.1449    0.0000 C   0  0  0  0  0  0  0  0  0  0  0  0
  1 17  1  0  0  0  0
  1 21  1  0  0  0  0
  2 11  1  0  0  0  0
  3 12  2  0  0  0  0
  4 13  2  0  0  0  0
  5  9  1  0  0  0  0
  5 12  1  0  0  0  0
  5 16  1  0  0  0  0
  6 13  1  0  0  0  0
  6 17  1  0  0  0  0
  7 17  2  0  0  0  0
  7 22  1  0  0  0  0
  8 11  2  0  0  0  0
  8 12  1  0  0  0  0
  8 13  1  0  0  0  0
  9 10  2  0  0  0  0
  9 14  1  0  0  0  0
 10 11  1  0  0  0  0
 10 15  1  0  0  0  0
 14 18  1  0  0  0  0
 15 19  1  0  0  0  0
 16 20  1  0  0  0  0
 18 19  1  0  0  0  0
 20 23  1  0  0  0  0
 20 24  1  0  0  0  0
 21 22  2  0  0  0  0
M  END
> <PUBCHEM_COMPOUND_ID_TYPE>
0

> <PUBCHEM_TOTAL_CHARGE>
0

> <PUBCHEM_SUBSTANCE_ID>
847929

> <PUBCHEM_SUBSTANCE_VERSION>
5

> <PUBCHEM_EXT_DATASOURCE_NAME>
MLSMR

> <PUBCHEM_EXT_DATASOURCE_REGID>
MLS000075192

> <PUBCHEM_SUBSTANCE_COMMENT>
http://mlsmr.evotec.com/MLSMR_HomePage/pdf/pubchem_reference.pdf
MLSMR_SAMPLE_SUPPLIER: Asinex Ltd.
MLSMR_SUPPLIER_STRUCTURE_ID: BAS 03420353
MLSMR_COMPOUND_CLASS: DC

> <PUBCHEM_SUBSTANCE_SYNONYM>
4-Hydroxy-1-isobutyl-2-oxo-1,2,5,6,7,8-hexahydro-quinoline-3-carboxylic acid thiazol-2-ylamide
MLS000075192
SMR000012308

> <PUBCHEM_XREF_EXT_ID>
MLS000075192

> <PUBCHEM_EXT_DATASOURCE_URL>
http://mlsmr.evotec.com/MLSMR_HomePage/

> <PUBCHEM_CID_ASSOCIATIONS>
54685847  1

> <PUBCHEM_COORDINATE_TYPE>
1
3

$$$$
848053
  -OEChem-12251501512D

 31 34  0     0  0  0  0  0  0999 V2000
   -6.4931   -3.7571    0.0000 S   0  0  0  0  0  0  0  0  0  0  0  0
   -9.1019    0.7384    0.0000 S   0  0  0  0  0  0  0  0  0  0  0  0
   -6.4908   -4.9570    0.0000 O   0  0  0  0  0  0  0  0  0  0  0  0
   -5.4528   -4.3552    0.0000 O   0  0  0  0  0  0  0  0  0  0  0  0
   -8.0638    1.3404    0.0000 O   0  0  0  0  0  0  0  0  0  0  0  0
   -8.0614    0.1405    0.0000 O   0  0  0  0  0  0  0  0  0  0  0  0
   -5.1945   -3.0046    0.0000 N   0  0  0  0  0  0  0  0  0  0  0  0
  -10.4028    1.4867    0.0000 N   0  0  0  0  0  0  0  0  0  0  0  0
   -2.5987   -1.5004    0.0000 N   0  0  0  0  0  0  0  0  0  0  0  0
   -7.7945   -3.0095    0.0000 C   0  0  0  0  0  0  0  0  0  0  0  0
   -9.0985   -0.7624    0.0000 C   0  0  0  0  0  0  0  0  0  0  0  0
   -7.7978   -1.5095    0.0000 C   0  0  0  0  0  0  0  0  0  0  0  0
   -9.0919   -3.7624    0.0000 C   0  0  0  0  0  0  0  0  0  0  0  0
  -10.3959   -1.5153    0.0000 C   0  0  0  0  0  0  0  0  0  0  0  0
   -5.1969   -1.5046    0.0000 C   0  0  0  0  0  0  0  0  0  0  0  0
   -3.8943   -3.7525    0.0000 C   0  0  0  0  0  0  0  0  0  0  0  0
   -1.2990   -0.7500    0.0000 C   0  0  0  0  0  0  0  0  0  0  0  0
  -10.3926   -3.0153    0.0000 C   0  0  0  0  0  0  0  0  0  0  0  0
   -3.8991   -0.7525    0.0000 C   0  0  0  0  0  0  0  0  0  0  0  0
   -2.5964   -3.0004    0.0000 C   0  0  0  0  0  0  0  0  0  0  0  0
  -11.7531    0.8635    0.0000 C   0  0  0  0  0  0  0  0  0  0  0  0
  -10.5429    2.9673    0.0000 C   0  0  0  0  0  0  0  0  0  0  0  0
   -1.2990    0.7500    0.0000 C   0  0  0  0  0  0  0  0  0  0  0  0
    0.0000   -1.5000    0.0000 C   0  0  0  0  0  0  0  0  0  0  0  0
  -12.7586    1.9766    0.0000 C   0  0  0  0  0  0  0  0  0  0  0  0
  -12.0107    3.2769    0.0000 C   0  0  0  0  0  0  0  0  0  0  0  0
    1.2990   -0.7500    0.0000 C   0  0  0  0  0  0  0  0  0  0  0  0
    0.0000    1.5000    0.0000 C   0  0  0  0  0  0  0  0  0  0  0  0
    1.2990    0.7500    0.0000 C   0  0  0  0  0  0  0  0  0  0  0  0
   -2.3383    1.3500    0.0000 C   0  0  0  0  0  0  0  0  0  0  0  0
    2.3383   -1.3500    0.0000 C   0  0  0  0  0  0  0  0  0  0  0  0
  1  3  2  0  0  0  0
  1  4  2  0  0  0  0
  1  7  1  0  0  0  0
  1 10  1  0  0  0  0
  2  5  2  0  0  0  0
  2  6  2  0  0  0  0
  2  8  1  0  0  0  0
  2 11  1  0  0  0  0
  7 15  1  0  0  0  0
  7 16  1  0  0  0  0
  8 21  1  0  0  0  0
  8 22  1  0  0  0  0
  9 17  1  0  0  0  0
  9 19  1  0  0  0  0
  9 20  1  0  0  0  0
 10 12  1  0  0  0  0
 10 13  2  0  0  0  0
 11 12  2  0  0  0  0
 11 14  1  0  0  0  0
 13 18  1  0  0  0  0
 14 18  2  0  0  0  0
 15 19  1  0  0  0  0
 16 20  1  0  0  0  0
 17 23  1  0  0  0  0
 17 24  2  0  0  0  0
 21 25  1  0  0  0  0
 22 26  1  0  0  0  0
 23 28  2  0  0  0  0
 23 30  1  0  0  0  0
 24 27  1  0  0  0  0
 25 26  1  0  0  0  0
 27 29  2  0  0  0  0
 27 31  1  0  0  0  0
 28 29  1  0  0  0  0
M  END
> <PUBCHEM_COMPOUND_ID_TYPE>
0

> <PUBCHEM_TOTAL_CHARGE>
0

> <PUBCHEM_SUBSTANCE_ID>
848053

> <PUBCHEM_SUBSTANCE_VERSION>
5

> <PUBCHEM_EXT_DATASOURCE_NAME>
MLSMR

> <PUBCHEM_EXT_DATASOURCE_REGID>
MLS000034846

> <PUBCHEM_SUBSTANCE_COMMENT>
http://mlsmr.evotec.com/MLSMR_HomePage/pdf/pubchem_reference.pdf
MLSMR_SAMPLE_SUPPLIER: Asinex Ltd.
MLSMR_SUPPLIER_STRUCTURE_ID: ASN 05375072
MLSMR_COMPOUND_CLASS: DC

> <PUBCHEM_SUBSTANCE_SYNONYM>
1-(2,5-Dimethyl-phenyl)-4-[3-(pyrrolidine-1-sulfonyl)-benzenesulfonyl]-piperazine
MLS000034846
SMR000004495

> <PUBCHEM_XREF_EXT_ID>
MLS000034846

> <PUBCHEM_EXT_DATASOURCE_URL>
http://mlsmr.evotec.com/MLSMR_HomePage/

> <PUBCHEM_CID_ASSOCIATIONS>
650477  1

> <PUBCHEM_COORDINATE_TYPE>
1
3

$$$$
848178
  -OEChem-12251501512D

 33 37  0     1  0  0  0  0  0999 V2000
    6.2840    0.2858    0.0000 S   0  0  0  0  0  0  0  0  0  0  0  0
    5.3437    2.9772    0.0000 O   0  0  0  0  0  0  0  0  0  0  0  0
    3.2073   -0.1717    0.0000 N   0  0  3  0  0  0  0  0  0  0  0  0
   -0.2209   -2.2337    0.0000 N   0  0  0  0  0  0  0  0  0  0  0  0
    2.0601   -3.0630    0.0000 N   0  0  0  0  0  0  0  0  0  0  0  0
   -0.2726   -3.7329    0.0000 N   0  0  0  0  0  0  0  0  0  0  0  0
    1.1371   -4.2453    0.0000 N   0  0  0  0  0  0  0  0  0  0  0  0
   -0.7113    0.4597    0.0000 N   0  0  0  0  0  0  0  0  0  0  0  0
    1.7290   -0.4308    0.0000 C   0  0  3  0  0  0  0  0  0  0  0  0
    1.2134   -1.8403    0.0000 C   0  0  0  0  0  0  0  0  0  0  0  0
    0.7659    0.7201    0.0000 C   0  0  0  0  0  0  0  0  0  0  0  0
    4.1729   -1.3207    0.0000 C   0  0  0  0  0  0  0  0  0  0  0  0
    3.7230    1.2377    0.0000 C   0  0  0  0  0  0  0  0  0  0  0  0
    1.2789    2.1297    0.0000 C   0  0  0  0  0  0  0  0  0  0  0  0
   -1.3966   -1.3052    0.0000 C   0  0  0  0  0  0  0  0  0  0  0  0
    5.6509   -1.0600    0.0000 C   0  0  0  0  0  0  0  0  0  0  0  0
    5.2013    1.4968    0.0000 C   0  0  0  0  0  0  0  0  0  0  0  0
   -1.6755    1.6087    0.0000 C   0  0  0  0  0  0  0  0  0  0  0  0
    0.3148    3.2788    0.0000 C   0  0  0  0  0  0  0  0  0  0  0  0
   -2.7915   -1.8593    0.0000 C   0  0  0  0  0  0  0  0  0  0  0  0
    6.7106   -2.1035    0.0000 C   0  0  0  0  0  0  0  0  0  0  0  0
    6.5508    0.8716    0.0000 C   0  0  0  0  0  0  0  0  0  0  0  0
   -1.1625    3.0183    0.0000 C   0  0  0  0  0  0  0  0  0  0  0  0
   -3.9693   -0.9291    0.0000 C   0  0  0  0  0  0  0  0  0  0  0  0
    7.7699    0.0802    0.0000 C   0  0  0  0  0  0  0  0  0  0  0  0
    8.0335   -1.3965    0.0000 C   0  0  0  0  0  0  0  0  0  0  0  0
    6.8119    3.2846    0.0000 C   0  0  0  0  0  0  0  0  0  0  0  0
    7.5579    1.9832    0.0000 C   0  0  0  0  0  0  0  0  0  0  0  0
   -5.3642   -1.4807    0.0000 C   0  0  0  0  0  0  0  0  0  0  0  0
   -3.7497    0.5549    0.0000 C   0  0  0  0  0  0  0  0  0  0  0  0
   -6.5394   -0.5487    0.0000 C   0  0  0  0  0  0  0  0  0  0  0  0
   -4.9250    1.4869    0.0000 C   0  0  0  0  0  0  0  0  0  0  0  0
   -6.3198    0.9352    0.0000 C   0  0  0  0  0  0  0  0  0  0  0  0
  1 16  1  0  0  0  0
  1 25  1  0  0  0  0
  2 17  1  0  0  0  0
  2 27  1  0  0  0  0
  3  9  1  0  0  0  0
  3 12  1  0  0  0  0
  3 13  1  0  0  0  0
  4  6  1  0  0  0  0
  4 10  1  0  0  0  0
  4 15  1  0  0  0  0
  5  7  1  0  0  0  0
  5 10  2  0  0  0  0
  6  7  2  0  0  0  0
  8 11  1  0  0  0  0
  8 18  2  0  0  0  0
  9 10  1  0  0  0  0
  9 11  1  0  0  0  0
 11 14  2  0  0  0  0
 12 16  1  0  0  0  0
 13 17  1  0  0  0  0
 14 19  1  0  0  0  0
 15 20  1  0  0  0  0
 16 21  2  0  0  0  0
 17 22  2  0  0  0  0
 18 23  1  0  0  0  0
 19 23  2  0  0  0  0
 20 24  1  0  0  0  0
 21 26  1  0  0  0  0
 22 28  1  0  0  0  0
 24 29  2  0  0  0  0
 24 30  1  0  0  0  0
 25 26  2  0  0  0  0
 27 28  2  0  0  0  0
 29 31  1  0  0  0  0
 30 32  2  0  0  0  0
 31 33  2  0  0  0  0
 32 33  1  0  0  0  0
M  END
> <PUBCHEM_COMPOUND_ID_TYPE>
0

> <PUBCHEM_TOTAL_CHARGE>
0

> <PUBCHEM_SUBSTANCE_ID>
848178

> <PUBCHEM_SUBSTANCE_VERSION>
5

> <PUBCHEM_EXT_DATASOURCE_NAME>
MLSMR

> <PUBCHEM_EXT_DATASOURCE_REGID>
MLS000075543

> <PUBCHEM_SUBSTANCE_COMMENT>
http://mlsmr.evotec.com/MLSMR_HomePage/pdf/pubchem_reference.pdf
MLSMR_SAMPLE_SUPPLIER: Asinex Ltd.
MLSMR_SUPPLIER_STRUCTURE_ID: ASN 07887218
MLSMR_COMPOUND_CLASS: DC

> <PUBCHEM_SUBSTANCE_SYNONYM>
Furan-2-ylmethyl-[(1-phenethyl-1H-tetrazol-5-yl)-pyridin-2-yl-methyl]-thiophen-2-ylmethyl-amine
MLS000075543
SMR000008267

> <PUBCHEM_XREF_EXT_ID>
MLS000075543

> <PUBCHEM_EXT_DATASOURCE_URL>
http://mlsmr.evotec.com/MLSMR_HomePage/

> <PUBCHEM_CID_ASSOCIATIONS>
650607  1

> <PUBCHEM_COORDINATE_TYPE>
1
3

> <PUBCHEM_BONDANNOTATIONS>
9  10  3

$$$$
848184
  -OEChem-12251501512D

 26 28  0     0  0  0  0  0  0999 V2000
    3.8969    0.4545    0.0000 O   0  0  0  0  0  0  0  0  0  0  0  0
    0.0000   -3.0008    0.0000 N   0  0  0  0  0  0  0  0  0  0  0  0
    0.0048   -6.0009    0.0000 N   0  0  0  0  0  0  0  0  0  0  0  0
    2.6003   -1.4977    0.0000 N   0  0  0  0  0  0  0  0  0  0  0  0
    0.0000   -1.5000    0.0000 C   0  0  0  0  0  0  0  0  0  0  0  0
    1.2990   -0.7500    0.0000 C   0  0  0  0  0  0  0  0  0  0  0  0
   -1.2978   -3.7529    0.0000 C   0  0  0  0  0  0  0  0  0  0  0  0
    1.3002   -3.7488    0.0000 C   0  0  0  0  0  0  0  0  0  0  0  0
    0.0072   -7.5016    0.0000 C   0  0  0  0  0  0  0  0  0  0  0  0
   -1.2990   -0.7500    0.0000 C   0  0  0  0  0  0  0  0  0  0  0  0
   -1.2955   -5.2529    0.0000 C   0  0  0  0  0  0  0  0  0  0  0  0
    1.3026   -5.2488    0.0000 C   0  0  0  0  0  0  0  0  0  0  0  0
    1.2990    0.7500    0.0000 C   0  0  0  0  0  0  0  0  0  0  0  0
   -1.2990    0.7500    0.0000 C   0  0  0  0  0  0  0  0  0  0  0  0
    0.0000    1.5000    0.0000 C   0  0  0  0  0  0  0  0  0  0  0  0
    3.8990   -0.7455    0.0000 C   0  0  0  0  0  0  0  0  0  0  0  0
   -1.2895   -8.2559    0.0000 C   0  0  0  0  0  0  0  0  0  0  0  0
    1.3086   -8.2476    0.0000 C   0  0  0  0  0  0  0  0  0  0  0  0
   -1.2847   -9.7558    0.0000 C   0  0  0  0  0  0  0  0  0  0  0  0
    1.3133   -9.7476    0.0000 C   0  0  0  0  0  0  0  0  0  0  0  0
    5.2003   -1.4932    0.0000 C   0  0  0  0  0  0  0  0  0  0  0  0
    0.0167  -10.5017    0.0000 C   0  0  0  0  0  0  0  0  0  0  0  0
    6.4990   -0.7409    0.0000 C   0  0  0  0  0  0  0  0  0  0  0  0
    7.8003   -1.4887    0.0000 C   0  0  0  0  0  0  0  0  0  0  0  0
    9.0990   -0.7364    0.0000 C   0  0  0  0  0  0  0  0  0  0  0  0
   10.1394   -1.3343    0.0000 C   0  0  0  0  0  0  0  0  0  0  0  0
  1 16  2  0  0  0  0
  2  5  1  0  0  0  0
  2  7  1  0  0  0  0
  2  8  1  0  0  0  0
  3  9  1  0  0  0  0
  3 11  1  0  0  0  0
  3 12  1  0  0  0  0
  4  6  1  0  0  0  0
  4 16  1  0  0  0  0
  5  6  1  0  0  0  0
  5 10  2  0  0  0  0
  6 13  2  0  0  0  0
  7 11  1  0  0  0  0
  8 12  1  0  0  0  0
  9 17  2  0  0  0  0
  9 18  1  0  0  0  0
 10 14  1  0  0  0  0
 13 15  1  0  0  0  0
 14 15  2  0  0  0  0
 16 21  1  0  0  0  0
 17 19  1  0  0  0  0
 18 20  2  0  0  0  0
 19 22  2  0  0  0  0
 20 22  1  0  0  0  0
 21 23  1  0  0  0  0
 23 24  1  0  0  0  0
 24 25  1  0  0  0  0
 25 26  1  0  0  0  0
M  END
> <PUBCHEM_COMPOUND_ID_TYPE>
0

> <PUBCHEM_TOTAL_CHARGE>
0

> <PUBCHEM_SUBSTANCE_ID>
848184

> <PUBCHEM_SUBSTANCE_VERSION>
5

> <PUBCHEM_EXT_DATASOURCE_NAME>
MLSMR

> <PUBCHEM_EXT_DATASOURCE_REGID>
MLS000074446

> <PUBCHEM_SUBSTANCE_COMMENT>
http://mlsmr.evotec.com/MLSMR_HomePage/pdf/pubchem_reference.pdf
MLSMR_SAMPLE_SUPPLIER: Asinex Ltd.
MLSMR_SUPPLIER_STRUCTURE_ID: ASN 07441600
MLSMR_COMPOUND_CLASS: DC

> <PUBCHEM_SUBSTANCE_SYNONYM>
Hexanoic acid [2-(4-phenyl-piperazin-1-yl)-phenyl]-amide
MLS000074446
SMR000008019

> <PUBCHEM_XREF_EXT_ID>
MLS000074446

> <PUBCHEM_EXT_DATASOURCE_URL>
http://mlsmr.evotec.com/MLSMR_HomePage/

> <PUBCHEM_CID_ASSOCIATIONS>
650612  1

> <PUBCHEM_COORDINATE_TYPE>
1
3

$$$$
848744
  -OEChem-12251501512D

 33 36  0     1  0  0  0  0  0999 V2000
    6.6277    1.5279    0.0000 S   0  0  0  0  0  0  0  0  0  0  0  0
    3.6321   -1.3486    0.0000 O   0  0  0  0  0  0  0  0  0  0  0  0
   -3.9091    1.5019    0.0000 O   0  0  0  0  0  0  0  0  0  0  0  0
    1.3770    6.1161    0.0000 N   0  0  0  0  0  0  0  0  0  0  0  0
    3.8890    3.0026    0.0000 N   0  0  3  0  0  0  0  0  0  0  0  0
    1.8430    7.5419    0.0000 N   0  0  0  0  0  0  0  0  0  0  0  0
    1.2964   -1.4973    0.0000 N   0  0  0  0  0  0  0  0  0  0  0  0
    3.8040    6.1119    0.0000 N   0  0  0  0  0  0  0  0  0  0  0  0
    3.3429    7.5393    0.0000 N   0  0  0  0  0  0  0  0  0  0  0  0
    2.5890    5.2542    0.0000 C   0  0  0  0  0  0  0  0  0  0  0  0
   -0.0451    5.6447    0.0000 C   0  0  0  0  0  0  0  0  0  0  0  0
    2.5929    0.7486    0.0000 C   0  0  0  0  0  0  0  0  0  0  0  0
    0.0000    0.7486    0.0000 C   0  0  0  0  0  0  0  0  0  0  0  0
    0.0000   -0.7486    0.0000 C   0  0  0  0  0  0  0  0  0  0  0  0
    2.5929   -0.7486    0.0000 C   0  0  0  0  0  0  0  0  0  0  0  0
    2.5894    3.7534    0.0000 C   0  0  0  0  0  0  0  0  0  0  0  0
    1.2964    1.4973    0.0000 C   0  0  0  0  0  0  0  0  0  0  0  0
    3.8911    1.5017    0.0000 C   0  0  0  0  0  0  0  0  0  0  0  0
   -1.2964    1.4973    0.0000 C   0  0  0  0  0  0  0  0  0  0  0  0
   -1.2964   -1.4973    0.0000 C   0  0  0  0  0  0  0  0  0  0  0  0
   -2.6111    0.7486    0.0000 C   0  0  0  0  0  0  0  0  0  0  0  0
    5.1872    3.7556    0.0000 C   0  0  0  0  0  0  0  0  0  0  0  0
   -1.1671    6.6416    0.0000 C   0  0  0  0  0  0  0  0  0  0  0  0
   -2.6111   -0.7486    0.0000 C   0  0  0  0  0  0  0  0  0  0  0  0
    6.4889    3.0087    0.0000 C   0  0  0  0  0  0  0  0  0  0  0  0
   -0.2872    4.4694    0.0000 C   0  0  0  0  0  0  0  0  0  0  0  0
   -1.1840    5.2666    0.0000 C   0  0  0  0  0  0  0  0  0  0  0  0
    7.8399    3.6306    0.0000 C   0  0  0  0  0  0  0  0  0  0  0  0
   -2.3061    6.2640    0.0000 C   0  0  0  0  0  0  0  0  0  0  0  0
    8.0952    1.2170    0.0000 C   0  0  0  0  0  0  0  0  0  0  0  0
    8.8443    2.5165    0.0000 C   0  0  0  0  0  0  0  0  0  0  0  0
   -3.9067    3.0027    0.0000 C   0  0  0  0  0  0  0  0  0  0  0  0
   -4.9447    3.6050    0.0000 C   0  0  0  0  0  0  0  0  0  0  0  0
  1 25  1  0  0  0  0
  1 30  1  0  0  0  0
  2 15  1  0  0  0  0
  3 21  1  0  0  0  0
  3 32  1  0  0  0  0
  4  6  1  0  0  0  0
  4 10  1  0  0  0  0
  4 11  1  0  0  0  0
  5 16  1  0  0  0  0
  5 18  1  0  0  0  0
  5 22  1  0  0  0  0
  6  9  2  0  0  0  0
  7 14  1  0  0  0  0
  7 15  2  0  0  0  0
  8  9  1  0  0  0  0
  8 10  2  0  0  0  0
 10 16  1  0  0  0  0
 11 23  1  0  0  0  0
 11 26  1  0  0  0  0
 11 27  1  0  0  0  0
 12 15  1  0  0  0  0
 12 17  2  0  0  0  0
 12 18  1  0  0  0  0
 13 14  1  0  0  0  0
 13 17  1  0  0  0  0
 13 19  2  0  0  0  0
 14 20  2  0  0  0  0
 19 21  1  0  0  0  0
 20 24  1  0  0  0  0
 21 24  2  0  0  0  0
 22 25  1  0  0  0  0
 23 29  1  0  0  0  0
 25 28  2  0  0  0  0
 28 31  1  0  0  0  0
 30 31  2  0  0  0  0
 32 33  1  0  0  0  0
M  END
> <PUBCHEM_COMPOUND_ID_TYPE>
0

> <PUBCHEM_TOTAL_CHARGE>
0

> <PUBCHEM_SUBSTANCE_ID>
848744

> <PUBCHEM_SUBSTANCE_VERSION>
5

> <PUBCHEM_EXT_DATASOURCE_NAME>
MLSMR

> <PUBCHEM_EXT_DATASOURCE_REGID>
MLS000073524

> <PUBCHEM_SUBSTANCE_COMMENT>
http://mlsmr.evotec.com/MLSMR_HomePage/pdf/pubchem_reference.pdf
MLSMR_SAMPLE_SUPPLIER: Asinex Ltd.
MLSMR_SUPPLIER_STRUCTURE_ID: ASN 04370318
MLSMR_COMPOUND_CLASS: DC

> <PUBCHEM_SUBSTANCE_SYNONYM>
3-({[1-(1,1-Dimethyl-propyl)-1H-tetrazol-5-ylmethyl]-thiophen-2-ylmethyl-amino}-methyl)-6-ethoxy-1H-quinolin-2-one
MLS000073524
SMR000003228

> <PUBCHEM_XREF_EXT_ID>
MLS000073524

> <PUBCHEM_EXT_DATASOURCE_URL>
http://mlsmr.evotec.com/MLSMR_HomePage/

> <PUBCHEM_CID_ASSOCIATIONS>
651201  1

> <PUBCHEM_COORDINATE_TYPE>
1
3

$$$$
848766
  -OEChem-12251501512D

 26 28  0     1  0  0  0  0  0999 V2000
   -6.2352    0.8946    0.0000 Cl  0  0  0  0  0  0  0  0  0  0  0  0
    1.2990   -0.7500    0.0000 N   0  0  0  0  0  0  0  0  0  0  0  0
    4.0419    0.7223    0.0000 N   0  0  0  0  0  0  0  0  0  0  0  0
    5.2484   -1.3836    0.0000 N   0  0  0  0  0  0  0  0  0  0  0  0
   -1.2990    0.7500    0.0000 N   0  0  0  0  0  0  0  0  0  0  0  0
    5.5101    1.0293    0.0000 N   0  0  0  0  0  0  0  0  0  0  0  0
    6.2558   -0.2723    0.0000 N   0  0  0  0  0  0  0  0  0  0  0  0
    3.8990   -0.7582    0.0000 C   0  0  0  0  0  0  0  0  0  0  0  0
    2.5966   -1.5042    0.0000 C   0  0  3  0  0  0  0  0  0  0  0  0
    1.2990    0.7500    0.0000 C   0  0  0  0  0  0  0  0  0  0  0  0
    0.0000   -1.5000    0.0000 C   0  0  0  0  0  0  0  0  0  0  0  0
    2.5949   -3.0050    0.0000 C   0  0  0  0  0  0  0  0  0  0  0  0
    2.9263    1.7223    0.0000 C   0  0  0  0  0  0  0  0  0  0  0  0
   -2.5987    1.5004    0.0000 C   0  0  0  0  0  0  0  0  0  0  0  0
    0.0000    1.5000    0.0000 C   0  0  0  0  0  0  0  0  0  0  0  0
   -1.2990   -0.7500    0.0000 C   0  0  0  0  0  0  0  0  0  0  0  0
    3.8934   -3.7577    0.0000 C   0  0  0  0  0  0  0  0  0  0  0  0
   -3.8967    0.7484    0.0000 C   0  0  0  0  0  0  0  0  0  0  0  0
   -2.6012    3.0004    0.0000 C   0  0  0  0  0  0  0  0  0  0  0  0
   -5.1969    1.4963    0.0000 C   0  0  0  0  0  0  0  0  0  0  0  0
    3.1723    2.8968    0.0000 C   0  0  0  0  0  0  0  0  0  0  0  0
    1.7860    1.3485    0.0000 C   0  0  0  0  0  0  0  0  0  0  0  0
   -3.9015    3.7484    0.0000 C   0  0  0  0  0  0  0  0  0  0  0  0
   -5.1993    2.9963    0.0000 C   0  0  0  0  0  0  0  0  0  0  0  0
    3.8920   -4.9577    0.0000 C   0  0  0  0  0  0  0  0  0  0  0  0
    4.9335   -3.1592    0.0000 C   0  0  0  0  0  0  0  0  0  0  0  0
  1 20  1  0  0  0  0
  2  9  1  0  0  0  0
  2 10  1  0  0  0  0
  2 11  1  0  0  0  0
  3  6  1  0  0  0  0
  3  8  1  0  0  0  0
  3 13  1  0  0  0  0
  4  7  1  0  0  0  0
  4  8  2  0  0  0  0
  5 14  1  0  0  0  0
  5 15  1  0  0  0  0
  5 16  1  0  0  0  0
  6  7  2  0  0  0  0
  8  9  1  0  0  0  0
  9 12  1  0  0  0  0
 10 15  1  0  0  0  0
 11 16  1  0  0  0  0
 12 17  1  0  0  0  0
 13 21  1  0  0  0  0
 13 22  1  0  0  0  0
 14 18  1  0  0  0  0
 14 19  2  0  0  0  0
 17 25  1  0  0  0  0
 17 26  1  0  0  0  0
 18 20  2  0  0  0  0
 19 23  1  0  0  0  0
 20 24  1  0  0  0  0
 23 24  2  0  0  0  0
M  END
> <PUBCHEM_COMPOUND_ID_TYPE>
0

> <PUBCHEM_TOTAL_CHARGE>
0

> <PUBCHEM_SUBSTANCE_ID>
848766

> <PUBCHEM_SUBSTANCE_VERSION>
5

> <PUBCHEM_EXT_DATASOURCE_NAME>
MLSMR

> <PUBCHEM_EXT_DATASOURCE_REGID>
MLS000033170

> <PUBCHEM_SUBSTANCE_COMMENT>
http://mlsmr.evotec.com/MLSMR_HomePage/pdf/pubchem_reference.pdf
MLSMR_SAMPLE_SUPPLIER: Asinex Ltd.
MLSMR_SUPPLIER_STRUCTURE_ID: ASN 05554102
MLSMR_COMPOUND_CLASS: DC

> <PUBCHEM_SUBSTANCE_SYNONYM>
1-(3-Chloro-phenyl)-4-[1-(1-isopropyl-1H-tetrazol-5-yl)-3-methyl-butyl]-piperazine
MLS000033170
SMR000004923

> <PUBCHEM_XREF_EXT_ID>
MLS000033170

> <PUBCHEM_EXT_DATASOURCE_URL>
http://mlsmr.evotec.com/MLSMR_HomePage/

> <PUBCHEM_CID_ASSOCIATIONS>
651221  1

> <PUBCHEM_COORDINATE_TYPE>
1
3

> <PUBCHEM_BONDANNOTATIONS>
9  12  3

$$$$
848921
  -OEChem-12251501512D

 18 20  0     0  0  0  0  0  0999 V2000
    2.3383    1.3500    0.0000 Cl  0  0  0  0  0  0  0  0  0  0  0  0
   -3.7545   -4.3760    0.0000 S   0  0  0  0  0  0  0  0  0  0  0  0
    0.0000   -3.0008    0.0000 N   0  0  0  0  0  0  0  0  0  0  0  0
    1.2149   -3.8587    0.0000 N   0  0  0  0  0  0  0  0  0  0  0  0
   -0.7464   -5.2884    0.0000 N   0  0  0  0  0  0  0  0  0  0  0  0
    0.7536   -5.2860    0.0000 N   0  0  0  0  0  0  0  0  0  0  0  0
   -1.2122   -3.8625    0.0000 C   0  0  0  0  0  0  0  0  0  0  0  0
    0.0000   -1.5000    0.0000 C   0  0  0  0  0  0  0  0  0  0  0  0
   -2.6374   -3.3926    0.0000 C   0  0  0  0  0  0  0  0  0  0  0  0
    1.2990   -0.7500    0.0000 C   0  0  0  0  0  0  0  0  0  0  0  0
   -1.2990   -0.7500    0.0000 C   0  0  0  0  0  0  0  0  0  0  0  0
    1.2990    0.7500    0.0000 C   0  0  0  0  0  0  0  0  0  0  0  0
   -3.1873   -2.0161    0.0000 C   0  0  0  0  0  0  0  0  0  0  0  0
   -1.2990    0.7500    0.0000 C   0  0  0  0  0  0  0  0  0  0  0  0
    0.0000    1.5000    0.0000 C   0  0  0  0  0  0  0  0  0  0  0  0
   -5.0332   -3.5919    0.0000 C   0  0  0  0  0  0  0  0  0  0  0  0
   -4.6827   -2.1334    0.0000 C   0  0  0  0  0  0  0  0  0  0  0  0
    2.3383   -1.3500    0.0000 C   0  0  0  0  0  0  0  0  0  0  0  0
  1 12  1  0  0  0  0
  2  9  1  0  0  0  0
  2 16  1  0  0  0  0
  3  4  1  0  0  0  0
  3  7  1  0  0  0  0
  3  8  1  0  0  0  0
  4  6  2  0  0  0  0
  5  6  1  0  0  0  0
  5  7  2  0  0  0  0
  7  9  1  0  0  0  0
  8 10  1  0  0  0  0
  8 11  2  0  0  0  0
  9 13  2  0  0  0  0
 10 12  2  0  0  0  0
 10 18  1  0  0  0  0
 11 14  1  0  0  0  0
 12 15  1  0  0  0  0
 13 17  1  0  0  0  0
 14 15  2  0  0  0  0
 16 17  2  0  0  0  0
M  END
> <PUBCHEM_COMPOUND_ID_TYPE>
0

> <PUBCHEM_TOTAL_CHARGE>
0

> <PUBCHEM_SUBSTANCE_ID>
848921

> <PUBCHEM_SUBSTANCE_VERSION>
5

> <PUBCHEM_EXT_DATASOURCE_NAME>
MLSMR

> <PUBCHEM_EXT_DATASOURCE_REGID>
MLS000031139

> <PUBCHEM_SUBSTANCE_COMMENT>
http://mlsmr.evotec.com/MLSMR_HomePage/pdf/pubchem_reference.pdf
MLSMR_SAMPLE_SUPPLIER: Asinex Ltd.
MLSMR_SUPPLIER_STRUCTURE_ID: ASN 01816482
MLSMR_COMPOUND_CLASS: DC

> <PUBCHEM_SUBSTANCE_SYNONYM>
1-(3-Chloro-2-methyl-phenyl)-5-thiophen-2-yl-1H-tetrazole
MLS000031139
SMR000001582

> <PUBCHEM_XREF_EXT_ID>
MLS000031139

> <PUBCHEM_EXT_DATASOURCE_URL>
http://mlsmr.evotec.com/MLSMR_HomePage/

> <PUBCHEM_CID_ASSOCIATIONS>
651383  1

> <PUBCHEM_COORDINATE_TYPE>
1
3

$$$$
848955
  -OEChem-12251501512D

 29 31  0     1  0  0  0  0  0999 V2000
   -6.2352    0.8946    0.0000 Cl  0  0  0  0  0  0  0  0  0  0  0  0
   11.0493   -1.3683    0.0000 Cl  0  0  0  0  0  0  0  0  0  0  0  0
    7.7984   -4.0756    0.0000 O   0  0  0  0  0  0  0  0  0  0  0  0
    1.2990   -0.7500    0.0000 N   0  0  0  0  0  0  0  0  0  0  0  0
    3.8056   -3.8679    0.0000 N   0  0  0  0  0  0  0  0  0  0  0  0
   -1.2990    0.7500    0.0000 N   0  0  0  0  0  0  0  0  0  0  0  0
    1.3786   -3.8595    0.0000 N   0  0  0  0  0  0  0  0  0  0  0  0
    3.3372   -5.2929    0.0000 N   0  0  0  0  0  0  0  0  0  0  0  0
    1.8372   -5.2877    0.0000 N   0  0  0  0  0  0  0  0  0  0  0  0
    2.5951   -3.0039    0.0000 C   0  0  0  0  0  0  0  0  0  0  0  0
    2.5973   -1.5031    0.0000 C   0  0  3  0  0  0  0  0  0  0  0  0
   -2.5987    1.5004    0.0000 C   0  0  0  0  0  0  0  0  0  0  0  0
    1.2990    0.7500    0.0000 C   0  0  0  0  0  0  0  0  0  0  0  0
    0.0000   -1.5000    0.0000 C   0  0  0  0  0  0  0  0  0  0  0  0
    5.2295   -3.4020    0.0000 C   0  0  0  0  0  0  0  0  0  0  0  0
    0.0000    1.5000    0.0000 C   0  0  0  0  0  0  0  0  0  0  0  0
   -1.2990   -0.7500    0.0000 C   0  0  0  0  0  0  0  0  0  0  0  0
   -2.6012    3.0004    0.0000 C   0  0  0  0  0  0  0  0  0  0  0  0
    3.8999   -0.7576    0.0000 C   0  0  0  0  0  0  0  0  0  0  0  0
    6.3476   -4.4031    0.0000 C   0  0  0  0  0  0  0  0  0  0  0  0
   -3.8967    0.7484    0.0000 C   0  0  0  0  0  0  0  0  0  0  0  0
   -5.1969    1.4963    0.0000 C   0  0  0  0  0  0  0  0  0  0  0  0
   -3.9014    3.7484    0.0000 C   0  0  0  0  0  0  0  0  0  0  0  0
   -5.1993    2.9963    0.0000 C   0  0  0  0  0  0  0  0  0  0  0  0
    6.1757   -5.8804    0.0000 C   0  0  0  0  0  0  0  0  0  0  0  0
   -1.5630    3.6021    0.0000 C   0  0  0  0  0  0  0  0  0  0  0  0
    4.9372   -1.3609    0.0000 C   0  0  0  0  0  0  0  0  0  0  0  0
    8.5493   -5.3741    0.0000 C   0  0  0  0  0  0  0  0  0  0  0  0
    7.5464   -6.4895    0.0000 C   0  0  0  0  0  0  0  0  0  0  0  0
  1 22  1  0  0  0  0
  3 20  1  0  0  0  0
  3 28  1  0  0  0  0
  4 11  1  0  0  0  0
  4 13  1  0  0  0  0
  4 14  1  0  0  0  0
  5  8  1  0  0  0  0
  5 10  1  0  0  0  0
  5 15  1  0  0  0  0
  6 12  1  0  0  0  0
  6 16  1  0  0  0  0
  6 17  1  0  0  0  0
  7  9  1  0  0  0  0
  7 10  2  0  0  0  0
  8  9  2  0  0  0  0
 10 11  1  0  0  0  0
 11 19  1  0  0  0  0
 12 18  1  0  0  0  0
 12 21  2  0  0  0  0
 13 16  1  0  0  0  0
 14 17  1  0  0  0  0
 15 20  1  0  0  0  0
 18 23  2  0  0  0  0
 18 26  1  0  0  0  0
 19 27  1  0  0  0  0
 20 25  2  0  0  0  0
 21 22  1  0  0  0  0
 22 24  2  0  0  0  0
 23 24  1  0  0  0  0
 25 29  1  0  0  0  0
 28 29  2  0  0  0  0
M  END
> <PUBCHEM_COMPOUND_ID_TYPE>
0

> <PUBCHEM_TOTAL_CHARGE>
0

> <PUBCHEM_SUBSTANCE_ID>
848955

> <PUBCHEM_SUBSTANCE_VERSION>
6

> <PUBCHEM_EXT_DATASOURCE_NAME>
MLSMR

> <PUBCHEM_EXT_DATASOURCE_REGID>
MLS000070911

> <PUBCHEM_SUBSTANCE_COMMENT>
http://mlsmr.evotec.com/MLSMR_HomePage/pdf/pubchem_reference.pdf
MLSMR_SAMPLE_SUPPLIER: Asinex Ltd.
MLSMR_SUPPLIER_STRUCTURE_ID: ASN 05557268
MLSMR_COMPOUND_CLASS: DC
SALT: 1 hydrogen chloride

> <PUBCHEM_SUBSTANCE_SYNONYM>
1-(5-Chloro-2-methyl-phenyl)-4-[1-(1-furan-2-ylmethyl-1H-tetrazol-5-yl)-propyl]-piperazine
MLS000070911
SMR000005001

> <PUBCHEM_XREF_EXT_ID>
MLS000070911

> <PUBCHEM_EXT_DATASOURCE_URL>
http://mlsmr.evotec.com/MLSMR_HomePage/

> <PUBCHEM_CID_ASSOCIATIONS>
6603102  1
313  2
651418  2

> <PUBCHEM_COORDINATE_TYPE>
1
3

> <PUBCHEM_BONDANNOTATIONS>
11  19  3

$$$$
849022
  -OEChem-12251501512D

 22 24  0     0  0  0  0  0  0999 V2000
    1.7138    1.2033    0.0000 O   0  0  0  0  0  0  0  0  0  0  0  0
    3.7889    0.0269    0.0000 O   0  0  0  0  0  0  0  0  0  0  0  0
    3.1360   -5.4774    0.0000 O   0  0  0  0  0  0  0  0  0  0  0  0
    1.7138   -1.2033    0.0000 N   0  0  0  0  0  0  0  0  0  0  0  0
    0.2917   -0.7475    0.0000 C   0  0  0  0  0  0  0  0  0  0  0  0
    0.2917    0.7475    0.0000 C   0  0  0  0  0  0  0  0  0  0  0  0
    2.5889    0.0182    0.0000 C   0  0  0  0  0  0  0  0  0  0  0  0
    2.1855   -2.6254    0.0000 C   0  0  0  0  0  0  0  0  0  0  0  0
   -1.0028   -1.5132    0.0000 C   0  0  0  0  0  0  0  0  0  0  0  0
    3.6552   -2.9294    0.0000 C   0  0  0  0  0  0  0  0  0  0  0  0
   -1.0028    1.5132    0.0000 C   0  0  0  0  0  0  0  0  0  0  0  0
   -2.3155   -0.7475    0.0000 C   0  0  0  0  0  0  0  0  0  0  0  0
    4.1295   -4.3524    0.0000 C   0  0  0  0  0  0  0  0  0  0  0  0
   -2.3155    0.7475    0.0000 C   0  0  0  0  0  0  0  0  0  0  0  0
    4.6506   -1.8071    0.0000 C   0  0  0  0  0  0  0  0  0  0  0  0
    5.5991   -4.6533    0.0000 C   0  0  0  0  0  0  0  0  0  0  0  0
    6.1201   -2.1080    0.0000 C   0  0  0  0  0  0  0  0  0  0  0  0
   -3.3560   -1.3452    0.0000 C   0  0  0  0  0  0  0  0  0  0  0  0
    6.5944   -3.5310    0.0000 C   0  0  0  0  0  0  0  0  0  0  0  0
    3.6126   -6.9005    0.0000 C   0  0  0  0  0  0  0  0  0  0  0  0
    2.6191   -8.0254    0.0000 C   0  0  0  0  0  0  0  0  0  0  0  0
    3.0002   -9.1633    0.0000 C   0  0  0  0  0  0  0  0  0  0  0  0
  1  6  1  0  0  0  0
  1  7  1  0  0  0  0
  2  7  2  0  0  0  0
  3 13  1  0  0  0  0
  3 20  1  0  0  0  0
  4  5  1  0  0  0  0
  4  7  1  0  0  0  0
  4  8  1  0  0  0  0
  5  6  1  0  0  0  0
  5  9  2  0  0  0  0
  6 11  2  0  0  0  0
  8 10  1  0  0  0  0
  9 12  1  0  0  0  0
 10 13  1  0  0  0  0
 10 15  2  0  0  0  0
 11 14  1  0  0  0  0
 12 14  2  0  0  0  0
 12 18  1  0  0  0  0
 13 16  2  0  0  0  0
 15 17  1  0  0  0  0
 16 19  1  0  0  0  0
 17 19  2  0  0  0  0
 20 21  1  0  0  0  0
 21 22  1  0  0  0  0
M  END
> <PUBCHEM_COMPOUND_ID_TYPE>
0

> <PUBCHEM_TOTAL_CHARGE>
0

> <PUBCHEM_SUBSTANCE_ID>
849022

> <PUBCHEM_SUBSTANCE_VERSION>
5

> <PUBCHEM_EXT_DATASOURCE_NAME>
MLSMR

> <PUBCHEM_EXT_DATASOURCE_REGID>
MLS000035050

> <PUBCHEM_SUBSTANCE_COMMENT>
http://mlsmr.evotec.com/MLSMR_HomePage/pdf/pubchem_reference.pdf
MLSMR_SAMPLE_SUPPLIER: Asinex Ltd.
MLSMR_SUPPLIER_STRUCTURE_ID: BAS 07567005
MLSMR_COMPOUND_CLASS: DC

> <PUBCHEM_SUBSTANCE_SYNONYM>
5-Methyl-3-(2-propoxy-benzyl)-3H-benzooxazol-2-one
MLS000035050
SMR000014666

> <PUBCHEM_XREF_EXT_ID>
MLS000035050

> <PUBCHEM_EXT_DATASOURCE_URL>
http://mlsmr.evotec.com/MLSMR_HomePage/

> <PUBCHEM_CID_ASSOCIATIONS>
651488  1

> <PUBCHEM_COORDINATE_TYPE>
1
3

$$$$
849046
  -OEChem-12251501512D

 16 16  0     0  0  0  0  0  0999 V2000
    0.0000    2.7000    0.0000 O   0  0  0  0  0  0  0  0  0  0  0  0
   -2.3383   -1.3500    0.0000 O   0  0  0  0  0  0  0  0  0  0  0  0
   -1.2990    0.7500    0.0000 C   0  0  0  0  0  0  0  0  0  0  0  0
    0.0000    1.5000    0.0000 C   0  0  0  0  0  0  0  0  0  0  0  0
   -1.2990   -0.7500    0.0000 C   0  0  0  0  0  0  0  0  0  0  0  0
    1.2990   -0.7500    0.0000 C   0  0  0  0  0  0  0  0  0  0  0  0
    1.2990    0.7500    0.0000 C   0  0  0  0  0  0  0  0  0  0  0  0
    0.0000   -1.5000    0.0000 C   0  0  0  0  0  0  0  0  0  0  0  0
   -2.6003    1.4977    0.0000 C   0  0  0  0  0  0  0  0  0  0  0  0
    2.5973   -1.5031    0.0000 C   0  0  0  0  0  0  0  0  0  0  0  0
   -3.8990    0.7455    0.0000 C   0  0  0  0  0  0  0  0  0  0  0  0
    2.5951   -3.0039    0.0000 C   0  0  0  0  0  0  0  0  0  0  0  0
   -5.2003    1.4932    0.0000 C   0  0  0  0  0  0  0  0  0  0  0  0
    3.8933   -3.7570    0.0000 C   0  0  0  0  0  0  0  0  0  0  0  0
   -6.2387    0.8917    0.0000 C   0  0  0  0  0  0  0  0  0  0  0  0
    3.8916   -4.9570    0.0000 C   0  0  0  0  0  0  0  0  0  0  0  0
  1  4  1  0  0  0  0
  2  5  1  0  0  0  0
  3  4  2  0  0  0  0
  3  5  1  0  0  0  0
  3  9  1  0  0  0  0
  4  7  1  0  0  0  0
  5  8  2  0  0  0  0
  6  7  2  0  0  0  0
  6  8  1  0  0  0  0
  6 10  1  0  0  0  0
  9 11  1  0  0  0  0
 10 12  1  0  0  0  0
 11 13  1  0  0  0  0
 12 14  1  0  0  0  0
 13 15  1  0  0  0  0
 14 16  1  0  0  0  0
M  END
> <PUBCHEM_COMPOUND_ID_TYPE>
0

> <PUBCHEM_TOTAL_CHARGE>
0

> <PUBCHEM_SUBSTANCE_ID>
849046

> <PUBCHEM_SUBSTANCE_VERSION>
5

> <PUBCHEM_EXT_DATASOURCE_NAME>
MLSMR

> <PUBCHEM_EXT_DATASOURCE_REGID>
MLS000030857

> <PUBCHEM_SUBSTANCE_COMMENT>
http://mlsmr.evotec.com/MLSMR_HomePage/pdf/pubchem_reference.pdf
MLSMR_SAMPLE_SUPPLIER: Asinex Ltd.
MLSMR_SUPPLIER_STRUCTURE_ID: BAS 00529455
MLSMR_COMPOUND_CLASS: DC

> <PUBCHEM_SUBSTANCE_SYNONYM>
2,5-Dibutyl-benzene-1,3-diol
MLS000030857
SMR000009083

> <PUBCHEM_XREF_EXT_ID>
MLS000030857

> <PUBCHEM_EXT_DATASOURCE_URL>
http://mlsmr.evotec.com/MLSMR_HomePage/

> <PUBCHEM_CID_ASSOCIATIONS>
651512  1

> <PUBCHEM_COORDINATE_TYPE>
1
3

$$$$
849338
  -OEChem-12251501512D

 28 31  0     0  0  0  0  0  0999 V2000
   -3.9492    0.8772    0.0000 O   0  0  0  0  0  0  0  0  0  0  0  0
   -0.4820    3.6032    0.0000 O   0  0  0  0  0  0  0  0  0  0  0  0
    2.5973   -1.5031    0.0000 O   0  0  0  0  0  0  0  0  0  0  0  0
   -1.9268    5.4485    0.0000 N   0  0  0  0  0  0  0  0  0  0  0  0
   -4.2067    3.2905    0.0000 N   0  0  0  0  0  0  0  0  0  0  0  0
   -2.5347    8.3898    0.0000 N   0  0  0  0  0  0  0  0  0  0  0  0
   -2.7390    2.9810    0.0000 C   0  0  0  0  0  0  0  0  0  0  0  0
   -2.5987    1.5004    0.0000 C   0  0  0  0  0  0  0  0  0  0  0  0
   -1.6216    3.9790    0.0000 C   0  0  0  0  0  0  0  0  0  0  0  0
   -1.2990    0.7500    0.0000 C   0  0  0  0  0  0  0  0  0  0  0  0
   -0.8074    6.4482    0.0000 C   0  0  0  0  0  0  0  0  0  0  0  0
   -1.1103    7.9174    0.0000 C   0  0  0  0  0  0  0  0  0  0  0  0
   -4.9546    1.9903    0.0000 C   0  0  0  0  0  0  0  0  0  0  0  0
    0.0000    1.5000    0.0000 C   0  0  0  0  0  0  0  0  0  0  0  0
   -1.2990   -0.7500    0.0000 C   0  0  0  0  0  0  0  0  0  0  0  0
    0.6164    5.9761    0.0000 C   0  0  0  0  0  0  0  0  0  0  0  0
    0.0105    8.9143    0.0000 C   0  0  0  0  0  0  0  0  0  0  0  0
    1.2990   -0.7500    0.0000 C   0  0  0  0  0  0  0  0  0  0  0  0
    1.2990    0.7500    0.0000 C   0  0  0  0  0  0  0  0  0  0  0  0
    0.0000   -1.5000    0.0000 C   0  0  0  0  0  0  0  0  0  0  0  0
   -3.6572    7.3948    0.0000 C   0  0  0  0  0  0  0  0  0  0  0  0
   -2.8354    9.8594    0.0000 C   0  0  0  0  0  0  0  0  0  0  0  0
    1.7372    6.9730    0.0000 C   0  0  0  0  0  0  0  0  0  0  0  0
    1.4343    8.4421    0.0000 C   0  0  0  0  0  0  0  0  0  0  0  0
   -5.0802    7.8692    0.0000 C   0  0  0  0  0  0  0  0  0  0  0  0
   -4.2584   10.3339    0.0000 C   0  0  0  0  0  0  0  0  0  0  0  0
   -5.3808    9.3388    0.0000 C   0  0  0  0  0  0  0  0  0  0  0  0
    2.5956   -2.7031    0.0000 C   0  0  0  0  0  0  0  0  0  0  0  0
  1  8  1  0  0  0  0
  1 13  1  0  0  0  0
  2  9  2  0  0  0  0
  3 18  1  0  0  0  0
  3 28  1  0  0  0  0
  4  9  1  0  0  0  0
  4 11  1  0  0  0  0
  5  7  1  0  0  0  0
  5 13  2  0  0  0  0
  6 12  1  0  0  0  0
  6 21  1  0  0  0  0
  6 22  1  0  0  0  0
  7  8  2  0  0  0  0
  7  9  1  0  0  0  0
  8 10  1  0  0  0  0
 10 14  2  0  0  0  0
 10 15  1  0  0  0  0
 11 12  1  0  0  0  0
 11 16  2  0  0  0  0
 12 17  2  0  0  0  0
 14 19  1  0  0  0  0
 15 20  2  0  0  0  0
 16 23  1  0  0  0  0
 17 24  1  0  0  0  0
 18 19  2  0  0  0  0
 18 20  1  0  0  0  0
 21 25  1  0  0  0  0
 22 26  1  0  0  0  0
 23 24  2  0  0  0  0
 25 27  1  0  0  0  0
 26 27  1  0  0  0  0
M  END
> <PUBCHEM_COMPOUND_ID_TYPE>
0

> <PUBCHEM_TOTAL_CHARGE>
0

> <PUBCHEM_SUBSTANCE_ID>
849338

> <PUBCHEM_SUBSTANCE_VERSION>
5

> <PUBCHEM_EXT_DATASOURCE_NAME>
MLSMR

> <PUBCHEM_EXT_DATASOURCE_REGID>
MLS000068083

> <PUBCHEM_SUBSTANCE_COMMENT>
http://mlsmr.evotec.com/MLSMR_HomePage/pdf/pubchem_reference.pdf
MLSMR_SAMPLE_SUPPLIER: Asinex Ltd.
MLSMR_SUPPLIER_STRUCTURE_ID: ASN 10401614
MLSMR_COMPOUND_CLASS: DC

> <PUBCHEM_SUBSTANCE_SYNONYM>
5-(4-Methoxy-phenyl)-oxazole-4-carboxylic acid (2-piperidin-1-yl-phenyl)-amide
MLS000068083
SMR000000948

> <PUBCHEM_XREF_EXT_ID>
MLS000068083

> <PUBCHEM_EXT_DATASOURCE_URL>
http://mlsmr.evotec.com/MLSMR_HomePage/

> <PUBCHEM_CID_ASSOCIATIONS>
651827  1

> <PUBCHEM_COORDINATE_TYPE>
1
3

$$$$
849489
  -OEChem-12251501512D

 29 33  0     1  0  0  0  0  0999 V2000
   -0.9971    3.0138    0.0000 S   0  0  0  0  0  0  0  0  0  0  0  0
   -1.2461    5.8665    0.0000 O   0  0  0  0  0  0  0  0  0  0  0  0
    1.7138   -1.2033    0.0000 N   0  0  0  0  0  0  0  0  0  0  0  0
   -1.0028   -1.5132    0.0000 N   0  0  0  0  0  0  0  0  0  0  0  0
   -2.3155    0.7475    0.0000 N   0  0  0  0  0  0  0  0  0  0  0  0
    2.5889    0.0182    0.0000 N   0  0  0  0  0  0  0  0  0  0  0  0
   -3.5842    6.0270    0.0000 N   0  0  0  0  0  0  0  0  0  0  0  0
    0.2917   -0.7475    0.0000 C   0  0  0  0  0  0  0  0  0  0  0  0
    0.2917    0.7475    0.0000 C   0  0  0  0  0  0  0  0  0  0  0  0
   -1.0028    1.5132    0.0000 C   0  0  0  0  0  0  0  0  0  0  0  0
   -2.3155   -0.7475    0.0000 C   0  0  0  0  0  0  0  0  0  0  0  0
   -3.6168   -1.4950    0.0000 C   0  0  0  0  0  0  0  0  0  0  0  0
    1.7138    1.2033    0.0000 C   0  0  0  0  0  0  0  0  0  0  0  0
    2.1852   -2.6281    0.0000 C   0  0  0  0  0  0  0  0  0  0  0  0
   -4.2902   -2.7471    0.0000 C   0  0  0  0  0  0  0  0  0  0  0  0
   -5.0376   -1.4466    0.0000 C   0  0  0  0  0  0  0  0  0  0  0  0
    1.2781   -3.8165    0.0000 C   0  0  0  0  0  0  0  0  0  0  0  0
    3.6753   -2.8147    0.0000 C   0  0  0  0  0  0  0  0  0  0  0  0
   -2.2935    3.7700    0.0000 C   0  0  0  0  0  0  0  0  0  0  0  0
   -2.2878    5.2708    0.0000 C   0  0  0  0  0  0  0  0  0  0  0  0
    1.8565   -5.2005    0.0000 C   0  0  0  0  0  0  0  0  0  0  0  0
    4.2537   -4.1987    0.0000 C   0  0  0  0  0  0  0  0  0  0  0  0
   -3.5807    7.5270    0.0000 C   0  0  3  0  0  0  0  0  0  0  0  0
    3.3443   -5.3916    0.0000 C   0  0  0  0  0  0  0  0  0  0  0  0
   -4.8851    5.2801    0.0000 C   0  0  0  0  0  0  0  0  0  0  0  0
   -4.8779    8.2801    0.0000 C   0  0  0  0  0  0  0  0  0  0  0  0
   -6.1824    6.0333    0.0000 C   0  0  0  0  0  0  0  0  0  0  0  0
   -6.1787    7.5332    0.0000 C   0  0  0  0  0  0  0  0  0  0  0  0
   -2.5400    8.1245    0.0000 C   0  0  0  0  0  0  0  0  0  0  0  0
  1 10  1  0  0  0  0
  1 19  1  0  0  0  0
  2 20  2  0  0  0  0
  3  6  1  0  0  0  0
  3  8  1  0  0  0  0
  3 14  1  0  0  0  0
  4  8  1  0  0  0  0
  4 11  2  0  0  0  0
  5 10  2  0  0  0  0
  5 11  1  0  0  0  0
  6 13  2  0  0  0  0
  7 20  1  0  0  0  0
  7 23  1  0  0  0  0
  7 25  1  0  0  0  0
  8  9  2  0  0  0  0
  9 10  1  0  0  0  0
  9 13  1  0  0  0  0
 11 12  1  0  0  0  0
 12 15  1  0  0  0  0
 12 16  1  0  0  0  0
 14 17  2  0  0  0  0
 14 18  1  0  0  0  0
 15 16  1  0  0  0  0
 17 21  1  0  0  0  0
 18 22  2  0  0  0  0
 19 20  1  0  0  0  0
 21 24  2  0  0  0  0
 22 24  1  0  0  0  0
 23 26  1  0  0  0  0
 23 29  1  0  0  0  0
 25 27  1  0  0  0  0
 26 28  1  0  0  0  0
 27 28  1  0  0  0  0
M  END
> <PUBCHEM_COMPOUND_ID_TYPE>
0

> <PUBCHEM_TOTAL_CHARGE>
0

> <PUBCHEM_SUBSTANCE_ID>
849489

> <PUBCHEM_SUBSTANCE_VERSION>
5

> <PUBCHEM_EXT_DATASOURCE_NAME>
MLSMR

> <PUBCHEM_EXT_DATASOURCE_REGID>
MLS000074982

> <PUBCHEM_SUBSTANCE_COMMENT>
http://mlsmr.evotec.com/MLSMR_HomePage/pdf/pubchem_reference.pdf
MLSMR_SAMPLE_SUPPLIER: Asinex Ltd.
MLSMR_SUPPLIER_STRUCTURE_ID: ASN 07854787
MLSMR_COMPOUND_CLASS: DC

> <PUBCHEM_SUBSTANCE_SYNONYM>
2-(6-Cyclopropyl-1-phenyl-1H-pyrazolo[3,4-d]pyrimidin-4-ylsulfanyl)-1-(2-methyl-piperidin-1-yl)-ethanone
MLS000074982
SMR000008168

> <PUBCHEM_XREF_EXT_ID>
MLS000074982

> <PUBCHEM_EXT_DATASOURCE_URL>
http://mlsmr.evotec.com/MLSMR_HomePage/

> <PUBCHEM_CID_ASSOCIATIONS>
651983  1

> <PUBCHEM_COORDINATE_TYPE>
1
3

> <PUBCHEM_BONDANNOTATIONS>
23  29  3

$$$$
849552
  -OEChem-12251501512D

 31 34  0     0  0  0  0  0  0999 V2000
   10.1272    0.3533    0.0000 Cl  0  0  0  0  0  0  0  0  0  0  0  0
   -1.2990    0.7500    0.0000 N   0  0  0  0  0  0  0  0  0  0  0  0
    3.8056   -3.8679    0.0000 N   0  0  0  0  0  0  0  0  0  0  0  0
    1.2990   -0.7500    0.0000 N   0  0  0  0  0  0  0  0  0  0  0  0
    3.3372   -5.2929    0.0000 N   0  0  0  0  0  0  0  0  0  0  0  0
    1.3786   -3.8595    0.0000 N   0  0  0  0  0  0  0  0  0  0  0  0
    1.8372   -5.2877    0.0000 N   0  0  0  0  0  0  0  0  0  0  0  0
   -2.5998    1.4986    0.0000 C   0  0  0  0  0  0  0  0  0  0  0  0
    2.5951   -3.0039    0.0000 C   0  0  0  0  0  0  0  0  0  0  0  0
   -3.8983    0.7460    0.0000 C   0  0  0  0  0  0  0  0  0  0  0  0
   -2.6013    2.9994    0.0000 C   0  0  0  0  0  0  0  0  0  0  0  0
    5.2318   -3.4007    0.0000 C   0  0  0  0  0  0  0  0  0  0  0  0
    2.5973   -1.5031    0.0000 C   0  0  0  0  0  0  0  0  0  0  0  0
    0.0000    1.5000    0.0000 C   0  0  0  0  0  0  0  0  0  0  0  0
   -1.2990   -0.7500    0.0000 C   0  0  0  0  0  0  0  0  0  0  0  0
    1.2990    0.7500    0.0000 C   0  0  0  0  0  0  0  0  0  0  0  0
    0.0000   -1.5000    0.0000 C   0  0  0  0  0  0  0  0  0  0  0  0
   -3.8989   -0.7540    0.0000 C   0  0  0  0  0  0  0  0  0  0  0  0
   -1.3046    3.7535    0.0000 C   0  0  0  0  0  0  0  0  0  0  0  0
   -5.1971    1.4965    0.0000 C   0  0  0  0  0  0  0  0  0  0  0  0
   -3.9027    3.7455    0.0000 C   0  0  0  0  0  0  0  0  0  0  0  0
    5.7843   -2.0253    0.0000 C   0  0  0  0  0  0  0  0  0  0  0  0
    6.3470   -4.3862    0.0000 C   0  0  0  0  0  0  0  0  0  0  0  0
    7.2795   -2.1454    0.0000 C   0  0  0  0  0  0  0  0  0  0  0  0
    7.6272   -3.6045    0.0000 C   0  0  0  0  0  0  0  0  0  0  0  0
   -5.1982   -1.5035    0.0000 C   0  0  0  0  0  0  0  0  0  0  0  0
   -1.3092    5.2535    0.0000 C   0  0  0  0  0  0  0  0  0  0  0  0
   -6.4964    0.7470    0.0000 C   0  0  0  0  0  0  0  0  0  0  0  0
   -3.9073    5.2455    0.0000 C   0  0  0  0  0  0  0  0  0  0  0  0
   -6.4970   -0.7530    0.0000 C   0  0  0  0  0  0  0  0  0  0  0  0
   -2.6105    5.9995    0.0000 C   0  0  0  0  0  0  0  0  0  0  0  0
  2  8  1  0  0  0  0
  2 14  1  0  0  0  0
  2 15  1  0  0  0  0
  3  5  1  0  0  0  0
  3  9  1  0  0  0  0
  3 12  1  0  0  0  0
  4 13  1  0  0  0  0
  4 16  1  0  0  0  0
  4 17  1  0  0  0  0
  5  7  2  0  0  0  0
  6  7  1  0  0  0  0
  6  9  2  0  0  0  0
  8 10  1  0  0  0  0
  8 11  1  0  0  0  0
  9 13  1  0  0  0  0
 10 18  2  0  0  0  0
 10 20  1  0  0  0  0
 11 19  2  0  0  0  0
 11 21  1  0  0  0  0
 12 22  1  0  0  0  0
 12 23  1  0  0  0  0
 14 16  1  0  0  0  0
 15 17  1  0  0  0  0
 18 26  1  0  0  0  0
 19 27  1  0  0  0  0
 20 28  2  0  0  0  0
 21 29  2  0  0  0  0
 22 24  1  0  0  0  0
 23 25  1  0  0  0  0
 24 25  1  0  0  0  0
 26 30  2  0  0  0  0
 27 31  2  0  0  0  0
 28 30  1  0  0  0  0
 29 31  1  0  0  0  0
M  END
> <PUBCHEM_COMPOUND_ID_TYPE>
0

> <PUBCHEM_TOTAL_CHARGE>
0

> <PUBCHEM_SUBSTANCE_ID>
849552

> <PUBCHEM_SUBSTANCE_VERSION>
6

> <PUBCHEM_EXT_DATASOURCE_NAME>
MLSMR

> <PUBCHEM_EXT_DATASOURCE_REGID>
MLS000070755

> <PUBCHEM_SUBSTANCE_COMMENT>
http://mlsmr.evotec.com/MLSMR_HomePage/pdf/pubchem_reference.pdf
MLSMR_SAMPLE_SUPPLIER: Asinex Ltd.
MLSMR_SUPPLIER_STRUCTURE_ID: ASN 05551514
MLSMR_COMPOUND_CLASS: DC
SALT: 1 hydrogen chloride

> <PUBCHEM_SUBSTANCE_SYNONYM>
1-Benzhydryl-4-(1-cyclopentyl-1H-tetrazol-5-ylmethyl)-piperazine
MLS000070755
SMR000004854

> <PUBCHEM_XREF_EXT_ID>
MLS000070755

> <PUBCHEM_EXT_DATASOURCE_URL>
http://mlsmr.evotec.com/MLSMR_HomePage/

> <PUBCHEM_CID_ASSOCIATIONS>
6603048  1
313  2
652046  2

> <PUBCHEM_COORDINATE_TYPE>
1
3

$$$$
849656
  -OEChem-12251501512D

 21 23  0     1  0  0  0  0  0999 V2000
   -3.6187    1.4919    0.0000 S   0  0  0  0  0  0  0  0  0  0  0  0
   -1.0028    1.5132    0.0000 N   0  0  0  0  0  0  0  0  0  0  0  0
   -4.6635   -2.0821    0.0000 N   0  0  0  0  0  0  0  0  0  0  0  0
   -5.9721    4.3320    0.0000 N   0  0  0  0  0  0  0  0  0  0  0  0
   -1.0028   -1.5132    0.0000 C   0  0  0  0  0  0  0  0  0  0  0  0
    0.2917   -0.7475    0.0000 C   0  0  0  0  0  0  0  0  0  0  0  0
   -2.3155   -0.7475    0.0000 C   0  0  0  0  0  0  0  0  0  0  0  0
    0.2917    0.7475    0.0000 C   0  0  0  0  0  0  0  0  0  0  0  0
   -2.3155    0.7475    0.0000 C   0  0  0  0  0  0  0  0  0  0  0  0
   -0.9982   -3.0140    0.0000 C   0  0  3  0  0  0  0  0  0  0  0  0
    1.7138   -1.2033    0.0000 C   0  0  0  0  0  0  0  0  0  0  0  0
    1.7138    1.2033    0.0000 C   0  0  0  0  0  0  0  0  0  0  0  0
   -3.6202   -1.4892    0.0000 C   0  0  0  0  0  0  0  0  0  0  0  0
    2.5889    0.0182    0.0000 C   0  0  0  0  0  0  0  0  0  0  0  0
    0.3086   -3.7509    0.0000 C   0  0  0  0  0  0  0  0  0  0  0  0
   -2.2894   -3.7767    0.0000 C   0  0  0  0  0  0  0  0  0  0  0  0
    0.3235   -5.2508    0.0000 C   0  0  0  0  0  0  0  0  0  0  0  0
   -2.2745   -5.2767    0.0000 C   0  0  0  0  0  0  0  0  0  0  0  0
   -3.6267    2.9927    0.0000 C   0  0  0  0  0  0  0  0  0  0  0  0
   -0.9680   -6.0137    0.0000 C   0  0  0  0  0  0  0  0  0  0  0  0
   -4.9300    3.7369    0.0000 C   0  0  0  0  0  0  0  0  0  0  0  0
  1  9  1  0  0  0  0
  1 19  1  0  0  0  0
  2  8  1  0  0  0  0
  2  9  2  0  0  0  0
  3 13  3  0  0  0  0
  4 21  3  0  0  0  0
  5  6  1  0  0  0  0
  5  7  2  0  0  0  0
  5 10  1  0  0  0  0
  6  8  2  0  0  0  0
  6 11  1  0  0  0  0
  7  9  1  0  0  0  0
  7 13  1  0  0  0  0
  8 12  1  0  0  0  0
 10 15  1  0  0  0  0
 10 16  1  0  0  0  0
 11 14  1  0  0  0  0
 12 14  1  0  0  0  0
 15 17  1  0  0  0  0
 16 18  1  0  0  0  0
 17 20  2  0  0  0  0
 18 20  1  0  0  0  0
 19 21  1  0  0  0  0
M  END
> <PUBCHEM_COMPOUND_ID_TYPE>
0

> <PUBCHEM_TOTAL_CHARGE>
0

> <PUBCHEM_SUBSTANCE_ID>
849656

> <PUBCHEM_SUBSTANCE_VERSION>
5

> <PUBCHEM_EXT_DATASOURCE_NAME>
MLSMR

> <PUBCHEM_EXT_DATASOURCE_REGID>
MLS000070250

> <PUBCHEM_SUBSTANCE_COMMENT>
http://mlsmr.evotec.com/MLSMR_HomePage/pdf/pubchem_reference.pdf
MLSMR_SAMPLE_SUPPLIER: Asinex Ltd.
MLSMR_SUPPLIER_STRUCTURE_ID: BAS 01369750
MLSMR_COMPOUND_CLASS: DC

> <PUBCHEM_SUBSTANCE_SYNONYM>
2-Cyanomethylsulfanyl-4-cyclohex-3-enyl-6,7-dihydro-5H-[1]pyrindine-3-carbonitrile
MLS000070250
SMR000010454

> <PUBCHEM_XREF_EXT_ID>
MLS000070250

> <PUBCHEM_EXT_DATASOURCE_URL>
http://mlsmr.evotec.com/MLSMR_HomePage/

> <PUBCHEM_CID_ASSOCIATIONS>
652153  1

> <PUBCHEM_COORDINATE_TYPE>
1
3

> <PUBCHEM_BONDANNOTATIONS>
10  5  3

$$$$
849809
  -OEChem-12251501512D

 29 32  0     1  0  0  0  0  0999 V2000
    4.0381    0.8288    0.0000 N   0  0  0  0  0  0  0  0  0  0  0  0
    1.2785    2.2729    0.0000 N   0  0  3  0  0  0  0  0  0  0  0  0
    5.2193    2.9491    0.0000 N   0  0  0  0  0  0  0  0  0  0  0  0
    5.5100    0.5395    0.0000 N   0  0  0  0  0  0  0  0  0  0  0  0
    6.2400    1.8499    0.0000 N   0  0  0  0  0  0  0  0  0  0  0  0
    2.4794   10.2417    0.0000 N   0  0  0  0  0  0  0  0  0  0  0  0
    2.5680    3.0405    0.0000 C   0  0  3  0  0  0  0  0  0  0  0  0
    3.8776    2.3074    0.0000 C   0  0  0  0  0  0  0  0  0  0  0  0
    0.0000    0.0000    0.0000 C   0  0  0  0  0  0  0  0  0  0  0  0
    2.5471    4.5412    0.0000 C   0  0  0  0  0  0  0  0  0  0  0  0
    2.9325   -0.1821    0.0000 C   0  0  0  0  0  0  0  0  0  0  0  0
    1.2785    0.7306    0.0000 C   0  0  0  0  0  0  0  0  0  0  0  0
    0.0000    3.0035    0.0000 C   0  0  0  0  0  0  0  0  0  0  0  0
   -1.2988    0.7306    0.0000 C   0  0  0  0  0  0  0  0  0  0  0  0
    1.2392    5.2758    0.0000 C   0  0  0  0  0  0  0  0  0  0  0  0
    3.8371    5.3066    0.0000 C   0  0  0  0  0  0  0  0  0  0  0  0
   -1.2988   -0.7509    0.0000 C   0  0  0  0  0  0  0  0  0  0  0  0
    1.2785   -0.7509    0.0000 C   0  0  0  0  0  0  0  0  0  0  0  0
   -1.2988    2.2729    0.0000 C   0  0  0  0  0  0  0  0  0  0  0  0
    3.1902   -1.3541    0.0000 C   0  0  0  0  0  0  0  0  0  0  0  0
    1.7886    0.1803    0.0000 C   0  0  0  0  0  0  0  0  0  0  0  0
    2.0465   -0.9914    0.0000 C   0  0  0  0  0  0  0  0  0  0  0  0
    1.2214    6.7757    0.0000 C   0  0  0  0  0  0  0  0  0  0  0  0
    3.8193    6.8065    0.0000 C   0  0  0  0  0  0  0  0  0  0  0  0
    2.5115    7.5410    0.0000 C   0  0  0  0  0  0  0  0  0  0  0  0
   -1.2988   -2.2526    0.0000 C   0  0  0  0  0  0  0  0  0  0  0  0
    1.2785   -2.2526    0.0000 C   0  0  0  0  0  0  0  0  0  0  0  0
    0.0000   -3.0238    0.0000 C   0  0  0  0  0  0  0  0  0  0  0  0
    2.4936    9.0418    0.0000 C   0  0  0  0  0  0  0  0  0  0  0  0
  1  4  1  0  0  0  0
  1  8  1  0  0  0  0
  1 11  1  0  0  0  0
  2  7  1  0  0  0  0
  2 12  1  0  0  0  0
  2 13  1  0  0  0  0
  3  5  1  0  0  0  0
  3  8  2  0  0  0  0
  4  5  2  0  0  0  0
  6 29  3  0  0  0  0
  7  8  1  0  0  0  0
  7 10  1  0  0  0  0
  9 12  1  0  0  0  0
  9 14  1  0  0  0  0
  9 17  1  0  0  0  0
  9 18  1  0  0  0  0
 10 15  2  0  0  0  0
 10 16  1  0  0  0  0
 11 20  1  0  0  0  0
 11 21  1  0  0  0  0
 11 22  1  0  0  0  0
 13 19  1  0  0  0  0
 14 19  1  0  0  0  0
 15 23  1  0  0  0  0
 16 24  2  0  0  0  0
 17 26  1  0  0  0  0
 18 27  1  0  0  0  0
 23 25  2  0  0  0  0
 24 25  1  0  0  0  0
 25 29  1  0  0  0  0
 26 28  1  0  0  0  0
 27 28  1  0  0  0  0
M  END
> <PUBCHEM_COMPOUND_ID_TYPE>
0

> <PUBCHEM_TOTAL_CHARGE>
0

> <PUBCHEM_SUBSTANCE_ID>
849809

> <PUBCHEM_SUBSTANCE_VERSION>
5

> <PUBCHEM_EXT_DATASOURCE_NAME>
MLSMR

> <PUBCHEM_EXT_DATASOURCE_REGID>
MLS000075691

> <PUBCHEM_SUBSTANCE_COMMENT>
http://mlsmr.evotec.com/MLSMR_HomePage/pdf/pubchem_reference.pdf
MLSMR_SAMPLE_SUPPLIER: Asinex Ltd.
MLSMR_SUPPLIER_STRUCTURE_ID: ASN 07881380
MLSMR_COMPOUND_CLASS: DC

> <PUBCHEM_SUBSTANCE_SYNONYM>
4-[(2-Aza-spiro[5.5]undec-2-yl)-(1-tert-butyl-1H-tetrazol-5-yl)-methyl]-benzonitrile
MLS000075691
SMR000008239

> <PUBCHEM_XREF_EXT_ID>
MLS000075691

> <PUBCHEM_EXT_DATASOURCE_URL>
http://mlsmr.evotec.com/MLSMR_HomePage/

> <PUBCHEM_CID_ASSOCIATIONS>
652320  1

> <PUBCHEM_COORDINATE_TYPE>
1
3

> <PUBCHEM_BONDANNOTATIONS>
7  8  3

$$$$
849890
  -OEChem-12251501512D

 24 26  0     0  0  0  0  0  0999 V2000
  -10.4139   -7.6278    0.0000 Cl  0  0  0  0  0  0  0  0  0  0  0  0
   -6.1106   -6.9172    0.0000 S   0  0  0  0  0  0  0  0  0  0  0  0
   -2.5972   -1.5031    0.0000 S   0  0  0  0  0  0  0  0  0  0  0  0
   -4.0312   -5.2379    0.0000 O   0  0  0  0  0  0  0  0  0  0  0  0
   -5.2447   -3.1360    0.0000 N   0  0  0  0  0  0  0  0  0  0  0  0
   -6.2484   -4.2507    0.0000 N   0  0  0  0  0  0  0  0  0  0  0  0
   -1.2990    0.7500    0.0000 N   0  0  0  0  0  0  0  0  0  0  0  0
    0.0000   -1.5000    0.0000 N   0  0  0  0  0  0  0  0  0  0  0  0
   -3.8933   -3.7570    0.0000 C   0  0  0  0  0  0  0  0  0  0  0  0
   -5.4984   -5.5497    0.0000 C   0  0  0  0  0  0  0  0  0  0  0  0
   -1.2990   -0.7500    0.0000 C   0  0  0  0  0  0  0  0  0  0  0  0
   -2.5951   -3.0039    0.0000 C   0  0  0  0  0  0  0  0  0  0  0  0
   -8.2167   -8.4417    0.0000 C   0  0  0  0  0  0  0  0  0  0  0  0
    0.0000    1.5000    0.0000 C   0  0  0  0  0  0  0  0  0  0  0  0
    1.2990   -0.7500    0.0000 C   0  0  0  0  0  0  0  0  0  0  0  0
   -7.6034   -7.0719    0.0000 C   0  0  0  0  0  0  0  0  0  0  0  0
   -9.7085   -8.5986    0.0000 C   0  0  0  0  0  0  0  0  0  0  0  0
    1.2990    0.7500    0.0000 C   0  0  0  0  0  0  0  0  0  0  0  0
   -7.3351   -9.6554    0.0000 C   0  0  0  0  0  0  0  0  0  0  0  0
  -10.3187   -9.9689    0.0000 C   0  0  0  0  0  0  0  0  0  0  0  0
   -7.9453  -11.0257    0.0000 C   0  0  0  0  0  0  0  0  0  0  0  0
   -9.4370  -11.1824    0.0000 C   0  0  0  0  0  0  0  0  0  0  0  0
    0.0000    2.7000    0.0000 C   0  0  0  0  0  0  0  0  0  0  0  0
    2.3383   -1.3500    0.0000 C   0  0  0  0  0  0  0  0  0  0  0  0
  1 17  1  0  0  0  0
  2 10  1  0  0  0  0
  2 16  1  0  0  0  0
  3 11  1  0  0  0  0
  3 12  1  0  0  0  0
  4  9  1  0  0  0  0
  4 10  1  0  0  0  0
  5  6  1  0  0  0  0
  5  9  2  0  0  0  0
  6 10  2  0  0  0  0
  7 11  1  0  0  0  0
  7 14  2  0  0  0  0
  8 11  2  0  0  0  0
  8 15  1  0  0  0  0
  9 12  1  0  0  0  0
 13 16  1  0  0  0  0
 13 17  1  0  0  0  0
 13 19  2  0  0  0  0
 14 18  1  0  0  0  0
 14 23  1  0  0  0  0
 15 18  2  0  0  0  0
 15 24  1  0  0  0  0
 17 20  2  0  0  0  0
 19 21  1  0  0  0  0
 20 22  1  0  0  0  0
 21 22  2  0  0  0  0
M  END
> <PUBCHEM_COMPOUND_ID_TYPE>
0

> <PUBCHEM_TOTAL_CHARGE>
0

> <PUBCHEM_SUBSTANCE_ID>
849890

> <PUBCHEM_SUBSTANCE_VERSION>
5

> <PUBCHEM_EXT_DATASOURCE_NAME>
MLSMR

> <PUBCHEM_EXT_DATASOURCE_REGID>
MLS000031130

> <PUBCHEM_SUBSTANCE_COMMENT>
http://mlsmr.evotec.com/MLSMR_HomePage/pdf/pubchem_reference.pdf
MLSMR_SAMPLE_SUPPLIER: Asinex Ltd.
MLSMR_SUPPLIER_STRUCTURE_ID: ASN 02323797
MLSMR_COMPOUND_CLASS: DC

> <PUBCHEM_SUBSTANCE_SYNONYM>
2-[5-(2-Chloro-benzylsulfanyl)-[1,3,4]oxadiazol-2-ylmethylsulfanyl]-4,6-dimethyl-pyrimidine
MLS000031130
SMR000001706

> <PUBCHEM_XREF_EXT_ID>
MLS000031130

> <PUBCHEM_EXT_DATASOURCE_URL>
http://mlsmr.evotec.com/MLSMR_HomePage/

> <PUBCHEM_CID_ASSOCIATIONS>
652398  1

> <PUBCHEM_COORDINATE_TYPE>
1
3

$$$$
849972
  -OEChem-12251501512D

 26 28  0     1  0  0  0  0  0999 V2000
   -2.3383    1.3500    0.0000 Cl  0  0  0  0  0  0  0  0  0  0  0  0
    0.0703   -6.1071    0.0000 O   0  0  0  0  0  0  0  0  0  0  0  0
    6.5454   -3.6363    0.0000 N   0  0  0  0  0  0  0  0  0  0  0  0
    7.5510   -2.5234    0.0000 N   0  0  0  0  0  0  0  0  0  0  0  0
    2.5951   -3.0039    0.0000 N   0  0  3  0  0  0  0  0  0  0  0  0
    5.3355   -1.5323    0.0000 N   0  0  0  0  0  0  0  0  0  0  0  0
    6.8033   -1.2230    0.0000 N   0  0  0  0  0  0  0  0  0  0  0  0
    5.1951   -3.0130    0.0000 C   0  0  0  0  0  0  0  0  0  0  0  0
    6.8431   -5.1046    0.0000 C   0  0  0  0  0  0  0  0  0  0  0  0
    3.8925   -3.7584    0.0000 C   0  0  0  0  0  0  0  0  0  0  0  0
    5.7189   -6.0990    0.0000 C   0  0  0  0  0  0  0  0  0  0  0  0
    2.5973   -1.5031    0.0000 C   0  0  0  0  0  0  0  0  0  0  0  0
    1.2925   -3.7494    0.0000 C   0  0  0  0  0  0  0  0  0  0  0  0
    7.9809   -5.4859    0.0000 C   0  0  0  0  0  0  0  0  0  0  0  0
    7.0820   -6.2806    0.0000 C   0  0  0  0  0  0  0  0  0  0  0  0
    1.2990   -0.7500    0.0000 C   0  0  0  0  0  0  0  0  0  0  0  0
    1.2859   -5.2502    0.0000 C   0  0  0  0  0  0  0  0  0  0  0  0
    1.2990    0.7500    0.0000 C   0  0  0  0  0  0  0  0  0  0  0  0
    0.0000   -1.5000    0.0000 C   0  0  0  0  0  0  0  0  0  0  0  0
    2.4974   -6.1129    0.0000 C   0  0  0  0  0  0  0  0  0  0  0  0
   -1.2990    0.7500    0.0000 C   0  0  0  0  0  0  0  0  0  0  0  0
    5.9573   -7.2751    0.0000 C   0  0  0  0  0  0  0  0  0  0  0  0
    0.0000    1.5000    0.0000 C   0  0  0  0  0  0  0  0  0  0  0  0
   -1.2990   -0.7500    0.0000 C   0  0  0  0  0  0  0  0  0  0  0  0
    0.5305   -7.5348    0.0000 C   0  0  0  0  0  0  0  0  0  0  0  0
    2.0305   -7.5384    0.0000 C   0  0  0  0  0  0  0  0  0  0  0  0
  1 21  1  0  0  0  0
  2 17  1  0  0  0  0
  2 25  1  0  0  0  0
  3  4  1  0  0  0  0
  3  8  1  0  0  0  0
  3  9  1  0  0  0  0
  4  7  2  0  0  0  0
  5 10  1  0  0  0  0
  5 12  1  0  0  0  0
  5 13  1  0  0  0  0
  6  7  1  0  0  0  0
  6  8  2  0  0  0  0
  8 10  1  0  0  0  0
  9 11  1  0  0  0  0
  9 14  1  0  0  0  0
  9 15  1  0  0  0  0
 11 22  1  0  0  0  0
 12 16  1  0  0  0  0
 13 17  1  0  0  0  0
 16 18  2  0  0  0  0
 16 19  1  0  0  0  0
 17 20  2  0  0  0  0
 18 23  1  0  0  0  0
 19 24  2  0  0  0  0
 20 26  1  0  0  0  0
 21 23  2  0  0  0  0
 21 24  1  0  0  0  0
 25 26  2  0  0  0  0
M  END
> <PUBCHEM_COMPOUND_ID_TYPE>
0

> <PUBCHEM_TOTAL_CHARGE>
0

> <PUBCHEM_SUBSTANCE_ID>
849972

> <PUBCHEM_SUBSTANCE_VERSION>
5

> <PUBCHEM_EXT_DATASOURCE_NAME>
MLSMR

> <PUBCHEM_EXT_DATASOURCE_REGID>
MLS000030323

> <PUBCHEM_SUBSTANCE_COMMENT>
http://mlsmr.evotec.com/MLSMR_HomePage/pdf/pubchem_reference.pdf
MLSMR_SAMPLE_SUPPLIER: Asinex Ltd.
MLSMR_SUPPLIER_STRUCTURE_ID: ASN 05089775
MLSMR_COMPOUND_CLASS: DC

> <PUBCHEM_SUBSTANCE_SYNONYM>
(4-Chloro-benzyl)-[1-(1,1-dimethyl-propyl)-1H-tetrazol-5-ylmethyl]-furan-2-ylmethyl-amine
MLS000030323
SMR000004012

> <PUBCHEM_XREF_EXT_ID>
MLS000030323

> <PUBCHEM_EXT_DATASOURCE_URL>
http://mlsmr.evotec.com/MLSMR_HomePage/

> <PUBCHEM_CID_ASSOCIATIONS>
652481  1

> <PUBCHEM_COORDINATE_TYPE>
1
3

$$$$
850142
  -OEChem-12251501512D

 28 30  0     1  0  0  0  0  0999 V2000
    6.5455   -3.6304    0.0000 N   0  0  0  0  0  0  0  0  0  0  0  0
    2.5951   -3.0039    0.0000 N   0  0  3  0  0  0  0  0  0  0  0  0
    5.3328   -1.5281    0.0000 N   0  0  0  0  0  0  0  0  0  0  0  0
    7.5496   -2.5161    0.0000 N   0  0  0  0  0  0  0  0  0  0  0  0
    6.8001   -1.2168    0.0000 N   0  0  0  0  0  0  0  0  0  0  0  0
    0.2407   -8.8457    0.0000 N   0  0  0  0  0  0  0  0  0  0  0  0
    5.1943   -3.0089    0.0000 C   0  0  0  0  0  0  0  0  0  0  0  0
    3.8933   -3.7570    0.0000 C   0  0  3  0  0  0  0  0  0  0  0  0
    3.8912   -5.2578    0.0000 C   0  0  0  0  0  0  0  0  0  0  0  0
    6.8452   -5.0983    0.0000 C   0  0  0  0  0  0  0  0  0  0  0  0
    2.5895   -6.0034    0.0000 C   0  0  0  0  0  0  0  0  0  0  0  0
    5.1876   -6.0124    0.0000 C   0  0  0  0  0  0  0  0  0  0  0  0
    2.5973   -1.5031    0.0000 C   0  0  0  0  0  0  0  0  0  0  0  0
    2.5844   -7.5034    0.0000 C   0  0  0  0  0  0  0  0  0  0  0  0
    1.2925   -3.7494    0.0000 C   0  0  0  0  0  0  0  0  0  0  0  0
    1.2990   -0.7500    0.0000 C   0  0  0  0  0  0  0  0  0  0  0  0
    7.9832   -5.4791    0.0000 C   0  0  0  0  0  0  0  0  0  0  0  0
    5.9467   -5.8938    0.0000 C   0  0  0  0  0  0  0  0  0  0  0  0
    7.0846   -6.2742    0.0000 C   0  0  0  0  0  0  0  0  0  0  0  0
    5.1824   -7.5124    0.0000 C   0  0  0  0  0  0  0  0  0  0  0  0
    3.8808   -8.2579    0.0000 C   0  0  0  0  0  0  0  0  0  0  0  0
    1.2820   -8.2493    0.0000 C   0  0  0  0  0  0  0  0  0  0  0  0
    1.2990    0.7500    0.0000 C   0  0  0  0  0  0  0  0  0  0  0  0
    0.0000   -1.5000    0.0000 C   0  0  0  0  0  0  0  0  0  0  0  0
    0.2552   -3.1461    0.0000 C   0  0  0  0  0  0  0  0  0  0  0  0
    0.0000    1.5000    0.0000 C   0  0  0  0  0  0  0  0  0  0  0  0
   -1.2990   -0.7500    0.0000 C   0  0  0  0  0  0  0  0  0  0  0  0
   -1.2990    0.7500    0.0000 C   0  0  0  0  0  0  0  0  0  0  0  0
  1  4  1  0  0  0  0
  1  7  1  0  0  0  0
  1 10  1  0  0  0  0
  2  8  1  0  0  0  0
  2 13  1  0  0  0  0
  2 15  1  0  0  0  0
  3  5  1  0  0  0  0
  3  7  2  0  0  0  0
  4  5  2  0  0  0  0
  6 22  3  0  0  0  0
  7  8  1  0  0  0  0
  8  9  1  0  0  0  0
  9 11  1  0  0  0  0
  9 12  2  0  0  0  0
 10 17  1  0  0  0  0
 10 18  1  0  0  0  0
 10 19  1  0  0  0  0
 11 14  2  0  0  0  0
 12 20  1  0  0  0  0
 13 16  1  0  0  0  0
 14 21  1  0  0  0  0
 14 22  1  0  0  0  0
 15 25  1  0  0  0  0
 16 23  2  0  0  0  0
 16 24  1  0  0  0  0
 20 21  2  0  0  0  0
 23 26  1  0  0  0  0
 24 27  2  0  0  0  0
 26 28  2  0  0  0  0
 27 28  1  0  0  0  0
M  END
> <PUBCHEM_COMPOUND_ID_TYPE>
0

> <PUBCHEM_TOTAL_CHARGE>
0

> <PUBCHEM_SUBSTANCE_ID>
850142

> <PUBCHEM_SUBSTANCE_VERSION>
5

> <PUBCHEM_EXT_DATASOURCE_NAME>
MLSMR

> <PUBCHEM_EXT_DATASOURCE_REGID>
MLS000068348

> <PUBCHEM_SUBSTANCE_COMMENT>
http://mlsmr.evotec.com/MLSMR_HomePage/pdf/pubchem_reference.pdf
MLSMR_SAMPLE_SUPPLIER: Asinex Ltd.
MLSMR_SUPPLIER_STRUCTURE_ID: ASN 07880200
MLSMR_COMPOUND_CLASS: DC

> <PUBCHEM_SUBSTANCE_SYNONYM>
3-[(Benzyl-ethyl-amino)-(1-tert-butyl-1H-tetrazol-5-yl)-methyl]-benzonitrile
MLS000068348
SMR000008228

> <PUBCHEM_XREF_EXT_ID>
MLS000068348

> <PUBCHEM_EXT_DATASOURCE_URL>
http://mlsmr.evotec.com/MLSMR_HomePage/

> <PUBCHEM_CID_ASSOCIATIONS>
652657  1

> <PUBCHEM_COORDINATE_TYPE>
1
3

> <PUBCHEM_BONDANNOTATIONS>
8  2  3

$$$$
850199
  -OEChem-12251501512D

 30 34  0     0  0  0  0  0  0999 V2000
   -0.4399   -1.9215    0.0000 S   0  0  0  0  0  0  0  0  0  0  0  0
   -5.6663   -0.0726    0.0000 S   0  0  0  0  0  0  0  0  0  0  0  0
   -1.8591    2.6716    0.0000 O   0  0  0  0  0  0  0  0  0  0  0  0
   -8.6600   -2.7263    0.0000 O   0  0  0  0  0  0  0  0  0  0  0  0
   -7.2063    3.0132    0.0000 O   0  0  0  0  0  0  0  0  0  0  0  0
   -3.6810    1.1807    0.0000 N   0  0  0  0  0  0  0  0  0  0  0  0
   -3.1485   -1.3659    0.0000 N   0  0  0  0  0  0  0  0  0  0  0  0
   -8.7684   -0.3016    0.0000 N   0  0  0  0  0  0  0  0  0  0  0  0
  -10.1729   -0.8284    0.0000 N   0  0  0  0  0  0  0  0  0  0  0  0
   -1.2039    0.3704    0.0000 C   0  0  0  0  0  0  0  0  0  0  0  0
    0.3010    0.3704    0.0000 C   0  0  0  0  0  0  0  0  0  0  0  0
   -1.6669   -1.0186    0.0000 C   0  0  0  0  0  0  0  0  0  0  0  0
   -2.2225    1.5280    0.0000 C   0  0  0  0  0  0  0  0  0  0  0  0
    0.7408   -1.0186    0.0000 C   0  0  0  0  0  0  0  0  0  0  0  0
   -4.1672    0.0000    0.0000 C   0  0  0  0  0  0  0  0  0  0  0  0
    1.5048    1.2733    0.0000 C   0  0  0  0  0  0  0  0  0  0  0  0
    2.2688   -1.0186    0.0000 C   0  0  0  0  0  0  0  0  0  0  0  0
    2.7318    0.3704    0.0000 C   0  0  0  0  0  0  0  0  0  0  0  0
   -4.7140    2.2725    0.0000 C   0  0  0  0  0  0  0  0  0  0  0  0
   -6.3561   -1.4055    0.0000 C   0  0  0  0  0  0  0  0  0  0  0  0
   -7.8552   -1.4756    0.0000 C   0  0  0  0  0  0  0  0  0  0  0  0
  -10.1059   -2.3269    0.0000 C   0  0  0  0  0  0  0  0  0  0  0  0
   -6.1738    1.9239    0.0000 C   0  0  0  0  0  0  0  0  0  0  0  0
  -11.2794   -3.2624    0.0000 C   0  0  0  0  0  0  0  0  0  0  0  0
  -11.1679   -4.7532    0.0000 C   0  0  0  0  0  0  0  0  0  0  0  0
  -12.6299   -2.6055    0.0000 C   0  0  0  0  0  0  0  0  0  0  0  0
  -12.4079   -5.5973    0.0000 C   0  0  0  0  0  0  0  0  0  0  0  0
  -13.8699   -3.4496    0.0000 C   0  0  0  0  0  0  0  0  0  0  0  0
  -13.7589   -4.9455    0.0000 C   0  0  0  0  0  0  0  0  0  0  0  0
   -8.3735    2.7344    0.0000 C   0  0  0  0  0  0  0  0  0  0  0  0
  1 12  1  0  0  0  0
  1 14  1  0  0  0  0
  2 15  1  0  0  0  0
  2 20  1  0  0  0  0
  3 13  2  0  0  0  0
  4 21  1  0  0  0  0
  4 22  1  0  0  0  0
  5 23  1  0  0  0  0
  5 30  1  0  0  0  0
  6 13  1  0  0  0  0
  6 15  1  0  0  0  0
  6 19  1  0  0  0  0
  7 12  1  0  0  0  0
  7 15  2  0  0  0  0
  8  9  1  0  0  0  0
  8 21  2  0  0  0  0
  9 22  2  0  0  0  0
 10 11  1  0  0  0  0
 10 12  2  0  0  0  0
 10 13  1  0  0  0  0
 11 14  2  0  0  0  0
 11 16  1  0  0  0  0
 14 17  1  0  0  0  0
 16 18  1  0  0  0  0
 17 18  1  0  0  0  0
 19 23  1  0  0  0  0
 20 21  1  0  0  0  0
 22 24  1  0  0  0  0
 24 25  2  0  0  0  0
 24 26  1  0  0  0  0
 25 27  1  0  0  0  0
 26 28  2  0  0  0  0
 27 29  2  0  0  0  0
 28 29  1  0  0  0  0
M  END
> <PUBCHEM_COMPOUND_ID_TYPE>
0

> <PUBCHEM_TOTAL_CHARGE>
0

> <PUBCHEM_SUBSTANCE_ID>
850199

> <PUBCHEM_SUBSTANCE_VERSION>
5

> <PUBCHEM_EXT_DATASOURCE_NAME>
MLSMR

> <PUBCHEM_EXT_DATASOURCE_REGID>
MLS000030788

> <PUBCHEM_SUBSTANCE_COMMENT>
http://mlsmr.evotec.com/MLSMR_HomePage/pdf/pubchem_reference.pdf
MLSMR_SAMPLE_SUPPLIER: Asinex Ltd.
MLSMR_SUPPLIER_STRUCTURE_ID: ASN 03436600
MLSMR_COMPOUND_CLASS: DC

> <PUBCHEM_SUBSTANCE_SYNONYM>
3-(2-Methoxy-ethyl)-2-(5-phenyl-[1,3,4]oxadiazol-2-ylmethylsulfanyl)-3,5,6,7-tetrahydro-cyclopenta[4,5]thieno[2,3-d]pyrimidin-4-one
MLS000030788
SMR000002354

> <PUBCHEM_XREF_EXT_ID>
MLS000030788

> <PUBCHEM_EXT_DATASOURCE_URL>
http://mlsmr.evotec.com/MLSMR_HomePage/

> <PUBCHEM_CID_ASSOCIATIONS>
652710  1

> <PUBCHEM_COORDINATE_TYPE>
1
3

$$$$
850438
  -OEChem-12251501512D

 32 35  0     1  0  0  0  0  0999 V2000
  -13.6272    0.2408    0.0000 Cl  0  0  0  0  0  0  0  0  0  0  0  0
   -8.9246   -1.2701    0.0000 S   0  0  0  0  0  0  0  0  0  0  0  0
   -4.2067    3.2905    0.0000 O   0  0  0  0  0  0  0  0  0  0  0  0
   -8.1465   -2.1837    0.0000 O   0  0  0  0  0  0  0  0  0  0  0  0
   -7.7444   -1.0532    0.0000 O   0  0  0  0  0  0  0  0  0  0  0  0
   -0.0031   -3.0008    0.0000 O   0  0  0  0  0  0  0  0  0  0  0  0
    2.6003   -1.4977    0.0000 O   0  0  0  0  0  0  0  0  0  0  0  0
   -8.4213    0.1438    0.0000 N   0  0  3  0  0  0  0  0  0  0  0  0
   -3.9492    0.8772    0.0000 N   0  0  0  0  0  0  0  0  0  0  0  0
   -2.7390    2.9810    0.0000 N   0  0  0  0  0  0  0  0  0  0  0  0
  -10.4006   -1.5422    0.0000 C   0  0  0  0  0  0  0  0  0  0  0  0
   -6.4469    1.8311    0.0000 C   0  0  3  0  0  0  0  0  0  0  0  0
   -4.9546    1.9903    0.0000 C   0  0  0  0  0  0  0  0  0  0  0  0
   -6.9460    0.4147    0.0000 C   0  0  0  0  0  0  0  0  0  0  0  0
  -11.3736   -0.4006    0.0000 C   0  0  0  0  0  0  0  0  0  0  0  0
   -2.5987    1.5004    0.0000 C   0  0  0  0  0  0  0  0  0  0  0  0
   -9.3937    1.2860    0.0000 C   0  0  0  0  0  0  0  0  0  0  0  0
   -1.2990    0.7500    0.0000 C   0  0  0  0  0  0  0  0  0  0  0  0
  -10.9027   -2.9556    0.0000 C   0  0  0  0  0  0  0  0  0  0  0  0
  -12.8488   -0.6725    0.0000 C   0  0  0  0  0  0  0  0  0  0  0  0
   -7.4153    2.9701    0.0000 C   0  0  0  0  0  0  0  0  0  0  0  0
   -8.8906    2.6991    0.0000 C   0  0  0  0  0  0  0  0  0  0  0  0
   -1.2990   -0.7500    0.0000 C   0  0  0  0  0  0  0  0  0  0  0  0
    0.0000   -1.5000    0.0000 C   0  0  0  0  0  0  0  0  0  0  0  0
  -12.3779   -3.2275    0.0000 C   0  0  0  0  0  0  0  0  0  0  0  0
  -13.3509   -2.0859    0.0000 C   0  0  0  0  0  0  0  0  0  0  0  0
    0.0000    1.5000    0.0000 C   0  0  0  0  0  0  0  0  0  0  0  0
    1.2990   -0.7500    0.0000 C   0  0  0  0  0  0  0  0  0  0  0  0
  -10.9719    0.7302    0.0000 C   0  0  0  0  0  0  0  0  0  0  0  0
    1.2990    0.7500    0.0000 C   0  0  0  0  0  0  0  0  0  0  0  0
   -1.0432   -3.5994    0.0000 C   0  0  0  0  0  0  0  0  0  0  0  0
    3.6387   -0.8963    0.0000 C   0  0  0  0  0  0  0  0  0  0  0  0
  1 20  1  0  0  0  0
  2  4  2  0  0  0  0
  2  5  2  0  0  0  0
  2  8  1  0  0  0  0
  2 11  1  0  0  0  0
  3 10  1  0  0  0  0
  3 13  1  0  0  0  0
  6 24  1  0  0  0  0
  6 31  1  0  0  0  0
  7 28  1  0  0  0  0
  7 32  1  0  0  0  0
  8 14  1  0  0  0  0
  8 17  1  0  0  0  0
  9 13  2  0  0  0  0
  9 16  1  0  0  0  0
 10 16  2  0  0  0  0
 11 15  1  0  0  0  0
 11 19  2  0  0  0  0
 12 13  1  0  0  0  0
 12 14  1  0  0  0  0
 12 21  1  0  0  0  0
 15 20  2  0  0  0  0
 15 29  1  0  0  0  0
 16 18  1  0  0  0  0
 17 22  1  0  0  0  0
 18 23  1  0  0  0  0
 18 27  2  0  0  0  0
 19 25  1  0  0  0  0
 20 26  1  0  0  0  0
 21 22  1  0  0  0  0
 23 24  2  0  0  0  0
 24 28  1  0  0  0  0
 25 26  2  0  0  0  0
 27 30  1  0  0  0  0
 28 30  2  0  0  0  0
M  END
> <PUBCHEM_COMPOUND_ID_TYPE>
0

> <PUBCHEM_TOTAL_CHARGE>
0

> <PUBCHEM_SUBSTANCE_ID>
850438

> <PUBCHEM_SUBSTANCE_VERSION>
5

> <PUBCHEM_EXT_DATASOURCE_NAME>
MLSMR

> <PUBCHEM_EXT_DATASOURCE_REGID>
MLS000027193

> <PUBCHEM_SUBSTANCE_COMMENT>
http://mlsmr.evotec.com/MLSMR_HomePage/pdf/pubchem_reference.pdf
MLSMR_SAMPLE_SUPPLIER: Asinex Ltd.
MLSMR_SUPPLIER_STRUCTURE_ID: ASN 06935141
MLSMR_COMPOUND_CLASS: DC

> <PUBCHEM_SUBSTANCE_SYNONYM>
1-(3-Chloro-2-methyl-benzenesulfonyl)-3-[3-(3,4-dimethoxy-phenyl)-[1,2,4]oxadiazol-5-yl]-piperidine
MLS000027193
SMR000007467

> <PUBCHEM_XREF_EXT_ID>
MLS000027193

> <PUBCHEM_EXT_DATASOURCE_URL>
http://mlsmr.evotec.com/MLSMR_HomePage/

> <PUBCHEM_CID_ASSOCIATIONS>
652959  1

> <PUBCHEM_COORDINATE_TYPE>
1
3

> <PUBCHEM_BONDANNOTATIONS>
12  13  3

$$$$
850454
  -OEChem-12251501512D

 25 28  0     0  0  0  0  0  0999 V2000
   -3.9091   -1.5019    0.0000 S   0  0  0  0  0  0  0  0  0  0  0  0
   -1.2928    2.6973    0.0000 O   0  0  0  0  0  0  0  0  0  0  0  0
   -6.5644    1.3610    0.0000 O   0  0  0  0  0  0  0  0  0  0  0  0
   -2.6111    0.7486    0.0000 N   0  0  0  0  0  0  0  0  0  0  0  0
   -1.2964   -1.4973    0.0000 N   0  0  0  0  0  0  0  0  0  0  0  0
    0.0000    0.7486    0.0000 C   0  0  0  0  0  0  0  0  0  0  0  0
   -1.2964    1.4973    0.0000 C   0  0  0  0  0  0  0  0  0  0  0  0
   -2.6111   -0.7486    0.0000 C   0  0  0  0  0  0  0  0  0  0  0  0
    0.0000   -0.7486    0.0000 C   0  0  0  0  0  0  0  0  0  0  0  0
   -3.9122    1.4966    0.0000 C   0  0  0  0  0  0  0  0  0  0  0  0
    1.2964    1.4973    0.0000 C   0  0  0  0  0  0  0  0  0  0  0  0
    1.2964   -1.4973    0.0000 C   0  0  0  0  0  0  0  0  0  0  0  0
   -5.2109    0.7445    0.0000 C   0  0  0  0  0  0  0  0  0  0  0  0
    2.5929    0.7486    0.0000 C   0  0  0  0  0  0  0  0  0  0  0  0
    2.5929   -0.7486    0.0000 C   0  0  0  0  0  0  0  0  0  0  0  0
   -3.9067   -3.0027    0.0000 C   0  0  0  0  0  0  0  0  0  0  0  0
   -5.3439   -0.7368    0.0000 C   0  0  0  0  0  0  0  0  0  0  0  0
   -5.2049   -3.7560    0.0000 C   0  0  0  0  0  0  0  0  0  0  0  0
   -7.5644    0.2430    0.0000 C   0  0  0  0  0  0  0  0  0  0  0  0
   -6.8101   -1.0536    0.0000 C   0  0  0  0  0  0  0  0  0  0  0  0
   -5.2047   -5.2560    0.0000 C   0  0  0  0  0  0  0  0  0  0  0  0
   -6.5041   -3.0062    0.0000 C   0  0  0  0  0  0  0  0  0  0  0  0
   -6.5036   -6.0062    0.0000 C   0  0  0  0  0  0  0  0  0  0  0  0
   -7.8030   -3.7564    0.0000 C   0  0  0  0  0  0  0  0  0  0  0  0
   -7.8028   -5.2564    0.0000 C   0  0  0  0  0  0  0  0  0  0  0  0
  1  8  1  0  0  0  0
  1 16  1  0  0  0  0
  2  7  2  0  0  0  0
  3 13  1  0  0  0  0
  3 19  1  0  0  0  0
  4  7  1  0  0  0  0
  4  8  1  0  0  0  0
  4 10  1  0  0  0  0
  5  8  2  0  0  0  0
  5  9  1  0  0  0  0
  6  7  1  0  0  0  0
  6  9  1  0  0  0  0
  6 11  2  0  0  0  0
  9 12  2  0  0  0  0
 10 13  1  0  0  0  0
 11 14  1  0  0  0  0
 12 15  1  0  0  0  0
 13 17  2  0  0  0  0
 14 15  2  0  0  0  0
 16 18  1  0  0  0  0
 17 20  1  0  0  0  0
 18 21  2  0  0  0  0
 18 22  1  0  0  0  0
 19 20  2  0  0  0  0
 21 23  1  0  0  0  0
 22 24  2  0  0  0  0
 23 25  2  0  0  0  0
 24 25  1  0  0  0  0
M  END
> <PUBCHEM_COMPOUND_ID_TYPE>
0

> <PUBCHEM_TOTAL_CHARGE>
0

> <PUBCHEM_SUBSTANCE_ID>
850454

> <PUBCHEM_SUBSTANCE_VERSION>
5

> <PUBCHEM_EXT_DATASOURCE_NAME>
MLSMR

> <PUBCHEM_EXT_DATASOURCE_REGID>
MLS000071668

> <PUBCHEM_SUBSTANCE_COMMENT>
http://mlsmr.evotec.com/MLSMR_HomePage/pdf/pubchem_reference.pdf
MLSMR_SAMPLE_SUPPLIER: Asinex Ltd.
MLSMR_SUPPLIER_STRUCTURE_ID: ASN 02914525
MLSMR_COMPOUND_CLASS: DC

> <PUBCHEM_SUBSTANCE_SYNONYM>
2-Benzylsulfanyl-3-furan-2-ylmethyl-3H-quinazolin-4-one
MLS000071668
SMR000001879

> <PUBCHEM_XREF_EXT_ID>
MLS000071668

> <PUBCHEM_EXT_DATASOURCE_URL>
http://mlsmr.evotec.com/MLSMR_HomePage/

> <PUBCHEM_CID_ASSOCIATIONS>
652975  1

> <PUBCHEM_COORDINATE_TYPE>
1
3

$$$$
850830
  -OEChem-12251501512D

 31 33  0     1  0  0  0  0  0999 V2000
   -6.2352    0.8946    0.0000 Cl  0  0  0  0  0  0  0  0  0  0  0  0
    8.7558   -0.2139    0.0000 Cl  0  0  0  0  0  0  0  0  0  0  0  0
    4.5993    3.7811    0.0000 O   0  0  0  0  0  0  0  0  0  0  0  0
    1.2990   -0.7500    0.0000 N   0  0  0  0  0  0  0  0  0  0  0  0
    4.0419    0.7223    0.0000 N   0  0  0  0  0  0  0  0  0  0  0  0
   -1.2990    0.7500    0.0000 N   0  0  0  0  0  0  0  0  0  0  0  0
    5.2484   -1.3836    0.0000 N   0  0  0  0  0  0  0  0  0  0  0  0
    5.5101    1.0293    0.0000 N   0  0  0  0  0  0  0  0  0  0  0  0
    6.2558   -0.2723    0.0000 N   0  0  0  0  0  0  0  0  0  0  0  0
    3.8990   -0.7582    0.0000 C   0  0  0  0  0  0  0  0  0  0  0  0
    2.5966   -1.5042    0.0000 C   0  0  3  0  0  0  0  0  0  0  0  0
   -2.5987    1.5004    0.0000 C   0  0  0  0  0  0  0  0  0  0  0  0
    1.2990    0.7500    0.0000 C   0  0  0  0  0  0  0  0  0  0  0  0
    0.0000   -1.5000    0.0000 C   0  0  0  0  0  0  0  0  0  0  0  0
    0.0000    1.5000    0.0000 C   0  0  0  0  0  0  0  0  0  0  0  0
   -1.2990   -0.7500    0.0000 C   0  0  0  0  0  0  0  0  0  0  0  0
    2.9263    1.7223    0.0000 C   0  0  0  0  0  0  0  0  0  0  0  0
    2.5949   -3.0050    0.0000 C   0  0  0  0  0  0  0  0  0  0  0  0
   -2.6012    3.0004    0.0000 C   0  0  0  0  0  0  0  0  0  0  0  0
    3.2340    3.1912    0.0000 C   0  0  3  0  0  0  0  0  0  0  0  0
   -3.8967    0.7484    0.0000 C   0  0  0  0  0  0  0  0  0  0  0  0
   -5.1969    1.4963    0.0000 C   0  0  0  0  0  0  0  0  0  0  0  0
   -3.9014    3.7484    0.0000 C   0  0  0  0  0  0  0  0  0  0  0  0
   -5.1993    2.9963    0.0000 C   0  0  0  0  0  0  0  0  0  0  0  0
    3.8934   -3.7577    0.0000 C   0  0  0  0  0  0  0  0  0  0  0  0
    2.2249    4.2837    0.0000 C   0  0  0  0  0  0  0  0  0  0  0  0
   -1.5630    3.6021    0.0000 C   0  0  0  0  0  0  0  0  0  0  0  0
    4.4413    5.2727    0.0000 C   0  0  0  0  0  0  0  0  0  0  0  0
    2.9738    5.5834    0.0000 C   0  0  0  0  0  0  0  0  0  0  0  0
    3.8917   -5.2586    0.0000 C   0  0  0  0  0  0  0  0  0  0  0  0
    4.9298   -5.8604    0.0000 C   0  0  0  0  0  0  0  0  0  0  0  0
  1 22  1  0  0  0  0
  3 20  1  0  0  0  0
  3 28  1  0  0  0  0
  4 11  1  0  0  0  0
  4 13  1  0  0  0  0
  4 14  1  0  0  0  0
  5  8  1  0  0  0  0
  5 10  1  0  0  0  0
  5 17  1  0  0  0  0
  6 12  1  0  0  0  0
  6 15  1  0  0  0  0
  6 16  1  0  0  0  0
  7  9  1  0  0  0  0
  7 10  2  0  0  0  0
  8  9  2  0  0  0  0
 10 11  1  0  0  0  0
 11 18  1  0  0  0  0
 12 19  1  0  0  0  0
 12 21  2  0  0  0  0
 13 15  1  0  0  0  0
 14 16  1  0  0  0  0
 17 20  1  0  0  0  0
 18 25  1  0  0  0  0
 19 23  2  0  0  0  0
 19 27  1  0  0  0  0
 20 26  1  0  0  0  0
 21 22  1  0  0  0  0
 22 24  2  0  0  0  0
 23 24  1  0  0  0  0
 25 30  1  0  0  0  0
 26 29  1  0  0  0  0
 28 29  1  0  0  0  0
 30 31  1  0  0  0  0
M  END
> <PUBCHEM_COMPOUND_ID_TYPE>
0

> <PUBCHEM_TOTAL_CHARGE>
0

> <PUBCHEM_SUBSTANCE_ID>
850830

> <PUBCHEM_SUBSTANCE_VERSION>
6

> <PUBCHEM_EXT_DATASOURCE_NAME>
MLSMR

> <PUBCHEM_EXT_DATASOURCE_REGID>
MLS000070738

> <PUBCHEM_SUBSTANCE_COMMENT>
http://mlsmr.evotec.com/MLSMR_HomePage/pdf/pubchem_reference.pdf
MLSMR_SAMPLE_SUPPLIER: Asinex Ltd.
MLSMR_SUPPLIER_STRUCTURE_ID: ASN 05554740
MLSMR_COMPOUND_CLASS: DC
SALT: 1 hydrogen chloride

> <PUBCHEM_SUBSTANCE_SYNONYM>
1-(5-Chloro-2-methyl-phenyl)-4-{1-[1-(tetrahydro-furan-2-ylmethyl)-1H-tetrazol-5-yl]-pentyl}-piperazine
MLS000070738
SMR000004934

> <PUBCHEM_XREF_EXT_ID>
MLS000070738

> <PUBCHEM_EXT_DATASOURCE_URL>
http://mlsmr.evotec.com/MLSMR_HomePage/

> <PUBCHEM_CID_ASSOCIATIONS>
6603033  1
313  2
653370  2

> <PUBCHEM_COORDINATE_TYPE>
1
3

> <PUBCHEM_BONDANNOTATIONS>
11  18  3
20  17  3

$$$$
850930
  -OEChem-12251501512D

 31 34  0     0  0  0  0  0  0999 V2000
   -2.3383    1.3500    0.0000 Cl  0  0  0  0  0  0  0  0  0  0  0  0
    0.0072   -7.5017    0.0000 S   0  0  0  0  0  0  0  0  0  0  0  0
   -5.1904   -7.5132    0.0000 S   0  0  0  0  0  0  0  0  0  0  0  0
    1.0475   -8.0997    0.0000 O   0  0  0  0  0  0  0  0  0  0  0  0
    1.0453   -6.8999    0.0000 O   0  0  0  0  0  0  0  0  0  0  0  0
   -5.1927   -6.3132    0.0000 O   0  0  0  0  0  0  0  0  0  0  0  0
   -4.1524   -6.9111    0.0000 O   0  0  0  0  0  0  0  0  0  0  0  0
    0.0048   -6.0009    0.0000 N   0  0  0  0  0  0  0  0  0  0  0  0
   -6.4890   -8.2657    0.0000 N   0  0  0  0  0  0  0  0  0  0  0  0
    0.0000   -3.0008    0.0000 N   0  0  0  0  0  0  0  0  0  0  0  0
   -1.2909   -8.2550    0.0000 C   0  0  0  0  0  0  0  0  0  0  0  0
   -3.8890   -8.2608    0.0000 C   0  0  0  0  0  0  0  0  0  0  0  0
   -2.5916   -7.5079    0.0000 C   0  0  0  0  0  0  0  0  0  0  0  0
   -1.2876   -9.7550    0.0000 C   0  0  0  0  0  0  0  0  0  0  0  0
   -3.8857   -9.7608    0.0000 C   0  0  0  0  0  0  0  0  0  0  0  0
   -1.2955   -5.2529    0.0000 C   0  0  0  0  0  0  0  0  0  0  0  0
    1.3026   -5.2488    0.0000 C   0  0  0  0  0  0  0  0  0  0  0  0
    0.0000   -1.5000    0.0000 C   0  0  0  0  0  0  0  0  0  0  0  0
   -2.5850  -10.5079    0.0000 C   0  0  0  0  0  0  0  0  0  0  0  0
   -1.2978   -3.7529    0.0000 C   0  0  0  0  0  0  0  0  0  0  0  0
    1.3002   -3.7488    0.0000 C   0  0  0  0  0  0  0  0  0  0  0  0
   -6.6244   -9.7468    0.0000 C   0  0  0  0  0  0  0  0  0  0  0  0
   -7.8413   -7.6468    0.0000 C   0  0  0  0  0  0  0  0  0  0  0  0
    1.2990   -0.7500    0.0000 C   0  0  0  0  0  0  0  0  0  0  0  0
   -1.2990   -0.7500    0.0000 C   0  0  0  0  0  0  0  0  0  0  0  0
   -8.0911  -10.0609    0.0000 C   0  0  0  0  0  0  0  0  0  0  0  0
   -8.8432   -8.7631    0.0000 C   0  0  0  0  0  0  0  0  0  0  0  0
   -1.2990    0.7500    0.0000 C   0  0  0  0  0  0  0  0  0  0  0  0
    1.2990    0.7500    0.0000 C   0  0  0  0  0  0  0  0  0  0  0  0
    0.0000    1.5000    0.0000 C   0  0  0  0  0  0  0  0  0  0  0  0
    2.3383   -1.3500    0.0000 C   0  0  0  0  0  0  0  0  0  0  0  0
  1 28  1  0  0  0  0
  2  4  2  0  0  0  0
  2  5  2  0  0  0  0
  2  8  1  0  0  0  0
  2 11  1  0  0  0  0
  3  6  2  0  0  0  0
  3  7  2  0  0  0  0
  3  9  1  0  0  0  0
  3 12  1  0  0  0  0
  8 16  1  0  0  0  0
  8 17  1  0  0  0  0
  9 22  1  0  0  0  0
  9 23  1  0  0  0  0
 10 18  1  0  0  0  0
 10 20  1  0  0  0  0
 10 21  1  0  0  0  0
 11 13  1  0  0  0  0
 11 14  2  0  0  0  0
 12 13  2  0  0  0  0
 12 15  1  0  0  0  0
 14 19  1  0  0  0  0
 15 19  2  0  0  0  0
 16 20  1  0  0  0  0
 17 21  1  0  0  0  0
 18 24  1  0  0  0  0
 18 25  2  0  0  0  0
 22 26  1  0  0  0  0
 23 27  1  0  0  0  0
 24 29  2  0  0  0  0
 24 31  1  0  0  0  0
 25 28  1  0  0  0  0
 26 27  1  0  0  0  0
 28 30  2  0  0  0  0
 29 30  1  0  0  0  0
M  END
> <PUBCHEM_COMPOUND_ID_TYPE>
0

> <PUBCHEM_TOTAL_CHARGE>
0

> <PUBCHEM_SUBSTANCE_ID>
850930

> <PUBCHEM_SUBSTANCE_VERSION>
5

> <PUBCHEM_EXT_DATASOURCE_NAME>
MLSMR

> <PUBCHEM_EXT_DATASOURCE_REGID>
MLS000034830

> <PUBCHEM_SUBSTANCE_COMMENT>
http://mlsmr.evotec.com/MLSMR_HomePage/pdf/pubchem_reference.pdf
MLSMR_SAMPLE_SUPPLIER: Asinex Ltd.
MLSMR_SUPPLIER_STRUCTURE_ID: ASN 05375075
MLSMR_COMPOUND_CLASS: DC

> <PUBCHEM_SUBSTANCE_SYNONYM>
1-(5-Chloro-2-methyl-phenyl)-4-[3-(pyrrolidine-1-sulfonyl)-benzenesulfonyl]-piperazine
MLS000034830
SMR000004496

> <PUBCHEM_XREF_EXT_ID>
MLS000034830

> <PUBCHEM_EXT_DATASOURCE_URL>
http://mlsmr.evotec.com/MLSMR_HomePage/

> <PUBCHEM_CID_ASSOCIATIONS>
653475  1

> <PUBCHEM_COORDINATE_TYPE>
1
3

$$$$
851147
  -OEChem-12251501512D

 32 35  0     1  0  0  0  0  0999 V2000
   -5.9855   -0.8067    0.0000 S   0  0  0  0  0  0  0  0  0  0  0  0
   -7.8525    1.3572    0.0000 O   0  0  0  0  0  0  0  0  0  0  0  0
   -5.1631    8.4194    0.0000 O   0  0  0  0  0  0  0  0  0  0  0  0
   -1.4215   -1.3726    0.0000 N   0  0  0  0  0  0  0  0  0  0  0  0
   -4.0574    1.6344    0.0000 N   0  0  3  0  0  0  0  0  0  0  0  0
   -1.0091    1.0191    0.0000 N   0  0  0  0  0  0  0  0  0  0  0  0
    0.0631   -1.1583    0.0000 N   0  0  0  0  0  0  0  0  0  0  0  0
    0.3180    0.3199    0.0000 N   0  0  0  0  0  0  0  0  0  0  0  0
   -3.5416    0.2251    0.0000 C   0  0  3  0  0  0  0  0  0  0  0  0
   -2.0627   -0.0306    0.0000 C   0  0  0  0  0  0  0  0  0  0  0  0
   -4.5031   -0.9274    0.0000 C   0  0  0  0  0  0  0  0  0  0  0  0
   -2.1300   -2.6927    0.0000 C   0  0  0  0  0  0  0  0  0  0  0  0
   -3.0943    2.7855    0.0000 C   0  0  0  0  0  0  0  0  0  0  0  0
   -5.5359    1.8920    0.0000 C   0  0  0  0  0  0  0  0  0  0  0  0
   -4.1255   -2.3659    0.0000 C   0  0  0  0  0  0  0  0  0  0  0  0
   -3.6087    4.1954    0.0000 C   0  0  0  0  0  0  0  0  0  0  0  0
   -6.4990    0.7409    0.0000 C   0  0  0  0  0  0  0  0  0  0  0  0
   -1.4988   -3.7133    0.0000 C   0  0  0  0  0  0  0  0  0  0  0  0
   -3.3295   -2.7295    0.0000 C   0  0  0  0  0  0  0  0  0  0  0  0
   -2.6981   -3.7498    0.0000 C   0  0  0  0  0  0  0  0  0  0  0  0
   -6.5467   -2.1977    0.0000 C   0  0  0  0  0  0  0  0  0  0  0  0
   -5.3972   -3.1614    0.0000 C   0  0  0  0  0  0  0  0  0  0  0  0
   -2.6478    5.3472    0.0000 C   0  0  0  0  0  0  0  0  0  0  0  0
   -5.0867    4.4517    0.0000 C   0  0  0  0  0  0  0  0  0  0  0  0
   -6.6317   -0.7404    0.0000 C   0  0  0  0  0  0  0  0  0  0  0  0
   -4.6429    7.0116    0.0000 C   0  0  0  0  0  0  0  0  0  0  0  0
   -3.1649    6.7553    0.0000 C   0  0  0  0  0  0  0  0  0  0  0  0
   -5.6037    5.8598    0.0000 C   0  0  0  0  0  0  0  0  0  0  0  0
   -8.8524    0.2390    0.0000 C   0  0  0  0  0  0  0  0  0  0  0  0
   -8.0978   -1.0574    0.0000 C   0  0  0  0  0  0  0  0  0  0  0  0
   -6.6422    8.6736    0.0000 C   0  0  0  0  0  0  0  0  0  0  0  0
   -7.0582    9.7992    0.0000 C   0  0  0  0  0  0  0  0  0  0  0  0
  1 11  1  0  0  0  0
  1 21  1  0  0  0  0
  2 17  1  0  0  0  0
  2 29  1  0  0  0  0
  3 26  1  0  0  0  0
  3 31  1  0  0  0  0
  4  7  1  0  0  0  0
  4 10  1  0  0  0  0
  4 12  1  0  0  0  0
  5  9  1  0  0  0  0
  5 13  1  0  0  0  0
  5 14  1  0  0  0  0
  6  8  1  0  0  0  0
  6 10  2  0  0  0  0
  7  8  2  0  0  0  0
  9 10  1  0  0  0  0
  9 11  1  0  0  0  0
 11 15  2  0  0  0  0
 12 18  1  0  0  0  0
 12 19  1  0  0  0  0
 12 20  1  0  0  0  0
 13 16  1  0  0  0  0
 14 17  1  0  0  0  0
 15 22  1  0  0  0  0
 16 23  2  0  0  0  0
 16 24  1  0  0  0  0
 17 25  2  0  0  0  0
 21 22  2  0  0  0  0
 23 27  1  0  0  0  0
 24 28  2  0  0  0  0
 25 30  1  0  0  0  0
 26 27  2  0  0  0  0
 26 28  1  0  0  0  0
 29 30  2  0  0  0  0
 31 32  1  0  0  0  0
M  END
> <PUBCHEM_COMPOUND_ID_TYPE>
0

> <PUBCHEM_TOTAL_CHARGE>
0

> <PUBCHEM_SUBSTANCE_ID>
851147

> <PUBCHEM_SUBSTANCE_VERSION>
5

> <PUBCHEM_EXT_DATASOURCE_NAME>
MLSMR

> <PUBCHEM_EXT_DATASOURCE_REGID>
MLS000030281

> <PUBCHEM_SUBSTANCE_COMMENT>
http://mlsmr.evotec.com/MLSMR_HomePage/pdf/pubchem_reference.pdf
MLSMR_SAMPLE_SUPPLIER: Asinex Ltd.
MLSMR_SUPPLIER_STRUCTURE_ID: ASN 05095822
MLSMR_COMPOUND_CLASS: DC

> <PUBCHEM_SUBSTANCE_SYNONYM>
MLS000030281
SMR000004020
[(1-tert-Butyl-1H-tetrazol-5-yl)-thiophen-2-yl-methyl]-(4-ethoxy-benzyl)-furan-2-ylmethyl-amine

> <PUBCHEM_XREF_EXT_ID>
MLS000030281

> <PUBCHEM_EXT_DATASOURCE_URL>
http://mlsmr.evotec.com/MLSMR_HomePage/

> <PUBCHEM_CID_ASSOCIATIONS>
653708  1

> <PUBCHEM_COORDINATE_TYPE>
1
3

> <PUBCHEM_BONDANNOTATIONS>
9  5  3

$$$$
851156
  -OEChem-12251501512D

 29 33  0     1  0  0  0  0  0999 V2000
    1.7138   -1.2033    0.0000 S   0  0  0  0  0  0  0  0  0  0  0  0
   13.6781    2.8301    0.0000 S   0  0  0  0  0  0  0  0  0  0  0  0
    7.0761    0.2776    0.0000 N   0  0  0  0  0  0  0  0  0  0  0  0
    4.0896    0.0290    0.0000 N   0  0  0  0  0  0  0  0  0  0  0  0
   10.6752    2.0243    0.0000 N   0  0  0  0  0  0  0  0  0  0  0  0
    1.7138    1.2033    0.0000 N   0  0  0  0  0  0  0  0  0  0  0  0
    8.4776    3.0545    0.0000 N   0  0  0  0  0  0  0  0  0  0  0  0
   10.8610    3.5128    0.0000 N   0  0  0  0  0  0  0  0  0  0  0  0
    9.5028    4.1495    0.0000 N   0  0  0  0  0  0  0  0  0  0  0  0
    9.2114    1.7609    0.0000 C   0  0  0  0  0  0  0  0  0  0  0  0
    8.5716    0.4033    0.0000 C   0  0  3  0  0  0  0  0  0  0  0  0
    2.5889    0.0182    0.0000 C   0  0  0  0  0  0  0  0  0  0  0  0
    0.2917   -0.7475    0.0000 C   0  0  0  0  0  0  0  0  0  0  0  0
    0.2917    0.7475    0.0000 C   0  0  0  0  0  0  0  0  0  0  0  0
    6.4347   -1.0784    0.0000 C   0  0  0  0  0  0  0  0  0  0  0  0
    6.2225    1.5111    0.0000 C   0  0  0  0  0  0  0  0  0  0  0  0
    4.9397   -1.2009    0.0000 C   0  0  0  0  0  0  0  0  0  0  0  0
    4.7275    1.3885    0.0000 C   0  0  0  0  0  0  0  0  0  0  0  0
   11.7630    0.9943    0.0000 C   0  0  0  0  0  0  0  0  0  0  0  0
    9.4304   -0.8276    0.0000 C   0  0  0  0  0  0  0  0  0  0  0  0
   -1.0028   -1.5132    0.0000 C   0  0  0  0  0  0  0  0  0  0  0  0
   -1.0028    1.5132    0.0000 C   0  0  0  0  0  0  0  0  0  0  0  0
   13.2019    1.4211    0.0000 C   0  0  0  0  0  0  0  0  0  0  0  0
   -2.3155   -0.7475    0.0000 C   0  0  0  0  0  0  0  0  0  0  0  0
   -2.3155    0.7475    0.0000 C   0  0  0  0  0  0  0  0  0  0  0  0
   14.3733    0.5048    0.0000 C   0  0  0  0  0  0  0  0  0  0  0  0
   10.6260   -0.7258    0.0000 C   0  0  0  0  0  0  0  0  0  0  0  0
   15.1777    2.7946    0.0000 C   0  0  0  0  0  0  0  0  0  0  0  0
   15.6073    1.3575    0.0000 C   0  0  0  0  0  0  0  0  0  0  0  0
  1 12  1  0  0  0  0
  1 13  1  0  0  0  0
  2 23  1  0  0  0  0
  2 28  1  0  0  0  0
  3 11  1  0  0  0  0
  3 15  1  0  0  0  0
  3 16  1  0  0  0  0
  4 12  1  0  0  0  0
  4 17  1  0  0  0  0
  4 18  1  0  0  0  0
  5  8  1  0  0  0  0
  5 10  1  0  0  0  0
  5 19  1  0  0  0  0
  6 12  2  0  0  0  0
  6 14  1  0  0  0  0
  7  9  1  0  0  0  0
  7 10  2  0  0  0  0
  8  9  2  0  0  0  0
 10 11  1  0  0  0  0
 11 20  1  0  0  0  0
 13 14  1  0  0  0  0
 13 21  2  0  0  0  0
 14 22  2  0  0  0  0
 15 17  1  0  0  0  0
 16 18  1  0  0  0  0
 19 23  1  0  0  0  0
 20 27  1  0  0  0  0
 21 24  1  0  0  0  0
 22 25  1  0  0  0  0
 23 26  2  0  0  0  0
 24 25  2  0  0  0  0
 26 29  1  0  0  0  0
 28 29  2  0  0  0  0
M  END
> <PUBCHEM_COMPOUND_ID_TYPE>
0

> <PUBCHEM_TOTAL_CHARGE>
0

> <PUBCHEM_SUBSTANCE_ID>
851156

> <PUBCHEM_SUBSTANCE_VERSION>
5

> <PUBCHEM_EXT_DATASOURCE_NAME>
MLSMR

> <PUBCHEM_EXT_DATASOURCE_REGID>
MLS000029927

> <PUBCHEM_SUBSTANCE_COMMENT>
http://mlsmr.evotec.com/MLSMR_HomePage/pdf/pubchem_reference.pdf
MLSMR_SAMPLE_SUPPLIER: Asinex Ltd.
MLSMR_SUPPLIER_STRUCTURE_ID: ASN 05558603
MLSMR_COMPOUND_CLASS: DC

> <PUBCHEM_SUBSTANCE_SYNONYM>
2-{4-[1-(1-Thiophen-2-ylmethyl-1H-tetrazol-5-yl)-propyl]-piperazin-1-yl}-benzothiazole
MLS000029927
SMR000005034

> <PUBCHEM_XREF_EXT_ID>
MLS000029927

> <PUBCHEM_EXT_DATASOURCE_URL>
http://mlsmr.evotec.com/MLSMR_HomePage/

> <PUBCHEM_CID_ASSOCIATIONS>
653717  1

> <PUBCHEM_COORDINATE_TYPE>
1
3

> <PUBCHEM_BONDANNOTATIONS>
11  20  3

$$$$
851265
  -OEChem-12251501512D

 25 28  0     1  0  0  0  0  0999 V2000
    1.5226   -5.1947    0.0000 S   0  0  0  0  0  0  0  0  0  0  0  0
    1.7138   -1.2033    0.0000 N   0  0  3  0  0  0  0  0  0  0  0  0
    4.7439   -1.9172    0.0000 N   0  0  0  0  0  0  0  0  0  0  0  0
    4.2479   -4.2930    0.0000 N   0  0  0  0  0  0  0  0  0  0  0  0
    6.0456   -2.6625    0.0000 N   0  0  0  0  0  0  0  0  0  0  0  0
    5.7391   -4.1308    0.0000 N   0  0  0  0  0  0  0  0  0  0  0  0
    2.1844   -2.6256    0.0000 C   0  0  3  0  0  0  0  0  0  0  0  0
    3.6542   -2.9293    0.0000 C   0  0  0  0  0  0  0  0  0  0  0  0
    0.2917   -0.7475    0.0000 C   0  0  0  0  0  0  0  0  0  0  0  0
    1.1858   -3.7460    0.0000 C   0  0  0  0  0  0  0  0  0  0  0  0
    4.5705   -0.4291    0.0000 C   0  0  0  0  0  0  0  0  0  0  0  0
    0.2917    0.7475    0.0000 C   0  0  0  0  0  0  0  0  0  0  0  0
    2.5889    0.0182    0.0000 C   0  0  0  0  0  0  0  0  0  0  0  0
    1.7138    1.2033    0.0000 C   0  0  0  0  0  0  0  0  0  0  0  0
   -1.0028   -1.5132    0.0000 C   0  0  0  0  0  0  0  0  0  0  0  0
   -0.2925   -3.5835    0.0000 C   0  0  0  0  0  0  0  0  0  0  0  0
   -1.0028    1.5132    0.0000 C   0  0  0  0  0  0  0  0  0  0  0  0
    3.1930    0.1667    0.0000 C   0  0  0  0  0  0  0  0  0  0  0  0
    5.5335    0.2869    0.0000 C   0  0  0  0  0  0  0  0  0  0  0  0
    4.4321    0.7629    0.0000 C   0  0  0  0  0  0  0  0  0  0  0  0
    0.2289   -5.9538    0.0000 C   0  0  0  0  0  0  0  0  0  0  0  0
   -0.8929   -4.9581    0.0000 C   0  0  0  0  0  0  0  0  0  0  0  0
   -2.3155   -0.7475    0.0000 C   0  0  0  0  0  0  0  0  0  0  0  0
   -2.3155    0.7475    0.0000 C   0  0  0  0  0  0  0  0  0  0  0  0
    3.0540    1.3586    0.0000 C   0  0  0  0  0  0  0  0  0  0  0  0
  1 10  1  0  0  0  0
  1 21  1  0  0  0  0
  2  7  1  0  0  0  0
  2  9  1  0  0  0  0
  2 13  1  0  0  0  0
  3  5  1  0  0  0  0
  3  8  1  0  0  0  0
  3 11  1  0  0  0  0
  4  6  1  0  0  0  0
  4  8  2  0  0  0  0
  5  6  2  0  0  0  0
  7  8  1  0  0  0  0
  7 10  1  0  0  0  0
  9 12  1  0  0  0  0
  9 15  2  0  0  0  0
 10 16  2  0  0  0  0
 11 18  1  0  0  0  0
 11 19  1  0  0  0  0
 11 20  1  0  0  0  0
 12 14  1  0  0  0  0
 12 17  2  0  0  0  0
 13 14  1  0  0  0  0
 15 23  1  0  0  0  0
 16 22  1  0  0  0  0
 17 24  1  0  0  0  0
 18 25  1  0  0  0  0
 21 22  2  0  0  0  0
 23 24  2  0  0  0  0
M  END
> <PUBCHEM_COMPOUND_ID_TYPE>
0

> <PUBCHEM_TOTAL_CHARGE>
0

> <PUBCHEM_SUBSTANCE_ID>
851265

> <PUBCHEM_SUBSTANCE_VERSION>
5

> <PUBCHEM_EXT_DATASOURCE_NAME>
MLSMR

> <PUBCHEM_EXT_DATASOURCE_REGID>
MLS000074829

> <PUBCHEM_SUBSTANCE_COMMENT>
http://mlsmr.evotec.com/MLSMR_HomePage/pdf/pubchem_reference.pdf
MLSMR_SAMPLE_SUPPLIER: Asinex Ltd.
MLSMR_SUPPLIER_STRUCTURE_ID: ASN 05083287
MLSMR_COMPOUND_CLASS: DC

> <PUBCHEM_SUBSTANCE_SYNONYM>
1-{[1-(1,1-Dimethyl-propyl)-1H-tetrazol-5-yl]-thiophen-2-yl-methyl}-2,3-dihydro-1H-indole
MLS000074829
SMR000003994

> <PUBCHEM_XREF_EXT_ID>
MLS000074829

> <PUBCHEM_EXT_DATASOURCE_URL>
http://mlsmr.evotec.com/MLSMR_HomePage/

> <PUBCHEM_CID_ASSOCIATIONS>
653829  1

> <PUBCHEM_COORDINATE_TYPE>
1
3

> <PUBCHEM_BONDANNOTATIONS>
7  8  3

$$$$
851518
  -OEChem-12251501512D

 26 29  0     1  0  0  0  0  0999 V2000
    0.0815    3.8559    0.0000 S   0  0  0  0  0  0  0  0  0  0  0  0
   -3.9399   -3.1366    0.0000 S   0  0  0  0  0  0  0  0  0  0  0  0
    1.2964   -1.4973    0.0000 O   0  0  0  0  0  0  0  0  0  0  0  0
   -2.6111    0.7486    0.0000 N   0  0  3  0  0  0  0  0  0  0  0  0
    3.6321   -1.3486    0.0000 N   0  0  0  0  0  0  0  0  0  0  0  0
    4.9319    2.0991    0.0000 N   0  0  0  0  0  0  0  0  0  0  0  0
    0.0000    0.7486    0.0000 C   0  0  0  0  0  0  0  0  0  0  0  0
    1.2964    1.4973    0.0000 C   0  0  3  0  0  0  0  0  0  0  0  0
    0.0000   -0.7486    0.0000 C   0  0  0  0  0  0  0  0  0  0  0  0
    2.5929    0.7486    0.0000 C   0  0  0  0  0  0  0  0  0  0  0  0
   -1.2964   -1.4973    0.0000 C   0  0  0  0  0  0  0  0  0  0  0  0
    2.5929   -0.7486    0.0000 C   0  0  0  0  0  0  0  0  0  0  0  0
    1.2964    2.9980    0.0000 C   0  0  0  0  0  0  0  0  0  0  0  0
   -1.2964    1.4973    0.0000 C   0  0  0  0  0  0  0  0  0  0  0  0
   -2.6111   -0.7486    0.0000 C   0  0  0  0  0  0  0  0  0  0  0  0
   -1.2907   -2.9981    0.0000 C   0  0  0  0  0  0  0  0  0  0  0  0
    3.8926    1.4991    0.0000 C   0  0  0  0  0  0  0  0  0  0  0  0
    2.5085    3.8599    0.0000 C   0  0  0  0  0  0  0  0  0  0  0  0
   -2.5870   -3.7544    0.0000 C   0  0  0  0  0  0  0  0  0  0  0  0
   -3.9091    1.5019    0.0000 C   0  0  0  0  0  0  0  0  0  0  0  0
    0.5427    5.2832    0.0000 C   0  0  0  0  0  0  0  0  0  0  0  0
    2.0427    5.2857    0.0000 C   0  0  0  0  0  0  0  0  0  0  0  0
   -2.7213   -5.2356    0.0000 C   0  0  0  0  0  0  0  0  0  0  0  0
   -4.9409   -4.2538    0.0000 C   0  0  0  0  0  0  0  0  0  0  0  0
   -4.1878   -5.5510    0.0000 C   0  0  0  0  0  0  0  0  0  0  0  0
   -3.9072    2.7019    0.0000 C   0  0  0  0  0  0  0  0  0  0  0  0
  1 13  1  0  0  0  0
  1 21  1  0  0  0  0
  2 19  1  0  0  0  0
  2 24  1  0  0  0  0
  3  9  1  0  0  0  0
  3 12  1  0  0  0  0
  4 14  1  0  0  0  0
  4 15  1  0  0  0  0
  4 20  1  0  0  0  0
  5 12  1  0  0  0  0
  6 17  3  0  0  0  0
  7  8  1  0  0  0  0
  7  9  2  0  0  0  0
  7 14  1  0  0  0  0
  8 10  1  0  0  0  0
  8 13  1  0  0  0  0
  9 11  1  0  0  0  0
 10 12  2  0  0  0  0
 10 17  1  0  0  0  0
 11 15  1  0  0  0  0
 11 16  2  0  0  0  0
 13 18  2  0  0  0  0
 16 19  1  0  0  0  0
 18 22  1  0  0  0  0
 19 23  2  0  0  0  0
 20 26  1  0  0  0  0
 21 22  2  0  0  0  0
 23 25  1  0  0  0  0
 24 25  2  0  0  0  0
M  END
> <PUBCHEM_COMPOUND_ID_TYPE>
0

> <PUBCHEM_TOTAL_CHARGE>
0

> <PUBCHEM_SUBSTANCE_ID>
851518

> <PUBCHEM_SUBSTANCE_VERSION>
5

> <PUBCHEM_EXT_DATASOURCE_NAME>
MLSMR

> <PUBCHEM_EXT_DATASOURCE_REGID>
MLS000075305

> <PUBCHEM_SUBSTANCE_COMMENT>
http://mlsmr.evotec.com/MLSMR_HomePage/pdf/pubchem_reference.pdf
MLSMR_SAMPLE_SUPPLIER: Asinex Ltd.
MLSMR_SUPPLIER_STRUCTURE_ID: BAS 07417743
MLSMR_COMPOUND_CLASS: DC

> <PUBCHEM_SUBSTANCE_SYNONYM>
2-Amino-6-ethyl-4-thiophen-2-yl-8-[1-thiophen-2-yl-meth-(E)-ylidene]-5,6,7,8-tetrahydro-4H-pyrano[3,2-c]pyridine-3-carbonitrile
MLS000075305
SMR000014550

> <PUBCHEM_XREF_EXT_ID>
MLS000075305

> <PUBCHEM_EXT_DATASOURCE_URL>
http://mlsmr.evotec.com/MLSMR_HomePage/

> <PUBCHEM_CID_ASSOCIATIONS>
5769273  1

> <PUBCHEM_COORDINATE_TYPE>
1
3

> <PUBCHEM_BONDANNOTATIONS>
8  13  3

$$$$
851610
  -OEChem-12251501512D

 27 30  0     1  0  0  0  0  0999 V2000
    2.6747   -6.1134    0.0000 S   0  0  0  0  0  0  0  0  0  0  0  0
    6.5455   -3.6304    0.0000 N   0  0  0  0  0  0  0  0  0  0  0  0
    2.5951   -3.0039    0.0000 N   0  0  3  0  0  0  0  0  0  0  0  0
    5.3328   -1.5281    0.0000 N   0  0  0  0  0  0  0  0  0  0  0  0
    7.5496   -2.5161    0.0000 N   0  0  0  0  0  0  0  0  0  0  0  0
    6.8001   -1.2168    0.0000 N   0  0  0  0  0  0  0  0  0  0  0  0
    5.1943   -3.0089    0.0000 C   0  0  0  0  0  0  0  0  0  0  0  0
    3.8933   -3.7570    0.0000 C   0  0  3  0  0  0  0  0  0  0  0  0
    3.8912   -5.2578    0.0000 C   0  0  0  0  0  0  0  0  0  0  0  0
    6.8482   -5.1003    0.0000 C   0  0  0  0  0  0  0  0  0  0  0  0
    2.5973   -1.5031    0.0000 C   0  0  0  0  0  0  0  0  0  0  0  0
    5.1017   -6.1219    0.0000 C   0  0  0  0  0  0  0  0  0  0  0  0
    1.2925   -3.7494    0.0000 C   0  0  0  0  0  0  0  0  0  0  0  0
    5.8128   -6.1784    0.0000 C   0  0  0  0  0  0  0  0  0  0  0  0
    8.3079   -5.4539    0.0000 C   0  0  0  0  0  0  0  0  0  0  0  0
    1.2990   -0.7500    0.0000 C   0  0  0  0  0  0  0  0  0  0  0  0
    3.1332   -7.5416    0.0000 C   0  0  0  0  0  0  0  0  0  0  0  0
    4.6332   -7.5468    0.0000 C   0  0  0  0  0  0  0  0  0  0  0  0
    6.2311   -7.6189    0.0000 C   0  0  0  0  0  0  0  0  0  0  0  0
    8.7261   -6.8944    0.0000 C   0  0  0  0  0  0  0  0  0  0  0  0
    1.2990    0.7500    0.0000 C   0  0  0  0  0  0  0  0  0  0  0  0
    0.0000   -1.5000    0.0000 C   0  0  0  0  0  0  0  0  0  0  0  0
    7.6878   -7.9769    0.0000 C   0  0  0  0  0  0  0  0  0  0  0  0
    0.2552   -3.1461    0.0000 C   0  0  0  0  0  0  0  0  0  0  0  0
    0.0000    1.5000    0.0000 C   0  0  0  0  0  0  0  0  0  0  0  0
   -1.2990   -0.7500    0.0000 C   0  0  0  0  0  0  0  0  0  0  0  0
   -1.2990    0.7500    0.0000 C   0  0  0  0  0  0  0  0  0  0  0  0
  1  9  1  0  0  0  0
  1 17  1  0  0  0  0
  2  5  1  0  0  0  0
  2  7  1  0  0  0  0
  2 10  1  0  0  0  0
  3  8  1  0  0  0  0
  3 11  1  0  0  0  0
  3 13  1  0  0  0  0
  4  6  1  0  0  0  0
  4  7  2  0  0  0  0
  5  6  2  0  0  0  0
  7  8  1  0  0  0  0
  8  9  1  0  0  0  0
  9 12  2  0  0  0  0
 10 14  1  0  0  0  0
 10 15  1  0  0  0  0
 11 16  1  0  0  0  0
 12 18  1  0  0  0  0
 13 24  1  0  0  0  0
 14 19  1  0  0  0  0
 15 20  1  0  0  0  0
 16 21  2  0  0  0  0
 16 22  1  0  0  0  0
 17 18  2  0  0  0  0
 19 23  1  0  0  0  0
 20 23  1  0  0  0  0
 21 25  1  0  0  0  0
 22 26  2  0  0  0  0
 25 27  2  0  0  0  0
 26 27  1  0  0  0  0
M  END
> <PUBCHEM_COMPOUND_ID_TYPE>
0

> <PUBCHEM_TOTAL_CHARGE>
0

> <PUBCHEM_SUBSTANCE_ID>
851610

> <PUBCHEM_SUBSTANCE_VERSION>
5

> <PUBCHEM_EXT_DATASOURCE_NAME>
MLSMR

> <PUBCHEM_EXT_DATASOURCE_REGID>
MLS000034298

> <PUBCHEM_SUBSTANCE_COMMENT>
http://mlsmr.evotec.com/MLSMR_HomePage/pdf/pubchem_reference.pdf
MLSMR_SAMPLE_SUPPLIER: Asinex Ltd.
MLSMR_SUPPLIER_STRUCTURE_ID: ASN 05072095
MLSMR_COMPOUND_CLASS: DC

> <PUBCHEM_SUBSTANCE_SYNONYM>
Benzyl-[(1-cyclohexyl-1H-tetrazol-5-yl)-thiophen-2-yl-methyl]-ethyl-amine
MLS000034298
SMR000003954

> <PUBCHEM_XREF_EXT_ID>
MLS000034298

> <PUBCHEM_EXT_DATASOURCE_URL>
http://mlsmr.evotec.com/MLSMR_HomePage/

> <PUBCHEM_CID_ASSOCIATIONS>
654196  1

> <PUBCHEM_COORDINATE_TYPE>
1
3

> <PUBCHEM_BONDANNOTATIONS>
8  3  3

$$$$
851893
  -OEChem-12251501512D

 24 26  0     0  0  0  0  0  0999 V2000
   -6.4990    0.7409    0.0000 S   0  0  0  0  0  0  0  0  0  0  0  0
   -2.6003    1.4977    0.0000 O   0  0  0  0  0  0  0  0  0  0  0  0
    2.5973   -1.5031    0.0000 O   0  0  0  0  0  0  0  0  0  0  0  0
   -9.1517    0.8676    0.0000 N   0  0  0  0  0  0  0  0  0  0  0  0
  -10.1554    1.9823    0.0000 N   0  0  0  0  0  0  0  0  0  0  0  0
   -7.9382    2.9695    0.0000 N   0  0  0  0  0  0  0  0  0  0  0  0
   -9.4054    3.2814    0.0000 N   0  0  0  0  0  0  0  0  0  0  0  0
   -7.8003    1.4887    0.0000 C   0  0  0  0  0  0  0  0  0  0  0  0
   -9.4550   -0.6022    0.0000 C   0  0  0  0  0  0  0  0  0  0  0  0
   -8.4199   -1.6806    0.0000 C   0  0  0  0  0  0  0  0  0  0  0  0
  -10.9147   -0.9552    0.0000 C   0  0  0  0  0  0  0  0  0  0  0  0
   -1.2990    0.7500    0.0000 C   0  0  0  0  0  0  0  0  0  0  0  0
   -5.2003    1.4932    0.0000 C   0  0  0  0  0  0  0  0  0  0  0  0
    1.2990   -0.7500    0.0000 C   0  0  0  0  0  0  0  0  0  0  0  0
   -8.8388   -3.1210    0.0000 C   0  0  0  0  0  0  0  0  0  0  0  0
  -11.3335   -2.3955    0.0000 C   0  0  0  0  0  0  0  0  0  0  0  0
    0.0000    1.5000    0.0000 C   0  0  0  0  0  0  0  0  0  0  0  0
   -1.2990   -0.7500    0.0000 C   0  0  0  0  0  0  0  0  0  0  0  0
   -3.8990    0.7455    0.0000 C   0  0  0  0  0  0  0  0  0  0  0  0
    1.2990    0.7500    0.0000 C   0  0  0  0  0  0  0  0  0  0  0  0
    0.0000   -1.5000    0.0000 C   0  0  0  0  0  0  0  0  0  0  0  0
  -10.2956   -3.4784    0.0000 C   0  0  0  0  0  0  0  0  0  0  0  0
    2.5951   -3.0039    0.0000 C   0  0  0  0  0  0  0  0  0  0  0  0
    3.6331   -3.6060    0.0000 C   0  0  0  0  0  0  0  0  0  0  0  0
  1  8  1  0  0  0  0
  1 13  1  0  0  0  0
  2 12  1  0  0  0  0
  2 19  1  0  0  0  0
  3 14  1  0  0  0  0
  3 23  1  0  0  0  0
  4  5  1  0  0  0  0
  4  8  1  0  0  0  0
  4  9  1  0  0  0  0
  5  7  2  0  0  0  0
  6  7  1  0  0  0  0
  6  8  2  0  0  0  0
  9 10  1  0  0  0  0
  9 11  1  0  0  0  0
 10 15  1  0  0  0  0
 11 16  1  0  0  0  0
 12 17  2  0  0  0  0
 12 18  1  0  0  0  0
 13 19  1  0  0  0  0
 14 20  2  0  0  0  0
 14 21  1  0  0  0  0
 15 22  1  0  0  0  0
 16 22  1  0  0  0  0
 17 20  1  0  0  0  0
 18 21  2  0  0  0  0
 23 24  1  0  0  0  0
M  END
> <PUBCHEM_COMPOUND_ID_TYPE>
0

> <PUBCHEM_TOTAL_CHARGE>
0

> <PUBCHEM_SUBSTANCE_ID>
851893

> <PUBCHEM_SUBSTANCE_VERSION>
5

> <PUBCHEM_EXT_DATASOURCE_NAME>
MLSMR

> <PUBCHEM_EXT_DATASOURCE_REGID>
MLS000029532

> <PUBCHEM_SUBSTANCE_COMMENT>
http://mlsmr.evotec.com/MLSMR_HomePage/pdf/pubchem_reference.pdf
MLSMR_SAMPLE_SUPPLIER: Asinex Ltd.
MLSMR_SUPPLIER_STRUCTURE_ID: BAS 01063693
MLSMR_COMPOUND_CLASS: DC

> <PUBCHEM_SUBSTANCE_SYNONYM>
1-Cyclohexyl-5-[2-(4-ethoxy-phenoxy)-ethylsulfanyl]-1H-tetrazole
MLS000029532
SMR000009922

> <PUBCHEM_XREF_EXT_ID>
MLS000029532

> <PUBCHEM_EXT_DATASOURCE_URL>
http://mlsmr.evotec.com/MLSMR_HomePage/

> <PUBCHEM_CID_ASSOCIATIONS>
654494  1

> <PUBCHEM_COORDINATE_TYPE>
1
3

$$$$
851933
  -OEChem-12251501512D

 26 29  0     1  0  0  0  0  0999 V2000
    5.6456    0.1784    0.0000 S   0  0  0  0  0  0  0  0  0  0  0  0
   -1.7591   -8.1865    0.0000 F   0  0  0  0  0  0  0  0  0  0  0  0
    2.6841   -3.3355    0.0000 N   0  0  0  0  0  0  0  0  0  0  0  0
    1.6852   -0.3846    0.0000 N   0  0  0  0  0  0  0  0  0  0  0  0
    5.0030   -2.6193    0.0000 N   0  0  0  0  0  0  0  0  0  0  0  0
    3.5480   -4.5618    0.0000 N   0  0  0  0  0  0  0  0  0  0  0  0
    4.9812   -4.1191    0.0000 N   0  0  0  0  0  0  0  0  0  0  0  0
    3.1498   -0.7210    0.0000 C   0  0  3  0  0  0  0  0  0  0  0  0
    3.5898   -2.1559    0.0000 C   0  0  0  0  0  0  0  0  0  0  0  0
    4.1718    0.3781    0.0000 C   0  0  0  0  0  0  0  0  0  0  0  0
    1.1862   -3.3053    0.0000 C   0  0  0  0  0  0  0  0  0  0  0  0
    3.8715    1.8347    0.0000 C   0  0  0  0  0  0  0  0  0  0  0  0
    0.4088   -4.5892    0.0000 C   0  0  0  0  0  0  0  0  0  0  0  0
    1.3514    1.0778    0.0000 C   0  0  0  0  0  0  0  0  0  0  0  0
    0.7500   -1.5574    0.0000 C   0  0  0  0  0  0  0  0  0  0  0  0
    6.2803    1.5375    0.0000 C   0  0  0  0  0  0  0  0  0  0  0  0
    5.1839    2.5612    0.0000 C   0  0  0  0  0  0  0  0  0  0  0  0
   -1.0909   -4.5611    0.0000 C   0  0  0  0  0  0  0  0  0  0  0  0
    1.1343   -5.9021    0.0000 C   0  0  0  0  0  0  0  0  0  0  0  0
    0.0000    1.7286    0.0000 C   0  0  0  0  0  0  0  0  0  0  0  0
   -0.7500   -1.5574    0.0000 C   0  0  0  0  0  0  0  0  0  0  0  0
   -1.1397   -7.1587    0.0000 C   0  0  0  0  0  0  0  0  0  0  0  0
   -1.8652   -5.8458    0.0000 C   0  0  0  0  0  0  0  0  0  0  0  0
    0.3600   -7.1869    0.0000 C   0  0  0  0  0  0  0  0  0  0  0  0
   -1.3515    1.0777    0.0000 C   0  0  0  0  0  0  0  0  0  0  0  0
   -1.6852   -0.3847    0.0000 C   0  0  0  0  0  0  0  0  0  0  0  0
  1 10  1  0  0  0  0
  1 16  1  0  0  0  0
  2 22  1  0  0  0  0
  3  6  1  0  0  0  0
  3  9  1  0  0  0  0
  3 11  1  0  0  0  0
  4  8  1  0  0  0  0
  4 14  1  0  0  0  0
  4 15  1  0  0  0  0
  5  7  1  0  0  0  0
  5  9  2  0  0  0  0
  6  7  2  0  0  0  0
  8  9  1  0  0  0  0
  8 10  1  0  0  0  0
 10 12  2  0  0  0  0
 11 13  1  0  0  0  0
 12 17  1  0  0  0  0
 13 18  2  0  0  0  0
 13 19  1  0  0  0  0
 14 20  1  0  0  0  0
 15 21  1  0  0  0  0
 16 17  2  0  0  0  0
 18 23  1  0  0  0  0
 19 24  2  0  0  0  0
 20 25  1  0  0  0  0
 21 26  1  0  0  0  0
 22 23  2  0  0  0  0
 22 24  1  0  0  0  0
 25 26  1  0  0  0  0
M  END
> <PUBCHEM_COMPOUND_ID_TYPE>
0

> <PUBCHEM_TOTAL_CHARGE>
0

> <PUBCHEM_SUBSTANCE_ID>
851933

> <PUBCHEM_SUBSTANCE_VERSION>
5

> <PUBCHEM_EXT_DATASOURCE_NAME>
MLSMR

> <PUBCHEM_EXT_DATASOURCE_REGID>
MLS000027953

> <PUBCHEM_SUBSTANCE_COMMENT>
http://mlsmr.evotec.com/MLSMR_HomePage/pdf/pubchem_reference.pdf
MLSMR_SAMPLE_SUPPLIER: Asinex Ltd.
MLSMR_SUPPLIER_STRUCTURE_ID: ASN 05079994
MLSMR_COMPOUND_CLASS: DC

> <PUBCHEM_SUBSTANCE_SYNONYM>
1-{[1-(4-Fluoro-benzyl)-1H-tetrazol-5-yl]-thiophen-2-yl-methyl}-azepane
MLS000027953
SMR000003981

> <PUBCHEM_XREF_EXT_ID>
MLS000027953

> <PUBCHEM_EXT_DATASOURCE_URL>
http://mlsmr.evotec.com/MLSMR_HomePage/

> <PUBCHEM_CID_ASSOCIATIONS>
654539  1

> <PUBCHEM_COORDINATE_TYPE>
1
3

> <PUBCHEM_BONDANNOTATIONS>
8  9  3

$$$$
852036
  -OEChem-12251501512D

 27 29  0     1  0  0  0  0  0999 V2000
    2.3533   -3.4793    0.0000 Cl  0  0  0  0  0  0  0  0  0  0  0  0
    0.0000    1.5000    0.0000 O   0  0  0  0  0  0  0  0  0  0  0  0
    2.5951   -3.0039    0.0000 O   0  0  0  0  0  0  0  0  0  0  0  0
    3.6375   -0.9049    0.0000 O   0  0  0  0  0  0  0  0  0  0  0  0
    0.7536   -5.2860    0.0000 N   0  0  0  0  0  0  0  0  0  0  0  0
   -0.7464   -5.2884    0.0000 N   0  0  0  0  0  0  0  0  0  0  0  0
   -2.3383    1.3500    0.0000 N   0  0  0  0  0  0  0  0  0  0  0  0
   -3.6380   -2.1004    0.0000 N   0  0  0  0  0  0  0  0  0  0  0  0
    0.0000   -1.5000    0.0000 C   0  0  3  0  0  0  0  0  0  0  0  0
    0.0000   -3.0008    0.0000 C   0  0  0  0  0  0  0  0  0  0  0  0
    1.2990   -0.7500    0.0000 C   0  0  0  0  0  0  0  0  0  0  0  0
    1.2149   -3.8587    0.0000 C   0  0  0  0  0  0  0  0  0  0  0  0
   -1.2990   -0.7500    0.0000 C   0  0  0  0  0  0  0  0  0  0  0  0
   -1.2122   -3.8625    0.0000 C   0  0  0  0  0  0  0  0  0  0  0  0
    1.2990    0.7500    0.0000 C   0  0  0  0  0  0  0  0  0  0  0  0
   -1.2990    0.7500    0.0000 C   0  0  0  0  0  0  0  0  0  0  0  0
    2.5973   -1.5031    0.0000 C   0  0  0  0  0  0  0  0  0  0  0  0
    1.6377   -6.4987    0.0000 C   0  0  0  0  0  0  0  0  0  0  0  0
   -2.5988   -1.5004    0.0000 C   0  0  0  0  0  0  0  0  0  0  0  0
   -2.3518   -3.4867    0.0000 C   0  0  0  0  0  0  0  0  0  0  0  0
    1.1355   -7.9069    0.0000 C   0  0  0  0  0  0  0  0  0  0  0  0
    3.1138   -6.2228    0.0000 C   0  0  0  0  0  0  0  0  0  0  0  0
    2.3383    1.3500    0.0000 C   0  0  0  0  0  0  0  0  0  0  0  0
    2.1078   -9.0491    0.0000 C   0  0  0  0  0  0  0  0  0  0  0  0
    4.0861   -7.3650    0.0000 C   0  0  0  0  0  0  0  0  0  0  0  0
    3.5831   -8.7781    0.0000 C   0  0  0  0  0  0  0  0  0  0  0  0
    3.6331   -3.6060    0.0000 C   0  0  0  0  0  0  0  0  0  0  0  0
  1 12  1  0  0  0  0
  2 15  1  0  0  0  0
  2 16  1  0  0  0  0
  3 17  1  0  0  0  0
  3 27  1  0  0  0  0
  4 17  2  0  0  0  0
  5  6  1  0  0  0  0
  5 12  1  0  0  0  0
  5 18  1  0  0  0  0
  6 14  2  0  0  0  0
  7 16  1  0  0  0  0
  8 19  3  0  0  0  0
  9 10  1  0  0  0  0
  9 11  1  0  0  0  0
  9 13  1  0  0  0  0
 10 12  2  0  0  0  0
 10 14  1  0  0  0  0
 11 15  2  0  0  0  0
 11 17  1  0  0  0  0
 13 16  2  0  0  0  0
 13 19  1  0  0  0  0
 14 20  1  0  0  0  0
 15 23  1  0  0  0  0
 18 21  2  0  0  0  0
 18 22  1  0  0  0  0
 21 24  1  0  0  0  0
 22 25  2  0  0  0  0
 24 26  2  0  0  0  0
 25 26  1  0  0  0  0
M  END
> <PUBCHEM_COMPOUND_ID_TYPE>
0

> <PUBCHEM_TOTAL_CHARGE>
0

> <PUBCHEM_SUBSTANCE_ID>
852036

> <PUBCHEM_SUBSTANCE_VERSION>
5

> <PUBCHEM_EXT_DATASOURCE_NAME>
MLSMR

> <PUBCHEM_EXT_DATASOURCE_REGID>
MLS000034935

> <PUBCHEM_SUBSTANCE_COMMENT>
http://mlsmr.evotec.com/MLSMR_HomePage/pdf/pubchem_reference.pdf
MLSMR_SAMPLE_SUPPLIER: Asinex Ltd.
MLSMR_SUPPLIER_STRUCTURE_ID: BAS 07416648
MLSMR_COMPOUND_CLASS: DC

> <PUBCHEM_SUBSTANCE_SYNONYM>
6-Amino-4-(5-chloro-3-methyl-1-phenyl-1H-pyrazol-4-yl)-5-cyano-2-methyl-4H-pyran-3-carboxylic acid methyl ester
MLS000034935
SMR000014516

> <PUBCHEM_XREF_EXT_ID>
MLS000034935

> <PUBCHEM_EXT_DATASOURCE_URL>
http://mlsmr.evotec.com/MLSMR_HomePage/

> <PUBCHEM_CID_ASSOCIATIONS>
654642  1

> <PUBCHEM_COORDINATE_TYPE>
1
3

> <PUBCHEM_BONDANNOTATIONS>
9  10  3

$$$$
852037
  -OEChem-12251501512D

 30 33  0     0  0  0  0  0  0999 V2000
   -1.0656    7.6342    0.0000 O   0  0  0  0  0  0  0  0  0  0  0  0
   -0.0656    3.6075    0.0000 O   0  0  0  0  0  0  0  0  0  0  0  0
    3.8736    7.2048    0.0000 O   0  0  0  0  0  0  0  0  0  0  0  0
   -0.0338    9.7349    0.0000 N   0  0  0  0  0  0  0  0  0  0  0  0
    2.5826    5.2489    0.0000 N   0  0  0  0  0  0  0  0  0  0  0  0
    5.1825    5.2608    0.0000 N   0  0  0  0  0  0  0  0  0  0  0  0
    2.5594    9.7437    0.0000 C   0  0  0  0  0  0  0  0  0  0  0  0
    1.2602   10.4878    0.0000 C   0  0  0  0  0  0  0  0  0  0  0  0
    1.2708    7.4937    0.0000 C   0  0  0  0  0  0  0  0  0  0  0  0
   -0.0284    8.2379    0.0000 C   0  0  0  0  0  0  0  0  0  0  0  0
    2.5648    8.2467    0.0000 C   0  0  0  0  0  0  0  0  0  0  0  0
    3.8534   10.4966    0.0000 C   0  0  0  0  0  0  0  0  0  0  0  0
    1.2548   11.9849    0.0000 C   0  0  0  0  0  0  0  0  0  0  0  0
    1.2791    5.9929    0.0000 C   0  0  0  0  0  0  0  0  0  0  0  0
    3.8571   12.0095    0.0000 C   0  0  0  0  0  0  0  0  0  0  0  0
    2.5578   12.7537    0.0000 C   0  0  0  0  0  0  0  0  0  0  0  0
    3.8791    6.0048    0.0000 C   0  0  0  0  0  0  0  0  0  0  0  0
    2.5864    3.7480    0.0000 C   0  0  0  0  0  0  0  0  0  0  0  0
    1.2890    2.9935    0.0000 C   0  0  0  0  0  0  0  0  0  0  0  0
    4.7196    9.9971    0.0000 C   0  0  0  0  0  0  0  0  0  0  0  0
    0.2117   12.5781    0.0000 C   0  0  0  0  0  0  0  0  0  0  0  0
    6.4791    6.0168    0.0000 C   0  0  0  0  0  0  0  0  0  0  0  0
    1.1589    1.5119    0.0000 C   0  0  0  0  0  0  0  0  0  0  0  0
   -1.0635    2.4875    0.0000 C   0  0  0  0  0  0  0  0  0  0  0  0
   -0.3067    1.1924    0.0000 C   0  0  0  0  0  0  0  0  0  0  0  0
    7.7829    5.2750    0.0000 C   0  0  0  0  0  0  0  0  0  0  0  0
    6.4697    7.5168    0.0000 C   0  0  0  0  0  0  0  0  0  0  0  0
    9.0771    6.0332    0.0000 C   0  0  0  0  0  0  0  0  0  0  0  0
    7.7639    8.2750    0.0000 C   0  0  0  0  0  0  0  0  0  0  0  0
    9.0677    7.5332    0.0000 C   0  0  0  0  0  0  0  0  0  0  0  0
  1 10  1  0  0  0  0
  2 19  1  0  0  0  0
  2 24  1  0  0  0  0
  3 17  2  0  0  0  0
  4  8  2  0  0  0  0
  4 10  1  0  0  0  0
  5 14  1  0  0  0  0
  5 17  1  0  0  0  0
  5 18  1  0  0  0  0
  6 17  1  0  0  0  0
  6 22  1  0  0  0  0
  7  8  1  0  0  0  0
  7 11  2  0  0  0  0
  7 12  1  0  0  0  0
  8 13  1  0  0  0  0
  9 10  2  0  0  0  0
  9 11  1  0  0  0  0
  9 14  1  0  0  0  0
 12 15  2  0  0  0  0
 12 20  1  0  0  0  0
 13 16  2  0  0  0  0
 13 21  1  0  0  0  0
 15 16  1  0  0  0  0
 18 19  1  0  0  0  0
 19 23  2  0  0  0  0
 22 26  2  0  0  0  0
 22 27  1  0  0  0  0
 23 25  1  0  0  0  0
 24 25  2  0  0  0  0
 26 28  1  0  0  0  0
 27 29  2  0  0  0  0
 28 30  2  0  0  0  0
 29 30  1  0  0  0  0
M  END
> <PUBCHEM_COMPOUND_ID_TYPE>
0

> <PUBCHEM_TOTAL_CHARGE>
0

> <PUBCHEM_SUBSTANCE_ID>
852037

> <PUBCHEM_SUBSTANCE_VERSION>
5

> <PUBCHEM_EXT_DATASOURCE_NAME>
MLSMR

> <PUBCHEM_EXT_DATASOURCE_REGID>
MLS000031792

> <PUBCHEM_SUBSTANCE_COMMENT>
http://mlsmr.evotec.com/MLSMR_HomePage/pdf/pubchem_reference.pdf
MLSMR_SAMPLE_SUPPLIER: Asinex Ltd.
MLSMR_SUPPLIER_STRUCTURE_ID: ASN 05112343
MLSMR_COMPOUND_CLASS: DC

> <PUBCHEM_SUBSTANCE_SYNONYM>
1-(5,8-Dimethyl-2-oxo-1,2-dihydro-quinolin-3-ylmethyl)-1-furan-2-ylmethyl-3-phenyl-urea
MLS000031792
SMR000004112

> <PUBCHEM_XREF_EXT_ID>
MLS000031792

> <PUBCHEM_EXT_DATASOURCE_URL>
http://mlsmr.evotec.com/MLSMR_HomePage/

> <PUBCHEM_CID_ASSOCIATIONS>
654643  1

> <PUBCHEM_COORDINATE_TYPE>
1
3

$$$$
852220
  -OEChem-12251501512D

 25 27  0     0  0  0  0  0  0999 V2000
    6.6320    2.9727    0.0000 S   0  0  0  0  0  0  0  0  0  0  0  0
    1.2964    2.6973    0.0000 O   0  0  0  0  0  0  0  0  0  0  0  0
    3.6321   -1.3486    0.0000 O   0  0  0  0  0  0  0  0  0  0  0  0
    3.8963    2.6964    0.0000 O   0  0  0  0  0  0  0  0  0  0  0  0
    1.2964   -1.4973    0.0000 N   0  0  0  0  0  0  0  0  0  0  0  0
    5.1929    0.7441    0.0000 N   0  0  0  0  0  0  0  0  0  0  0  0
    7.8455    0.8708    0.0000 N   0  0  0  0  0  0  0  0  0  0  0  0
    2.5929    0.7486    0.0000 C   0  0  0  0  0  0  0  0  0  0  0  0
    0.0000   -0.7486    0.0000 C   0  0  0  0  0  0  0  0  0  0  0  0
    0.0000    0.7486    0.0000 C   0  0  0  0  0  0  0  0  0  0  0  0
    1.2964    1.4973    0.0000 C   0  0  0  0  0  0  0  0  0  0  0  0
    2.5929   -0.7486    0.0000 C   0  0  0  0  0  0  0  0  0  0  0  0
    3.8942    1.4964    0.0000 C   0  0  0  0  0  0  0  0  0  0  0  0
   -1.2964   -1.4973    0.0000 C   0  0  0  0  0  0  0  0  0  0  0  0
   -1.2964    1.4973    0.0000 C   0  0  0  0  0  0  0  0  0  0  0  0
    1.2995   -2.9981    0.0000 C   0  0  0  0  0  0  0  0  0  0  0  0
    6.4942    1.4919    0.0000 C   0  0  0  0  0  0  0  0  0  0  0  0
   -2.6111   -0.7486    0.0000 C   0  0  0  0  0  0  0  0  0  0  0  0
   -2.6111    0.7486    0.0000 C   0  0  0  0  0  0  0  0  0  0  0  0
    2.6003   -3.7467    0.0000 C   0  0  0  0  0  0  0  0  0  0  0  0
    8.8492    1.9855    0.0000 C   0  0  0  0  0  0  0  0  0  0  0  0
    8.0993    3.2846    0.0000 C   0  0  0  0  0  0  0  0  0  0  0  0
    2.6028   -4.9467    0.0000 C   0  0  0  0  0  0  0  0  0  0  0  0
    3.6385   -3.1449    0.0000 C   0  0  0  0  0  0  0  0  0  0  0  0
   10.0427    1.8601    0.0000 C   0  0  0  0  0  0  0  0  0  0  0  0
  1 17  1  0  0  0  0
  1 22  1  0  0  0  0
  2 11  1  0  0  0  0
  3 12  2  0  0  0  0
  4 13  2  0  0  0  0
  5  9  1  0  0  0  0
  5 12  1  0  0  0  0
  5 16  1  0  0  0  0
  6 13  1  0  0  0  0
  6 17  1  0  0  0  0
  7 17  2  0  0  0  0
  7 21  1  0  0  0  0
  8 11  2  0  0  0  0
  8 12  1  0  0  0  0
  8 13  1  0  0  0  0
  9 10  2  0  0  0  0
  9 14  1  0  0  0  0
 10 11  1  0  0  0  0
 10 15  1  0  0  0  0
 14 18  1  0  0  0  0
 15 19  1  0  0  0  0
 16 20  1  0  0  0  0
 18 19  1  0  0  0  0
 20 23  1  0  0  0  0
 20 24  1  0  0  0  0
 21 22  2  0  0  0  0
 21 25  1  0  0  0  0
M  END
> <PUBCHEM_COMPOUND_ID_TYPE>
0

> <PUBCHEM_TOTAL_CHARGE>
0

> <PUBCHEM_SUBSTANCE_ID>
852220

> <PUBCHEM_SUBSTANCE_VERSION>
5

> <PUBCHEM_EXT_DATASOURCE_NAME>
MLSMR

> <PUBCHEM_EXT_DATASOURCE_REGID>
MLS000070416

> <PUBCHEM_SUBSTANCE_COMMENT>
http://mlsmr.evotec.com/MLSMR_HomePage/pdf/pubchem_reference.pdf
MLSMR_SAMPLE_SUPPLIER: Asinex Ltd.
MLSMR_SUPPLIER_STRUCTURE_ID: BAS 03420355
MLSMR_COMPOUND_CLASS: DC

> <PUBCHEM_SUBSTANCE_SYNONYM>
4-Hydroxy-1-isobutyl-2-oxo-1,2,5,6,7,8-hexahydro-quinoline-3-carboxylic acid (4-methyl-thiazol-2-yl)-amide
MLS000070416
SMR000012309

> <PUBCHEM_XREF_EXT_ID>
MLS000070416

> <PUBCHEM_EXT_DATASOURCE_URL>
http://mlsmr.evotec.com/MLSMR_HomePage/

> <PUBCHEM_CID_ASSOCIATIONS>
54677080  1

> <PUBCHEM_COORDINATE_TYPE>
1
3

$$$$
852241
  -OEChem-12251501512D

 30 33  0     0  0  0  0  0  0999 V2000
    2.3383   -1.3500    0.0000 F   0  0  0  0  0  0  0  0  0  0  0  0
   -3.9274    9.7608    0.0000 O   0  0  0  0  0  0  0  0  0  0  0  0
   -6.2584    8.0976    0.0000 O   0  0  0  0  0  0  0  0  0  0  0  0
   -5.1993    2.9963    0.0000 N   0  0  0  0  0  0  0  0  0  0  0  0
   -2.5987    1.5004    0.0000 N   0  0  0  0  0  0  0  0  0  0  0  0
   -5.2093    6.0019    0.0000 N   0  0  0  0  0  0  0  0  0  0  0  0
   -6.5002    3.7446    0.0000 C   0  0  0  0  0  0  0  0  0  0  0  0
   -6.5050    5.2446    0.0000 C   0  0  0  0  0  0  0  0  0  0  0  0
   -1.2990    0.7500    0.0000 C   0  0  0  0  0  0  0  0  0  0  0  0
   -3.9015    3.7484    0.0000 C   0  0  0  0  0  0  0  0  0  0  0  0
   -5.1969    1.4963    0.0000 C   0  0  0  0  0  0  0  0  0  0  0  0
   -2.6012    3.0004    0.0000 C   0  0  0  0  0  0  0  0  0  0  0  0
   -3.8967    0.7484    0.0000 C   0  0  0  0  0  0  0  0  0  0  0  0
   -7.7969    2.9905    0.0000 C   0  0  0  0  0  0  0  0  0  0  0  0
   -7.8065    5.9905    0.0000 C   0  0  0  0  0  0  0  0  0  0  0  0
    0.0000    1.5000    0.0000 C   0  0  0  0  0  0  0  0  0  0  0  0
   -1.2990   -0.7500    0.0000 C   0  0  0  0  0  0  0  0  0  0  0  0
   -9.0983    3.7364    0.0000 C   0  0  0  0  0  0  0  0  0  0  0  0
   -5.2162    7.5027    0.0000 C   0  0  0  0  0  0  0  0  0  0  0  0
   -9.1031    5.2364    0.0000 C   0  0  0  0  0  0  0  0  0  0  0  0
    1.2990   -0.7500    0.0000 C   0  0  0  0  0  0  0  0  0  0  0  0
    1.2990    0.7500    0.0000 C   0  0  0  0  0  0  0  0  0  0  0  0
    0.0000   -1.5000    0.0000 C   0  0  0  0  0  0  0  0  0  0  0  0
   -3.9205    8.2600    0.0000 C   0  0  0  0  0  0  0  0  0  0  0  0
   -2.6316   10.5181    0.0000 C   0  0  0  0  0  0  0  0  0  0  0  0
   -2.6364   12.0181    0.0000 C   0  0  0  0  0  0  0  0  0  0  0  0
   -1.3301    9.7723    0.0000 C   0  0  0  0  0  0  0  0  0  0  0  0
   -1.3398   12.7723    0.0000 C   0  0  0  0  0  0  0  0  0  0  0  0
   -0.0335   10.5265    0.0000 C   0  0  0  0  0  0  0  0  0  0  0  0
   -0.0384   12.0265    0.0000 C   0  0  0  0  0  0  0  0  0  0  0  0
  1 21  1  0  0  0  0
  2 24  1  0  0  0  0
  2 25  1  0  0  0  0
  3 19  2  0  0  0  0
  4  7  1  0  0  0  0
  4 10  1  0  0  0  0
  4 11  1  0  0  0  0
  5  9  1  0  0  0  0
  5 12  1  0  0  0  0
  5 13  1  0  0  0  0
  6  8  1  0  0  0  0
  6 19  1  0  0  0  0
  7  8  1  0  0  0  0
  7 14  2  0  0  0  0
  8 15  2  0  0  0  0
  9 16  2  0  0  0  0
  9 17  1  0  0  0  0
 10 12  1  0  0  0  0
 11 13  1  0  0  0  0
 14 18  1  0  0  0  0
 15 20  1  0  0  0  0
 16 22  1  0  0  0  0
 17 23  2  0  0  0  0
 18 20  2  0  0  0  0
 19 24  1  0  0  0  0
 21 22  2  0  0  0  0
 21 23  1  0  0  0  0
 25 26  2  0  0  0  0
 25 27  1  0  0  0  0
 26 28  1  0  0  0  0
 27 29  2  0  0  0  0
 28 30  2  0  0  0  0
 29 30  1  0  0  0  0
M  END
> <PUBCHEM_COMPOUND_ID_TYPE>
0

> <PUBCHEM_TOTAL_CHARGE>
0

> <PUBCHEM_SUBSTANCE_ID>
852241

> <PUBCHEM_SUBSTANCE_VERSION>
5

> <PUBCHEM_EXT_DATASOURCE_NAME>
MLSMR

> <PUBCHEM_EXT_DATASOURCE_REGID>
MLS000074486

> <PUBCHEM_SUBSTANCE_COMMENT>
http://mlsmr.evotec.com/MLSMR_HomePage/pdf/pubchem_reference.pdf
MLSMR_SAMPLE_SUPPLIER: Asinex Ltd.
MLSMR_SUPPLIER_STRUCTURE_ID: ASN 07441625
MLSMR_COMPOUND_CLASS: DC

> <PUBCHEM_SUBSTANCE_SYNONYM>
MLS000074486
N-{2-[4-(4-Fluoro-phenyl)-piperazin-1-yl]-phenyl}-2-phenoxy-acetamide
SMR000008023

> <PUBCHEM_XREF_EXT_ID>
MLS000074486

> <PUBCHEM_EXT_DATASOURCE_URL>
http://mlsmr.evotec.com/MLSMR_HomePage/

> <PUBCHEM_CID_ASSOCIATIONS>
654853  1

> <PUBCHEM_COORDINATE_TYPE>
1
3

$$$$
852441
  -OEChem-12251501512D

 32 36  0     0  0  0  0  0  0999 V2000
    0.5079    0.6251    0.0000 S   0  0  0  0  0  0  0  0  0  0  0  0
    5.3880    1.0644    0.0000 O   0  0  0  0  0  0  0  0  0  0  0  0
    5.5393   -0.5032    0.0000 O   0  0  0  0  0  0  0  0  0  0  0  0
    7.3859   -5.5974    0.0000 O   0  0  0  0  0  0  0  0  0  0  0  0
    3.0865    0.9767    0.0000 N   0  0  0  0  0  0  0  0  0  0  0  0
    3.5944    4.2781    0.0000 N   0  0  0  0  0  0  0  0  0  0  0  0
    4.6553   -2.6737    0.0000 N   0  0  0  0  0  0  0  0  0  0  0  0
    1.2502    2.9107    0.0000 C   0  0  0  0  0  0  0  0  0  0  0  0
    1.6995    1.5237    0.0000 C   0  0  0  0  0  0  0  0  0  0  0  0
   -0.2344    2.9107    0.0000 C   0  0  0  0  0  0  0  0  0  0  0  0
    2.0902    4.1804    0.0000 C   0  0  0  0  0  0  0  0  0  0  0  0
   -0.7033    1.4651    0.0000 C   0  0  0  0  0  0  0  0  0  0  0  0
    1.3373    5.4786    0.0000 C   0  0  0  0  0  0  0  0  0  0  0  0
    4.3953    1.7386    0.0000 C   0  0  0  0  0  0  0  0  0  0  0  0
   -1.2502    4.0242    0.0000 C   0  0  0  0  0  0  0  0  0  0  0  0
   -2.1879    1.1135    0.0000 C   0  0  0  0  0  0  0  0  0  0  0  0
    4.6102    3.1646    0.0000 C   0  0  0  0  0  0  0  0  0  0  0  0
    3.1958   -0.5220    0.0000 C   0  0  0  0  0  0  0  0  0  0  0  0
    2.0248    6.8109    0.0000 C   0  0  0  0  0  0  0  0  0  0  0  0
   -2.7153    3.6921    0.0000 C   0  0  0  0  0  0  0  0  0  0  0  0
   -0.1646    5.4121    0.0000 C   0  0  0  0  0  0  0  0  0  0  0  0
   -3.2037    2.2270    0.0000 C   0  0  0  0  0  0  0  0  0  0  0  0
    4.5462   -1.1768    0.0000 C   0  0  0  0  0  0  0  0  0  0  0  0
    1.2173    8.0750    0.0000 C   0  0  0  0  0  0  0  0  0  0  0  0
   -0.9721    6.6762    0.0000 C   0  0  0  0  0  0  0  0  0  0  0  0
   -0.2812    8.0076    0.0000 C   0  0  0  0  0  0  0  0  0  0  0  0
    6.0057   -3.3285    0.0000 C   0  0  0  0  0  0  0  0  0  0  0  0
    1.7700    9.1401    0.0000 C   0  0  0  0  0  0  0  0  0  0  0  0
    6.1147   -4.8254    0.0000 C   0  0  0  0  0  0  0  0  0  0  0  0
    4.9649   -5.7688    0.0000 C   0  0  0  0  0  0  0  0  0  0  0  0
    7.0242   -7.0532    0.0000 C   0  0  0  0  0  0  0  0  0  0  0  0
    5.5280   -7.1591    0.0000 C   0  0  0  0  0  0  0  0  0  0  0  0
  1  9  1  0  0  0  0
  1 12  1  0  0  0  0
  2 14  2  0  0  0  0
  3 23  2  0  0  0  0
  4 29  1  0  0  0  0
  4 31  1  0  0  0  0
  5  9  1  0  0  0  0
  5 14  1  0  0  0  0
  5 18  1  0  0  0  0
  6 11  2  0  0  0  0
  6 17  1  0  0  0  0
  7 23  1  0  0  0  0
  7 27  1  0  0  0  0
  8  9  2  0  0  0  0
  8 10  1  0  0  0  0
  8 11  1  0  0  0  0
 10 12  2  0  0  0  0
 10 15  1  0  0  0  0
 11 13  1  0  0  0  0
 12 16  1  0  0  0  0
 13 19  2  0  0  0  0
 13 21  1  0  0  0  0
 14 17  1  0  0  0  0
 15 20  1  0  0  0  0
 16 22  1  0  0  0  0
 18 23  1  0  0  0  0
 19 24  1  0  0  0  0
 20 22  1  0  0  0  0
 21 25  2  0  0  0  0
 24 26  2  0  0  0  0
 24 28  1  0  0  0  0
 25 26  1  0  0  0  0
 27 29  1  0  0  0  0
 29 30  2  0  0  0  0
 30 32  1  0  0  0  0
 31 32  2  0  0  0  0
M  END
> <PUBCHEM_COMPOUND_ID_TYPE>
0

> <PUBCHEM_TOTAL_CHARGE>
0

> <PUBCHEM_SUBSTANCE_ID>
852441

> <PUBCHEM_SUBSTANCE_VERSION>
5

> <PUBCHEM_EXT_DATASOURCE_NAME>
MLSMR

> <PUBCHEM_EXT_DATASOURCE_REGID>
MLS000031972

> <PUBCHEM_SUBSTANCE_COMMENT>
http://mlsmr.evotec.com/MLSMR_HomePage/pdf/pubchem_reference.pdf
MLSMR_SAMPLE_SUPPLIER: Asinex Ltd.
MLSMR_SUPPLIER_STRUCTURE_ID: ASN 04426114
MLSMR_COMPOUND_CLASS: DC

> <PUBCHEM_SUBSTANCE_SYNONYM>
MLS000031972
N-Furan-2-ylmethyl-2-(8-oxo-5-m-tolyl-1,2,3,4,7,8-hexahydro-10-thia-6,9-diaza-benzo[a]azulen-9-yl)-acetamide
SMR000003382

> <PUBCHEM_XREF_EXT_ID>
MLS000031972

> <PUBCHEM_EXT_DATASOURCE_URL>
http://mlsmr.evotec.com/MLSMR_HomePage/

> <PUBCHEM_CID_ASSOCIATIONS>
655063  1

> <PUBCHEM_COORDINATE_TYPE>
1
3

$$$$
852573
  -OEChem-12251501512D

 30 33  0     0  0  0  0  0  0999 V2000
    2.6352   -3.3939    0.0000 S   0  0  0  0  0  0  0  0  0  0  0  0
    8.1602   -3.0303    0.0000 S   0  0  0  0  0  0  0  0  0  0  0  0
   -4.6799   -2.1186    0.0000 O   0  0  0  0  0  0  0  0  0  0  0  0
    2.6003   -1.4977    0.0000 O   0  0  0  0  0  0  0  0  0  0  0  0
    5.4250   -2.7485    0.0000 O   0  0  0  0  0  0  0  0  0  0  0  0
    0.0000   -3.0008    0.0000 N   0  0  0  0  0  0  0  0  0  0  0  0
   -0.7536   -5.2860    0.0000 N   0  0  0  0  0  0  0  0  0  0  0  0
    0.7464   -5.2884    0.0000 N   0  0  0  0  0  0  0  0  0  0  0  0
    6.3007   -4.9223    0.0000 N   0  0  0  0  0  0  0  0  0  0  0  0
    8.9243   -5.3339    0.0000 N   0  0  0  0  0  0  0  0  0  0  0  0
   -1.2149   -3.8587    0.0000 C   0  0  0  0  0  0  0  0  0  0  0  0
    1.2122   -3.8625    0.0000 C   0  0  0  0  0  0  0  0  0  0  0  0
    0.0000   -1.5000    0.0000 C   0  0  0  0  0  0  0  0  0  0  0  0
   -2.6386   -3.3842    0.0000 C   0  0  0  0  0  0  0  0  0  0  0  0
    1.2990   -0.7500    0.0000 C   0  0  0  0  0  0  0  0  0  0  0  0
   -3.1842   -2.0060    0.0000 C   0  0  0  0  0  0  0  0  0  0  0  0
   -1.2990   -0.7500    0.0000 C   0  0  0  0  0  0  0  0  0  0  0  0
   -3.7588   -4.3641    0.0000 C   0  0  0  0  0  0  0  0  0  0  0  0
    1.2990    0.7500    0.0000 C   0  0  0  0  0  0  0  0  0  0  0  0
   -5.0351   -3.5759    0.0000 C   0  0  0  0  0  0  0  0  0  0  0  0
   -1.2990    0.7500    0.0000 C   0  0  0  0  0  0  0  0  0  0  0  0
    3.7552   -4.3929    0.0000 C   0  0  0  0  0  0  0  0  0  0  0  0
    0.0000    1.5000    0.0000 C   0  0  0  0  0  0  0  0  0  0  0  0
   -2.5474   -0.9889    0.0000 C   0  0  0  0  0  0  0  0  0  0  0  0
    5.1807   -3.9233    0.0000 C   0  0  0  0  0  0  0  0  0  0  0  0
    3.8990   -0.7455    0.0000 C   0  0  0  0  0  0  0  0  0  0  0  0
    7.7262   -4.4528    0.0000 C   0  0  0  0  0  0  0  0  0  0  0  0
    9.6602   -3.0211    0.0000 C   0  0  0  0  0  0  0  0  0  0  0  0
   10.1324   -4.4449    0.0000 C   0  0  0  0  0  0  0  0  0  0  0  0
    4.9395   -1.3433    0.0000 C   0  0  0  0  0  0  0  0  0  0  0  0
  1 12  1  0  0  0  0
  1 22  1  0  0  0  0
  2 27  1  0  0  0  0
  2 28  1  0  0  0  0
  3 16  1  0  0  0  0
  3 20  1  0  0  0  0
  4 15  1  0  0  0  0
  4 26  1  0  0  0  0
  5 25  2  0  0  0  0
  6 11  1  0  0  0  0
  6 12  1  0  0  0  0
  6 13  1  0  0  0  0
  7  8  1  0  0  0  0
  7 11  2  0  0  0  0
  8 12  2  0  0  0  0
  9 25  1  0  0  0  0
  9 27  1  0  0  0  0
 10 27  2  0  0  0  0
 10 29  1  0  0  0  0
 11 14  1  0  0  0  0
 13 15  1  0  0  0  0
 13 17  2  0  0  0  0
 14 16  2  0  0  0  0
 14 18  1  0  0  0  0
 15 19  2  0  0  0  0
 16 24  1  0  0  0  0
 17 21  1  0  0  0  0
 18 20  2  0  0  0  0
 19 23  1  0  0  0  0
 21 23  2  0  0  0  0
 22 25  1  0  0  0  0
 26 30  1  0  0  0  0
 28 29  2  0  0  0  0
M  END
> <PUBCHEM_COMPOUND_ID_TYPE>
0

> <PUBCHEM_TOTAL_CHARGE>
0

> <PUBCHEM_SUBSTANCE_ID>
852573

> <PUBCHEM_SUBSTANCE_VERSION>
5

> <PUBCHEM_EXT_DATASOURCE_NAME>
MLSMR

> <PUBCHEM_EXT_DATASOURCE_REGID>
MLS000032691

> <PUBCHEM_SUBSTANCE_COMMENT>
http://mlsmr.evotec.com/MLSMR_HomePage/pdf/pubchem_reference.pdf
MLSMR_SAMPLE_SUPPLIER: Asinex Ltd.
MLSMR_SUPPLIER_STRUCTURE_ID: ASN 05918671
MLSMR_COMPOUND_CLASS: DC

> <PUBCHEM_SUBSTANCE_SYNONYM>
2-[4-(2-Ethoxy-phenyl)-5-(2-methyl-furan-3-yl)-4H-[1,2,4]triazol-3-ylsulfanyl]-N-thiazol-2-yl-acetamide
MLS000032691
SMR000005733

> <PUBCHEM_XREF_EXT_ID>
MLS000032691

> <PUBCHEM_EXT_DATASOURCE_URL>
http://mlsmr.evotec.com/MLSMR_HomePage/

> <PUBCHEM_CID_ASSOCIATIONS>
655196  1

> <PUBCHEM_COORDINATE_TYPE>
1
3

$$$$
852665
  -OEChem-12251501512D

 26 28  0     1  0  0  0  0  0999 V2000
   -6.2352    0.8946    0.0000 Cl  0  0  0  0  0  0  0  0  0  0  0  0
    3.8056   -3.8679    0.0000 N   0  0  0  0  0  0  0  0  0  0  0  0
    1.2990   -0.7500    0.0000 N   0  0  0  0  0  0  0  0  0  0  0  0
   -1.2990    0.7500    0.0000 N   0  0  0  0  0  0  0  0  0  0  0  0
    1.3786   -3.8595    0.0000 N   0  0  0  0  0  0  0  0  0  0  0  0
    3.3372   -5.2929    0.0000 N   0  0  0  0  0  0  0  0  0  0  0  0
    1.8372   -5.2877    0.0000 N   0  0  0  0  0  0  0  0  0  0  0  0
    2.5951   -3.0039    0.0000 C   0  0  0  0  0  0  0  0  0  0  0  0
    2.5973   -1.5031    0.0000 C   0  0  3  0  0  0  0  0  0  0  0  0
    5.2285   -3.3990    0.0000 C   0  0  0  0  0  0  0  0  0  0  0  0
   -2.5987    1.5004    0.0000 C   0  0  0  0  0  0  0  0  0  0  0  0
    1.2990    0.7500    0.0000 C   0  0  0  0  0  0  0  0  0  0  0  0
    0.0000   -1.5000    0.0000 C   0  0  0  0  0  0  0  0  0  0  0  0
    0.0000    1.5000    0.0000 C   0  0  0  0  0  0  0  0  0  0  0  0
   -1.2990   -0.7500    0.0000 C   0  0  0  0  0  0  0  0  0  0  0  0
    3.8999   -0.7576    0.0000 C   0  0  0  0  0  0  0  0  0  0  0  0
   -2.6012    3.0004    0.0000 C   0  0  0  0  0  0  0  0  0  0  0  0
   -3.8967    0.7484    0.0000 C   0  0  0  0  0  0  0  0  0  0  0  0
    6.1242   -4.1976    0.0000 C   0  0  0  0  0  0  0  0  0  0  0  0
    5.4727   -2.2241    0.0000 C   0  0  0  0  0  0  0  0  0  0  0  0
    6.3680   -3.0228    0.0000 C   0  0  0  0  0  0  0  0  0  0  0  0
   -5.1969    1.4963    0.0000 C   0  0  0  0  0  0  0  0  0  0  0  0
   -3.9014    3.7484    0.0000 C   0  0  0  0  0  0  0  0  0  0  0  0
   -5.1993    2.9963    0.0000 C   0  0  0  0  0  0  0  0  0  0  0  0
    4.9372   -1.3609    0.0000 C   0  0  0  0  0  0  0  0  0  0  0  0
   -1.5630    3.6021    0.0000 C   0  0  0  0  0  0  0  0  0  0  0  0
  1 22  1  0  0  0  0
  2  6  1  0  0  0  0
  2  8  1  0  0  0  0
  2 10  1  0  0  0  0
  3  9  1  0  0  0  0
  3 12  1  0  0  0  0
  3 13  1  0  0  0  0
  4 11  1  0  0  0  0
  4 14  1  0  0  0  0
  4 15  1  0  0  0  0
  5  7  1  0  0  0  0
  5  8  2  0  0  0  0
  6  7  2  0  0  0  0
  8  9  1  0  0  0  0
  9 16  1  0  0  0  0
 10 19  1  0  0  0  0
 10 20  1  0  0  0  0
 10 21  1  0  0  0  0
 11 17  1  0  0  0  0
 11 18  2  0  0  0  0
 12 14  1  0  0  0  0
 13 15  1  0  0  0  0
 16 25  1  0  0  0  0
 17 23  2  0  0  0  0
 17 26  1  0  0  0  0
 18 22  1  0  0  0  0
 22 24  2  0  0  0  0
 23 24  1  0  0  0  0
M  END
> <PUBCHEM_COMPOUND_ID_TYPE>
0

> <PUBCHEM_TOTAL_CHARGE>
0

> <PUBCHEM_SUBSTANCE_ID>
852665

> <PUBCHEM_SUBSTANCE_VERSION>
5

> <PUBCHEM_EXT_DATASOURCE_NAME>
MLSMR

> <PUBCHEM_EXT_DATASOURCE_REGID>
MLS000070796

> <PUBCHEM_SUBSTANCE_COMMENT>
http://mlsmr.evotec.com/MLSMR_HomePage/pdf/pubchem_reference.pdf
MLSMR_SAMPLE_SUPPLIER: Asinex Ltd.
MLSMR_SUPPLIER_STRUCTURE_ID: ASN 05552017
MLSMR_COMPOUND_CLASS: DC

> <PUBCHEM_SUBSTANCE_SYNONYM>
1-[1-(1-tert-Butyl-1H-tetrazol-5-yl)-propyl]-4-(5-chloro-2-methyl-phenyl)-piperazine
MLS000070796
SMR000004866

> <PUBCHEM_XREF_EXT_ID>
MLS000070796

> <PUBCHEM_EXT_DATASOURCE_URL>
http://mlsmr.evotec.com/MLSMR_HomePage/

> <PUBCHEM_CID_ASSOCIATIONS>
655300  1

> <PUBCHEM_COORDINATE_TYPE>
1
3

> <PUBCHEM_BONDANNOTATIONS>
9  16  3

$$$$
852839
  -OEChem-12251501512D

 35 39  0     1  0  0  0  0  0999 V2000
    1.7138   -1.2033    0.0000 S   0  0  0  0  0  0  0  0  0  0  0  0
   13.2742   -1.8046    0.0000 O   0  0  0  0  0  0  0  0  0  0  0  0
   11.8277   -4.2774    0.0000 O   0  0  0  0  0  0  0  0  0  0  0  0
    8.4823    3.0564    0.0000 N   0  0  0  0  0  0  0  0  0  0  0  0
    7.0761    0.2776    0.0000 N   0  0  0  0  0  0  0  0  0  0  0  0
   10.6759    2.0178    0.0000 N   0  0  0  0  0  0  0  0  0  0  0  0
    4.0896    0.0290    0.0000 N   0  0  0  0  0  0  0  0  0  0  0  0
    9.5117    4.1474    0.0000 N   0  0  0  0  0  0  0  0  0  0  0  0
   10.8674    3.5055    0.0000 N   0  0  0  0  0  0  0  0  0  0  0  0
    1.7138    1.2033    0.0000 N   0  0  0  0  0  0  0  0  0  0  0  0
    8.5716    0.4022    0.0000 C   0  0  3  0  0  0  0  0  0  0  0  0
    9.2111    1.7600    0.0000 C   0  0  0  0  0  0  0  0  0  0  0  0
    9.4270   -0.8310    0.0000 C   0  0  0  0  0  0  0  0  0  0  0  0
    6.9950    3.2363    0.0000 C   0  0  0  0  0  0  0  0  0  0  0  0
    2.5889    0.0182    0.0000 C   0  0  0  0  0  0  0  0  0  0  0  0
    6.4347   -1.0784    0.0000 C   0  0  0  0  0  0  0  0  0  0  0  0
    6.2225    1.5111    0.0000 C   0  0  0  0  0  0  0  0  0  0  0  0
   10.9217   -0.7040    0.0000 C   0  0  0  0  0  0  0  0  0  0  0  0
    0.2917   -0.7475    0.0000 C   0  0  0  0  0  0  0  0  0  0  0  0
    0.2917    0.7475    0.0000 C   0  0  0  0  0  0  0  0  0  0  0  0
    8.7898   -2.1890    0.0000 C   0  0  0  0  0  0  0  0  0  0  0  0
    4.9397   -1.2009    0.0000 C   0  0  0  0  0  0  0  0  0  0  0  0
    4.7275    1.3885    0.0000 C   0  0  0  0  0  0  0  0  0  0  0  0
   11.7790   -1.9348    0.0000 C   0  0  0  0  0  0  0  0  0  0  0  0
    6.0932    2.0366    0.0000 C   0  0  0  0  0  0  0  0  0  0  0  0
   11.1418   -3.2927    0.0000 C   0  0  0  0  0  0  0  0  0  0  0  0
    9.6472   -3.4198    0.0000 C   0  0  0  0  0  0  0  0  0  0  0  0
    6.5244    4.3402    0.0000 C   0  0  0  0  0  0  0  0  0  0  0  0
    5.8037    3.3810    0.0000 C   0  0  0  0  0  0  0  0  0  0  0  0
   -1.0028   -1.5132    0.0000 C   0  0  0  0  0  0  0  0  0  0  0  0
   -1.0028    1.5132    0.0000 C   0  0  0  0  0  0  0  0  0  0  0  0
   -2.3155   -0.7475    0.0000 C   0  0  0  0  0  0  0  0  0  0  0  0
   -2.3155    0.7475    0.0000 C   0  0  0  0  0  0  0  0  0  0  0  0
    4.9019    2.1807    0.0000 C   0  0  0  0  0  0  0  0  0  0  0  0
   13.7824   -0.7175    0.0000 C   0  0  0  0  0  0  0  0  0  0  0  0
  1 15  1  0  0  0  0
  1 19  1  0  0  0  0
  2 24  1  0  0  0  0
  2 35  1  0  0  0  0
  3 26  1  0  0  0  0
  4  8  1  0  0  0  0
  4 12  1  0  0  0  0
  4 14  1  0  0  0  0
  5 11  1  0  0  0  0
  5 16  1  0  0  0  0
  5 17  1  0  0  0  0
  6  9  1  0  0  0  0
  6 12  2  0  0  0  0
  7 15  1  0  0  0  0
  7 22  1  0  0  0  0
  7 23  1  0  0  0  0
  8  9  2  0  0  0  0
 10 15  2  0  0  0  0
 10 20  1  0  0  0  0
 11 12  1  0  0  0  0
 11 13  1  0  0  0  0
 13 18  1  0  0  0  0
 13 21  2  0  0  0  0
 14 25  1  0  0  0  0
 14 28  1  0  0  0  0
 14 29  1  0  0  0  0
 16 22  1  0  0  0  0
 17 23  1  0  0  0  0
 18 24  2  0  0  0  0
 19 20  1  0  0  0  0
 19 30  2  0  0  0  0
 20 31  2  0  0  0  0
 21 27  1  0  0  0  0
 24 26  1  0  0  0  0
 25 34  1  0  0  0  0
 26 27  2  0  0  0  0
 30 32  1  0  0  0  0
 31 33  1  0  0  0  0
 32 33  2  0  0  0  0
M  END
> <PUBCHEM_COMPOUND_ID_TYPE>
0

> <PUBCHEM_TOTAL_CHARGE>
0

> <PUBCHEM_SUBSTANCE_ID>
852839

> <PUBCHEM_SUBSTANCE_VERSION>
5

> <PUBCHEM_EXT_DATASOURCE_NAME>
MLSMR

> <PUBCHEM_EXT_DATASOURCE_REGID>
MLS000031129

> <PUBCHEM_SUBSTANCE_COMMENT>
http://mlsmr.evotec.com/MLSMR_HomePage/pdf/pubchem_reference.pdf
MLSMR_SAMPLE_SUPPLIER: Asinex Ltd.
MLSMR_SUPPLIER_STRUCTURE_ID: ASN 05346594
MLSMR_COMPOUND_CLASS: DC

> <PUBCHEM_SUBSTANCE_SYNONYM>
4-{(4-Benzothiazol-2-yl-piperazin-1-yl)-[1-(1,1-dimethyl-propyl)-1H-tetrazol-5-yl]-methyl}-2-methoxy-phenol
MLS000031129
SMR000004489

> <PUBCHEM_XREF_EXT_ID>
MLS000031129

> <PUBCHEM_EXT_DATASOURCE_URL>
http://mlsmr.evotec.com/MLSMR_HomePage/

> <PUBCHEM_CID_ASSOCIATIONS>
655486  1

> <PUBCHEM_COORDINATE_TYPE>
1
3

> <PUBCHEM_BONDANNOTATIONS>
11  12  3

$$$$
853167
  -OEChem-12251501512D

 33 37  0     1  0  0  0  0  0999 V2000
    6.6277   -1.5279    0.0000 S   0  0  0  0  0  0  0  0  0  0  0  0
    3.6321    1.3486    0.0000 O   0  0  0  0  0  0  0  0  0  0  0  0
    1.2964    1.4973    0.0000 N   0  0  0  0  0  0  0  0  0  0  0  0
    3.8890   -3.0026    0.0000 N   0  0  3  0  0  0  0  0  0  0  0  0
    1.3770   -6.1161    0.0000 N   0  0  0  0  0  0  0  0  0  0  0  0
    3.8040   -6.1119    0.0000 N   0  0  0  0  0  0  0  0  0  0  0  0
    1.8430   -7.5419    0.0000 N   0  0  0  0  0  0  0  0  0  0  0  0
    3.3429   -7.5393    0.0000 N   0  0  0  0  0  0  0  0  0  0  0  0
    0.0000    0.7486    0.0000 C   0  0  0  0  0  0  0  0  0  0  0  0
    2.5929   -0.7486    0.0000 C   0  0  0  0  0  0  0  0  0  0  0  0
    0.0000   -0.7486    0.0000 C   0  0  0  0  0  0  0  0  0  0  0  0
    2.5929    0.7486    0.0000 C   0  0  0  0  0  0  0  0  0  0  0  0
    1.2964   -1.4973    0.0000 C   0  0  0  0  0  0  0  0  0  0  0  0
    2.5890   -5.2542    0.0000 C   0  0  0  0  0  0  0  0  0  0  0  0
   -1.2964    1.4973    0.0000 C   0  0  0  0  0  0  0  0  0  0  0  0
    3.8911   -1.5017    0.0000 C   0  0  0  0  0  0  0  0  0  0  0  0
    2.5894   -3.7534    0.0000 C   0  0  0  0  0  0  0  0  0  0  0  0
   -1.2964   -1.4973    0.0000 C   0  0  0  0  0  0  0  0  0  0  0  0
    5.1872   -3.7556    0.0000 C   0  0  0  0  0  0  0  0  0  0  0  0
   -2.6111    0.7486    0.0000 C   0  0  0  0  0  0  0  0  0  0  0  0
   -0.0461   -5.6477    0.0000 C   0  0  0  0  0  0  0  0  0  0  0  0
   -2.6111   -0.7486    0.0000 C   0  0  0  0  0  0  0  0  0  0  0  0
    6.4889   -3.0087    0.0000 C   0  0  0  0  0  0  0  0  0  0  0  0
   -1.1660   -6.6469    0.0000 C   0  0  0  0  0  0  0  0  0  0  0  0
   -1.2928    2.6973    0.0000 C   0  0  0  0  0  0  0  0  0  0  0  0
    7.8399   -3.6306    0.0000 C   0  0  0  0  0  0  0  0  0  0  0  0
   -2.5915   -6.1799    0.0000 C   0  0  0  0  0  0  0  0  0  0  0  0
   -0.8578   -8.1149    0.0000 C   0  0  0  0  0  0  0  0  0  0  0  0
    8.0952   -1.2170    0.0000 C   0  0  0  0  0  0  0  0  0  0  0  0
    8.8443   -2.5165    0.0000 C   0  0  0  0  0  0  0  0  0  0  0  0
   -3.7087   -7.1808    0.0000 C   0  0  0  0  0  0  0  0  0  0  0  0
   -1.9750   -9.1159    0.0000 C   0  0  0  0  0  0  0  0  0  0  0  0
   -3.4004   -8.6488    0.0000 C   0  0  0  0  0  0  0  0  0  0  0  0
  1 23  1  0  0  0  0
  1 29  1  0  0  0  0
  2 12  1  0  0  0  0
  3  9  2  0  0  0  0
  3 12  1  0  0  0  0
  4 16  1  0  0  0  0
  4 17  1  0  0  0  0
  4 19  1  0  0  0  0
  5  7  1  0  0  0  0
  5 14  1  0  0  0  0
  5 21  1  0  0  0  0
  6  8  1  0  0  0  0
  6 14  2  0  0  0  0
  7  8  2  0  0  0  0
  9 11  1  0  0  0  0
  9 15  1  0  0  0  0
 10 12  2  0  0  0  0
 10 13  1  0  0  0  0
 10 16  1  0  0  0  0
 11 13  2  0  0  0  0
 11 18  1  0  0  0  0
 14 17  1  0  0  0  0
 15 20  2  0  0  0  0
 15 25  1  0  0  0  0
 18 22  2  0  0  0  0
 19 23  1  0  0  0  0
 20 22  1  0  0  0  0
 21 24  1  0  0  0  0
 23 26  2  0  0  0  0
 24 27  2  0  0  0  0
 24 28  1  0  0  0  0
 26 30  1  0  0  0  0
 27 31  1  0  0  0  0
 28 32  2  0  0  0  0
 29 30  2  0  0  0  0
 31 33  2  0  0  0  0
 32 33  1  0  0  0  0
M  END
> <PUBCHEM_COMPOUND_ID_TYPE>
0

> <PUBCHEM_TOTAL_CHARGE>
0

> <PUBCHEM_SUBSTANCE_ID>
853167

> <PUBCHEM_SUBSTANCE_VERSION>
5

> <PUBCHEM_EXT_DATASOURCE_NAME>
MLSMR

> <PUBCHEM_EXT_DATASOURCE_REGID>
MLS000027135

> <PUBCHEM_SUBSTANCE_COMMENT>
http://mlsmr.evotec.com/MLSMR_HomePage/pdf/pubchem_reference.pdf
MLSMR_SAMPLE_SUPPLIER: Asinex Ltd.
MLSMR_SUPPLIER_STRUCTURE_ID: ASN 04369418
MLSMR_COMPOUND_CLASS: DC

> <PUBCHEM_SUBSTANCE_SYNONYM>
3-{[(1-Benzyl-1H-tetrazol-5-ylmethyl)-thiophen-2-ylmethyl-amino]-methyl}-8-methyl-1H-quinolin-2-one
MLS000027135
SMR000003197

> <PUBCHEM_XREF_EXT_ID>
MLS000027135

> <PUBCHEM_EXT_DATASOURCE_URL>
http://mlsmr.evotec.com/MLSMR_HomePage/

> <PUBCHEM_CID_ASSOCIATIONS>
655818  1

> <PUBCHEM_COORDINATE_TYPE>
1
3

$$$$
853207
  -OEChem-12251501512D

 29 32  0     1  0  0  0  0  0999 V2000
    5.2477   -1.3783    0.0000 S   0  0  0  0  0  0  0  0  0  0  0  0
   -6.2395    3.5946    0.0000 F   0  0  0  0  0  0  0  0  0  0  0  0
    1.3821   -3.8632    0.0000 N   0  0  0  0  0  0  0  0  0  0  0  0
    1.2990   -0.7500    0.0000 N   0  0  3  0  0  0  0  0  0  0  0  0
    3.8091   -3.8623    0.0000 N   0  0  0  0  0  0  0  0  0  0  0  0
    1.8461   -5.2897    0.0000 N   0  0  0  0  0  0  0  0  0  0  0  0
    3.3461   -5.2891    0.0000 N   0  0  0  0  0  0  0  0  0  0  0  0
    2.5952   -3.0030    0.0000 C   0  0  0  0  0  0  0  0  0  0  0  0
    2.5977   -1.5021    0.0000 C   0  0  3  0  0  0  0  0  0  0  0  0
   -0.0394   -3.3899    0.0000 C   0  0  0  0  0  0  0  0  0  0  0  0
    3.8983   -0.7531    0.0000 C   0  0  0  0  0  0  0  0  0  0  0  0
    0.0000   -1.5000    0.0000 C   0  0  0  0  0  0  0  0  0  0  0  0
    1.2990    0.7500    0.0000 C   0  0  0  0  0  0  0  0  0  0  0  0
   -1.2990    0.7500    0.0000 C   0  0  0  0  0  0  0  0  0  0  0  0
    4.0407    0.7274    0.0000 C   0  0  0  0  0  0  0  0  0  0  0  0
   -0.3416   -1.9198    0.0000 C   0  0  0  0  0  0  0  0  0  0  0  0
   -1.2990   -0.7500    0.0000 C   0  0  0  0  0  0  0  0  0  0  0  0
    0.0000    1.5000    0.0000 C   0  0  0  0  0  0  0  0  0  0  0  0
   -0.9368   -4.1866    0.0000 C   0  0  0  0  0  0  0  0  0  0  0  0
   -1.1781   -3.0113    0.0000 C   0  0  0  0  0  0  0  0  0  0  0  0
   -2.5987    1.5004    0.0000 C   0  0  0  0  0  0  0  0  0  0  0  0
    6.2549   -0.2667    0.0000 C   0  0  0  0  0  0  0  0  0  0  0  0
    5.5089    1.0347    0.0000 C   0  0  0  0  0  0  0  0  0  0  0  0
   -2.6012    3.0004    0.0000 C   0  0  0  0  0  0  0  0  0  0  0  0
   -3.8967    0.7484    0.0000 C   0  0  0  0  0  0  0  0  0  0  0  0
   -1.4801   -1.5407    0.0000 C   0  0  0  0  0  0  0  0  0  0  0  0
   -3.9015    3.7484    0.0000 C   0  0  0  0  0  0  0  0  0  0  0  0
   -5.1969    1.4963    0.0000 C   0  0  0  0  0  0  0  0  0  0  0  0
   -5.1993    2.9963    0.0000 C   0  0  0  0  0  0  0  0  0  0  0  0
  1 11  1  0  0  0  0
  1 22  1  0  0  0  0
  2 29  1  0  0  0  0
  3  6  1  0  0  0  0
  3  8  1  0  0  0  0
  3 10  1  0  0  0  0
  4  9  1  0  0  0  0
  4 12  1  0  0  0  0
  4 13  1  0  0  0  0
  5  7  1  0  0  0  0
  5  8  2  0  0  0  0
  6  7  2  0  0  0  0
  8  9  1  0  0  0  0
  9 11  1  0  0  0  0
 10 16  1  0  0  0  0
 10 19  1  0  0  0  0
 10 20  1  0  0  0  0
 11 15  2  0  0  0  0
 12 17  1  0  0  0  0
 13 18  1  0  0  0  0
 14 17  2  0  0  0  0
 14 18  1  0  0  0  0
 14 21  1  0  0  0  0
 15 23  1  0  0  0  0
 16 26  1  0  0  0  0
 21 24  2  0  0  0  0
 21 25  1  0  0  0  0
 22 23  2  0  0  0  0
 24 27  1  0  0  0  0
 25 28  2  0  0  0  0
 27 29  2  0  0  0  0
 28 29  1  0  0  0  0
M  END
> <PUBCHEM_COMPOUND_ID_TYPE>
0

> <PUBCHEM_TOTAL_CHARGE>
0

> <PUBCHEM_SUBSTANCE_ID>
853207

> <PUBCHEM_SUBSTANCE_VERSION>
5

> <PUBCHEM_EXT_DATASOURCE_NAME>
MLSMR

> <PUBCHEM_EXT_DATASOURCE_REGID>
MLS000030264

> <PUBCHEM_SUBSTANCE_COMMENT>
http://mlsmr.evotec.com/MLSMR_HomePage/pdf/pubchem_reference.pdf
MLSMR_SAMPLE_SUPPLIER: Asinex Ltd.
MLSMR_SUPPLIER_STRUCTURE_ID: ASN 05074731
MLSMR_COMPOUND_CLASS: DC

> <PUBCHEM_SUBSTANCE_SYNONYM>
1-{[1-(1,1-Dimethyl-propyl)-1H-tetrazol-5-yl]-thiophen-2-yl-methyl}-4-(4-fluoro-phenyl)-1,2,3,6-tetrahydro-pyridine
MLS000030264
SMR000003958

> <PUBCHEM_XREF_EXT_ID>
MLS000030264

> <PUBCHEM_EXT_DATASOURCE_URL>
http://mlsmr.evotec.com/MLSMR_HomePage/

> <PUBCHEM_CID_ASSOCIATIONS>
655861  1

> <PUBCHEM_COORDINATE_TYPE>
1
3

> <PUBCHEM_BONDANNOTATIONS>
9  8  3

$$$$
853210
  -OEChem-12251501512D

 29 34  0     0  0  0  0  0  0999 V2000
    0.0000   -1.3190    0.0000 S   0  0  0  0  0  0  0  0  0  0  0  0
   -4.0302    9.7523    0.0000 O   0  0  0  0  0  0  0  0  0  0  0  0
   -1.5296    8.1538    0.0000 O   0  0  0  0  0  0  0  0  0  0  0  0
   -2.5059    3.0395    0.0000 N   0  0  0  0  0  0  0  0  0  0  0  0
   -3.7006    0.8244    0.0000 N   0  0  0  0  0  0  0  0  0  0  0  0
   -2.4915   -1.3190    0.0000 N   0  0  0  0  0  0  0  0  0  0  0  0
   -2.5405    6.0394    0.0000 N   0  0  0  0  0  0  0  0  0  0  0  0
   -1.2274    0.8244    0.0000 C   0  0  0  0  0  0  0  0  0  0  0  0
   -2.4915    1.5389    0.0000 C   0  0  0  0  0  0  0  0  0  0  0  0
   -1.2274   -0.6045    0.0000 C   0  0  0  0  0  0  0  0  0  0  0  0
    1.2274    0.8244    0.0000 C   0  0  0  0  0  0  0  0  0  0  0  0
    1.2274   -0.6045    0.0000 C   0  0  0  0  0  0  0  0  0  0  0  0
   -3.7006   -0.6045    0.0000 C   0  0  0  0  0  0  0  0  0  0  0  0
   -5.0040   -1.3483    0.0000 C   0  0  0  0  0  0  0  0  0  0  0  0
    2.4732    1.5389    0.0000 C   0  0  0  0  0  0  0  0  0  0  0  0
    2.4732   -1.3190    0.0000 C   0  0  0  0  0  0  0  0  0  0  0  0
   -1.2156    3.8045    0.0000 C   0  0  0  0  0  0  0  0  0  0  0  0
   -3.8135    3.7746    0.0000 C   0  0  0  0  0  0  0  0  0  0  0  0
   -5.6782   -2.6001    0.0000 C   0  0  0  0  0  0  0  0  0  0  0  0
   -6.4249   -1.2992    0.0000 C   0  0  0  0  0  0  0  0  0  0  0  0
    3.7372    0.8244    0.0000 C   0  0  0  0  0  0  0  0  0  0  0  0
   -1.2329    5.3044    0.0000 C   0  0  0  0  0  0  0  0  0  0  0  0
   -3.8308    5.2745    0.0000 C   0  0  0  0  0  0  0  0  0  0  0  0
    3.7372   -0.6045    0.0000 C   0  0  0  0  0  0  0  0  0  0  0  0
   -2.5608    7.5401    0.0000 C   0  0  0  0  0  0  0  0  0  0  0  0
   -3.8701    8.2737    0.0000 C   0  0  0  0  0  0  0  0  0  0  0  0
   -5.2121    7.6324    0.0000 C   0  0  0  0  0  0  0  0  0  0  0  0
   -5.5019   10.0421    0.0000 C   0  0  0  0  0  0  0  0  0  0  0  0
   -6.2324    8.7320    0.0000 C   0  0  0  0  0  0  0  0  0  0  0  0
  1 10  1  0  0  0  0
  1 12  1  0  0  0  0
  2 26  1  0  0  0  0
  2 28  1  0  0  0  0
  3 25  2  0  0  0  0
  4  9  1  0  0  0  0
  4 17  1  0  0  0  0
  4 18  1  0  0  0  0
  5  9  2  0  0  0  0
  5 13  1  0  0  0  0
  6 10  1  0  0  0  0
  6 13  2  0  0  0  0
  7 22  1  0  0  0  0
  7 23  1  0  0  0  0
  7 25  1  0  0  0  0
  8  9  1  0  0  0  0
  8 10  2  0  0  0  0
  8 11  1  0  0  0  0
 11 12  2  0  0  0  0
 11 15  1  0  0  0  0
 12 16  1  0  0  0  0
 13 14  1  0  0  0  0
 14 19  1  0  0  0  0
 14 20  1  0  0  0  0
 15 21  1  0  0  0  0
 16 24  1  0  0  0  0
 17 22  1  0  0  0  0
 18 23  1  0  0  0  0
 19 20  1  0  0  0  0
 21 24  1  0  0  0  0
 25 26  1  0  0  0  0
 26 27  2  0  0  0  0
 27 29  1  0  0  0  0
 28 29  2  0  0  0  0
M  END
> <PUBCHEM_COMPOUND_ID_TYPE>
0

> <PUBCHEM_TOTAL_CHARGE>
0

> <PUBCHEM_SUBSTANCE_ID>
853210

> <PUBCHEM_SUBSTANCE_VERSION>
5

> <PUBCHEM_EXT_DATASOURCE_NAME>
MLSMR

> <PUBCHEM_EXT_DATASOURCE_REGID>
MLS000071807

> <PUBCHEM_SUBSTANCE_COMMENT>
http://mlsmr.evotec.com/MLSMR_HomePage/pdf/pubchem_reference.pdf
MLSMR_SAMPLE_SUPPLIER: Asinex Ltd.
MLSMR_SUPPLIER_STRUCTURE_ID: ASN 05019077
MLSMR_COMPOUND_CLASS: DC

> <PUBCHEM_SUBSTANCE_SYNONYM>
MLS000071807
SMR000003886
[4-(2-Cyclopropyl-5,6,7,8-tetrahydro-benzo[4,5]thieno[2,3-d]pyrimidin-4-yl)-piperazin-1-yl]-furan-2-yl-methanone

> <PUBCHEM_XREF_EXT_ID>
MLS000071807

> <PUBCHEM_EXT_DATASOURCE_URL>
http://mlsmr.evotec.com/MLSMR_HomePage/

> <PUBCHEM_CID_ASSOCIATIONS>
655864  1

> <PUBCHEM_COORDINATE_TYPE>
1
3

$$$$
853329
  -OEChem-12251501512D

 27 30  0     0  0  0  0  0  0999 V2000
    6.8985   -2.7743    0.0000 O   0  0  0  0  0  0  0  0  0  0  0  0
    7.2602    2.4107    0.0000 O   0  0  0  0  0  0  0  0  0  0  0  0
    0.2917    0.7475    0.0000 N   0  0  0  0  0  0  0  0  0  0  0  0
    1.7138    1.2033    0.0000 N   0  0  0  0  0  0  0  0  0  0  0  0
   -0.9982    3.0140    0.0000 N   0  0  0  0  0  0  0  0  0  0  0  0
   -1.0028   -1.5132    0.0000 N   0  0  0  0  0  0  0  0  0  0  0  0
   -1.0028    1.5132    0.0000 C   0  0  0  0  0  0  0  0  0  0  0  0
    0.2917   -0.7475    0.0000 C   0  0  0  0  0  0  0  0  0  0  0  0
    2.5889    0.0182    0.0000 C   0  0  0  0  0  0  0  0  0  0  0  0
   -2.3155    0.7475    0.0000 C   0  0  0  0  0  0  0  0  0  0  0  0
    1.7138   -1.2033    0.0000 C   0  0  0  0  0  0  0  0  0  0  0  0
   -2.3155   -0.7475    0.0000 C   0  0  0  0  0  0  0  0  0  0  0  0
    4.0896    0.0290    0.0000 C   0  0  0  0  0  0  0  0  0  0  0  0
   -3.6187    1.4919    0.0000 C   0  0  0  0  0  0  0  0  0  0  0  0
    4.9234    1.2700    0.0000 C   0  0  0  0  0  0  0  0  0  0  0  0
    4.7453   -1.3220    0.0000 C   0  0  0  0  0  0  0  0  0  0  0  0
   -2.2026    3.8859    0.0000 C   0  0  0  0  0  0  0  0  0  0  0  0
    0.2243    3.8612    0.0000 C   0  0  0  0  0  0  0  0  0  0  0  0
    6.2418   -1.4248    0.0000 C   0  0  0  0  0  0  0  0  0  0  0  0
    6.4199    1.1671    0.0000 C   0  0  0  0  0  0  0  0  0  0  0  0
   -3.3560   -1.3452    0.0000 C   0  0  0  0  0  0  0  0  0  0  0  0
    7.0791   -0.1803    0.0000 C   0  0  0  0  0  0  0  0  0  0  0  0
   -1.7246    5.3077    0.0000 C   0  0  0  0  0  0  0  0  0  0  0  0
   -0.2247    5.2924    0.0000 C   0  0  0  0  0  0  0  0  0  0  0  0
   -3.6251    2.6919    0.0000 C   0  0  0  0  0  0  0  0  0  0  0  0
    6.2273   -3.7690    0.0000 C   0  0  0  0  0  0  0  0  0  0  0  0
    8.4573    2.3267    0.0000 C   0  0  0  0  0  0  0  0  0  0  0  0
  1 19  1  0  0  0  0
  1 26  1  0  0  0  0
  2 20  1  0  0  0  0
  2 27  1  0  0  0  0
  3  4  1  0  0  0  0
  3  7  1  0  0  0  0
  3  8  1  0  0  0  0
  4  9  2  0  0  0  0
  5  7  1  0  0  0  0
  5 17  1  0  0  0  0
  5 18  1  0  0  0  0
  6  8  1  0  0  0  0
  6 12  2  0  0  0  0
  7 10  2  0  0  0  0
  8 11  2  0  0  0  0
  9 11  1  0  0  0  0
  9 13  1  0  0  0  0
 10 12  1  0  0  0  0
 10 14  1  0  0  0  0
 12 21  1  0  0  0  0
 13 15  2  0  0  0  0
 13 16  1  0  0  0  0
 14 25  1  0  0  0  0
 15 20  1  0  0  0  0
 16 19  2  0  0  0  0
 17 23  1  0  0  0  0
 18 24  1  0  0  0  0
 19 22  1  0  0  0  0
 20 22  2  0  0  0  0
 23 24  1  0  0  0  0
M  END
> <PUBCHEM_COMPOUND_ID_TYPE>
0

> <PUBCHEM_TOTAL_CHARGE>
0

> <PUBCHEM_SUBSTANCE_ID>
853329

> <PUBCHEM_SUBSTANCE_VERSION>
5

> <PUBCHEM_EXT_DATASOURCE_NAME>
MLSMR

> <PUBCHEM_EXT_DATASOURCE_REGID>
MLS000035293

> <PUBCHEM_SUBSTANCE_COMMENT>
http://mlsmr.evotec.com/MLSMR_HomePage/pdf/pubchem_reference.pdf
MLSMR_SAMPLE_SUPPLIER: Asinex Ltd.
MLSMR_SUPPLIER_STRUCTURE_ID: ASN 08735702
MLSMR_COMPOUND_CLASS: DC

> <PUBCHEM_SUBSTANCE_SYNONYM>
2-(3,5-Dimethoxy-phenyl)-6-ethyl-5-methyl-7-pyrrolidin-1-yl-pyrazolo[1,5-a]pyrimidine
MLS000035293
SMR000008498

> <PUBCHEM_XREF_EXT_ID>
MLS000035293

> <PUBCHEM_EXT_DATASOURCE_URL>
http://mlsmr.evotec.com/MLSMR_HomePage/

> <PUBCHEM_CID_ASSOCIATIONS>
655988  1

> <PUBCHEM_COORDINATE_TYPE>
1
3

$$$$
853364
  -OEChem-12251501512D

 35 40  0     0  0  0  0  0  0999 V2000
   -7.5540    2.4590    0.0000 O   0  0  0  0  0  0  0  0  0  0  0  0
   -7.1790   -2.7282    0.0000 O   0  0  0  0  0  0  0  0  0  0  0  0
   -0.5831    0.8382    0.0000 N   0  0  0  0  0  0  0  0  0  0  0  0
    0.7229    3.0922    0.0000 N   0  0  0  0  0  0  0  0  0  0  0  0
   -2.0045    1.2999    0.0000 N   0  0  0  0  0  0  0  0  0  0  0  0
    0.7168   -1.4214    0.0000 N   0  0  0  0  0  0  0  0  0  0  0  0
    0.7521    6.0920    0.0000 N   0  0  0  0  0  0  0  0  0  0  0  0
   -0.5240    8.3573    0.0000 N   0  0  0  0  0  0  0  0  0  0  0  0
    2.0740    8.3281    0.0000 N   0  0  0  0  0  0  0  0  0  0  0  0
    0.7168    1.5915    0.0000 C   0  0  0  0  0  0  0  0  0  0  0  0
   -0.5831   -0.6682    0.0000 C   0  0  0  0  0  0  0  0  0  0  0  0
    1.9924    0.8382    0.0000 C   0  0  0  0  0  0  0  0  0  0  0  0
    1.9924   -0.6682    0.0000 C   0  0  0  0  0  0  0  0  0  0  0  0
   -2.8792    0.0850    0.0000 C   0  0  0  0  0  0  0  0  0  0  0  0
   -2.0045   -1.1298    0.0000 C   0  0  0  0  0  0  0  0  0  0  0  0
   -4.3799    0.0850    0.0000 C   0  0  0  0  0  0  0  0  0  0  0  0
    3.3044    1.5915    0.0000 C   0  0  0  0  0  0  0  0  0  0  0  0
    3.3044   -1.4214    0.0000 C   0  0  0  0  0  0  0  0  0  0  0  0
   -0.5686    3.8546    0.0000 C   0  0  0  0  0  0  0  0  0  0  0  0
    2.0294    3.8295    0.0000 C   0  0  0  0  0  0  0  0  0  0  0  0
   -5.0309   -1.2682    0.0000 C   0  0  0  0  0  0  0  0  0  0  0  0
   -5.2183    1.3232    0.0000 C   0  0  0  0  0  0  0  0  0  0  0  0
    4.6043    0.8382    0.0000 C   0  0  0  0  0  0  0  0  0  0  0  0
   -0.5541    5.3545    0.0000 C   0  0  0  0  0  0  0  0  0  0  0  0
    2.0438    5.3295    0.0000 C   0  0  0  0  0  0  0  0  0  0  0  0
    4.6043   -0.6682    0.0000 C   0  0  0  0  0  0  0  0  0  0  0  0
   -6.7144    1.2150    0.0000 C   0  0  0  0  0  0  0  0  0  0  0  0
   -6.5270   -1.3763    0.0000 C   0  0  0  0  0  0  0  0  0  0  0  0
    0.7666    7.5926    0.0000 C   0  0  0  0  0  0  0  0  0  0  0  0
   -7.3688   -0.1347    0.0000 C   0  0  0  0  0  0  0  0  0  0  0  0
   -0.5071    9.8572    0.0000 C   0  0  0  0  0  0  0  0  0  0  0  0
    2.0908    9.8280    0.0000 C   0  0  0  0  0  0  0  0  0  0  0  0
    0.8003   10.5926    0.0000 C   0  0  0  0  0  0  0  0  0  0  0  0
   -7.0290    3.5380    0.0000 C   0  0  0  0  0  0  0  0  0  0  0  0
   -6.5042   -3.7205    0.0000 C   0  0  0  0  0  0  0  0  0  0  0  0
  1 27  1  0  0  0  0
  1 34  1  0  0  0  0
  2 28  1  0  0  0  0
  2 35  1  0  0  0  0
  3  5  1  0  0  0  0
  3 10  1  0  0  0  0
  3 11  1  0  0  0  0
  4 10  1  0  0  0  0
  4 19  1  0  0  0  0
  4 20  1  0  0  0  0
  5 14  2  0  0  0  0
  6 11  1  0  0  0  0
  6 13  2  0  0  0  0
  7 24  1  0  0  0  0
  7 25  1  0  0  0  0
  7 29  1  0  0  0  0
  8 29  2  0  0  0  0
  8 31  1  0  0  0  0
  9 29  1  0  0  0  0
  9 32  2  0  0  0  0
 10 12  2  0  0  0  0
 11 15  2  0  0  0  0
 12 13  1  0  0  0  0
 12 17  1  0  0  0  0
 13 18  1  0  0  0  0
 14 15  1  0  0  0  0
 14 16  1  0  0  0  0
 16 21  2  0  0  0  0
 16 22  1  0  0  0  0
 17 23  1  0  0  0  0
 18 26  1  0  0  0  0
 19 24  1  0  0  0  0
 20 25  1  0  0  0  0
 21 28  1  0  0  0  0
 22 27  2  0  0  0  0
 23 26  1  0  0  0  0
 27 30  1  0  0  0  0
 28 30  2  0  0  0  0
 31 33  2  0  0  0  0
 32 33  1  0  0  0  0
M  END
> <PUBCHEM_COMPOUND_ID_TYPE>
0

> <PUBCHEM_TOTAL_CHARGE>
0

> <PUBCHEM_SUBSTANCE_ID>
853364

> <PUBCHEM_SUBSTANCE_VERSION>
5

> <PUBCHEM_EXT_DATASOURCE_NAME>
MLSMR

> <PUBCHEM_EXT_DATASOURCE_REGID>
MLS000035210

> <PUBCHEM_SUBSTANCE_COMMENT>
http://mlsmr.evotec.com/MLSMR_HomePage/pdf/pubchem_reference.pdf
MLSMR_SAMPLE_SUPPLIER: Asinex Ltd.
MLSMR_SUPPLIER_STRUCTURE_ID: ASN 08737783
MLSMR_COMPOUND_CLASS: DC

> <PUBCHEM_SUBSTANCE_SYNONYM>
2-(3,5-Dimethoxy-phenyl)-9-(4-pyrimidin-2-yl-piperazin-1-yl)-5,6,7,8-tetrahydro-pyrazolo[5,1-b]quinazoline
MLS000035210
SMR000008514

> <PUBCHEM_XREF_EXT_ID>
MLS000035210

> <PUBCHEM_EXT_DATASOURCE_URL>
http://mlsmr.evotec.com/MLSMR_HomePage/

> <PUBCHEM_CID_ASSOCIATIONS>
656020  1

> <PUBCHEM_COORDINATE_TYPE>
1
3

$$$$
853467
  -OEChem-12251501512D

 31 34  0     0  0  0  0  0  0999 V2000
  -17.4471    1.1210    0.0000 F   0  0  0  0  0  0  0  0  0  0  0  0
  -15.8640    2.4675    0.0000 F   0  0  0  0  0  0  0  0  0  0  0  0
  -17.0442    2.2512    0.0000 F   0  0  0  0  0  0  0  0  0  0  0  0
    2.3383   -1.3500    0.0000 F   0  0  0  0  0  0  0  0  0  0  0  0
   -4.2067    3.2905    0.0000 O   0  0  0  0  0  0  0  0  0  0  0  0
  -11.6487    1.9242    0.0000 O   0  0  0  0  0  0  0  0  0  0  0  0
   -3.9492    0.8772    0.0000 N   0  0  0  0  0  0  0  0  0  0  0  0
   -9.3937    1.2860    0.0000 N   0  0  0  0  0  0  0  0  0  0  0  0
   -2.7390    2.9810    0.0000 N   0  0  0  0  0  0  0  0  0  0  0  0
  -11.3705   -0.4028    0.0000 N   0  0  0  0  0  0  0  0  0  0  0  0
   -4.9546    1.9903    0.0000 C   0  0  0  0  0  0  0  0  0  0  0  0
   -2.5987    1.5004    0.0000 C   0  0  0  0  0  0  0  0  0  0  0  0
   -6.4469    1.8311    0.0000 C   0  0  0  0  0  0  0  0  0  0  0  0
   -1.2990    0.7500    0.0000 C   0  0  0  0  0  0  0  0  0  0  0  0
  -15.2939    0.1943    0.0000 C   0  0  0  0  0  0  0  0  0  0  0  0
  -10.8692    1.0118    0.0000 C   0  0  0  0  0  0  0  0  0  0  0  0
  -12.8461   -0.6769    0.0000 C   0  0  0  0  0  0  0  0  0  0  0  0
   -7.4153    2.9701    0.0000 C   0  0  0  0  0  0  0  0  0  0  0  0
   -6.9460    0.4147    0.0000 C   0  0  0  0  0  0  0  0  0  0  0  0
  -16.2667    1.3371    0.0000 C   0  0  0  0  0  0  0  0  0  0  0  0
   -8.8906    2.6991    0.0000 C   0  0  0  0  0  0  0  0  0  0  0  0
   -8.4213    0.1438    0.0000 C   0  0  0  0  0  0  0  0  0  0  0  0
  -13.8185    0.4653    0.0000 C   0  0  0  0  0  0  0  0  0  0  0  0
    0.0000    1.5000    0.0000 C   0  0  0  0  0  0  0  0  0  0  0  0
   -1.2990   -0.7500    0.0000 C   0  0  0  0  0  0  0  0  0  0  0  0
  -15.7968   -1.2189    0.0000 C   0  0  0  0  0  0  0  0  0  0  0  0
  -13.3492   -2.0901    0.0000 C   0  0  0  0  0  0  0  0  0  0  0  0
  -14.8245   -2.3611    0.0000 C   0  0  0  0  0  0  0  0  0  0  0  0
    1.2990   -0.7500    0.0000 C   0  0  0  0  0  0  0  0  0  0  0  0
    1.2990    0.7500    0.0000 C   0  0  0  0  0  0  0  0  0  0  0  0
    0.0000   -1.5000    0.0000 C   0  0  0  0  0  0  0  0  0  0  0  0
  1 20  1  0  0  0  0
  2 20  1  0  0  0  0
  3 20  1  0  0  0  0
  4 29  1  0  0  0  0
  5  9  1  0  0  0  0
  5 11  1  0  0  0  0
  6 16  2  0  0  0  0
  7 11  2  0  0  0  0
  7 12  1  0  0  0  0
  8 16  1  0  0  0  0
  8 21  1  0  0  0  0
  8 22  1  0  0  0  0
  9 12  2  0  0  0  0
 10 16  1  0  0  0  0
 10 17  1  0  0  0  0
 11 13  1  0  0  0  0
 12 14  1  0  0  0  0
 13 18  1  0  0  0  0
 13 19  1  0  0  0  0
 14 24  2  0  0  0  0
 14 25  1  0  0  0  0
 15 20  1  0  0  0  0
 15 23  2  0  0  0  0
 15 26  1  0  0  0  0
 17 23  1  0  0  0  0
 17 27  2  0  0  0  0
 18 21  1  0  0  0  0
 19 22  1  0  0  0  0
 24 30  1  0  0  0  0
 25 31  2  0  0  0  0
 26 28  2  0  0  0  0
 27 28  1  0  0  0  0
 29 30  2  0  0  0  0
 29 31  1  0  0  0  0
M  END
> <PUBCHEM_COMPOUND_ID_TYPE>
0

> <PUBCHEM_TOTAL_CHARGE>
0

> <PUBCHEM_SUBSTANCE_ID>
853467

> <PUBCHEM_SUBSTANCE_VERSION>
5

> <PUBCHEM_EXT_DATASOURCE_NAME>
MLSMR

> <PUBCHEM_EXT_DATASOURCE_REGID>
MLS000034694

> <PUBCHEM_SUBSTANCE_COMMENT>
http://mlsmr.evotec.com/MLSMR_HomePage/pdf/pubchem_reference.pdf
MLSMR_SAMPLE_SUPPLIER: Asinex Ltd.
MLSMR_SUPPLIER_STRUCTURE_ID: ASN 06926486
MLSMR_COMPOUND_CLASS: DC

> <PUBCHEM_SUBSTANCE_SYNONYM>
4-[3-(4-Fluoro-phenyl)-[1,2,4]oxadiazol-5-yl]-piperidine-1-carboxylic acid (3-trifluoromethyl-phenyl)-amide
MLS000034694
SMR000007429

> <PUBCHEM_XREF_EXT_ID>
MLS000034694

> <PUBCHEM_EXT_DATASOURCE_URL>
http://mlsmr.evotec.com/MLSMR_HomePage/

> <PUBCHEM_CID_ASSOCIATIONS>
656125  1

> <PUBCHEM_COORDINATE_TYPE>
1
3

$$$$
855528
  -OEChem-12251501512D

 31 34  0     1  0  0  0  0  0999 V2000
    2.3184    3.6427    0.0000 O   0  0  0  0  0  0  0  0  0  0  0  0
    5.6423    2.6597    0.0000 O   0  0  0  0  0  0  0  0  0  0  0  0
    3.9240    5.3499    0.0000 O   0  0  0  0  0  0  0  0  0  0  0  0
   -5.2209   -2.4390    0.0000 O   0  0  0  0  0  0  0  0  0  0  0  0
    2.0440    1.7885    0.0000 C   0  0  3  0  0  0  0  0  0  0  0  0
    3.3032    2.5367    0.0000 C   0  0  3  0  0  0  0  0  0  0  0  0
    2.0440    0.3467    0.0000 C   0  0  3  0  0  0  0  0  0  0  0  0
    0.8030   -0.3650    0.0000 C   0  0  3  0  0  0  0  0  0  0  0  0
   -0.4380    0.3285    0.0000 C   0  0  3  0  0  0  0  0  0  0  0  0
   -1.6790   -0.3832    0.0000 C   0  0  3  0  0  0  0  0  0  0  0  0
    0.8030    2.5185    0.0000 C   0  0  0  0  0  0  0  0  0  0  0  0
    4.5625    1.8067    0.0000 C   0  0  0  0  0  0  0  0  0  0  0  0
    4.5625    0.3285    0.0000 C   0  0  0  0  0  0  0  0  0  0  0  0
    4.5995    3.2535    0.0000 C   0  0  0  0  0  0  0  0  0  0  0  0
   -0.4562    1.7885    0.0000 C   0  0  0  0  0  0  0  0  0  0  0  0
   -1.6790   -1.8250    0.0000 C   0  0  0  0  0  0  0  0  0  0  0  0
    0.8212   -1.8067    0.0000 C   0  0  0  0  0  0  0  0  0  0  0  0
    2.0413    2.9885    0.0000 C   0  0  0  0  0  0  0  0  0  0  0  0
   -0.4197   -2.5550    0.0000 C   0  0  0  0  0  0  0  0  0  0  0  0
   -2.9565    0.3102    0.0000 C   0  0  0  0  0  0  0  0  0  0  0  0
    2.7550    5.0786    0.0000 C   0  0  0  0  0  0  0  0  0  0  0  0
   -2.9382   -2.5732    0.0000 C   0  0  0  0  0  0  0  0  0  0  0  0
   -1.6930    0.8167    0.0000 C   0  0  0  0  0  0  0  0  0  0  0  0
    4.5928    4.4535    0.0000 C   0  0  0  0  0  0  0  0  0  0  0  0
   -4.1792   -1.8432    0.0000 C   0  0  0  0  0  0  0  0  0  0  0  0
   -4.1792   -0.4015    0.0000 C   0  0  0  0  0  0  0  0  0  0  0  0
    1.7305    6.1754    0.0000 C   0  0  0  0  0  0  0  0  0  0  0  0
    2.1672    7.6113    0.0000 C   0  0  0  0  0  0  0  0  0  0  0  0
    1.1427    8.7080    0.0000 C   0  0  0  0  0  0  0  0  0  0  0  0
    1.5794   10.1439    0.0000 C   0  0  0  0  0  0  0  0  0  0  0  0
    0.7602   11.0208    0.0000 C   0  0  0  0  0  0  0  0  0  0  0  0
  6  1  1  6  0  0  0
  1 21  1  0  0  0  0
  2 14  2  0  0  0  0
  3 21  2  0  0  0  0
  4 25  2  0  0  0  0
  5  6  1  0  0  0  0
  5  7  1  0  0  0  0
  5 11  1  0  0  0  0
  5 18  1  1  0  0  0
  6 12  1  0  0  0  0
  6 14  1  0  0  0  0
  7  8  1  0  0  0  0
  7 13  1  1  0  0  0
  8  9  1  0  0  0  0
  8 17  1  6  0  0  0
  9 10  1  0  0  0  0
  9 15  1  1  0  0  0
 10 16  1  0  0  0  0
 10 20  1  0  0  0  0
 10 23  1  1  0  0  0
 11 15  1  0  0  0  0
 12 13  1  0  0  0  0
 14 24  1  0  0  0  0
 16 19  1  0  0  0  0
 16 22  2  0  0  0  0
 17 19  1  0  0  0  0
 20 26  1  0  0  0  0
 21 27  1  0  0  0  0
 22 25  1  0  0  0  0
 25 26  1  0  0  0  0
 27 28  1  0  0  0  0
 28 29  1  0  0  0  0
 29 30  1  0  0  0  0
 30 31  1  0  0  0  0
M  END
> <PUBCHEM_COMPOUND_ID_TYPE>
0

> <PUBCHEM_TOTAL_CHARGE>
0

> <PUBCHEM_SUBSTANCE_ID>
855528

> <PUBCHEM_SUBSTANCE_VERSION>
6

> <PUBCHEM_EXT_DATASOURCE_NAME>
MLSMR

> <PUBCHEM_EXT_DATASOURCE_REGID>
MLS000028438

> <PUBCHEM_SUBSTANCE_COMMENT>
http://mlsmr.evotec.com/MLSMR_HomePage/pdf/pubchem_reference.pdf
MLSMR_SAMPLE_SUPPLIER: Sigma Chemical Company
MLSMR_SUPPLIER_STRUCTURE_ID: H5520
MLSMR_COMPOUND_CLASS: SS
FDA_Orange_Book
FDA_Orange_Book_Extended

> <PUBCHEM_SUBSTANCE_SYNONYM>
17ALPHA-HYDROXYPROGESTERONE CAPROATE
MLS000028438
SMR000058336

> <PUBCHEM_XREF_EXT_ID>
MLS000028438

> <PUBCHEM_EXT_DATASOURCE_URL>
http://mlsmr.evotec.com/MLSMR_HomePage/

> <PUBCHEM_CID_ASSOCIATIONS>
169870  1

> <PUBCHEM_COORDINATE_TYPE>
1
3

> <PUBCHEM_BONDANNOTATIONS>
6  1  6
10  23  5
5  18  5
7  13  5
8  17  6
9  15  5

$$$$
856269
  -OEChem-12251501512D

 28 31  0     1  0  0  0  0  0999 V2000
    1.2964   -1.4973    0.0000 O   0  0  0  0  0  0  0  0  0  0  0  0
   -2.6111    0.7486    0.0000 N   0  0  3  0  0  0  0  0  0  0  0  0
    3.6321   -1.3486    0.0000 N   0  0  0  0  0  0  0  0  0  0  0  0
    4.9319    2.0991    0.0000 N   0  0  0  0  0  0  0  0  0  0  0  0
    0.0000    0.7486    0.0000 C   0  0  0  0  0  0  0  0  0  0  0  0
    1.2964    1.4973    0.0000 C   0  0  3  0  0  0  0  0  0  0  0  0
    0.0000   -0.7486    0.0000 C   0  0  0  0  0  0  0  0  0  0  0  0
    2.5929    0.7486    0.0000 C   0  0  0  0  0  0  0  0  0  0  0  0
   -1.2964   -1.4973    0.0000 C   0  0  0  0  0  0  0  0  0  0  0  0
    2.5929   -0.7486    0.0000 C   0  0  0  0  0  0  0  0  0  0  0  0
    1.2964    2.9980    0.0000 C   0  0  0  0  0  0  0  0  0  0  0  0
   -1.2964    1.4973    0.0000 C   0  0  0  0  0  0  0  0  0  0  0  0
   -2.6111   -0.7486    0.0000 C   0  0  0  0  0  0  0  0  0  0  0  0
   -1.2907   -2.9981    0.0000 C   0  0  0  0  0  0  0  0  0  0  0  0
    3.8926    1.4991    0.0000 C   0  0  0  0  0  0  0  0  0  0  0  0
    2.5942    3.7503    0.0000 C   0  0  0  0  0  0  0  0  0  0  0  0
   -0.0038    3.7460    0.0000 C   0  0  0  0  0  0  0  0  0  0  0  0
    0.0114   -3.7445    0.0000 C   0  0  0  0  0  0  0  0  0  0  0  0
   -3.9091    1.5019    0.0000 C   0  0  0  0  0  0  0  0  0  0  0  0
    2.5918    5.2503    0.0000 C   0  0  0  0  0  0  0  0  0  0  0  0
   -0.0063    5.2460    0.0000 C   0  0  0  0  0  0  0  0  0  0  0  0
    1.2915    5.9981    0.0000 C   0  0  0  0  0  0  0  0  0  0  0  0
    0.0193   -5.2445    0.0000 C   0  0  0  0  0  0  0  0  0  0  0  0
    1.3066   -2.9877    0.0000 C   0  0  0  0  0  0  0  0  0  0  0  0
   -3.9072    2.7019    0.0000 C   0  0  0  0  0  0  0  0  0  0  0  0
    1.3222   -5.9877    0.0000 C   0  0  0  0  0  0  0  0  0  0  0  0
    2.6095   -3.7310    0.0000 C   0  0  0  0  0  0  0  0  0  0  0  0
    2.6174   -5.2309    0.0000 C   0  0  0  0  0  0  0  0  0  0  0  0
  1  7  1  0  0  0  0
  1 10  1  0  0  0  0
  2 12  1  0  0  0  0
  2 13  1  0  0  0  0
  2 19  1  0  0  0  0
  3 10  1  0  0  0  0
  4 15  3  0  0  0  0
  5  6  1  0  0  0  0
  5  7  2  0  0  0  0
  5 12  1  0  0  0  0
  6  8  1  0  0  0  0
  6 11  1  0  0  0  0
  7  9  1  0  0  0  0
  8 10  2  0  0  0  0
  8 15  1  0  0  0  0
  9 13  1  0  0  0  0
  9 14  2  0  0  0  0
 11 16  2  0  0  0  0
 11 17  1  0  0  0  0
 14 18  1  0  0  0  0
 16 20  1  0  0  0  0
 17 21  2  0  0  0  0
 18 23  2  0  0  0  0
 18 24  1  0  0  0  0
 19 25  1  0  0  0  0
 20 22  2  0  0  0  0
 21 22  1  0  0  0  0
 23 26  1  0  0  0  0
 24 27  2  0  0  0  0
 26 28  2  0  0  0  0
 27 28  1  0  0  0  0
M  END
> <PUBCHEM_COMPOUND_ID_TYPE>
0

> <PUBCHEM_TOTAL_CHARGE>
0

> <PUBCHEM_SUBSTANCE_ID>
856269

> <PUBCHEM_SUBSTANCE_VERSION>
5

> <PUBCHEM_EXT_DATASOURCE_NAME>
MLSMR

> <PUBCHEM_EXT_DATASOURCE_REGID>
MLS000028081

> <PUBCHEM_SUBSTANCE_COMMENT>
http://mlsmr.evotec.com/MLSMR_HomePage/pdf/pubchem_reference.pdf
MLSMR_SAMPLE_SUPPLIER: InterBioScreen
MLSMR_SUPPLIER_STRUCTURE_ID: STOCK1S-10067
MLSMR_COMPOUND_CLASS: DC

> <PUBCHEM_SUBSTANCE_SYNONYM>
MLS000028081
SMR000038604

> <PUBCHEM_XREF_EXT_ID>
MLS000028081

> <PUBCHEM_EXT_DATASOURCE_URL>
http://mlsmr.evotec.com/MLSMR_HomePage/

> <PUBCHEM_CID_ASSOCIATIONS>
5389017  1

> <PUBCHEM_COORDINATE_TYPE>
1
3

> <PUBCHEM_BONDANNOTATIONS>
6  11  3

$$$$
856331
  -OEChem-12251501512D

 26 30  0     1  0  0  0  0  0999 V2000
   -2.7248   -1.2135    0.0000 N   0  0  0  0  0  0  0  0  0  0  0  0
   -2.7248    1.2135    0.0000 N   0  0  0  0  0  0  0  0  0  0  0  0
    2.5934   -4.2039    0.0000 N   0  0  0  0  0  0  0  0  0  0  0  0
    4.9386   -0.1567    0.0000 N   0  0  0  0  0  0  0  0  0  0  0  0
   -3.6065    0.0000    0.0000 C   0  0  3  0  0  0  0  0  0  0  0  0
   -1.2990   -0.7500    0.0000 C   0  0  0  0  0  0  0  0  0  0  0  0
   -5.0974   -0.1415    0.0000 C   0  0  3  0  0  0  0  0  0  0  0  0
   -3.3425   -2.5747    0.0000 C   0  0  0  0  0  0  0  0  0  0  0  0
   -1.2990    0.7500    0.0000 C   0  0  0  0  0  0  0  0  0  0  0  0
   -4.8348   -2.7263    0.0000 C   0  0  0  0  0  0  0  0  0  0  0  0
   -2.9845    1.3697    0.0000 C   0  0  0  0  0  0  0  0  0  0  0  0
   -5.7123   -1.5097    0.0000 C   0  0  0  0  0  0  0  0  0  0  0  0
    0.0000   -1.5000    0.0000 C   0  0  0  0  0  0  0  0  0  0  0  0
   -5.9711    1.0858    0.0000 C   0  0  0  0  0  0  0  0  0  0  0  0
    0.0000    1.5000    0.0000 C   0  0  0  0  0  0  0  0  0  0  0  0
    1.2990   -0.7500    0.0000 C   0  0  0  0  0  0  0  0  0  0  0  0
   -2.4650   -3.7913    0.0000 C   0  0  0  0  0  0  0  0  0  0  0  0
   -3.8541    2.5919    0.0000 C   0  0  0  0  0  0  0  0  0  0  0  0
   -5.4496   -4.0945    0.0000 C   0  0  0  0  0  0  0  0  0  0  0  0
    1.2990    0.7500    0.0000 C   0  0  0  0  0  0  0  0  0  0  0  0
   -5.3474    2.4500    0.0000 C   0  0  0  0  0  0  0  0  0  0  0  0
    2.5973   -1.5031    0.0000 C   0  0  0  0  0  0  0  0  0  0  0  0
   -3.0799   -5.1595    0.0000 C   0  0  0  0  0  0  0  0  0  0  0  0
   -4.5722   -5.3111    0.0000 C   0  0  0  0  0  0  0  0  0  0  0  0
    2.5951   -3.0039    0.0000 C   0  0  0  0  0  0  0  0  0  0  0  0
    3.8983   -0.7549    0.0000 C   0  0  0  0  0  0  0  0  0  0  0  0
  1  5  1  0  0  0  0
  1  6  1  0  0  0  0
  1  8  1  0  0  0  0
  2  5  1  0  0  0  0
  2  9  2  0  0  0  0
  3 25  3  0  0  0  0
  4 26  3  0  0  0  0
  5  7  1  0  0  0  0
  5 11  1  0  0  0  0
  6  9  1  0  0  0  0
  6 13  2  0  0  0  0
  7 12  1  0  0  0  0
  7 14  1  0  0  0  0
  8 10  2  0  0  0  0
  8 17  1  0  0  0  0
  9 15  1  0  0  0  0
 10 12  1  0  0  0  0
 10 19  1  0  0  0  0
 11 18  1  0  0  0  0
 13 16  1  0  0  0  0
 14 21  1  0  0  0  0
 15 20  2  0  0  0  0
 16 20  1  0  0  0  0
 16 22  2  0  0  0  0
 17 23  1  0  0  0  0
 18 21  1  0  0  0  0
 19 24  1  0  0  0  0
 22 25  1  0  0  0  0
 22 26  1  0  0  0  0
 23 24  1  0  0  0  0
M  END
> <PUBCHEM_COMPOUND_ID_TYPE>
0

> <PUBCHEM_TOTAL_CHARGE>
0

> <PUBCHEM_SUBSTANCE_ID>
856331

> <PUBCHEM_SUBSTANCE_VERSION>
5

> <PUBCHEM_EXT_DATASOURCE_NAME>
MLSMR

> <PUBCHEM_EXT_DATASOURCE_REGID>
MLS000038586

> <PUBCHEM_SUBSTANCE_COMMENT>
http://mlsmr.evotec.com/MLSMR_HomePage/pdf/pubchem_reference.pdf
MLSMR_SAMPLE_SUPPLIER: InterBioScreen
MLSMR_SUPPLIER_STRUCTURE_ID: STOCK1S-08375
MLSMR_COMPOUND_CLASS: DC

> <PUBCHEM_SUBSTANCE_SYNONYM>
MLS000038586
SMR000038530

> <PUBCHEM_XREF_EXT_ID>
MLS000038586

> <PUBCHEM_EXT_DATASOURCE_URL>
http://mlsmr.evotec.com/MLSMR_HomePage/

> <PUBCHEM_CID_ASSOCIATIONS>
657699  1

> <PUBCHEM_COORDINATE_TYPE>
1
3

> <PUBCHEM_BONDANNOTATIONS>
16  22  1
5  2  3
7  14  3

$$$$
856372
  -OEChem-12251501512D

 21 22  0     0  0  0  0  0  0999 V2000
    1.3070    9.4503    0.0000 F   0  0  0  0  0  0  0  0  0  0  0  0
   -2.3383    1.3500    0.0000 O   0  0  0  0  0  0  0  0  0  0  0  0
   -1.0351    3.6026    0.0000 O   0  0  0  0  0  0  0  0  0  0  0  0
    0.0000   -2.7000    0.0000 O   0  0  0  0  0  0  0  0  0  0  0  0
    0.0000    1.5000    0.0000 C   0  0  0  0  0  0  0  0  0  0  0  0
   -1.2990    0.7500    0.0000 C   0  0  0  0  0  0  0  0  0  0  0  0
    1.2990   -0.7500    0.0000 C   0  0  0  0  0  0  0  0  0  0  0  0
    0.0031    3.0008    0.0000 C   0  0  0  0  0  0  0  0  0  0  0  0
    1.2990    0.7500    0.0000 C   0  0  0  0  0  0  0  0  0  0  0  0
    0.0000   -1.5000    0.0000 C   0  0  0  0  0  0  0  0  0  0  0  0
   -1.2990   -0.7500    0.0000 C   0  0  0  0  0  0  0  0  0  0  0  0
    1.3039    3.7494    0.0000 C   0  0  0  0  0  0  0  0  0  0  0  0
    1.3070    5.2502    0.0000 C   0  0  0  0  0  0  0  0  0  0  0  0
    2.6003   -1.4977    0.0000 C   0  0  0  0  0  0  0  0  0  0  0  0
    2.6060    6.0003    0.0000 C   0  0  0  0  0  0  0  0  0  0  0  0
    0.0079    6.0003    0.0000 C   0  0  0  0  0  0  0  0  0  0  0  0
    1.3070    8.2503    0.0000 C   0  0  0  0  0  0  0  0  0  0  0  0
    2.6060    7.5003    0.0000 C   0  0  0  0  0  0  0  0  0  0  0  0
    0.0079    7.5003    0.0000 C   0  0  0  0  0  0  0  0  0  0  0  0
    3.8990   -0.7455    0.0000 C   0  0  0  0  0  0  0  0  0  0  0  0
    4.9395   -1.3433    0.0000 C   0  0  0  0  0  0  0  0  0  0  0  0
  1 17  1  0  0  0  0
  2  6  1  0  0  0  0
  3  8  2  0  0  0  0
  4 10  1  0  0  0  0
  5  6  2  0  0  0  0
  5  8  1  0  0  0  0
  5  9  1  0  0  0  0
  6 11  1  0  0  0  0
  7  9  2  0  0  0  0
  7 10  1  0  0  0  0
  7 14  1  0  0  0  0
  8 12  1  0  0  0  0
 10 11  2  0  0  0  0
 12 13  1  0  0  0  0
 13 15  2  0  0  0  0
 13 16  1  0  0  0  0
 14 20  1  0  0  0  0
 15 18  1  0  0  0  0
 16 19  2  0  0  0  0
 17 18  2  0  0  0  0
 17 19  1  0  0  0  0
 20 21  1  0  0  0  0
M  END
> <PUBCHEM_COMPOUND_ID_TYPE>
0

> <PUBCHEM_TOTAL_CHARGE>
0

> <PUBCHEM_SUBSTANCE_ID>
856372

> <PUBCHEM_SUBSTANCE_VERSION>
5

> <PUBCHEM_EXT_DATASOURCE_NAME>
MLSMR

> <PUBCHEM_EXT_DATASOURCE_REGID>
MLS000038405

> <PUBCHEM_SUBSTANCE_COMMENT>
http://mlsmr.evotec.com/MLSMR_HomePage/pdf/pubchem_reference.pdf
MLSMR_SAMPLE_SUPPLIER: InterBioScreen
MLSMR_SUPPLIER_STRUCTURE_ID: STOCK1S-13547
MLSMR_COMPOUND_CLASS: DC

> <PUBCHEM_SUBSTANCE_SYNONYM>
MLS000038405
SMR000038705

> <PUBCHEM_XREF_EXT_ID>
MLS000038405

> <PUBCHEM_EXT_DATASOURCE_URL>
http://mlsmr.evotec.com/MLSMR_HomePage/

> <PUBCHEM_CID_ASSOCIATIONS>
657741  1

> <PUBCHEM_COORDINATE_TYPE>
1
3

$$$$
856423
  -OEChem-12251501512D

 29 31  0     0  0  0  0  0  0999 V2000
   -1.2928   -2.6973    0.0000 O   0  0  0  0  0  0  0  0  0  0  0  0
   -3.6486    1.3517    0.0000 O   0  0  0  0  0  0  0  0  0  0  0  0
   -4.9494   -0.9039    0.0000 O   0  0  0  0  0  0  0  0  0  0  0  0
   -3.9084   -7.5098    0.0000 O   0  0  0  0  0  0  0  0  0  0  0  0
   -2.8662   -5.4106    0.0000 O   0  0  0  0  0  0  0  0  0  0  0  0
   -1.2964    1.4973    0.0000 N   0  0  0  0  0  0  0  0  0  0  0  0
   -3.9067   -3.0027    0.0000 N   0  0  0  0  0  0  0  0  0  0  0  0
   -2.6111   -0.7486    0.0000 C   0  0  0  0  0  0  0  0  0  0  0  0
    0.0000   -0.7486    0.0000 C   0  0  0  0  0  0  0  0  0  0  0  0
    0.0000    0.7486    0.0000 C   0  0  0  0  0  0  0  0  0  0  0  0
   -1.2964   -1.4973    0.0000 C   0  0  0  0  0  0  0  0  0  0  0  0
   -2.6111    0.7486    0.0000 C   0  0  0  0  0  0  0  0  0  0  0  0
   -3.9091   -1.5019    0.0000 C   0  0  0  0  0  0  0  0  0  0  0  0
    1.2964   -1.4973    0.0000 C   0  0  0  0  0  0  0  0  0  0  0  0
    1.2964    1.4973    0.0000 C   0  0  0  0  0  0  0  0  0  0  0  0
   -1.2907    2.9981    0.0000 C   0  0  0  0  0  0  0  0  0  0  0  0
   -5.2049   -3.7560    0.0000 C   0  0  0  0  0  0  0  0  0  0  0  0
   -5.2047   -5.2560    0.0000 C   0  0  0  0  0  0  0  0  0  0  0  0
    2.5929   -0.7486    0.0000 C   0  0  0  0  0  0  0  0  0  0  0  0
    2.5929    0.7486    0.0000 C   0  0  0  0  0  0  0  0  0  0  0  0
   -3.9064   -6.0090    0.0000 C   0  0  0  0  0  0  0  0  0  0  0  0
   -6.5041   -3.0062    0.0000 C   0  0  0  0  0  0  0  0  0  0  0  0
   -6.5036   -6.0062    0.0000 C   0  0  0  0  0  0  0  0  0  0  0  0
   -2.5870    3.7544    0.0000 C   0  0  0  0  0  0  0  0  0  0  0  0
   -7.8030   -3.7564    0.0000 C   0  0  0  0  0  0  0  0  0  0  0  0
   -7.8028   -5.2564    0.0000 C   0  0  0  0  0  0  0  0  0  0  0  0
   -2.5824    4.9544    0.0000 C   0  0  0  0  0  0  0  0  0  0  0  0
   -2.6101   -8.2627    0.0000 C   0  0  0  0  0  0  0  0  0  0  0  0
   -2.6116   -9.4627    0.0000 C   0  0  0  0  0  0  0  0  0  0  0  0
  1 11  1  0  0  0  0
  2 12  2  0  0  0  0
  3 13  2  0  0  0  0
  4 21  1  0  0  0  0
  4 28  1  0  0  0  0
  5 21  2  0  0  0  0
  6 10  1  0  0  0  0
  6 12  1  0  0  0  0
  6 16  1  0  0  0  0
  7 13  1  0  0  0  0
  7 17  1  0  0  0  0
  8 11  2  0  0  0  0
  8 12  1  0  0  0  0
  8 13  1  0  0  0  0
  9 10  1  0  0  0  0
  9 11  1  0  0  0  0
  9 14  2  0  0  0  0
 10 15  2  0  0  0  0
 14 19  1  0  0  0  0
 15 20  1  0  0  0  0
 16 24  1  0  0  0  0
 17 18  1  0  0  0  0
 17 22  2  0  0  0  0
 18 21  1  0  0  0  0
 18 23  2  0  0  0  0
 19 20  2  0  0  0  0
 22 25  1  0  0  0  0
 23 26  1  0  0  0  0
 24 27  1  0  0  0  0
 25 26  2  0  0  0  0
 28 29  1  0  0  0  0
M  END
> <PUBCHEM_COMPOUND_ID_TYPE>
0

> <PUBCHEM_TOTAL_CHARGE>
0

> <PUBCHEM_SUBSTANCE_ID>
856423

> <PUBCHEM_SUBSTANCE_VERSION>
5

> <PUBCHEM_EXT_DATASOURCE_NAME>
MLSMR

> <PUBCHEM_EXT_DATASOURCE_REGID>
MLS000078939

> <PUBCHEM_SUBSTANCE_COMMENT>
http://mlsmr.evotec.com/MLSMR_HomePage/pdf/pubchem_reference.pdf
MLSMR_SAMPLE_SUPPLIER: InterBioScreen
MLSMR_SUPPLIER_STRUCTURE_ID: STOCK1S-10539
MLSMR_COMPOUND_CLASS: DC

> <PUBCHEM_SUBSTANCE_SYNONYM>
MLS000078939
SMR000036263

> <PUBCHEM_XREF_EXT_ID>
MLS000078939

> <PUBCHEM_EXT_DATASOURCE_URL>
http://mlsmr.evotec.com/MLSMR_HomePage/

> <PUBCHEM_CID_ASSOCIATIONS>
54679522  1

> <PUBCHEM_COORDINATE_TYPE>
1
3

$$$$
856726
  -OEChem-12251501512D

 20 22  0     0  0  0  0  0  0999 V2000
    0.4437   -3.9032    0.0000 S   0  0  0  0  0  0  0  0  0  0  0  0
   -1.9353    3.4185    0.0000 S   0  0  0  0  0  0  0  0  0  0  0  0
    1.2135    0.3943    0.0000 O   0  0  0  0  0  0  0  0  0  0  0  0
   -2.8218   -2.1229    0.0000 O   0  0  0  0  0  0  0  0  0  0  0  0
    1.4553   -2.0031    0.0000 O   0  5  0  0  0  0  0  0  0  0  0  0
   -3.5307    0.0588    0.0000 O   0  0  0  0  0  0  0  0  0  0  0  0
    0.7500   -1.0323    0.0000 N   0  3  0  0  0  0  0  0  0  0  0  0
    0.0000    1.2760    0.0000 N   0  0  0  0  0  0  0  0  0  0  0  0
   -0.7500   -1.0323    0.0000 C   0  0  0  0  0  0  0  0  0  0  0  0
   -1.2135    0.3943    0.0000 C   0  0  0  0  0  0  0  0  0  0  0  0
   -1.6281   -2.2462    0.0000 C   0  0  0  0  0  0  0  0  0  0  0  0
   -2.6375    0.8602    0.0000 C   0  0  0  0  0  0  0  0  0  0  0  0
   -1.0157   -3.6164    0.0000 C   0  0  0  0  0  0  0  0  0  0  0  0
   -2.9474    2.3287    0.0000 C   0  0  0  0  0  0  0  0  0  0  0  0
   -1.7701   -4.8981    0.0000 C   0  0  0  0  0  0  0  0  0  0  0  0
   -4.3111    2.9222    0.0000 C   0  0  0  0  0  0  0  0  0  0  0  0
    0.6057   -5.3944    0.0000 C   0  0  0  0  0  0  0  0  0  0  0  0
   -0.7625   -6.0093    0.0000 C   0  0  0  0  0  0  0  0  0  0  0  0
   -2.6808    4.7202    0.0000 C   0  0  0  0  0  0  0  0  0  0  0  0
   -4.1491    4.4134    0.0000 C   0  0  0  0  0  0  0  0  0  0  0  0
  1 13  1  0  0  0  0
  1 17  1  0  0  0  0
  2 14  1  0  0  0  0
  2 19  1  0  0  0  0
  3  7  1  0  0  0  0
  3  8  1  0  0  0  0
  4 11  2  0  0  0  0
  5  7  1  0  0  0  0
  6 12  2  0  0  0  0
  7  9  2  0  0  0  0
  8 10  2  0  0  0  0
  9 10  1  0  0  0  0
  9 11  1  0  0  0  0
 10 12  1  0  0  0  0
 11 13  1  0  0  0  0
 12 14  1  0  0  0  0
 13 15  2  0  0  0  0
 14 16  2  0  0  0  0
 15 18  1  0  0  0  0
 16 20  1  0  0  0  0
 17 18  2  0  0  0  0
 19 20  2  0  0  0  0
M  CHG  2   5  -1   7   1
M  END
> <PUBCHEM_COMPOUND_ID_TYPE>
0

> <PUBCHEM_TOTAL_CHARGE>
0

> <PUBCHEM_SUBSTANCE_ID>
856726

> <PUBCHEM_SUBSTANCE_VERSION>
5

> <PUBCHEM_EXT_DATASOURCE_NAME>
MLSMR

> <PUBCHEM_EXT_DATASOURCE_REGID>
MLS000079823

> <PUBCHEM_SUBSTANCE_COMMENT>
http://mlsmr.evotec.com/MLSMR_HomePage/pdf/pubchem_reference.pdf
MLSMR_SAMPLE_SUPPLIER: InterBioScreen
MLSMR_SUPPLIER_STRUCTURE_ID: STOCK1S-31457
MLSMR_COMPOUND_CLASS: DC

> <PUBCHEM_SUBSTANCE_SYNONYM>
MLS000079823
SMR000034137

> <PUBCHEM_XREF_EXT_ID>
MLS000079823

> <PUBCHEM_EXT_DATASOURCE_URL>
http://mlsmr.evotec.com/MLSMR_HomePage/

> <PUBCHEM_CID_ASSOCIATIONS>
573747  1

> <PUBCHEM_COORDINATE_TYPE>
1
3

$$$$
856887
  -OEChem-12251501512D

 29 32  0     0  0  0  0  0  0999 V2000
   -7.8125    4.9478    0.0000 O   0  0  0  0  0  0  0  0  0  0  0  0
   -2.6111   -0.7486    0.0000 N   0  0  0  0  0  0  0  0  0  0  0  0
   -3.9086    1.5029    0.0000 N   0  0  0  0  0  0  0  0  0  0  0  0
   -6.5078    3.0010    0.0000 N   0  0  0  0  0  0  0  0  0  0  0  0
   -1.2805    4.1981    0.0000 N   0  0  0  0  0  0  0  0  0  0  0  0
   -2.6111    0.7486    0.0000 C   0  0  0  0  0  0  0  0  0  0  0  0
    0.0000    0.7486    0.0000 C   0  0  0  0  0  0  0  0  0  0  0  0
    0.0000   -0.7486    0.0000 C   0  0  0  0  0  0  0  0  0  0  0  0
   -1.2964    1.4973    0.0000 C   0  0  0  0  0  0  0  0  0  0  0  0
   -1.2964   -1.4973    0.0000 C   0  0  0  0  0  0  0  0  0  0  0  0
   -1.2919   -2.9980    0.0000 C   0  0  0  0  0  0  0  0  0  0  0  0
    1.2964    1.4973    0.0000 C   0  0  0  0  0  0  0  0  0  0  0  0
    1.2964   -1.4973    0.0000 C   0  0  0  0  0  0  0  0  0  0  0  0
   -1.2876    2.9981    0.0000 C   0  0  0  0  0  0  0  0  0  0  0  0
   -3.9097    3.0028    0.0000 C   0  0  0  0  0  0  0  0  0  0  0  0
   -5.2071    0.7519    0.0000 C   0  0  0  0  0  0  0  0  0  0  0  0
    2.5929    0.7486    0.0000 C   0  0  0  0  0  0  0  0  0  0  0  0
    2.5929   -0.7486    0.0000 C   0  0  0  0  0  0  0  0  0  0  0  0
    0.0099   -3.7437    0.0000 C   0  0  0  0  0  0  0  0  0  0  0  0
   -2.5882   -3.7528    0.0000 C   0  0  0  0  0  0  0  0  0  0  0  0
   -5.2092    3.7519    0.0000 C   0  0  0  0  0  0  0  0  0  0  0  0
   -6.5067    1.5010    0.0000 C   0  0  0  0  0  0  0  0  0  0  0  0
   -7.8096    3.7478    0.0000 C   0  0  0  0  0  0  0  0  0  0  0  0
    0.0151   -5.2437    0.0000 C   0  0  0  0  0  0  0  0  0  0  0  0
   -2.5829   -5.2528    0.0000 C   0  0  0  0  0  0  0  0  0  0  0  0
   -9.1077    2.9946    0.0000 C   0  0  0  0  0  0  0  0  0  0  0  0
   -1.2813   -5.9982    0.0000 C   0  0  0  0  0  0  0  0  0  0  0  0
  -10.1486    3.5917    0.0000 C   0  0  0  0  0  0  0  0  0  0  0  0
   -9.1048    1.7946    0.0000 C   0  0  0  0  0  0  0  0  0  0  0  0
  1 23  2  0  0  0  0
  2  6  2  0  0  0  0
  2 10  1  0  0  0  0
  3  6  1  0  0  0  0
  3 15  1  0  0  0  0
  3 16  1  0  0  0  0
  4 21  1  0  0  0  0
  4 22  1  0  0  0  0
  4 23  1  0  0  0  0
  5 14  3  0  0  0  0
  6  9  1  0  0  0  0
  7  8  1  0  0  0  0
  7  9  2  0  0  0  0
  7 12  1  0  0  0  0
  8 10  2  0  0  0  0
  8 13  1  0  0  0  0
  9 14  1  0  0  0  0
 10 11  1  0  0  0  0
 11 19  2  0  0  0  0
 11 20  1  0  0  0  0
 12 17  1  0  0  0  0
 13 18  1  0  0  0  0
 15 21  1  0  0  0  0
 16 22  1  0  0  0  0
 17 18  1  0  0  0  0
 19 24  1  0  0  0  0
 20 25  2  0  0  0  0
 23 26  1  0  0  0  0
 24 27  2  0  0  0  0
 25 27  1  0  0  0  0
 26 28  1  0  0  0  0
 26 29  1  0  0  0  0
M  END
> <PUBCHEM_COMPOUND_ID_TYPE>
0

> <PUBCHEM_TOTAL_CHARGE>
0

> <PUBCHEM_SUBSTANCE_ID>
856887

> <PUBCHEM_SUBSTANCE_VERSION>
5

> <PUBCHEM_EXT_DATASOURCE_NAME>
MLSMR

> <PUBCHEM_EXT_DATASOURCE_REGID>
MLS000071329

> <PUBCHEM_SUBSTANCE_COMMENT>
http://mlsmr.evotec.com/MLSMR_HomePage/pdf/pubchem_reference.pdf
MLSMR_SAMPLE_SUPPLIER: InterBioScreen
MLSMR_SUPPLIER_STRUCTURE_ID: STOCK1S-39419
MLSMR_COMPOUND_CLASS: DC

> <PUBCHEM_SUBSTANCE_SYNONYM>
MLS000071329
SMR000035358

> <PUBCHEM_XREF_EXT_ID>
MLS000071329

> <PUBCHEM_EXT_DATASOURCE_URL>
http://mlsmr.evotec.com/MLSMR_HomePage/

> <PUBCHEM_CID_ASSOCIATIONS>
658245  1

> <PUBCHEM_COORDINATE_TYPE>
1
3

$$$$
856962
  -OEChem-12251501512D

 24 26  0     0  0  0  0  0  0999 V2000
   -5.2594   -0.8807    0.0000 S   0  0  0  0  0  0  0  0  0  0  0  0
   -1.2907    2.9981    0.0000 O   0  0  0  0  0  0  0  0  0  0  0  0
   -1.2928   -2.6973    0.0000 O   0  5  0  0  0  0  0  0  0  0  0  0
   -3.6486    1.3517    0.0000 O   0  0  0  0  0  0  0  0  0  0  0  0
   -3.8775    6.0115    0.0000 O   0  0  0  0  0  0  0  0  0  0  0  0
   -1.5395    5.8509    0.0000 O   0  0  0  0  0  0  0  0  0  0  0  0
   -1.2964    1.4973    0.0000 N   0  0  0  0  0  0  0  0  0  0  0  0
   -1.2964   -1.4973    0.0000 N   0  3  0  0  0  0  0  0  0  0  0  0
   -2.6111   -0.7486    0.0000 C   0  0  0  0  0  0  0  0  0  0  0  0
    0.0000    0.7486    0.0000 C   0  0  0  0  0  0  0  0  0  0  0  0
    0.0000   -0.7486    0.0000 C   0  0  0  0  0  0  0  0  0  0  0  0
   -2.6111    0.7486    0.0000 C   0  0  0  0  0  0  0  0  0  0  0  0
   -3.9086   -1.5029    0.0000 C   0  0  0  0  0  0  0  0  0  0  0  0
    1.2964    1.4973    0.0000 C   0  0  0  0  0  0  0  0  0  0  0  0
    1.2964   -1.4973    0.0000 C   0  0  0  0  0  0  0  0  0  0  0  0
   -4.0476   -2.9835    0.0000 C   0  0  0  0  0  0  0  0  0  0  0  0
    2.5929    0.7486    0.0000 C   0  0  0  0  0  0  0  0  0  0  0  0
    2.5929   -0.7486    0.0000 C   0  0  0  0  0  0  0  0  0  0  0  0
   -6.2640   -1.9946    0.0000 C   0  0  0  0  0  0  0  0  0  0  0  0
   -5.5150   -3.2942    0.0000 C   0  0  0  0  0  0  0  0  0  0  0  0
   -2.5870    3.7544    0.0000 C   0  0  0  0  0  0  0  0  0  0  0  0
   -2.5812    5.2552    0.0000 C   0  0  0  0  0  0  0  0  0  0  0  0
   -3.8717    7.5123    0.0000 C   0  0  0  0  0  0  0  0  0  0  0  0
   -4.9082    8.1170    0.0000 C   0  0  0  0  0  0  0  0  0  0  0  0
  1 13  1  0  0  0  0
  1 19  1  0  0  0  0
  2  7  1  0  0  0  0
  2 21  1  0  0  0  0
  3  8  1  0  0  0  0
  4 12  2  0  0  0  0
  5 22  1  0  0  0  0
  5 23  1  0  0  0  0
  6 22  2  0  0  0  0
  7 10  1  0  0  0  0
  7 12  1  0  0  0  0
  8  9  2  0  0  0  0
  8 11  1  0  0  0  0
  9 12  1  0  0  0  0
  9 13  1  0  0  0  0
 10 11  1  0  0  0  0
 10 14  2  0  0  0  0
 11 15  2  0  0  0  0
 13 16  2  0  0  0  0
 14 17  1  0  0  0  0
 15 18  1  0  0  0  0
 16 20  1  0  0  0  0
 17 18  2  0  0  0  0
 19 20  2  0  0  0  0
 21 22  1  0  0  0  0
 23 24  1  0  0  0  0
M  CHG  2   3  -1   8   1
M  END
> <PUBCHEM_COMPOUND_ID_TYPE>
0

> <PUBCHEM_TOTAL_CHARGE>
0

> <PUBCHEM_SUBSTANCE_ID>
856962

> <PUBCHEM_SUBSTANCE_VERSION>
5

> <PUBCHEM_EXT_DATASOURCE_NAME>
MLSMR

> <PUBCHEM_EXT_DATASOURCE_REGID>
MLS000079261

> <PUBCHEM_SUBSTANCE_COMMENT>
http://mlsmr.evotec.com/MLSMR_HomePage/pdf/pubchem_reference.pdf
MLSMR_SAMPLE_SUPPLIER: InterBioScreen
MLSMR_SUPPLIER_STRUCTURE_ID: STOCK1S-48996
MLSMR_COMPOUND_CLASS: DC

> <PUBCHEM_SUBSTANCE_SYNONYM>
MLS000079261
SMR000039298

> <PUBCHEM_XREF_EXT_ID>
MLS000079261

> <PUBCHEM_EXT_DATASOURCE_URL>
http://mlsmr.evotec.com/MLSMR_HomePage/

> <PUBCHEM_CID_ASSOCIATIONS>
658322  1

> <PUBCHEM_COORDINATE_TYPE>
1
3

$$$$
857011
  -OEChem-12251501512D

 24 27  0     0  0  0  0  0  0999 V2000
   -3.9086    1.5029    0.0000 N   0  0  0  0  0  0  0  0  0  0  0  0
   -1.2964    1.4973    0.0000 N   0  0  0  0  0  0  0  0  0  0  0  0
   -1.2964   -1.4973    0.0000 N   0  0  0  0  0  0  0  0  0  0  0  0
   -3.9086   -1.5029    0.0000 N   0  0  0  0  0  0  0  0  0  0  0  0
   -4.0363    2.9847    0.0000 N   0  0  0  0  0  0  0  0  0  0  0  0
   -2.6111    0.7486    0.0000 C   0  0  0  0  0  0  0  0  0  0  0  0
   -2.6111   -0.7486    0.0000 C   0  0  0  0  0  0  0  0  0  0  0  0
    0.0000    0.7486    0.0000 C   0  0  0  0  0  0  0  0  0  0  0  0
    0.0000   -0.7486    0.0000 C   0  0  0  0  0  0  0  0  0  0  0  0
   -5.2640    0.8910    0.0000 C   0  0  0  0  0  0  0  0  0  0  0  0
   -5.5014    3.3065    0.0000 C   0  0  0  0  0  0  0  0  0  0  0  0
   -6.2601    2.0125    0.0000 C   0  0  0  0  0  0  0  0  0  0  0  0
    1.2964    1.4973    0.0000 C   0  0  0  0  0  0  0  0  0  0  0  0
    1.2964   -1.4973    0.0000 C   0  0  0  0  0  0  0  0  0  0  0  0
   -5.1677   -0.6746    0.0000 C   0  0  0  0  0  0  0  0  0  0  0  0
   -3.8008   -3.0064    0.0000 C   0  0  0  0  0  0  0  0  0  0  0  0
    2.5929    0.7486    0.0000 C   0  0  0  0  0  0  0  0  0  0  0  0
    2.5929   -0.7486    0.0000 C   0  0  0  0  0  0  0  0  0  0  0  0
   -5.5144   -0.2825    0.0000 C   0  0  0  0  0  0  0  0  0  0  0  0
   -5.9820    4.4060    0.0000 C   0  0  0  0  0  0  0  0  0  0  0  0
   -6.5981   -1.1262    0.0000 C   0  0  0  0  0  0  0  0  0  0  0  0
   -4.8936   -4.0339    0.0000 C   0  0  0  0  0  0  0  0  0  0  0  0
   -7.1369   -2.5261    0.0000 C   0  0  0  0  0  0  0  0  0  0  0  0
   -6.3783   -3.8201    0.0000 C   0  0  0  0  0  0  0  0  0  0  0  0
  1  5  1  0  0  0  0
  1  6  1  0  0  0  0
  1 10  1  0  0  0  0
  2  6  2  0  0  0  0
  2  8  1  0  0  0  0
  3  7  2  0  0  0  0
  3  9  1  0  0  0  0
  4  7  1  0  0  0  0
  4 15  1  0  0  0  0
  4 16  1  0  0  0  0
  5 11  2  0  0  0  0
  6  7  1  0  0  0  0
  8  9  1  0  0  0  0
  8 13  2  0  0  0  0
  9 14  2  0  0  0  0
 10 12  2  0  0  0  0
 10 19  1  0  0  0  0
 11 12  1  0  0  0  0
 11 20  1  0  0  0  0
 13 17  1  0  0  0  0
 14 18  1  0  0  0  0
 15 21  1  0  0  0  0
 16 22  1  0  0  0  0
 17 18  2  0  0  0  0
 21 23  1  0  0  0  0
 22 24  1  0  0  0  0
 23 24  1  0  0  0  0
M  END
> <PUBCHEM_COMPOUND_ID_TYPE>
0

> <PUBCHEM_TOTAL_CHARGE>
0

> <PUBCHEM_SUBSTANCE_ID>
857011

> <PUBCHEM_SUBSTANCE_VERSION>
5

> <PUBCHEM_EXT_DATASOURCE_NAME>
MLSMR

> <PUBCHEM_EXT_DATASOURCE_REGID>
MLS000079657

> <PUBCHEM_SUBSTANCE_COMMENT>
http://mlsmr.evotec.com/MLSMR_HomePage/pdf/pubchem_reference.pdf
MLSMR_SAMPLE_SUPPLIER: InterBioScreen
MLSMR_SUPPLIER_STRUCTURE_ID: STOCK1S-48440
MLSMR_COMPOUND_CLASS: DC

> <PUBCHEM_SUBSTANCE_SYNONYM>
MLS000079657
SMR000039289

> <PUBCHEM_XREF_EXT_ID>
MLS000079657

> <PUBCHEM_EXT_DATASOURCE_URL>
http://mlsmr.evotec.com/MLSMR_HomePage/

> <PUBCHEM_CID_ASSOCIATIONS>
658370  1

> <PUBCHEM_COORDINATE_TYPE>
1
3

$$$$
857223
  -OEChem-12251501512D

 25 27  0     0  0  0  0  0  0999 V2000
    2.6003   -1.4977    0.0000 S   0  0  0  0  0  0  0  0  0  0  0  0
   -3.9511   -0.8815    0.0000 O   0  0  0  0  0  0  0  0  0  0  0  0
    6.4990   -0.7409    0.0000 O   0  0  0  0  0  0  0  0  0  0  0  0
    5.2024   -2.6932    0.0000 O   0  0  0  0  0  0  0  0  0  0  0  0
    1.2990    0.7500    0.0000 N   0  0  0  0  0  0  0  0  0  0  0  0
    0.0000   -4.2008    0.0000 N   0  0  0  0  0  0  0  0  0  0  0  0
   -1.2990   -0.7500    0.0000 C   0  0  0  0  0  0  0  0  0  0  0  0
    0.0000   -1.5000    0.0000 C   0  0  0  0  0  0  0  0  0  0  0  0
    1.2990   -0.7500    0.0000 C   0  0  0  0  0  0  0  0  0  0  0  0
    0.0000    1.5000    0.0000 C   0  0  0  0  0  0  0  0  0  0  0  0
   -2.5987   -1.5004    0.0000 C   0  0  0  0  0  0  0  0  0  0  0  0
   -1.2990    0.7500    0.0000 C   0  0  0  0  0  0  0  0  0  0  0  0
    0.0000    3.0008    0.0000 C   0  0  0  0  0  0  0  0  0  0  0  0
    0.0000   -3.0008    0.0000 C   0  0  0  0  0  0  0  0  0  0  0  0
   -2.7343   -2.9815    0.0000 C   0  0  0  0  0  0  0  0  0  0  0  0
    1.2978    3.7529    0.0000 C   0  0  0  0  0  0  0  0  0  0  0  0
   -1.3002    3.7488    0.0000 C   0  0  0  0  0  0  0  0  0  0  0  0
   -4.9530   -1.9978    0.0000 C   0  0  0  0  0  0  0  0  0  0  0  0
   -4.2010   -3.2957    0.0000 C   0  0  0  0  0  0  0  0  0  0  0  0
    3.8990   -0.7455    0.0000 C   0  0  0  0  0  0  0  0  0  0  0  0
    1.2954    5.2529    0.0000 C   0  0  0  0  0  0  0  0  0  0  0  0
   -1.3026    5.2488    0.0000 C   0  0  0  0  0  0  0  0  0  0  0  0
    5.2003   -1.4932    0.0000 C   0  0  0  0  0  0  0  0  0  0  0  0
   -0.0048    6.0009    0.0000 C   0  0  0  0  0  0  0  0  0  0  0  0
    7.5395   -1.3388    0.0000 C   0  0  0  0  0  0  0  0  0  0  0  0
  1  9  1  0  0  0  0
  1 20  1  0  0  0  0
  2 11  1  0  0  0  0
  2 18  1  0  0  0  0
  3 23  1  0  0  0  0
  3 25  1  0  0  0  0
  4 23  2  0  0  0  0
  5  9  2  0  0  0  0
  5 10  1  0  0  0  0
  6 14  3  0  0  0  0
  7  8  2  0  0  0  0
  7 11  1  0  0  0  0
  7 12  1  0  0  0  0
  8  9  1  0  0  0  0
  8 14  1  0  0  0  0
 10 12  2  0  0  0  0
 10 13  1  0  0  0  0
 11 15  2  0  0  0  0
 13 16  2  0  0  0  0
 13 17  1  0  0  0  0
 15 19  1  0  0  0  0
 16 21  1  0  0  0  0
 17 22  2  0  0  0  0
 18 19  2  0  0  0  0
 20 23  1  0  0  0  0
 21 24  2  0  0  0  0
 22 24  1  0  0  0  0
M  END
> <PUBCHEM_COMPOUND_ID_TYPE>
0

> <PUBCHEM_TOTAL_CHARGE>
0

> <PUBCHEM_SUBSTANCE_ID>
857223

> <PUBCHEM_SUBSTANCE_VERSION>
5

> <PUBCHEM_EXT_DATASOURCE_NAME>
MLSMR

> <PUBCHEM_EXT_DATASOURCE_REGID>
MLS000037786

> <PUBCHEM_SUBSTANCE_COMMENT>
http://mlsmr.evotec.com/MLSMR_HomePage/pdf/pubchem_reference.pdf
MLSMR_SAMPLE_SUPPLIER: InterBioScreen
MLSMR_SUPPLIER_STRUCTURE_ID: STOCK1S-60022
MLSMR_COMPOUND_CLASS: DC

> <PUBCHEM_SUBSTANCE_SYNONYM>
MLS000037786
SMR000039557

> <PUBCHEM_XREF_EXT_ID>
MLS000037786

> <PUBCHEM_EXT_DATASOURCE_URL>
http://mlsmr.evotec.com/MLSMR_HomePage/

> <PUBCHEM_CID_ASSOCIATIONS>
658573  1

> <PUBCHEM_COORDINATE_TYPE>
1
3

$$$$
857607
  -OEChem-12251501512D

 25 28  0     1  0  0  0  0  0999 V2000
    0.0000   -1.5002    0.0000 S   0  0  0  0  0  0  0  0  0  0  0  0
   -1.0226    3.6090    0.0000 O   0  0  0  0  0  0  0  0  0  0  0  0
    4.9742    5.8074    0.0000 O   0  0  0  0  0  0  0  0  0  0  0  0
    0.0000    1.5002    0.0000 N   0  0  0  0  0  0  0  0  0  0  0  0
    1.3173    3.7417    0.0000 N   0  0  0  0  0  0  0  0  0  0  0  0
   -1.2989    0.7501    0.0000 C   0  0  0  0  0  0  0  0  0  0  0  0
    1.2806    0.7501    0.0000 C   0  0  0  0  0  0  0  0  0  0  0  0
    0.0120    3.0009    0.0000 C   0  0  0  0  0  0  0  0  0  0  0  0
   -1.2989   -0.7501    0.0000 C   0  0  0  0  0  0  0  0  0  0  0  0
    1.2806   -0.7501    0.0000 C   0  0  0  0  0  0  0  0  0  0  0  0
    1.3315    5.2417    0.0000 C   0  0  3  0  0  0  0  0  0  0  0  0
   -2.5978    1.5002    0.0000 C   0  0  0  0  0  0  0  0  0  0  0  0
    2.5978    1.5002    0.0000 C   0  0  0  0  0  0  0  0  0  0  0  0
    2.6093    2.9796    0.0000 C   0  0  0  0  0  0  0  0  0  0  0  0
   -2.5978   -1.5002    0.0000 C   0  0  0  0  0  0  0  0  0  0  0  0
    2.5978   -1.5002    0.0000 C   0  0  0  0  0  0  0  0  0  0  0  0
    3.9153    3.7173    0.0000 C   0  0  3  0  0  0  0  0  0  0  0  0
    3.9294    5.2172    0.0000 C   0  0  0  0  0  0  0  0  0  0  0  0
    2.6375    5.9794    0.0000 C   0  0  0  0  0  0  0  0  0  0  0  0
   -3.8968    0.7501    0.0000 C   0  0  0  0  0  0  0  0  0  0  0  0
    3.8968    0.7501    0.0000 C   0  0  0  0  0  0  0  0  0  0  0  0
   -3.8968   -0.7501    0.0000 C   0  0  0  0  0  0  0  0  0  0  0  0
    3.8968   -0.7501    0.0000 C   0  0  0  0  0  0  0  0  0  0  0  0
    0.2979    5.8514    0.0000 C   0  0  0  0  0  0  0  0  0  0  0  0
    4.9489    3.1076    0.0000 C   0  0  0  0  0  0  0  0  0  0  0  0
  1  9  1  0  0  0  0
  1 10  1  0  0  0  0
  2  8  2  0  0  0  0
  3 18  2  0  0  0  0
  4  6  1  0  0  0  0
  4  7  1  0  0  0  0
  4  8  1  0  0  0  0
  5  8  1  0  0  0  0
  5 11  1  0  0  0  0
  5 14  1  0  0  0  0
  6  9  1  0  0  0  0
  6 12  2  0  0  0  0
  7 10  1  0  0  0  0
  7 13  2  0  0  0  0
  9 15  2  0  0  0  0
 10 16  2  0  0  0  0
 11 19  1  0  0  0  0
 11 24  1  0  0  0  0
 12 20  1  0  0  0  0
 13 21  1  0  0  0  0
 14 17  1  0  0  0  0
 15 22  1  0  0  0  0
 16 23  1  0  0  0  0
 17 18  1  0  0  0  0
 17 25  1  0  0  0  0
 18 19  1  0  0  0  0
 20 22  2  0  0  0  0
 21 23  2  0  0  0  0
M  END
> <PUBCHEM_COMPOUND_ID_TYPE>
0

> <PUBCHEM_TOTAL_CHARGE>
0

> <PUBCHEM_SUBSTANCE_ID>
857607

> <PUBCHEM_SUBSTANCE_VERSION>
5

> <PUBCHEM_EXT_DATASOURCE_NAME>
MLSMR

> <PUBCHEM_EXT_DATASOURCE_REGID>
MLS000078453

> <PUBCHEM_SUBSTANCE_COMMENT>
http://mlsmr.evotec.com/MLSMR_HomePage/pdf/pubchem_reference.pdf
MLSMR_SAMPLE_SUPPLIER: InterBioScreen
MLSMR_SUPPLIER_STRUCTURE_ID: STOCK1S-82967
MLSMR_COMPOUND_CLASS: DC

> <PUBCHEM_SUBSTANCE_SYNONYM>
MLS000078453
SMR000039940

> <PUBCHEM_XREF_EXT_ID>
MLS000078453

> <PUBCHEM_EXT_DATASOURCE_URL>
http://mlsmr.evotec.com/MLSMR_HomePage/

> <PUBCHEM_CID_ASSOCIATIONS>
658955  1

> <PUBCHEM_COORDINATE_TYPE>
1
3

> <PUBCHEM_BONDANNOTATIONS>
11  24  3
17  25  3

$$$$
857677
  -OEChem-12251501512D

 27 30  0     1  0  0  0  0  0999 V2000
   -1.2964   -1.4973    0.0000 O   0  0  0  0  0  0  0  0  0  0  0  0
   -1.5763    7.4656    0.0000 O   0  0  0  0  0  0  0  0  0  0  0  0
   -3.6710    6.2807    0.0000 O   0  0  0  0  0  0  0  0  0  0  0  0
    1.3342    5.9975    0.0000 O   0  0  0  0  0  0  0  0  0  0  0  0
   -3.6486   -1.3517    0.0000 N   0  0  0  0  0  0  0  0  0  0  0  0
    3.8942   -1.4964    0.0000 N   0  0  0  0  0  0  0  0  0  0  0  0
   -4.9498    2.0994    0.0000 N   0  0  0  0  0  0  0  0  0  0  0  0
   -1.2964    1.4973    0.0000 C   0  0  3  0  0  0  0  0  0  0  0  0
    0.0000    0.7486    0.0000 C   0  0  0  0  0  0  0  0  0  0  0  0
   -1.2919    2.9980    0.0000 C   0  0  0  0  0  0  0  0  0  0  0  0
   -2.6111    0.7486    0.0000 C   0  0  0  0  0  0  0  0  0  0  0  0
    0.0000   -0.7486    0.0000 C   0  0  0  0  0  0  0  0  0  0  0  0
   -1.2729    6.0035    0.0000 C   0  0  0  0  0  0  0  0  0  0  0  0
   -2.5741    5.2673    0.0000 C   0  0  0  0  0  0  0  0  0  0  0  0
   -2.6111   -0.7486    0.0000 C   0  0  0  0  0  0  0  0  0  0  0  0
    0.0310    5.2538    0.0000 C   0  0  0  0  0  0  0  0  0  0  0  0
   -2.6032    3.7636    0.0000 C   0  0  0  0  0  0  0  0  0  0  0  0
    0.0109    3.7342    0.0000 C   0  0  0  0  0  0  0  0  0  0  0  0
    1.2964    1.4973    0.0000 C   0  0  0  0  0  0  0  0  0  0  0  0
    1.2964   -1.4973    0.0000 C   0  0  0  0  0  0  0  0  0  0  0  0
    2.5929   -0.7486    0.0000 C   0  0  0  0  0  0  0  0  0  0  0  0
   -3.9106    1.4992    0.0000 C   0  0  0  0  0  0  0  0  0  0  0  0
    2.5929    0.7486    0.0000 C   0  0  0  0  0  0  0  0  0  0  0  0
   -3.0387    7.6438    0.0000 C   0  0  0  0  0  0  0  0  0  0  0  0
    2.3709    5.3930    0.0000 C   0  0  0  0  0  0  0  0  0  0  0  0
    4.9326   -0.8949    0.0000 C   0  0  0  0  0  0  0  0  0  0  0  0
    3.8963   -2.6964    0.0000 C   0  0  0  0  0  0  0  0  0  0  0  0
  1 12  1  0  0  0  0
  1 15  1  0  0  0  0
  2 13  1  0  0  0  0
  2 24  1  0  0  0  0
  3 14  1  0  0  0  0
  3 24  1  0  0  0  0
  4 16  1  0  0  0  0
  4 25  1  0  0  0  0
  5 15  1  0  0  0  0
  6 21  1  0  0  0  0
  6 26  1  0  0  0  0
  6 27  1  0  0  0  0
  7 22  3  0  0  0  0
  8  9  1  0  0  0  0
  8 10  1  0  0  0  0
  8 11  1  0  0  0  0
  9 12  1  0  0  0  0
  9 19  2  0  0  0  0
 10 17  2  0  0  0  0
 10 18  1  0  0  0  0
 11 15  2  0  0  0  0
 11 22  1  0  0  0  0
 12 20  2  0  0  0  0
 13 14  2  0  0  0  0
 13 16  1  0  0  0  0
 14 17  1  0  0  0  0
 16 18  2  0  0  0  0
 19 23  1  0  0  0  0
 20 21  1  0  0  0  0
 21 23  2  0  0  0  0
M  END
> <PUBCHEM_COMPOUND_ID_TYPE>
0

> <PUBCHEM_TOTAL_CHARGE>
0

> <PUBCHEM_SUBSTANCE_ID>
857677

> <PUBCHEM_SUBSTANCE_VERSION>
5

> <PUBCHEM_EXT_DATASOURCE_NAME>
MLSMR

> <PUBCHEM_EXT_DATASOURCE_REGID>
MLS000038112

> <PUBCHEM_SUBSTANCE_COMMENT>
http://mlsmr.evotec.com/MLSMR_HomePage/pdf/pubchem_reference.pdf
MLSMR_SAMPLE_SUPPLIER: InterBioScreen
MLSMR_SUPPLIER_STRUCTURE_ID: STOCK1S-96240
MLSMR_COMPOUND_CLASS: DC

> <PUBCHEM_SUBSTANCE_SYNONYM>
MLS000038112
SMR000040099

> <PUBCHEM_XREF_EXT_ID>
MLS000038112

> <PUBCHEM_EXT_DATASOURCE_URL>
http://mlsmr.evotec.com/MLSMR_HomePage/

> <PUBCHEM_CID_ASSOCIATIONS>
659038  1

> <PUBCHEM_COORDINATE_TYPE>
1
3

> <PUBCHEM_BONDANNOTATIONS>
8  10  3

$$$$
858144
  -OEChem-12251501512D

 31 34  0     0  0  0  0  0  0999 V2000
   -0.9991   -2.7132    0.0000 O   0  0  0  0  0  0  0  0  0  0  0  0
   -3.3560    1.3452    0.0000 O   0  0  0  0  0  0  0  0  0  0  0  0
    1.7138   -1.2033    0.0000 N   0  0  0  0  0  0  0  0  0  0  0  0
   -1.0028    1.5132    0.0000 N   0  0  0  0  0  0  0  0  0  0  0  0
    1.7138    1.2033    0.0000 N   0  0  0  0  0  0  0  0  0  0  0  0
   -2.3155   -0.7475    0.0000 N   0  0  0  0  0  0  0  0  0  0  0  0
    4.0896    0.0290    0.0000 N   0  0  0  0  0  0  0  0  0  0  0  0
    7.0791   -0.1803    0.0000 N   0  0  0  0  0  0  0  0  0  0  0  0
    0.2917   -0.7475    0.0000 C   0  0  0  0  0  0  0  0  0  0  0  0
    0.2917    0.7475    0.0000 C   0  0  0  0  0  0  0  0  0  0  0  0
    2.5889    0.0182    0.0000 C   0  0  0  0  0  0  0  0  0  0  0  0
   -1.0028   -1.5132    0.0000 C   0  0  0  0  0  0  0  0  0  0  0  0
   -2.3155    0.7475    0.0000 C   0  0  0  0  0  0  0  0  0  0  0  0
    2.1855   -2.6254    0.0000 C   0  0  0  0  0  0  0  0  0  0  0  0
    4.9234    1.2700    0.0000 C   0  0  0  0  0  0  0  0  0  0  0  0
    4.7453   -1.3220    0.0000 C   0  0  0  0  0  0  0  0  0  0  0  0
   -0.9991    2.7132    0.0000 C   0  0  0  0  0  0  0  0  0  0  0  0
   -3.3560   -1.3452    0.0000 C   0  0  0  0  0  0  0  0  0  0  0  0
    6.4199    1.1671    0.0000 C   0  0  0  0  0  0  0  0  0  0  0  0
    6.2418   -1.4248    0.0000 C   0  0  0  0  0  0  0  0  0  0  0  0
    3.6552   -2.9294    0.0000 C   0  0  0  0  0  0  0  0  0  0  0  0
    8.5763   -0.2831    0.0000 C   0  0  0  0  0  0  0  0  0  0  0  0
    4.1277   -4.3539    0.0000 C   0  0  0  0  0  0  0  0  0  0  0  0
    9.4157    0.9601    0.0000 C   0  0  0  0  0  0  0  0  0  0  0  0
    9.2334   -1.6316    0.0000 C   0  0  0  0  0  0  0  0  0  0  0  0
   10.9120    0.8549    0.0000 C   0  0  0  0  0  0  0  0  0  0  0  0
   10.7297   -1.7368    0.0000 C   0  0  0  0  0  0  0  0  0  0  0  0
    5.5974   -4.6579    0.0000 C   0  0  0  0  0  0  0  0  0  0  0  0
   11.5690   -0.4936    0.0000 C   0  0  0  0  0  0  0  0  0  0  0  0
    6.0699   -6.0824    0.0000 C   0  0  0  0  0  0  0  0  0  0  0  0
    7.2450   -6.3255    0.0000 C   0  0  0  0  0  0  0  0  0  0  0  0
  1 12  2  0  0  0  0
  2 13  2  0  0  0  0
  3  9  1  0  0  0  0
  3 11  1  0  0  0  0
  3 14  1  0  0  0  0
  4 10  1  0  0  0  0
  4 13  1  0  0  0  0
  4 17  1  0  0  0  0
  5 10  1  0  0  0  0
  5 11  2  0  0  0  0
  6 12  1  0  0  0  0
  6 13  1  0  0  0  0
  6 18  1  0  0  0  0
  7 11  1  0  0  0  0
  7 15  1  0  0  0  0
  7 16  1  0  0  0  0
  8 19  1  0  0  0  0
  8 20  1  0  0  0  0
  8 22  1  0  0  0  0
  9 10  2  0  0  0  0
  9 12  1  0  0  0  0
 14 21  1  0  0  0  0
 15 19  1  0  0  0  0
 16 20  1  0  0  0  0
 21 23  1  0  0  0  0
 22 24  2  0  0  0  0
 22 25  1  0  0  0  0
 23 28  1  0  0  0  0
 24 26  1  0  0  0  0
 25 27  2  0  0  0  0
 26 29  2  0  0  0  0
 27 29  1  0  0  0  0
 28 30  1  0  0  0  0
 30 31  1  0  0  0  0
M  END
> <PUBCHEM_COMPOUND_ID_TYPE>
0

> <PUBCHEM_TOTAL_CHARGE>
0

> <PUBCHEM_SUBSTANCE_ID>
858144

> <PUBCHEM_SUBSTANCE_VERSION>
5

> <PUBCHEM_EXT_DATASOURCE_NAME>
MLSMR

> <PUBCHEM_EXT_DATASOURCE_REGID>
MLS000037483

> <PUBCHEM_SUBSTANCE_COMMENT>
http://mlsmr.evotec.com/MLSMR_HomePage/pdf/pubchem_reference.pdf
MLSMR_SAMPLE_SUPPLIER: InterBioScreen
MLSMR_SUPPLIER_STRUCTURE_ID: STOCK2S-23113
MLSMR_COMPOUND_CLASS: DC

> <PUBCHEM_SUBSTANCE_SYNONYM>
MLS000037483
SMR000035491

> <PUBCHEM_XREF_EXT_ID>
MLS000037483

> <PUBCHEM_EXT_DATASOURCE_URL>
http://mlsmr.evotec.com/MLSMR_HomePage/

> <PUBCHEM_CID_ASSOCIATIONS>
659501  1

> <PUBCHEM_COORDINATE_TYPE>
1
3

$$$$
858622
  -OEChem-12251501512D

 22 24  0     0  0  0  0  0  0999 V2000
    1.7138    1.2033    0.0000 O   0  0  0  0  0  0  0  0  0  0  0  0
[truncated: 16,118,927 more chars]
