# Supplementary material for: QEX: target-specific druglikeness filter enhances ligand-based virtual screening
Source: Mol Divers. 2018 Jul 3;23(1):11–8. doi: 10.1007/s11030-018-9842-3 (PMC6394530; doi:10.1007/s11030-018-9842-3)
Supplement: Supplementary file 8 — Supplementary material 8 (CSV 280 kb) [file 11030_2018_9842_MOESM8_ESM.csv]

PUBCHEM_RESULT_TAG	PUBCHEM_SID	PUBCHEM_CID	PUBCHEM_ACTIVITY_OUTCOME	PUBCHEM_ACTIVITY_SCORE	PUBCHEM_ACTIVITY_URL	PUBCHEM_ASSAYDATA_COMMENT	avPercentInhibition
RESULT_TYPE							FLOAT
RESULT_DESCR							Average percent inhibition of thallium signal of the duplicates of each test compound (Percentage (%)) at a concentration of 10muM.
RESULT_UNIT							NONE
RESULT_ATTR_CONC_MICROMOL							10
1	842169	644425	Active	78	http://www.jhicc.org	0	65.5
2	842197	644452	Active	16	http://www.jhicc.org	0	27
3	842347	644605	Active	78	http://www.jhicc.org	0	66
4	842476	644740	Active	43	http://www.jhicc.org	0	40
5	842618	644890	Active	89	http://www.jhicc.org	0	76.5
6	842827	645099	Active	77	http://www.jhicc.org	0	64.5
7	843147	645425	Active	72	http://www.jhicc.org	0	60.5
8	843340	645631	Active	13	http://www.jhicc.org	0	26
9	843453	645749	Active	65	http://www.jhicc.org	0	54.5
10	843540	645843	Active	88	http://www.jhicc.org	0	75.5
11	843642	645939	Active	57	http://www.jhicc.org	0	49
12	843904	646213	Active	86	http://www.jhicc.org	0	73.5
13	844021	646332	Active	24	http://www.jhicc.org	0	30.5
14	844333	646653	Active	70	http://www.jhicc.org	0	58.5
15	844358	646678	Active	42	http://www.jhicc.org	0	39
16	844399	646725	Active	78	http://www.jhicc.org	0	66
17	844525	646852	Active	43	http://www.jhicc.org	0	40
18	844555	646882	Active	57	http://www.jhicc.org	0	49
19	844657	646989	Active	77	http://www.jhicc.org	0	65
20	844673	647004	Active	28	http://www.jhicc.org	0	32
21	844769	647101	Active	55	http://www.jhicc.org	0	47
22	844927	647257	Active	79	http://www.jhicc.org	0	66.5
23	844952	647282	Inactive	0	http://www.jhicc.org	0	0
24	844953	647283	Active	58	http://www.jhicc.org	0	49.5
25	845122	647459	Inactive	0	http://www.jhicc.org	0	0
26	845143	647477	Active	55	http://www.jhicc.org	0	47
27	845276	647616	Inactive	0	http://www.jhicc.org	0	0
28	845285	647625	Active	28	http://www.jhicc.org	0	32
29	845331	647675	Active	38	http://www.jhicc.org	0	37
30	845409	647751	Active	57	http://www.jhicc.org	0	48.5
31	845473	647823	Inactive	0	http://www.jhicc.org	0	0
32	845599	647955	Inactive	0	http://www.jhicc.org	0	0
33	845604	647959	Active	83	http://www.jhicc.org	0	70.5
34	845629	647984	Active	24	http://www.jhicc.org	0	30.5
35	845646	648001	Active	81	http://www.jhicc.org	0	68.5
36	845698	648060	Active	89	http://www.jhicc.org	0	77
37	845782	648146	Inactive	0	http://www.jhicc.org	0	0
38	845784	648148	Inactive	0	http://www.jhicc.org	0	0
39	845897	6603315	Active	69	http://www.jhicc.org	0	57.5
40	846009	648376	Inactive	0	http://www.jhicc.org	0	0
41	846073	648445	Inactive	0	http://www.jhicc.org	0	0
42	846270	648656	Active	48	http://www.jhicc.org	0	43
43	846364	6602562	Inactive	0	http://www.jhicc.org	0	0
44	846502	648894	Active	87	http://www.jhicc.org	0	75
45	846543	648935	Active	78	http://www.jhicc.org	0	66
46	846591	54686950	Active	66	http://www.jhicc.org	0	55
47	846685	649079	Active	61	http://www.jhicc.org	0	51.5
48	846797	649190	Active	20	http://www.jhicc.org	0	28.5
49	846824	649217	Inactive	0	http://www.jhicc.org	0	0
50	846980	649376	Active	41	http://www.jhicc.org	0	38.5
51	847005	649400	Active	80	http://www.jhicc.org	0	68
52	847022	649417	Active	30	http://www.jhicc.org	0	33
53	847510	649915	Inactive	0	http://www.jhicc.org	0	0
54	847542	649949	Active	73	http://www.jhicc.org	0	61
55	847607	650011	Active	55	http://www.jhicc.org	0	47
56	847709	650118	Active	29	http://www.jhicc.org	0	32.5
57	847929	54685847	Active	50	http://www.jhicc.org	0	44
58	848053	650477	Active	73	http://www.jhicc.org	0	61
59	848178	650607	Active	67	http://www.jhicc.org	0	56
60	848184	650612	Active	57	http://www.jhicc.org	0	49
61	848744	651201	Active	33	http://www.jhicc.org	0	34.5
62	848766	651221	Active	49	http://www.jhicc.org	0	43.5
63	848921	651383	Active	50	http://www.jhicc.org	0	44
64	848955	6603102	Active	64	http://www.jhicc.org	0	53.5
65	849022	651488	Active	62	http://www.jhicc.org	0	52.5
66	849046	651512	Active	77	http://www.jhicc.org	0	64.5
67	849338	651827	Inactive	0	http://www.jhicc.org	0	0
68	849489	651983	Active	67	http://www.jhicc.org	0	56
69	849552	6603048	Active	45	http://www.jhicc.org	0	41
70	849656	652153	Active	33	http://www.jhicc.org	0	34.5
71	849809	652320	Active	75	http://www.jhicc.org	0	62.5
72	849890	652398	Active	55	http://www.jhicc.org	0	47
73	849972	652481	Active	64	http://www.jhicc.org	0	54
74	850142	652657	Active	77	http://www.jhicc.org	0	64.5
75	850199	652710	Active	38	http://www.jhicc.org	0	37
76	850438	652959	Active	31	http://www.jhicc.org	0	33.5
77	850454	652975	Active	73	http://www.jhicc.org	0	61.5
78	850830	6603033	Active	79	http://www.jhicc.org	0	66.5
79	850930	653475	Active	57	http://www.jhicc.org	0	49
80	851147	653708	Active	72	http://www.jhicc.org	0	60.5
81	851156	653717	Active	22	http://www.jhicc.org	0	29.5
82	851265	653829	Active	60	http://www.jhicc.org	0	51
83	851518	5769273	Active	34	http://www.jhicc.org	0	35
84	851610	654196	Active	66	http://www.jhicc.org	0	55.5
85	851893	654494	Active	80	http://www.jhicc.org	0	68
86	851933	654539	Active	57	http://www.jhicc.org	0	49
87	852036	654642	Active	38	http://www.jhicc.org	0	37
88	852037	654643	Active	75	http://www.jhicc.org	0	62.5
89	852220	54677080	Active	66	http://www.jhicc.org	0	55
90	852241	654853	Inactive	0	http://www.jhicc.org	0	0
91	852441	655063	Active	45	http://www.jhicc.org	0	41
92	852573	655196	Active	55	http://www.jhicc.org	0	47
93	852665	655300	Active	57	http://www.jhicc.org	0	49
94	852839	655486	Active	52	http://www.jhicc.org	0	45.5
95	853167	655818	Active	21	http://www.jhicc.org	0	29
96	853207	655861	Active	64	http://www.jhicc.org	0	54
97	853210	655864	Active	78	http://www.jhicc.org	0	66
98	853329	655988	Active	69	http://www.jhicc.org	0	57.5
99	853364	656020	Active	25	http://www.jhicc.org	0	31
100	853467	656125	Active	62	http://www.jhicc.org	0	52
101	855528	169870	Active	78	http://www.jhicc.org	0	66
102	856269	5389017	Active	21	http://www.jhicc.org	0	29
103	856331	657699	Active	79	http://www.jhicc.org	0	67
104	856372	657741	Active	72	http://www.jhicc.org	0	60.5
105	856423	54679522	Active	64	http://www.jhicc.org	0	53.5
106	856726	573747	Active	51	http://www.jhicc.org	0	44.5
107	856887	658245	Active	42	http://www.jhicc.org	0	39.5
108	856962	658322	Active	54	http://www.jhicc.org	0	46.5
109	857011	658370	Active	30	http://www.jhicc.org	0	33
110	857223	658573	Active	25	http://www.jhicc.org	0	31
111	857607	658955	Active	23	http://www.jhicc.org	0	30
112	857677	659038	Active	31	http://www.jhicc.org	0	33.5
113	858144	659501	Active	48	http://www.jhicc.org	0	43
114	858622	659927	Active	32	http://www.jhicc.org	0	34
115	858823	660130	Inactive	0	http://www.jhicc.org	0	0
116	858930	660236	Active	83	http://www.jhicc.org	0	70.5
117	859169	660476	Active	29	http://www.jhicc.org	0	32.5
118	859273	660572	Active	54	http://www.jhicc.org	0	46.5
119	859393	660690	Active	68	http://www.jhicc.org	0	57
120	859397	660693	Active	29	http://www.jhicc.org	0	32.5
121	859455	5389268	Active	72	http://www.jhicc.org	0	60
122	859511	660809	Inactive	0	http://www.jhicc.org	0	0
123	859692	660998	Active	41	http://www.jhicc.org	0	38.5
124	859962	661264	Inactive	0	http://www.jhicc.org	0	0
125	860419	661712	Active	28	http://www.jhicc.org	0	32
126	860447	661738	Active	61	http://www.jhicc.org	0	51.5
127	860525	661810	Active	46	http://www.jhicc.org	0	41.5
128	860531	661816	Active	65	http://www.jhicc.org	0	54.5
129	860550	661834	Active	49	http://www.jhicc.org	0	43.5
130	860553	661837	Active	75	http://www.jhicc.org	0	63
131	860643	661920	Active	77	http://www.jhicc.org	0	64.5
132	860787	662062	Active	86	http://www.jhicc.org	0	73.5
133	860922	662195	Active	43	http://www.jhicc.org	0	40
134	861129	662393	Active	48	http://www.jhicc.org	0	43
135	861327	662577	Active	57	http://www.jhicc.org	0	48.5
136	861416	662662	Active	57	http://www.jhicc.org	0	48.5
137	861567	5389592	Active	54	http://www.jhicc.org	0	46.5
138	861625	662864	Inactive	0	http://www.jhicc.org	0	0
139	861733	662967	Active	49	http://www.jhicc.org	0	43.5
140	861969	663190	Active	79	http://www.jhicc.org	0	66.5
141	862064	663290	Active	49	http://www.jhicc.org	0	43.5
142	862137	6602823	Inactive	0	http://www.jhicc.org	0	0
143	862147	663373	Active	83	http://www.jhicc.org	0	70.5
144	862151	663376	Active	42	http://www.jhicc.org	0	39.5
145	862250	663473	Active	79	http://www.jhicc.org	0	67
146	862308	663537	Active	40	http://www.jhicc.org	0	38
147	862442	6602806	Active	54	http://www.jhicc.org	0	46.5
148	862446	663677	Active	55	http://www.jhicc.org	0	47.5
149	862552	663781	Active	69	http://www.jhicc.org	0	57.5
150	862642	663875	Active	65	http://www.jhicc.org	0	54.5
151	862754	663988	Active	27	http://www.jhicc.org	0	31.5
152	863019	664256	Active	68	http://www.jhicc.org	0	57
153	863536	664788	Active	50	http://www.jhicc.org	0	44
154	863642	664897	Active	44	http://www.jhicc.org	0	40.5
155	863668	664923	Active	52	http://www.jhicc.org	0	45
156	863875	5389922	Active	69	http://www.jhicc.org	0	57.5
157	863883	5389923	Active	37	http://www.jhicc.org	0	36.5
158	864025	665277	Active	63	http://www.jhicc.org	0	53
159	864081	665332	Active	70	http://www.jhicc.org	0	58.5
160	864187	665435	Inactive	0	http://www.jhicc.org	0	0
161	864214	665461	Active	52	http://www.jhicc.org	0	45.5
162	864370	665618	Active	50	http://www.jhicc.org	0	44
163	864583	665826	Inactive	0	http://www.jhicc.org	0	0
164	864773	6603401	Active	40	http://www.jhicc.org	0	38
165	864861	5389990	Active	66	http://www.jhicc.org	0	55
166	865237	666491	Active	54	http://www.jhicc.org	0	46.5
167	865346	666600	Active	69	http://www.jhicc.org	0	58
168	865468	5390037	Active	85	http://www.jhicc.org	0	73
169	865564	666823	Inactive	0	http://www.jhicc.org	0	0
170	865627	666886	Active	75	http://www.jhicc.org	0	63
171	865678	666939	Active	65	http://www.jhicc.org	0	54.5
172	865755	667016	Active	23	http://www.jhicc.org	0	30
173	3711317	5634955	Active	85	http://www.jhicc.org	0	72.5
174	3711367	2559931	Active	36	http://www.jhicc.org	0	36
175	3711534	982887	Active	36	http://www.jhicc.org	0	36
176	3711642	2630181	Active	64	http://www.jhicc.org	0	54
177	3711663	2571817	Inactive	0	http://www.jhicc.org	0	0
178	3711792	2997773	Active	73	http://www.jhicc.org	0	61
179	3711980	2997839	Active	59	http://www.jhicc.org	0	50
180	3712139	2997903	Inactive	0	http://www.jhicc.org	0	0
181	3712218	2453350	Active	73	http://www.jhicc.org	0	61.5
182	3712240	2525767	Active	46	http://www.jhicc.org	0	41.5
183	3712247	2567609	Active	52	http://www.jhicc.org	0	45
184	3712345	2103678	Active	62	http://www.jhicc.org	0	52.5
185	3712496	752434	Active	30	http://www.jhicc.org	0	33
186	3713120	5742492	Active	62	http://www.jhicc.org	0	52
187	3713505	2677622	Inactive	0	http://www.jhicc.org	0	0
188	3713652	2998496	Active	70	http://www.jhicc.org	0	59
189	3713760	2998537	Active	43	http://www.jhicc.org	0	40
190	3713812	2095831	Active	57	http://www.jhicc.org	0	49
191	3713900	2402094	Active	35	http://www.jhicc.org	0	35.5
192	3714146	2998683	Inactive	0	http://www.jhicc.org	0	0
193	3714276	2567816	Active	20	http://www.jhicc.org	0	28.5
194	3714423	2998795	Active	84	http://www.jhicc.org	0	71.5
195	3714440	1112348	Active	57	http://www.jhicc.org	0	49
196	3714615	2998876	Inactive	0	http://www.jhicc.org	0	0
197	3714786	2089876	Inactive	0	http://www.jhicc.org	0	0
198	3714981	2168035	Inactive	0	http://www.jhicc.org	0	0
199	3715107	2369627	Active	36	http://www.jhicc.org	0	36
200	3715344	705278	Active	50	http://www.jhicc.org	0	44
201	3715388	2328314	Active	75	http://www.jhicc.org	0	62.5
202	3715404	2999195	Inactive	0	http://www.jhicc.org	0	0
203	3715433	2077586	Inactive	0	http://www.jhicc.org	0	0
204	3715439	2999209	Inactive	0	http://www.jhicc.org	0	0
205	3715466	2621024	Active	57	http://www.jhicc.org	0	48.5
206	3715504	2572988	Active	77	http://www.jhicc.org	0	65
207	3715563	2999263	Inactive	0	http://www.jhicc.org	0	0
208	3715577	2311082	Active	42	http://www.jhicc.org	0	39.5
209	3715602	2129003	Inactive	0	http://www.jhicc.org	0	0
210	3715711	2121276	Inactive	0	http://www.jhicc.org	0	0
211	3715743	2999338	Active	41	http://www.jhicc.org	0	38.5
212	3715794	2490118	Inactive	0	http://www.jhicc.org	0	0
213	3715867	2568195	Inactive	0	http://www.jhicc.org	0	0
214	3715930	2999405	Inactive	0	http://www.jhicc.org	0	0
215	3715951	2490269	Inactive	0	http://www.jhicc.org	0	0
216	3716100	2999472	Inactive	0	http://www.jhicc.org	0	0
217	3716109	2999476	Inactive	0	http://www.jhicc.org	0	0
218	3716127	2539711	Inactive	0	http://www.jhicc.org	0	0
219	3716149	2114980	Inactive	0	http://www.jhicc.org	0	0
220	3716201	2415029	Active	60	http://www.jhicc.org	0	50.5
221	3716533	2699453	Inactive	0	http://www.jhicc.org	0	0
222	3716630	2116697	Active	22	http://www.jhicc.org	0	29.5
223	3716663	2566824	Active	20	http://www.jhicc.org	0	28.5
224	3716731	2371696	Inactive	0	http://www.jhicc.org	0	0
225	3716739	2999733	Active	74	http://www.jhicc.org	0	62
226	3716796	6603267	Inactive	0	http://www.jhicc.org	0	0
227	3716801	2579543	Inactive	0	http://www.jhicc.org	0	0
228	3716915	2601938	Inactive	0	http://www.jhicc.org	0	0
229	3716924	2087340	Inactive	0	http://www.jhicc.org	0	0
230	3716968	2320436	Inactive	0	http://www.jhicc.org	0	0
231	3717027	2335612	Active	56	http://www.jhicc.org	0	48
232	3717047	1548113	Inactive	0	http://www.jhicc.org	0	0
233	3717101	2408758	Inactive	0	http://www.jhicc.org	0	0
234	3717164	2999897	Inactive	0	http://www.jhicc.org	0	0
235	3717368	2551569	Active	5	http://www.jhicc.org	0	23
236	3717412	2608648	Active	32	http://www.jhicc.org	0	34
237	3717502	3000030	Inactive	0	http://www.jhicc.org	0	0
238	3717528	2128817	Inactive	0	http://www.jhicc.org	0	0
239	3717639	2083976	Inactive	0	http://www.jhicc.org	0	0
240	3717839	2125861	Active	55	http://www.jhicc.org	0	47
241	3717853	3000165	Inactive	0	http://www.jhicc.org	0	0
242	3717909	2116789	Active	77	http://www.jhicc.org	0	65
243	3717922	2079942	Inactive	0	http://www.jhicc.org	0	0
244	4240534	3235630	Active	22	http://www.jhicc.org	0	29.5
245	4240537	3235633	Inactive	0	http://www.jhicc.org	0	0
246	4240764	3235830	Active	57	http://www.jhicc.org	0	48.5
247	4240773	3235836	Inactive	0	http://www.jhicc.org	0	0
248	4240776	3235839	Inactive	0	http://www.jhicc.org	0	0
249	4240903	2158953	Inactive	0	http://www.jhicc.org	0	0
250	4240906	3235949	Inactive	0	http://www.jhicc.org	0	0
251	4241083	3236102	Inactive	0	http://www.jhicc.org	0	0
252	4241241	3236242	Inactive	0	http://www.jhicc.org	0	0
253	4241513	3236477	Inactive	0	http://www.jhicc.org	0	0
254	4241544	3236501	Active	42	http://www.jhicc.org	0	39.5
255	4241653	3236599	Inactive	0	http://www.jhicc.org	0	0
256	4241916	3236830	Active	34	http://www.jhicc.org	0	35
257	4242012	3236919	Inactive	0	http://www.jhicc.org	0	0
258	4242250	687903	Inactive	0	http://www.jhicc.org	0	0
259	4242293	3237168	Active	42	http://www.jhicc.org	0	39
260	4242520	3237365	Inactive	0	http://www.jhicc.org	0	0
261	4242575	3237409	Inactive	0	http://www.jhicc.org	0	0
262	4242593	3237426	Inactive	0	http://www.jhicc.org	0	0
263	4242669	3237494	Inactive	0	http://www.jhicc.org	0	0
264	4242770	3237582	Inactive	0	http://www.jhicc.org	0	0
265	4242788	54718137	Active	45	http://www.jhicc.org	0	41
266	4242930	3237720	Inactive	0	http://www.jhicc.org	0	0
267	4242995	3237779	Inactive	0	http://www.jhicc.org	0	0
268	4243122	3237885	Active	30	http://www.jhicc.org	0	33
269	4243250	3237996	Inactive	0	http://www.jhicc.org	0	0
270	4243260	3238005	Active	57	http://www.jhicc.org	0	48.5
271	4243523	3238233	Inactive	0	http://www.jhicc.org	0	0
272	4243526	3238236	Inactive	0	http://www.jhicc.org	0	0
273	4243616	3238314	Active	50	http://www.jhicc.org	0	44
274	4243655	3238347	Inactive	0	http://www.jhicc.org	0	0
275	4243934	3238604	Inactive	0	http://www.jhicc.org	0	0
276	4244034	3238692	Active	16	http://www.jhicc.org	0	27
277	4244212	1187950	Active	57	http://www.jhicc.org	0	48.5
278	4244441	3239036	Inactive	0	http://www.jhicc.org	0	0
279	4244560	1281344	Inactive	0	http://www.jhicc.org	0	0
280	4244606	3239181	Active	52	http://www.jhicc.org	0	45.5
281	4244693	707057	Active	25	http://www.jhicc.org	0	31
282	4244856	715724	Inactive	0	http://www.jhicc.org	0	0
283	4245150	3239653	Inactive	0	http://www.jhicc.org	0	0
284	4245224	3239718	Active	32	http://www.jhicc.org	0	34
285	4245326	3114156	Inactive	0	http://www.jhicc.org	0	0
286	4245394	690744	Active	43	http://www.jhicc.org	0	40
287	4245537	3239997	Inactive	0	http://www.jhicc.org	0	0
288	4245749	3240186	Inactive	0	http://www.jhicc.org	0	0
289	4245796	3240223	Active	41	http://www.jhicc.org	0	38.5
290	4245892	3240308	Inactive	0	http://www.jhicc.org	0	0
291	4245947	3240355	Active	52	http://www.jhicc.org	0	45
292	4245970	5771389	Active	66	http://www.jhicc.org	0	55.5
293	4246324	3240686	Active	64	http://www.jhicc.org	0	53.5
294	4246341	3240702	Inactive	0	http://www.jhicc.org	0	0
295	4246588	3240913	Inactive	0	http://www.jhicc.org	0	0
296	4246647	6602931	Inactive	0	http://www.jhicc.org	0	0
297	4246651	3240969	Inactive	0	http://www.jhicc.org	0	0
298	4246657	3240973	Inactive	0	http://www.jhicc.org	0	0
299	4246809	761296	Inactive	0	http://www.jhicc.org	0	0
300	4247537	3241738	Active	44	http://www.jhicc.org	0	40.5
301	4247785	3241951	Active	37	http://www.jhicc.org	0	36.5
302	4247896	3242046	Inactive	0	http://www.jhicc.org	0	0
303	4248130	3242246	Inactive	0	http://www.jhicc.org	0	0
304	4248242	6997825	Inactive	0	http://www.jhicc.org	0	0
305	4248330	3242419	Active	70	http://www.jhicc.org	0	58.5
306	4248506	3242573	Inactive	0	http://www.jhicc.org	0	0
307	4248850	3242873	Inactive	0	http://www.jhicc.org	0	0
308	4249149	3243139	Inactive	0	http://www.jhicc.org	0	0
309	4249207	3243191	Inactive	0	http://www.jhicc.org	0	0
310	4249401	3243359	Inactive	0	http://www.jhicc.org	0	0
311	4249406	3243363	Inactive	0	http://www.jhicc.org	0	0
312	4249804	3243702	Inactive	0	http://www.jhicc.org	0	0
313	4249818	2823175	Inactive	0	http://www.jhicc.org	0	0
314	4249858	1521358	Inactive	0	http://www.jhicc.org	0	0
315	4249991	3243865	Inactive	0	http://www.jhicc.org	0	0
316	4250002	9555296	Inactive	0	http://www.jhicc.org	0	0
317	4250223	3244068	Active	35	http://www.jhicc.org	0	35.5
318	4250493	3244295	Inactive	0	http://www.jhicc.org	0	0
319	4250757	3244523	Inactive	0	http://www.jhicc.org	0	0
320	4250775	6997824	Inactive	0	http://www.jhicc.org	0	0
321	4250911	2133502	Inactive	0	http://www.jhicc.org	0	0
322	4250990	3244731	Active	43	http://www.jhicc.org	0	40
323	4250993	3244734	Inactive	0	http://www.jhicc.org	0	0
324	4251023	3244762	Active	66	http://www.jhicc.org	0	55.5
325	4251328	3245029	Active	35	http://www.jhicc.org	0	35.5
326	4251800	3245442	Active	79	http://www.jhicc.org	0	66.5
327	4251843	3245481	Inactive	0	http://www.jhicc.org	0	0
328	4252116	3245711	Active	63	http://www.jhicc.org	0	53
329	4252403	3245961	Inactive	0	http://www.jhicc.org	0	0
330	4254441	1250348	Inactive	0	http://www.jhicc.org	0	0
331	4254458	2200182	Active	42	http://www.jhicc.org	0	39.5
332	4254514	2937784	Inactive	0	http://www.jhicc.org	0	0
333	4254530	2837842	Inactive	0	http://www.jhicc.org	0	0
334	4254743	2845711	Inactive	0	http://www.jhicc.org	0	0
335	4254761	2971915	Inactive	0	http://www.jhicc.org	0	0
336	4254780	1026416	Active	72	http://www.jhicc.org	0	60
337	4254893	2213730	Inactive	0	http://www.jhicc.org	0	0
338	4255042	973637	Active	75	http://www.jhicc.org	0	63
339	4255234	2941468	Inactive	0	http://www.jhicc.org	0	0
340	4255321	2165947	Inactive	0	http://www.jhicc.org	0	0
341	4255384	2947090	Inactive	0	http://www.jhicc.org	0	0
342	4255419	2841867	Inactive	0	http://www.jhicc.org	0	0
343	4255498	2192108	Active	63	http://www.jhicc.org	0	53
344	4255536	2137806	Inactive	0	http://www.jhicc.org	0	0
345	4255789	2230305	Active	35	http://www.jhicc.org	0	35.5
346	4255912	1298128	Inactive	0	http://www.jhicc.org	0	0
347	4255926	1226242	Active	45	http://www.jhicc.org	0	41
348	4256410	1250310	Inactive	0	http://www.jhicc.org	0	0
349	4256447	2961898	Inactive	0	http://www.jhicc.org	0	0
350	4256469	806723	Inactive	0	http://www.jhicc.org	0	0
351	4256508	1188014	Inactive	0	http://www.jhicc.org	0	0
352	4256565	2939982	Active	41	http://www.jhicc.org	0	38.5
353	4256612	2976724	Active	22	http://www.jhicc.org	0	29.5
354	4256665	1297846	Inactive	0	http://www.jhicc.org	0	0
355	4256742	1242987	Active	17	http://www.jhicc.org	0	27.5
356	4257084	889075	Active	89	http://www.jhicc.org	0	77
357	4257134	750953	Inactive	0	http://www.jhicc.org	0	0
358	4257533	2966758	Inactive	0	http://www.jhicc.org	0	0
359	4257642	1785228	Active	15	http://www.jhicc.org	0	26.5
360	4257893	713672	Active	71	http://www.jhicc.org	0	59.5
361	4258020	1245861	Active	48	http://www.jhicc.org	0	42.5
362	4258035	1258314	Inactive	0	http://www.jhicc.org	0	0
363	4258066	957413	Inactive	0	http://www.jhicc.org	0	0
364	4258087	973281	Inactive	0	http://www.jhicc.org	0	0
365	4258098	2228311	Inactive	0	http://www.jhicc.org	0	0
366	4258122	1002206	Inactive	0	http://www.jhicc.org	0	0
367	4258124	1519528	Active	67	http://www.jhicc.org	0	56
368	4258328	2966489	Inactive	0	http://www.jhicc.org	0	0
369	4258359	1212198	Active	67	http://www.jhicc.org	0	56.5
370	4258519	2216782	Inactive	0	http://www.jhicc.org	0	0
371	4258533	2204429	Inactive	0	http://www.jhicc.org	0	0
372	4258632	1294232	Active	61	http://www.jhicc.org	0	51.5
373	4258676	975753	Inactive	0	http://www.jhicc.org	0	0
374	4258689	2201062	Active	34	http://www.jhicc.org	0	35
375	4258749	802097	Inactive	0	http://www.jhicc.org	0	0
376	4258846	2233577	Inactive	0	http://www.jhicc.org	0	0
377	4258923	2236889	Inactive	0	http://www.jhicc.org	0	0
378	4258942	2968658	Inactive	0	http://www.jhicc.org	0	0
379	4259011	2224202	Active	35	http://www.jhicc.org	0	35.5
380	4259053	888314	Inactive	0	http://www.jhicc.org	0	0
381	4259128	2953887	Inactive	0	http://www.jhicc.org	0	0
382	4259339	5740802	Active	70	http://www.jhicc.org	0	58.5
383	4259345	1253634	Active	59	http://www.jhicc.org	0	50
384	4259405	1265862	Inactive	0	http://www.jhicc.org	0	0
385	4259447	1252644	Inactive	0	http://www.jhicc.org	0	0
386	4259525	1242603	Inactive	0	http://www.jhicc.org	0	0
387	4259588	2947015	Active	56	http://www.jhicc.org	0	48
388	4259650	2975228	Inactive	0	http://www.jhicc.org	0	0
389	4259692	2243647	Active	82	http://www.jhicc.org	0	69.5
390	4259877	2851670	Inactive	0	http://www.jhicc.org	0	0
391	4259998	2164602	Active	67	http://www.jhicc.org	0	56
392	4260011	977032	Active	32	http://www.jhicc.org	0	34
393	4260085	955340	Inactive	0	http://www.jhicc.org	0	0
394	4260207	2951764	Active	53	http://www.jhicc.org	0	46
395	4260246	1228476	Active	52	http://www.jhicc.org	0	45
396	4260375	1034418	Active	43	http://www.jhicc.org	0	40
397	4260462	2219800	Inactive	0	http://www.jhicc.org	0	0
398	4260619	2967903	Inactive	0	http://www.jhicc.org	0	0
399	4260650	1257820	Inactive	0	http://www.jhicc.org	0	0
400	4260688	2186745	Inactive	0	http://www.jhicc.org	0	0
401	4260815	2189197	Active	48	http://www.jhicc.org	0	43
402	4260948	2241612	Inactive	0	http://www.jhicc.org	0	0
403	4261009	1020319	Inactive	0	http://www.jhicc.org	0	0
404	4261098	2952996	Active	36	http://www.jhicc.org	0	36
405	4261308	705284	Active	75	http://www.jhicc.org	0	62.5
406	4261350	893405	Active	43	http://www.jhicc.org	0	40
407	4261431	1250551	Inactive	0	http://www.jhicc.org	0	0
408	4261545	2953683	Active	62	http://www.jhicc.org	0	52.5
409	4261609	1259859	Active	42	http://www.jhicc.org	0	39.5
410	4261618	2963508	Inactive	0	http://www.jhicc.org	0	0
411	4261626	850120	Active	30	http://www.jhicc.org	0	33
412	4261669	1242271	Active	15	http://www.jhicc.org	0	26.5
413	4261735	1285689	Inactive	0	http://www.jhicc.org	0	0
414	4261802	2021530	Active	48	http://www.jhicc.org	0	42.5
415	4261874	1314906	Active	83	http://www.jhicc.org	0	70.5
416	4262230	2193059	Active	38	http://www.jhicc.org	0	37
417	4262271	1257549	Inactive	0	http://www.jhicc.org	0	0
418	4262450	1378308	Active	34	http://www.jhicc.org	0	35
419	4262496	705702	Active	60	http://www.jhicc.org	0	50.5
420	4262691	1314105	Inactive	0	http://www.jhicc.org	0	0
421	4262842	782696	Inactive	0	http://www.jhicc.org	0	0
422	4262908	1296394	Active	52	http://www.jhicc.org	0	45
423	4263042	1257398	Inactive	0	http://www.jhicc.org	0	0
424	4263055	2214417	Active	79	http://www.jhicc.org	0	67
425	4263072	1259833	Inactive	0	http://www.jhicc.org	0	0
426	4263138	1302040	Active	88	http://www.jhicc.org	0	76
427	4263169	2227136	Active	50	http://www.jhicc.org	0	44
428	4263300	1249974	Active	16	http://www.jhicc.org	0	27
429	4263315	2894546	Active	40	http://www.jhicc.org	0	38
430	4263333	2192936	Active	50	http://www.jhicc.org	0	44
431	4263397	9554613	Active	36	http://www.jhicc.org	0	36
432	4264058	828649	Active	67	http://www.jhicc.org	0	56.5
433	4264237	1242501	Inactive	0	http://www.jhicc.org	0	0
434	4264270	2944268	Active	53	http://www.jhicc.org	0	46
435	4264570	1504007	Active	42	http://www.jhicc.org	0	39
436	4264688	1258036	Inactive	0	http://www.jhicc.org	0	0
437	4264970	828652	Active	52	http://www.jhicc.org	0	45.5
438	4265076	2187415	Inactive	0	http://www.jhicc.org	0	0
439	4265240	2980615	Inactive	0	http://www.jhicc.org	0	0
440	4265241	877800	Active	52	http://www.jhicc.org	0	45.5
441	4265310	977306	Inactive	0	http://www.jhicc.org	0	0
442	4265524	1300759	Active	66	http://www.jhicc.org	0	55
443	4265695	2192012	Active	24	http://www.jhicc.org	0	30.5
444	4265706	2165954	Inactive	0	http://www.jhicc.org	0	0
445	7964569	3545526	Inactive	0	http://www.jhicc.org	0	0
446	7964665	5307159	Active	71	http://www.jhicc.org	0	59.5
447	7964694	5307176	Inactive	0	http://www.jhicc.org	0	0
448	7964798	1263121	Inactive	0	http://www.jhicc.org	0	0
449	7964921	5307303	Inactive	0	http://www.jhicc.org	0	0
450	7964932	2258798	Inactive	0	http://www.jhicc.org	0	0
451	7965015	5307369	Active	38	http://www.jhicc.org	0	37
452	7965075	1224550	Inactive	0	http://www.jhicc.org	0	0
453	7965098	1077624	Inactive	0	http://www.jhicc.org	0	0
454	7965131	1262254	Active	62	http://www.jhicc.org	0	52.5
455	7965283	1518343	Inactive	0	http://www.jhicc.org	0	0
456	7965490	653956	Active	55	http://www.jhicc.org	0	47.5
457	7965507	5307661	Inactive	0	http://www.jhicc.org	0	0
458	7965508	5086679	Inactive	0	http://www.jhicc.org	0	0
459	7965519	4638058	Active	73	http://www.jhicc.org	0	61.5
460	7965565	1511511	Active	71	http://www.jhicc.org	0	59.5
461	7965772	5307826	Active	67	http://www.jhicc.org	0	56.5
462	7965883	5307892	Inactive	0	http://www.jhicc.org	0	0
463	7965898	659231	Active	69	http://www.jhicc.org	0	58
464	7965900	5307901	Active	73	http://www.jhicc.org	0	61.5
465	7966250	6603587	Inactive	0	http://www.jhicc.org	0	0
466	7966321	5308157	Inactive	0	http://www.jhicc.org	0	0
467	7966335	5308166	Inactive	0	http://www.jhicc.org	0	0
468	7966338	2164739	Active	79	http://www.jhicc.org	0	66.5
469	7966359	5308181	Active	22	http://www.jhicc.org	0	29.5
470	7966497	1262888	Inactive	0	http://www.jhicc.org	0	0
471	7966531	5308288	Inactive	0	http://www.jhicc.org	0	0
472	7966624	5308341	Inactive	0	http://www.jhicc.org	0	0
473	7966643	5308348	Inactive	0	http://www.jhicc.org	0	0
474	7966654	1147613	Inactive	0	http://www.jhicc.org	0	0
475	7966739	5308414	Active	69	http://www.jhicc.org	0	57.5
476	7967127	5308643	Inactive	0	http://www.jhicc.org	0	0
477	7967308	5308744	Active	33	http://www.jhicc.org	0	34.5
478	7967523	2785463	Active	17	http://www.jhicc.org	0	27.5
479	7967543	5308876	Inactive	0	http://www.jhicc.org	0	0
480	7967666	920118	Inactive	0	http://www.jhicc.org	0	0
481	7967721	5308998	Active	35	http://www.jhicc.org	0	35.5
482	7967723	4103309	Inactive	0	http://www.jhicc.org	0	0
483	7967919	1263051	Inactive	0	http://www.jhicc.org	0	0
484	7967930	4094173	Active	39	http://www.jhicc.org	0	37.5
485	7967950	2506246	Active	78	http://www.jhicc.org	0	65.5
486	7968090	1151907	Active	41	http://www.jhicc.org	0	38.5
487	7968261	5309310	Inactive	0	http://www.jhicc.org	0	0
488	7968353	5309354	Inactive	0	http://www.jhicc.org	0	0
489	7968558	5309474	Inactive	0	http://www.jhicc.org	0	0
490	7968579	1299119	Inactive	0	http://www.jhicc.org	0	0
491	7968583	5309489	Active	18	http://www.jhicc.org	0	28
492	7968802	5309610	Inactive	0	http://www.jhicc.org	0	0
493	7968902	5309663	Inactive	0	http://www.jhicc.org	0	0
494	7968903	1521267	Inactive	0	http://www.jhicc.org	0	0
495	7968933	949795	Active	58	http://www.jhicc.org	0	49.5
496	7968990	5309709	Active	68	http://www.jhicc.org	0	57
497	7969014	3896375	Inactive	0	http://www.jhicc.org	0	0
498	7969307	5309890	Active	41	http://www.jhicc.org	0	38.5
499	7969315	5309895	Active	62	http://www.jhicc.org	0	52.5
500	7969324	5309900	Inactive	0	http://www.jhicc.org	0	0
501	7969480	666888	Inactive	0	http://www.jhicc.org	0	0
502	7969496	2158858	Inactive	0	http://www.jhicc.org	0	0
503	7969588	3602823	Active	72	http://www.jhicc.org	0	60
504	7969633	4904159	Inactive	0	http://www.jhicc.org	0	0
505	7969685	219756	Inactive	0	http://www.jhicc.org	0	0
506	7969689	4674565	Active	57	http://www.jhicc.org	0	48.5
507	7970142	2939098	Inactive	0	http://www.jhicc.org	0	0
508	7970213	4169670	Active	72	http://www.jhicc.org	0	60
509	7970258	5084818	Active	69	http://www.jhicc.org	0	58
510	7970582	5098531	Inactive	0	http://www.jhicc.org	0	0
511	7970627	5310261	Inactive	0	http://www.jhicc.org	0	0
512	7971141	5310392	Inactive	0	http://www.jhicc.org	0	0
513	7971419	3239280	Active	58	http://www.jhicc.org	0	49.5
514	7971715	666582	Inactive	0	http://www.jhicc.org	0	0
515	7972118	1067975	Inactive	0	http://www.jhicc.org	0	0
516	7972395	1281732	Inactive	0	http://www.jhicc.org	0	0
517	7972491	1348179	Active	50	http://www.jhicc.org	0	44
518	7972592	2841299	Inactive	0	http://www.jhicc.org	0	0
519	7972600	2169050	Inactive	0	http://www.jhicc.org	0	0
520	7972695	1321373	Active	15	http://www.jhicc.org	0	26.5
521	7972707	2855313	Active	18	http://www.jhicc.org	0	28
522	7973057	6865336	Inactive	0	http://www.jhicc.org	0	0
523	7973173	2290868	Active	79	http://www.jhicc.org	0	66.5
524	7973504	6860070	Inactive	0	http://www.jhicc.org	0	0
525	7973519	1376877	Inactive	0	http://www.jhicc.org	0	0
526	7974199	2862214	Active	73	http://www.jhicc.org	0	61
527	7974382	1067897	Inactive	0	http://www.jhicc.org	0	0
528	7974399	2851334	Inactive	0	http://www.jhicc.org	0	0
529	7974493	872287	Active	63	http://www.jhicc.org	0	53
530	7974635	704262	Inactive	0	http://www.jhicc.org	0	0
531	7974690	2056866	Inactive	0	http://www.jhicc.org	0	0
532	7974765	628469	Active	55	http://www.jhicc.org	0	47
533	7974803	3125194	Inactive	0	http://www.jhicc.org	0	0
534	7974907	750885	Active	87	http://www.jhicc.org	0	75
535	7975000	1315075	Active	65	http://www.jhicc.org	0	54.5
536	7975023	755380	Active	54	http://www.jhicc.org	0	46.5
537	7975142	877519	Inactive	0	http://www.jhicc.org	0	0
538	7975153	669598	Inactive	0	http://www.jhicc.org	0	0
539	7975190	2917457	Active	45	http://www.jhicc.org	0	41
540	7975192	895539	Active	56	http://www.jhicc.org	0	48
541	7975293	6894604	Active	45	http://www.jhicc.org	0	41
542	7975424	2862215	Active	87	http://www.jhicc.org	0	74.5
543	7975652	873501	Active	69	http://www.jhicc.org	0	57.5
544	7975733	876417	Inactive	0	http://www.jhicc.org	0	0
545	7975771	2274195	Inactive	0	http://www.jhicc.org	0	0
546	7975821	1344243	Active	70	http://www.jhicc.org	0	59
547	7975844	1230972	Active	54	http://www.jhicc.org	0	46.5
548	7975856	3129754	Active	77	http://www.jhicc.org	0	65
549	7976429	1167733	Inactive	0	http://www.jhicc.org	0	0
550	7976455	711116	Inactive	0	http://www.jhicc.org	0	0
551	7976498	2891597	Inactive	0	http://www.jhicc.org	0	0
552	7976651	882316	Active	37	http://www.jhicc.org	0	36.5
553	7976658	1377111	Inactive	0	http://www.jhicc.org	0	0
554	7976959	1342725	Inactive	0	http://www.jhicc.org	0	0
555	7977033	1379160	Active	64	http://www.jhicc.org	0	53.5
556	7977087	1119204	Active	55	http://www.jhicc.org	0	47
557	7977242	2897692	Inactive	0	http://www.jhicc.org	0	0
558	7977513	5405918	Active	79	http://www.jhicc.org	0	66.5
559	7977611	2919307	Active	6	http://www.jhicc.org	0	23.5
560	7977766	3845886	Active	60	http://www.jhicc.org	0	50.5
561	7977831	2192557	Active	46	http://www.jhicc.org	0	41.5
562	7978391	1326251	Inactive	0	http://www.jhicc.org	0	0
563	7978441	9568781	Inactive	0	http://www.jhicc.org	0	0
564	7978443	717707	Active	45	http://www.jhicc.org	0	41
565	8139897	3037	Active	70	http://www.jhicc.org	0	58.5
566	11532948	6420009	Inactive	0	http://www.jhicc.org	0	0
567	11533012	5702223	Inactive	0	http://www.jhicc.org	0	0
568	11533041	5059	Active	87	http://www.jhicc.org	0	74.5
569	14718683	1781520	Inactive	0	http://www.jhicc.org	0	0
570	14718720	6873155	Inactive	0	http://www.jhicc.org	0	0
571	14718779	9652630	Inactive	0	http://www.jhicc.org	0	0
572	14718808	91401	Inactive	0	http://www.jhicc.org	0	0
573	14718818	5055981	Inactive	0	http://www.jhicc.org	0	0
574	14718846	4363871	Inactive	0	http://www.jhicc.org	0	0
575	14718880	9549110	Active	74	http://www.jhicc.org	0	62
576	14718889	902704	Active	67	http://www.jhicc.org	0	56.5
577	14718920	738837	Active	56	http://www.jhicc.org	0	48
578	14719045	5184792	Active	81	http://www.jhicc.org	0	68.5
579	14719097	9549137	Active	83	http://www.jhicc.org	0	70.5
580	14719124	834312	Inactive	0	http://www.jhicc.org	0	0
581	14719194	4600171	Active	60	http://www.jhicc.org	0	50.5
582	14719210	9634351	Active	22	http://www.jhicc.org	0	29.5
583	14719222	2888532	Active	34	http://www.jhicc.org	0	35
584	14719251	1002249	Inactive	0	http://www.jhicc.org	0	0
585	14719270	1819468	Active	61	http://www.jhicc.org	0	51.5
586	14720438	9549334	Inactive	0	http://www.jhicc.org	0	0
587	14720466	775470	Inactive	0	http://www.jhicc.org	0	0
588	14720476	5763794	Active	81	http://www.jhicc.org	0	69
589	14720654	741447	Inactive	0	http://www.jhicc.org	0	0
590	14720733	5446044	Active	60	http://www.jhicc.org	0	51
591	14720767	6098488	Active	42	http://www.jhicc.org	0	39.5
592	14720902	2255012	Active	34	http://www.jhicc.org	0	35
593	14721018	9549370	Inactive	0	http://www.jhicc.org	0	0
594	14721076	5523444	Inactive	0	http://www.jhicc.org	0	0
595	14721081	2919679	Active	39	http://www.jhicc.org	0	37.5
596	14721123	2958647	Active	51	http://www.jhicc.org	0	44.5
597	14721138	5654285	Inactive	0	http://www.jhicc.org	0	0
598	14721177	3210250	Active	40	http://www.jhicc.org	0	38
599	14721232	836595	Active	34	http://www.jhicc.org	0	35
600	14721235	3102106	Inactive	0	http://www.jhicc.org	0	0
601	14721241	1147240	Inactive	0	http://www.jhicc.org	0	0
602	14721268	1143679	Active	92	http://www.jhicc.org	0	80.5
603	14721272	9591709	Active	45	http://www.jhicc.org	0	41
604	14721337	1075694	Inactive	0	http://www.jhicc.org	0	0
605	14721340	740256	Active	20	http://www.jhicc.org	0	28.5
606	14721365	9549384	Active	88	http://www.jhicc.org	0	76
607	14721383	1075874	Inactive	0	http://www.jhicc.org	0	0
608	14721399	1240617	Active	49	http://www.jhicc.org	0	43.5
609	14721474	3143959	Inactive	0	http://www.jhicc.org	0	0
610	14721479	1442940	Active	33	http://www.jhicc.org	0	34.5
611	14721533	1456376	Active	43	http://www.jhicc.org	0	40
612	14721678	5771111	Inactive	0	http://www.jhicc.org	0	0
613	14721720	1454592	Inactive	0	http://www.jhicc.org	0	0
614	14721728	3224008	Inactive	0	http://www.jhicc.org	0	0
615	14721769	3210102	Active	48	http://www.jhicc.org	0	43
616	14721790	3212222	Inactive	0	http://www.jhicc.org	0	0
617	14721800	3218215	Inactive	0	http://www.jhicc.org	0	0
618	14721889	1438102	Active	46	http://www.jhicc.org	0	41.5
619	14721892	3146024	Inactive	0	http://www.jhicc.org	0	0
620	14721899	3205758	Active	61	http://www.jhicc.org	0	51.5
621	14721935	3225064	Inactive	0	http://www.jhicc.org	0	0
622	14721936	3090246	Active	90	http://www.jhicc.org	0	78
623	14721987	9549414	Active	43	http://www.jhicc.org	0	40
624	14722002	3228675	Inactive	0	http://www.jhicc.org	0	0
625	14722003	3193699	Active	82	http://www.jhicc.org	0	70
626	14722019	3193755	Active	84	http://www.jhicc.org	0	71.5
627	14722058	9549418	Active	71	http://www.jhicc.org	0	59.5
628	14722113	3193659	Active	66	http://www.jhicc.org	0	55.5
629	14722122	3213471	Active	67	http://www.jhicc.org	0	56
630	14722176	3229211	Active	29	http://www.jhicc.org	0	32.5
631	14722270	1090904	Active	59	http://www.jhicc.org	0	50
632	14722309	3229199	Active	70	http://www.jhicc.org	0	59
633	14722330	3228219	Inactive	0	http://www.jhicc.org	0	0
634	14722333	1176079	Active	76	http://www.jhicc.org	0	63.5
635	14722347	3216837	Active	70	http://www.jhicc.org	0	59
636	14722373	3210068	Active	46	http://www.jhicc.org	0	41.5
637	14722453	1462538	Inactive	0	http://www.jhicc.org	0	0
638	14722476	9549434	Inactive	0	http://www.jhicc.org	0	0
639	14722572	3214316	Inactive	0	http://www.jhicc.org	0	0
640	14722657	3204316	Active	48	http://www.jhicc.org	0	42.5
641	14722666	3216649	Inactive	0	http://www.jhicc.org	0	0
642	14722670	1114900	Active	23	http://www.jhicc.org	0	30
643	14722891	1557138	Inactive	0	http://www.jhicc.org	0	0
644	14723000	3152412	Inactive	0	http://www.jhicc.org	0	0
645	14723055	2927418	Inactive	0	http://www.jhicc.org	0	0
646	14723244	1091421	Inactive	0	http://www.jhicc.org	0	0
647	14723494	2926028	Active	62	http://www.jhicc.org	0	52.5
648	14723672	1140084	Inactive	0	http://www.jhicc.org	0	0
649	14723759	3228674	Active	66	http://www.jhicc.org	0	55
650	14723801	1437041	Inactive	0	http://www.jhicc.org	0	0
651	14723804	3228237	Inactive	0	http://www.jhicc.org	0	0
652	14723840	598857	Active	52	http://www.jhicc.org	0	45.5
653	14723853	3193751	Active	72	http://www.jhicc.org	0	60
654	14724084	3192981	Active	59	http://www.jhicc.org	0	50
655	14724089	9549474	Active	75	http://www.jhicc.org	0	63
656	14724176	625324	Active	54	http://www.jhicc.org	0	46.5
657	14724206	3137246	Active	51	http://www.jhicc.org	0	44.5
658	14724353	3126214	Inactive	0	http://www.jhicc.org	0	0
659	14724437	2889879	Inactive	0	http://www.jhicc.org	0	0
660	14724474	1114757	Active	38	http://www.jhicc.org	0	37
661	14724526	704585	Inactive	0	http://www.jhicc.org	0	0
662	14724618	3173810	Inactive	0	http://www.jhicc.org	0	0
663	14724706	351332	Active	39	http://www.jhicc.org	0	37.5
664	14724726	3122796	Active	44	http://www.jhicc.org	0	40.5
665	14724787	3122807	Active	61	http://www.jhicc.org	0	51.5
666	14724824	1928208	Inactive	0	http://www.jhicc.org	0	0
667	14724868	563855	Inactive	0	http://www.jhicc.org	0	0
668	14724895	5755365	Active	40	http://www.jhicc.org	0	38
669	14724906	1435338	Inactive	0	http://www.jhicc.org	0	0
670	14724941	1122716	Active	72	http://www.jhicc.org	0	60
671	14725014	2827007	Inactive	0	http://www.jhicc.org	0	0
672	14725049	815398	Inactive	0	http://www.jhicc.org	0	0
673	14725192	2307658	Active	27	http://www.jhicc.org	0	31.5
674	14725271	9549536	Inactive	0	http://www.jhicc.org	0	0
675	14725281	3136370	Inactive	0	http://www.jhicc.org	0	0
676	14725374	1162767	Inactive	0	http://www.jhicc.org	0	0
677	14725377	3134132	Inactive	0	http://www.jhicc.org	0	0
678	14725401	9594892	Inactive	0	http://www.jhicc.org	0	0
679	14725482	1039593	Active	54	http://www.jhicc.org	0	46.5
680	14725550	3192281	Inactive	0	http://www.jhicc.org	0	0
681	14725562	9549561	Inactive	0	http://www.jhicc.org	0	0
682	14725584	1142582	Active	31	http://www.jhicc.org	0	33.5
683	14725656	768297	Inactive	0	http://www.jhicc.org	0	0
684	14725726	1147156	Inactive	0	http://www.jhicc.org	0	0
685	14725735	3136959	Inactive	0	http://www.jhicc.org	0	0
686	14725777	3205757	Active	55	http://www.jhicc.org	0	47.5
687	14725935	3229353	Active	46	http://www.jhicc.org	0	41.5
688	14725955	3193418	Active	70	http://www.jhicc.org	0	58.5
689	14725962	3193421	Active	70	http://www.jhicc.org	0	59
690	14725981	972796	Inactive	0	http://www.jhicc.org	0	0
691	14725985	3193665	Active	62	http://www.jhicc.org	0	52
692	14726064	1439003	Active	74	http://www.jhicc.org	0	62
693	14726068	1434012	Inactive	0	http://www.jhicc.org	0	0
694	14726077	3229320	Active	62	http://www.jhicc.org	0	52
695	14726345	9549587	Inactive	0	http://www.jhicc.org	0	0
696	14726468	1441832	Active	53	http://www.jhicc.org	0	46
697	14726520	1093144	Inactive	0	http://www.jhicc.org	0	0
698	14726570	5410883	Active	66	http://www.jhicc.org	0	55.5
699	14726597	1453669	Active	35	http://www.jhicc.org	0	35.5
700	14726628	686632	Inactive	0	http://www.jhicc.org	0	0
701	14726648	9549602	Inactive	0	http://www.jhicc.org	0	0
702	14726676	3230006	Active	73	http://www.jhicc.org	0	61
703	14726689	3153921	Active	52	http://www.jhicc.org	0	45.5
704	14726859	3229173	Active	70	http://www.jhicc.org	0	58.5
705	14726883	3225351	Active	38	http://www.jhicc.org	0	37
706	14726893	3225355	Active	60	http://www.jhicc.org	0	51
707	14726918	3193436	Active	70	http://www.jhicc.org	0	59
708	14726924	3213460	Active	72	http://www.jhicc.org	0	60.5
709	14726925	3229309	Active	71	http://www.jhicc.org	0	59.5
710	14726937	3158617	Inactive	0	http://www.jhicc.org	0	0
711	14726961	3193484	Active	38	http://www.jhicc.org	0	37
712	14726968	3193750	Active	75	http://www.jhicc.org	0	62.5
713	14726969	3213453	Active	33	http://www.jhicc.org	0	34.5
714	14726983	1438681	Inactive	0	http://www.jhicc.org	0	0
715	14727038	2772590	Active	69	http://www.jhicc.org	0	58
716	14727059	1090949	Inactive	0	http://www.jhicc.org	0	0
717	14727086	1092711	Inactive	0	http://www.jhicc.org	0	0
718	14727126	2202720	Inactive	0	http://www.jhicc.org	0	0
719	14727147	3225118	Active	66	http://www.jhicc.org	0	55
720	14727175	1366893	Inactive	0	http://www.jhicc.org	0	0
721	14727198	3225382	Active	53	http://www.jhicc.org	0	46
722	14727259	3229350	Active	52	http://www.jhicc.org	0	45.5
723	14727294	1428044	Active	68	http://www.jhicc.org	0	57
724	14727305	3226033	Inactive	0	http://www.jhicc.org	0	0
725	14727336	4177420	Inactive	0	http://www.jhicc.org	0	0
726	14727345	4464785	Inactive	0	http://www.jhicc.org	0	0
727	14727360	5195008	Inactive	0	http://www.jhicc.org	0	0
728	14727388	9549637	Inactive	0	http://www.jhicc.org	0	0
729	14727418	9549642	Inactive	0	http://www.jhicc.org	0	0
730	14727422	9549646	Inactive	0	http://www.jhicc.org	0	0
731	14727451	9549656	Inactive	0	http://www.jhicc.org	0	0
732	14727476	1215656	Active	75	http://www.jhicc.org	0	62.5
733	14727506	984844	Inactive	0	http://www.jhicc.org	0	0
734	14727543	1007713	Active	53	http://www.jhicc.org	0	46
735	14727558	4089957	Active	51	http://www.jhicc.org	0	44.5
736	14727603	979987	Inactive	0	http://www.jhicc.org	0	0
737	14727604	979983	Inactive	0	http://www.jhicc.org	0	0
738	14727612	3846110	Inactive	0	http://www.jhicc.org	0	0
739	14727636	986232	Inactive	0	http://www.jhicc.org	0	0
740	14727675	902455	Active	85	http://www.jhicc.org	0	72.5
741	14727733	1012208	Inactive	0	http://www.jhicc.org	0	0
742	14727748	838847	Active	45	http://www.jhicc.org	0	41
743	14727767	994876	Inactive	0	http://www.jhicc.org	0	0
744	14727790	850121	Active	64	http://www.jhicc.org	0	53.5
745	14727801	1201836	Active	55	http://www.jhicc.org	0	47.5
746	14727810	4748886	Inactive	0	http://www.jhicc.org	0	0
747	14727816	979985	Inactive	0	http://www.jhicc.org	0	0
748	14727818	9549692	Inactive	0	http://www.jhicc.org	0	0
749	14727824	1009328	Inactive	0	http://www.jhicc.org	0	0
750	14727893	4694140	Active	60	http://www.jhicc.org	0	51
751	14727930	3708639	Active	65	http://www.jhicc.org	0	54.5
752	14728058	850255	Inactive	0	http://www.jhicc.org	0	0
753	14728062	6520117	Inactive	0	http://www.jhicc.org	0	0
754	14728068	986571	Inactive	0	http://www.jhicc.org	0	0
755	14728078	4305270	Inactive	0	http://www.jhicc.org	0	0
756	14728195	56642829	Inactive	0	http://www.jhicc.org	0	0
757	14728196	1226928	Inactive	0	http://www.jhicc.org	0	0
758	14728198	1046833	Inactive	0	http://www.jhicc.org	0	0
759	14728266	5436360	Active	18	http://www.jhicc.org	0	28
760	14728270	3384009	Active	36	http://www.jhicc.org	0	36
761	14728280	1798821	Active	29	http://www.jhicc.org	0	32.5
762	14728286	3609764	Active	75	http://www.jhicc.org	0	62.5
763	14728314	1235812	Inactive	0	http://www.jhicc.org	0	0
764	14728329	1034457	Active	69	http://www.jhicc.org	0	57.5
765	14728379	1046828	Active	85	http://www.jhicc.org	0	73
766	14728444	1589806	Active	88	http://www.jhicc.org	0	76
767	14728498	5706181	Inactive	0	http://www.jhicc.org	0	0
768	14728510	6096618	Inactive	0	http://www.jhicc.org	0	0
769	14728543	5706431	Inactive	0	http://www.jhicc.org	0	0
770	14728555	9548132	Active	57	http://www.jhicc.org	0	49
771	14728617	9556135	Inactive	0	http://www.jhicc.org	0	0
772	14728668	6099282	Inactive	0	http://www.jhicc.org	0	0
773	14728681	6096227	Active	42	http://www.jhicc.org	0	39.5
774	14728738	6096699	Inactive	0	http://www.jhicc.org	0	0
775	14728798	6096204	Inactive	0	http://www.jhicc.org	0	0
776	14728799	6096191	Inactive	0	http://www.jhicc.org	0	0
777	14728840	6096196	Inactive	0	http://www.jhicc.org	0	0
778	14728895	6096190	Active	88	http://www.jhicc.org	0	75.5
779	14728896	6096189	Inactive	0	http://www.jhicc.org	0	0
780	14728975	1471708	Inactive	0	http://www.jhicc.org	0	0
781	14728977	2767411	Inactive	0	http://www.jhicc.org	0	0
782	14729030	1477462	Active	30	http://www.jhicc.org	0	33
783	14729032	1477460	Active	45	http://www.jhicc.org	0	41
784	14729054	1483737	Active	40	http://www.jhicc.org	0	38
785	14729074	1488087	Active	36	http://www.jhicc.org	0	36
786	14729107	4594162	Inactive	0	http://www.jhicc.org	0	0
787	14729196	4262201	Active	33	http://www.jhicc.org	0	34.5
788	14729256	5929731	Inactive	0	http://www.jhicc.org	0	0
789	14729314	1256854	Inactive	0	http://www.jhicc.org	0	0
790	14729322	2235143	Inactive	0	http://www.jhicc.org	0	0
791	14729356	1191331	Inactive	0	http://www.jhicc.org	0	0
792	14729550	1893903	Inactive	0	http://www.jhicc.org	0	0
793	14729575	16412240	Inactive	0	http://www.jhicc.org	0	0
794	14729577	3707919	Inactive	0	http://www.jhicc.org	0	0
795	14729610	3474949	Inactive	0	http://www.jhicc.org	0	0
796	14729611	3769494	Inactive	0	http://www.jhicc.org	0	0
797	14729625	1677067	Active	50	http://www.jhicc.org	0	44
798	14729633	1038405	Active	84	http://www.jhicc.org	0	71.5
799	14729651	7345167	Inactive	0	http://www.jhicc.org	0	0
800	14729653	5910688	Active	73	http://www.jhicc.org	0	61.5
801	14729691	1048151	Inactive	0	http://www.jhicc.org	0	0
802	14729734	940077	Inactive	0	http://www.jhicc.org	0	0
803	14729738	1405158	Active	23	http://www.jhicc.org	0	30
804	14729778	2228671	Inactive	0	http://www.jhicc.org	0	0
805	14729780	2228772	Active	90	http://www.jhicc.org	0	77.5
806	14729829	3792846	Inactive	0	http://www.jhicc.org	0	0
807	14729838	2227134	Active	86	http://www.jhicc.org	0	74
808	14729839	2227128	Inactive	0	http://www.jhicc.org	0	0
809	14729843	2226950	Active	73	http://www.jhicc.org	0	61
810	14729856	2973328	Active	62	http://www.jhicc.org	0	52
811	14729912	5194707	Inactive	0	http://www.jhicc.org	0	0
812	14729917	3802143	Inactive	0	http://www.jhicc.org	0	0
813	14729923	3754375	Inactive	0	http://www.jhicc.org	0	0
814	14729951	4263739	Active	60	http://www.jhicc.org	0	51
815	14730002	1489070	Inactive	0	http://www.jhicc.org	0	0
816	14730019	3697763	Active	48	http://www.jhicc.org	0	42.5
817	14730111	1477797	Inactive	0	http://www.jhicc.org	0	0
818	14730188	1521795	Active	74	http://www.jhicc.org	0	62
819	14730211	2767155	Active	40	http://www.jhicc.org	0	38
820	14730228	1315425	Inactive	0	http://www.jhicc.org	0	0
821	14730268	1483828	Inactive	0	http://www.jhicc.org	0	0
822	14730278	2199726	Inactive	0	http://www.jhicc.org	0	0
823	14730288	1522262	Inactive	0	http://www.jhicc.org	0	0
824	14730341	9621377	Inactive	0	http://www.jhicc.org	0	0
825	14730346	2236064	Active	22	http://www.jhicc.org	0	29.5
826	14730355	3768601	Active	54	http://www.jhicc.org	0	46.5
827	14730404	708947	Active	68	http://www.jhicc.org	0	57
828	14730431	4662614	Active	55	http://www.jhicc.org	0	47
829	14730482	5899090	Inactive	0	http://www.jhicc.org	0	0
830	14730496	9550045	Inactive	0	http://www.jhicc.org	0	0
831	14730596	9582027	Inactive	0	http://www.jhicc.org	0	0
832	14730606	6035471	Inactive	0	http://www.jhicc.org	0	0
833	14730614	1486505	Inactive	0	http://www.jhicc.org	0	0
834	14730615	1486491	Inactive	0	http://www.jhicc.org	0	0
835	14730627	709512	Active	12	http://www.jhicc.org	0	25.5
836	14730673	2774422	Active	57	http://www.jhicc.org	0	49
837	14730739	1476645	Inactive	0	http://www.jhicc.org	0	0
838	14730744	2184557	Active	56	http://www.jhicc.org	0	48
839	14730801	1299361	Active	33	http://www.jhicc.org	0	34.5
840	14730836	2215563	Active	66	http://www.jhicc.org	0	55
841	14730852	723927	Inactive	0	http://www.jhicc.org	0	0
842	14730898	5343438	Inactive	0	http://www.jhicc.org	0	0
843	14731006	5931034	Inactive	0	http://www.jhicc.org	0	0
844	14731009	850111	Inactive	0	http://www.jhicc.org	0	0
845	14731019	2943075	Active	37	http://www.jhicc.org	0	36.5
846	14731118	2957599	Active	67	http://www.jhicc.org	0	56
847	14731152	2841407	Active	62	http://www.jhicc.org	0	52
848	14731176	1426881	Active	70	http://www.jhicc.org	0	58.5
849	14731218	875263	Inactive	0	http://www.jhicc.org	0	0
850	14731278	5900930	Inactive	0	http://www.jhicc.org	0	0
851	14731355	2829153	Active	9	http://www.jhicc.org	0	24.5
852	14731421	1292483	Active	85	http://www.jhicc.org	0	72.5
853	14731428	5732836	Active	66	http://www.jhicc.org	0	55.5
854	14731433	4272091	Active	81	http://www.jhicc.org	0	68.5
855	14731446	1376492	Inactive	0	http://www.jhicc.org	0	0
856	14731482	1393517	Active	71	http://www.jhicc.org	0	59.5
857	14731485	1575147	Inactive	0	http://www.jhicc.org	0	0
858	14731562	1306384	Inactive	0	http://www.jhicc.org	0	0
859	14731708	9550139	Active	69	http://www.jhicc.org	0	57.5
860	14731733	9550152	Active	72	http://www.jhicc.org	0	60
861	14731754	2947348	Active	44	http://www.jhicc.org	0	40.5
862	14731778	2244702	Active	72	http://www.jhicc.org	0	60
863	14731836	68995	Active	66	http://www.jhicc.org	0	55
864	14731847	9586096	Inactive	0	http://www.jhicc.org	0	0
865	14731877	5236058	Inactive	0	http://www.jhicc.org	0	0
866	14731890	1007600	Inactive	0	http://www.jhicc.org	0	0
867	14731931	4574105	Inactive	0	http://www.jhicc.org	0	0
868	14731976	1250318	Inactive	0	http://www.jhicc.org	0	0
869	14731982	5123073	Active	70	http://www.jhicc.org	0	59
870	14732092	2056359	Inactive	0	http://www.jhicc.org	0	0
871	14732127	9550207	Inactive	0	http://www.jhicc.org	0	0
872	14732133	986188	Inactive	0	http://www.jhicc.org	0	0
873	14732147	949740	Inactive	0	http://www.jhicc.org	0	0
874	14732179	3838453	Inactive	0	http://www.jhicc.org	0	0
875	14732188	5047238	Inactive	0	http://www.jhicc.org	0	0
876	14732332	3325903	Inactive	0	http://www.jhicc.org	0	0
877	14732370	2132437	Active	27	http://www.jhicc.org	0	31.5
878	14732406	1291491	Active	64	http://www.jhicc.org	0	53.5
879	14732467	9554514	Inactive	0	http://www.jhicc.org	0	0
880	14732488	1602827	Active	89	http://www.jhicc.org	0	77
881	14732495	2842535	Active	32	http://www.jhicc.org	0	34
882	14732519	1736341	Inactive	0	http://www.jhicc.org	0	0
883	14732540	1312356	Active	80	http://www.jhicc.org	0	67.5
884	14732592	802435	Inactive	0	http://www.jhicc.org	0	0
885	14732635	3846447	Inactive	0	http://www.jhicc.org	0	0
886	14732648	9550264	Inactive	0	http://www.jhicc.org	0	0
887	14732660	2962241	Inactive	0	http://www.jhicc.org	0	0
888	14732691	783076	Inactive	0	http://www.jhicc.org	0	0
889	14732692	1070537	Inactive	0	http://www.jhicc.org	0	0
890	14732718	4571087	Inactive	0	http://www.jhicc.org	0	0
891	14732775	4651821	Active	23	http://www.jhicc.org	0	30
892	14732800	8440427	Inactive	0	http://www.jhicc.org	0	0
893	14732809	1488089	Active	12	http://www.jhicc.org	0	25.5
894	14732833	3321151	Active	45	http://www.jhicc.org	0	41
895	14732902	9550331	Inactive	0	http://www.jhicc.org	0	0
896	14732935	597032	Inactive	0	http://www.jhicc.org	0	0
897	14732948	9550337	Inactive	0	http://www.jhicc.org	0	0
898	14732950	9550339	Active	22	http://www.jhicc.org	0	29.5
899	14732952	3563940	Inactive	0	http://www.jhicc.org	0	0
900	14733017	9550355	Active	16	http://www.jhicc.org	0	27
901	14733051	9550365	Active	59	http://www.jhicc.org	0	50
902	14733058	9550367	Inactive	0	http://www.jhicc.org	0	0
903	14733078	1482772	Inactive	0	http://www.jhicc.org	0	0
904	14733080	1489304	Inactive	0	http://www.jhicc.org	0	0
905	14733125	1471993	Active	44	http://www.jhicc.org	0	40.5
906	14733170	54690469	Active	61	http://www.jhicc.org	0	51.5
907	14733182	2774429	Active	64	http://www.jhicc.org	0	54
908	14733203	3780192	Inactive	0	http://www.jhicc.org	0	0
909	14733270	9550432	Active	57	http://www.jhicc.org	0	49
910	14733284	9550442	Active	18	http://www.jhicc.org	0	28
911	14733346	9550461	Active	68	http://www.jhicc.org	0	57
912	14733350	4174239	Active	49	http://www.jhicc.org	0	43.5
913	14733351	1483856	Active	72	http://www.jhicc.org	0	60
914	14733389	1518981	Active	50	http://www.jhicc.org	0	44
915	14733396	6615568	Inactive	0	http://www.jhicc.org	0	0
916	14733425	9550493	Inactive	0	http://www.jhicc.org	0	0
917	14733463	2158155	Active	66	http://www.jhicc.org	0	55
918	14733478	4190546	Inactive	0	http://www.jhicc.org	0	0
919	14733583	2791913	Inactive	0	http://www.jhicc.org	0	0
920	14733590	2924209	Inactive	0	http://www.jhicc.org	0	0
921	14733602	9550532	Inactive	0	http://www.jhicc.org	0	0
922	14733639	4060248	Active	93	http://www.jhicc.org	0	81.5
923	14733688	1325425	Inactive	0	http://www.jhicc.org	0	0
924	14733728	9550542	Inactive	0	http://www.jhicc.org	0	0
925	14733732	1269620	Inactive	0	http://www.jhicc.org	0	0
926	14733849	2185720	Active	49	http://www.jhicc.org	0	43.5
927	14733878	1360988	Inactive	0	http://www.jhicc.org	0	0
928	14733895	2187599	Inactive	0	http://www.jhicc.org	0	0
929	14733942	1377936	Active	40	http://www.jhicc.org	0	38
930	14733950	1289651	Inactive	0	http://www.jhicc.org	0	0
931	14733974	2840223	Active	13	http://www.jhicc.org	0	26
932	14734005	730538	Inactive	0	http://www.jhicc.org	0	0
933	14734097	3424690	Inactive	0	http://www.jhicc.org	0	0
934	14734118	5123484	Active	71	http://www.jhicc.org	0	59.5
935	14734145	3274155	Active	69	http://www.jhicc.org	0	57.5
936	14734169	3731027	Active	62	http://www.jhicc.org	0	52
937	14734207	4220195	Active	59	http://www.jhicc.org	0	50
938	14734213	4063707	Inactive	0	http://www.jhicc.org	0	0
939	14734214	4058988	Inactive	0	http://www.jhicc.org	0	0
940	14734223	4524571	Active	13	http://www.jhicc.org	0	26
941	14734224	4069608	Inactive	0	http://www.jhicc.org	0	0
942	14734258	1263600	Inactive	0	http://www.jhicc.org	0	0
943	14734270	884233	Active	64	http://www.jhicc.org	0	53.5
944	14734273	6621367	Inactive	0	http://www.jhicc.org	0	0
945	14734320	2858320	Active	59	http://www.jhicc.org	0	50
946	14734336	1975713	Inactive	0	http://www.jhicc.org	0	0
947	14734463	9586688	Inactive	0	http://www.jhicc.org	0	0
948	14734514	231815	Active	29	http://www.jhicc.org	0	32.5
949	14734641	1318357	Inactive	0	http://www.jhicc.org	0	0
950	14734658	2841060	Active	85	http://www.jhicc.org	0	72.5
951	14734664	1249003	Active	45	http://www.jhicc.org	0	41
952	14734767	755479	Inactive	0	http://www.jhicc.org	0	0
953	14734817	1376242	Inactive	0	http://www.jhicc.org	0	0
954	14734872	2270414	Active	87	http://www.jhicc.org	0	74.5
955	14734928	5717105	Active	96	http://www.jhicc.org	0	85.5
956	14734951	976767	Active	42	http://www.jhicc.org	0	39
957	14734957	952040	Active	52	http://www.jhicc.org	0	45
958	14734961	962255	Active	23	http://www.jhicc.org	0	30
959	14734998	988703	Inactive	0	http://www.jhicc.org	0	0
960	14735037	1346577	Inactive	0	http://www.jhicc.org	0	0
961	14735157	2965918	Inactive	0	http://www.jhicc.org	0	0
962	14735240	4095300	Inactive	0	http://www.jhicc.org	0	0
963	14735378	9550691	Active	51	http://www.jhicc.org	0	44.5
964	14735390	719007	Inactive	0	http://www.jhicc.org	0	0
965	14735391	1521319	Inactive	0	http://www.jhicc.org	0	0
966	14735442	3249260	Inactive	0	http://www.jhicc.org	0	0
967	14735469	6623380	Inactive	0	http://www.jhicc.org	0	0
968	14735474	6623232	Active	70	http://www.jhicc.org	0	59
969	14735516	9550744	Inactive	0	http://www.jhicc.org	0	0
970	14735537	9550761	Active	64	http://www.jhicc.org	0	53.5
971	14735541	3321424	Inactive	0	http://www.jhicc.org	0	0
972	14735589	4170820	Inactive	0	http://www.jhicc.org	0	0
973	14735640	5144922	Inactive	0	http://www.jhicc.org	0	0
974	14735730	3451084	Active	89	http://www.jhicc.org	0	77
975	14735746	5382	Inactive	0	http://www.jhicc.org	0	0
976	14735771	5341050	Active	61	http://www.jhicc.org	0	51.5
977	14735858	2959700	Active	44	http://www.jhicc.org	0	40.5
978	14735902	1958076	Inactive	0	http://www.jhicc.org	0	0
979	14735906	2197209	Inactive	0	http://www.jhicc.org	0	0
980	14735910	2197130	Active	16	http://www.jhicc.org	0	27
981	14735935	969798	Active	23	http://www.jhicc.org	0	30
982	14735954	2952777	Active	63	http://www.jhicc.org	0	53
983	14735970	2163001	Active	44	http://www.jhicc.org	0	40.5
984	14736030	3604296	Active	75	http://www.jhicc.org	0	63
985	14736122	1296576	Inactive	0	http://www.jhicc.org	0	0
986	14736164	1895639	Active	72	http://www.jhicc.org	0	60
987	14736278	7119208	Active	20	http://www.jhicc.org	0	28.5
988	14736281	9550856	Inactive	0	http://www.jhicc.org	0	0
989	14736320	4141139	Inactive	0	http://www.jhicc.org	0	0
990	14736532	2966329	Inactive	0	http://www.jhicc.org	0	0
991	14736550	1263726	Inactive	0	http://www.jhicc.org	0	0
992	14736610	5336380	Inactive	0	http://www.jhicc.org	0	0
993	14736712	5737730	Inactive	0	http://www.jhicc.org	0	0
994	14736730	2201553	Active	72	http://www.jhicc.org	0	60
995	14736731	1292521	Active	77	http://www.jhicc.org	0	64.5
996	14736742	1242696	Active	85	http://www.jhicc.org	0	73
997	14736748	2862984	Inactive	0	http://www.jhicc.org	0	0
998	14736750	2186090	Active	56	http://www.jhicc.org	0	48
999	14736751	2937173	Active	22	http://www.jhicc.org	0	29.5
1000	14736796	4162505	Inactive	0	http://www.jhicc.org	0	0
1001	14736801	2158156	Active	47	http://www.jhicc.org	0	42
1002	14736804	4617025	Inactive	0	http://www.jhicc.org	0	0
1003	14736813	2943089	Inactive	0	http://www.jhicc.org	0	0
1004	14736848	1287424	Inactive	0	http://www.jhicc.org	0	0
1005	14736961	2846426	Inactive	0	http://www.jhicc.org	0	0
1006	14736968	2846231	Inactive	0	http://www.jhicc.org	0	0
1007	14736972	2056919	Inactive	0	http://www.jhicc.org	0	0
1008	14736973	2245033	Inactive	0	http://www.jhicc.org	0	0
1009	14736980	1376452	Inactive	0	http://www.jhicc.org	0	0
1010	14736988	2851395	Inactive	0	http://www.jhicc.org	0	0
1011	14737008	9550865	Active	82	http://www.jhicc.org	0	69.5
1012	14737026	4051179	Inactive	0	http://www.jhicc.org	0	0
1013	14737046	9550877	Inactive	0	http://www.jhicc.org	0	0
1014	14737078	9550891	Active	59	http://www.jhicc.org	0	50
1015	14737180	9550948	Active	60	http://www.jhicc.org	0	51
1016	14737214	3283744	Inactive	0	http://www.jhicc.org	0	0
1017	14737227	4999481	Inactive	0	http://www.jhicc.org	0	0
1018	14737280	9550966	Inactive	0	http://www.jhicc.org	0	0
1019	14737286	9550970	Active	57	http://www.jhicc.org	0	49
1020	14737298	4139291	Active	34	http://www.jhicc.org	0	35
1021	14737320	9550998	Inactive	0	http://www.jhicc.org	0	0
1022	14737327	9551003	Active	28	http://www.jhicc.org	0	32
1023	14737373	3520897	Inactive	0	http://www.jhicc.org	0	0
1024	14737394	4638426	Inactive	0	http://www.jhicc.org	0	0
1025	14737395	3574419	Active	52	http://www.jhicc.org	0	45
1026	14737419	955150	Active	67	http://www.jhicc.org	0	56.5
1027	14737574	4320689	Active	49	http://www.jhicc.org	0	43.5
1028	14737682	9551122	Inactive	0	http://www.jhicc.org	0	0
1029	14737701	4163426	Inactive	0	http://www.jhicc.org	0	0
1030	14737811	9551168	Active	64	http://www.jhicc.org	0	54
1031	14737882	2727886	Active	15	http://www.jhicc.org	0	26.5
1032	14737885	9551187	Active	42	http://www.jhicc.org	0	39
1033	14737917	4548500	Inactive	0	http://www.jhicc.org	0	0
1034	14738011	9551245	Inactive	0	http://www.jhicc.org	0	0
1035	14738125	5862829	Active	67	http://www.jhicc.org	0	56.5
1036	14738135	5216953	Inactive	0	http://www.jhicc.org	0	0
1037	14738136	4023844	Inactive	0	http://www.jhicc.org	0	0
1038	14738209	2911476	Inactive	0	http://www.jhicc.org	0	0
1039	14738223	9551324	Inactive	0	http://www.jhicc.org	0	0
1040	14738231	9551329	Inactive	0	http://www.jhicc.org	0	0
1041	14738290	9551368	Inactive	0	http://www.jhicc.org	0	0
1042	14738313	9551380	Inactive	0	http://www.jhicc.org	0	0
1043	14738503	3684290	Active	54	http://www.jhicc.org	0	46.5
1044	14738526	4350979	Active	52	http://www.jhicc.org	0	45
1045	14738531	4177185	Inactive	0	http://www.jhicc.org	0	0
1046	14738569	9551481	Inactive	0	http://www.jhicc.org	0	0
1047	14738597	6157225	Active	90	http://www.jhicc.org	0	77.5
1048	14738605	602897	Inactive	0	http://www.jhicc.org	0	0
1049	14738615	3420548	Active	52	http://www.jhicc.org	0	45
1050	14738728	2299291	Inactive	0	http://www.jhicc.org	0	0
1051	14738729	9551564	Active	33	http://www.jhicc.org	0	34.5
1052	14738775	2869135	Active	57	http://www.jhicc.org	0	49
1053	14738776	2869357	Active	80	http://www.jhicc.org	0	67.5
1054	14738794	1298005	Active	25	http://www.jhicc.org	0	31
1055	14738833	1300179	Active	27	http://www.jhicc.org	0	31.5
1056	14738869	1798703	Inactive	0	http://www.jhicc.org	0	0
1057	14738997	875407	Active	30	http://www.jhicc.org	0	33
1058	14738998	2982420	Inactive	0	http://www.jhicc.org	0	0
1059	14739068	2870135	Inactive	0	http://www.jhicc.org	0	0
1060	14739075	6886402	Inactive	0	http://www.jhicc.org	0	0
1061	14739078	5343529	Inactive	0	http://www.jhicc.org	0	0
1062	14739175	2897767	Inactive	0	http://www.jhicc.org	0	0
1063	14739204	1293889	Active	52	http://www.jhicc.org	0	45
1064	14739262	4255826	Inactive	0	http://www.jhicc.org	0	0
1065	14739381	1310485	Inactive	0	http://www.jhicc.org	0	0
1066	14739385	892992	Active	37	http://www.jhicc.org	0	36.5
1067	14739442	1283751	Active	25	http://www.jhicc.org	0	31
1068	14739549	1365524	Active	39	http://www.jhicc.org	0	37.5
1069	14739557	2914139	Inactive	0	http://www.jhicc.org	0	0
1070	14739650	2840983	Active	43	http://www.jhicc.org	0	40
1071	14739687	2219620	Inactive	0	http://www.jhicc.org	0	0
1072	14739719	1364854	Active	65	http://www.jhicc.org	0	54.5
1073	14739763	5736676	Inactive	0	http://www.jhicc.org	0	0
1074	14739788	4046990	Inactive	0	http://www.jhicc.org	0	0
1075	14739789	5159412	Active	13	http://www.jhicc.org	0	26
1076	14739823	2229561	Inactive	0	http://www.jhicc.org	0	0
1077	14739836	4298883	Active	66	http://www.jhicc.org	0	55.5
1078	14739903	2230191	Inactive	0	http://www.jhicc.org	0	0
1079	14739958	974710	Inactive	0	http://www.jhicc.org	0	0
1080	14740053	1067896	Inactive	0	http://www.jhicc.org	0	0
1081	14740076	569100	Inactive	0	http://www.jhicc.org	0	0
1082	14740121	943143	Inactive	0	http://www.jhicc.org	0	0
1083	14740150	766793	Active	47	http://www.jhicc.org	0	42
1084	14740175	1964886	Inactive	0	http://www.jhicc.org	0	0
1085	14740182	2213723	Active	43	http://www.jhicc.org	0	40
1086	14740190	2961809	Active	48	http://www.jhicc.org	0	43
1087	14740192	823256	Inactive	0	http://www.jhicc.org	0	0
1088	14740230	2751436	Active	13	http://www.jhicc.org	0	26
1089	14740258	4108836	Inactive	0	http://www.jhicc.org	0	0
1090	14740290	2284838	Inactive	0	http://www.jhicc.org	0	0
1091	14740293	714968	Active	70	http://www.jhicc.org	0	58.5
1092	14740298	673922	Active	78	http://www.jhicc.org	0	66
1093	14740400	9551599	Active	20	http://www.jhicc.org	0	28.5
1094	14740460	2158147	Active	39	http://www.jhicc.org	0	37.5
1095	14740487	5403411	Active	31	http://www.jhicc.org	0	33.5
1096	14740617	1007339	Active	30	http://www.jhicc.org	0	33
1097	14740638	1363299	Active	60	http://www.jhicc.org	0	51
1098	14740667	1191881	Active	33	http://www.jhicc.org	0	34.5
1099	14740692	5733602	Inactive	0	http://www.jhicc.org	0	0
1100	14740701	756106	Active	69	http://www.jhicc.org	0	57.5
1101	14740712	2139614	Active	38	http://www.jhicc.org	0	37
1102	14740812	5908395	Inactive	0	http://www.jhicc.org	0	0
1103	14740896	1854956	Active	51	http://www.jhicc.org	0	44.5
1104	14740985	5418833	Inactive	0	http://www.jhicc.org	0	0
1105	14740988	1910825	Inactive	0	http://www.jhicc.org	0	0
1106	14741002	9551641	Active	12	http://www.jhicc.org	0	25.5
1107	14741028	3838161	Active	50	http://www.jhicc.org	0	44
1108	14741091	3708096	Active	38	http://www.jhicc.org	0	37
1109	14741094	5937406	Active	45	http://www.jhicc.org	0	41
1110	14741115	9551647	Active	41	http://www.jhicc.org	0	38.5
1111	14741126	5222901	Inactive	0	http://www.jhicc.org	0	0
1112	14741237	5218387	Active	43	http://www.jhicc.org	0	40
1113	14741303	1773874	Active	16	http://www.jhicc.org	0	27
1114	14741319	3598803	Active	39	http://www.jhicc.org	0	37.5
1115	14741388	1994077	Active	70	http://www.jhicc.org	0	58.5
1116	14741485	1864301	Inactive	0	http://www.jhicc.org	0	0
1117	14741496	3897232	Inactive	0	http://www.jhicc.org	0	0
1118	14741498	2016912	Active	52	http://www.jhicc.org	0	45.5
1119	14741563	5896840	Active	27	http://www.jhicc.org	0	31.5
1120	14741568	9551694	Active	21	http://www.jhicc.org	0	29
1121	14741570	3718565	Active	29	http://www.jhicc.org	0	32.5
1122	14741598	1405150	Inactive	0	http://www.jhicc.org	0	0
1123	14741606	6180946	Inactive	0	http://www.jhicc.org	0	0
1124	14741614	3776559	Inactive	0	http://www.jhicc.org	0	0
1125	14741617	9608032	Active	81	http://www.jhicc.org	0	69
1126	14741656	17574557	Active	80	http://www.jhicc.org	0	67.5
1127	14741687	4898345	Active	34	http://www.jhicc.org	0	35
1128	14741711	2030039	Active	51	http://www.jhicc.org	0	44.5
1129	14741813	3747284	Active	67	http://www.jhicc.org	0	56
1130	14741854	3758231	Active	37	http://www.jhicc.org	0	36.5
1131	14742143	4594152	Inactive	0	http://www.jhicc.org	0	0
1132	14742212	9551769	Active	59	http://www.jhicc.org	0	50
1133	14742214	9551770	Active	66	http://www.jhicc.org	0	55.5
1134	14742254	3712338	Active	54	http://www.jhicc.org	0	46.5
1135	14742322	950756	Active	43	http://www.jhicc.org	0	40
1136	14742444	4681472	Active	82	http://www.jhicc.org	0	70
1137	14742502	16410659	Active	66	http://www.jhicc.org	0	55.5
1138	14742602	3930693	Inactive	0	http://www.jhicc.org	0	0
1139	14742632	1954975	Inactive	0	http://www.jhicc.org	0	0
1140	14742659	818737	Inactive	0	http://www.jhicc.org	0	0
1141	14742670	2016283	Inactive	0	http://www.jhicc.org	0	0
1142	14742699	4615252	Active	36	http://www.jhicc.org	0	36
1143	14742703	931945	Active	79	http://www.jhicc.org	0	66.5
1144	14742720	1966682	Inactive	0	http://www.jhicc.org	0	0
1145	14742779	1832171	Inactive	0	http://www.jhicc.org	0	0
1146	14742866	4360102	Inactive	0	http://www.jhicc.org	0	0
1147	14742871	942591	Inactive	0	http://www.jhicc.org	0	0
1148	14742901	1881968	Active	79	http://www.jhicc.org	0	66.5
1149	14742906	4564042	Active	43	http://www.jhicc.org	0	40
1150	14742969	6407393	Active	61	http://www.jhicc.org	0	51.5
1151	14743038	9551836	Inactive	0	http://www.jhicc.org	0	0
1152	14743050	940768	Inactive	0	http://www.jhicc.org	0	0
1153	14743086	4991000	Inactive	0	http://www.jhicc.org	0	0
1154	14743118	3932483	Active	66	http://www.jhicc.org	0	55.5
1155	14743204	726983	Inactive	0	http://www.jhicc.org	0	0
1156	14743321	1850707	Active	39	http://www.jhicc.org	0	37.5
1157	14743419	1004422	Inactive	0	http://www.jhicc.org	0	0
1158	14743424	938363	Active	59	http://www.jhicc.org	0	50
1159	14743514	4439884	Active	68	http://www.jhicc.org	0	57
1160	14743564	3361555	Active	79	http://www.jhicc.org	0	66.5
1161	14743567	841275	Active	35	http://www.jhicc.org	0	35.5
1162	14743652	5049740	Active	70	http://www.jhicc.org	0	59
1163	14743850	5027282	Active	52	http://www.jhicc.org	0	45.5
1164	14743853	2331668	Inactive	0	http://www.jhicc.org	0	0
1165	14743874	4576339	Inactive	0	http://www.jhicc.org	0	0
1166	14743906	4571028	Inactive	0	http://www.jhicc.org	0	0
1167	14744009	3613601	Active	63	http://www.jhicc.org	0	53
1168	14744065	4879513	Inactive	0	http://www.jhicc.org	0	0
1169	14744066	2548004	Inactive	0	http://www.jhicc.org	0	0
1170	14744103	2426291	Inactive	0	http://www.jhicc.org	0	0
1171	14744163	2328850	Active	36	http://www.jhicc.org	0	36
1172	14744165	1034461	Inactive	0	http://www.jhicc.org	0	0
1173	14744168	2371694	Inactive	0	http://www.jhicc.org	0	0
1174	14744219	2316733	Active	15	http://www.jhicc.org	0	26.5
1175	14744258	4965920	Inactive	0	http://www.jhicc.org	0	0
1176	14744316	2427302	Inactive	0	http://www.jhicc.org	0	0
1177	14744373	2874571	Inactive	0	http://www.jhicc.org	0	0
1178	14744375	3994333	Active	73	http://www.jhicc.org	0	61.5
1179	14744478	2088731	Active	62	http://www.jhicc.org	0	52.5
1180	14744496	4685253	Active	30	http://www.jhicc.org	0	33
1181	14744667	3276442	Inactive	0	http://www.jhicc.org	0	0
1182	14745008	2604144	Active	66	http://www.jhicc.org	0	55
1183	14745052	5402606	Inactive	0	http://www.jhicc.org	0	0
1184	14745212	2308588	Active	64	http://www.jhicc.org	0	54
1185	14745259	2604369	Active	42	http://www.jhicc.org	0	39.5
1186	14745284	6216218	Active	86	http://www.jhicc.org	0	73.5
1187	14745340	4968405	Inactive	0	http://www.jhicc.org	0	0
1188	14745369	3968690	Inactive	0	http://www.jhicc.org	0	0
1189	14745378	6902639	Inactive	0	http://www.jhicc.org	0	0
1190	14745425	2308238	Active	58	http://www.jhicc.org	0	49.5
1191	14745458	3962956	Active	63	http://www.jhicc.org	0	53
1192	14745502	4999239	Inactive	0	http://www.jhicc.org	0	0
1193	14745507	5839534	Inactive	0	http://www.jhicc.org	0	0
1194	14745594	4878143	Inactive	0	http://www.jhicc.org	0	0
1195	14745687	2539456	Inactive	0	http://www.jhicc.org	0	0
1196	14745723	2408836	Active	58	http://www.jhicc.org	0	49.5
1197	14745758	3875781	Active	78	http://www.jhicc.org	0	65.5
1198	14745812	2542233	Inactive	0	http://www.jhicc.org	0	0
1199	14745919	2421493	Active	64	http://www.jhicc.org	0	53.5
1200	14746132	1375745	Inactive	0	http://www.jhicc.org	0	0
1201	14746187	2973832	Inactive	0	http://www.jhicc.org	0	0
1202	14746462	2860870	Active	54	http://www.jhicc.org	0	46.5
1203	14746598	3346590	Inactive	0	http://www.jhicc.org	0	0
1204	14746663	2517341	Inactive	0	http://www.jhicc.org	0	0
1205	14747037	3905765	Active	32	http://www.jhicc.org	0	34
1206	14747138	2426873	Inactive	0	http://www.jhicc.org	0	0
1207	14747160	2563734	Inactive	0	http://www.jhicc.org	0	0
1208	14747161	4876881	Inactive	0	http://www.jhicc.org	0	0
1209	16952436	6526694	Active	56	http://www.jhicc.org	0	48
1210	16952450	2371617	Active	10	http://www.jhicc.org	0	25
1211	16952465	4437145	Active	74	http://www.jhicc.org	0	62
1212	16952483	3500086	Inactive	0	http://www.jhicc.org	0	0
1213	16952513	2410490	Inactive	0	http://www.jhicc.org	0	0
1214	16952529	2110724	Inactive	0	http://www.jhicc.org	0	0
1215	16952533	2100102	Inactive	0	http://www.jhicc.org	0	0
1216	16952552	3948578	Active	79	http://www.jhicc.org	0	67
1217	16952561	4377816	Inactive	0	http://www.jhicc.org	0	0
1218	16952861	9677260	Active	65	http://www.jhicc.org	0	54.5
1219	16952863	6112752	Active	51	http://www.jhicc.org	0	44.5
1220	16952911	4341512	Inactive	0	http://www.jhicc.org	0	0
1221	16952925	2536397	Active	80	http://www.jhicc.org	0	67.5
1222	16952945	3180044	Active	64	http://www.jhicc.org	0	53.5
1223	16953006	3565436	Active	32	http://www.jhicc.org	0	34
1224	16953067	2401008	Inactive	0	http://www.jhicc.org	0	0
1225	16953076	4323025	Inactive	0	http://www.jhicc.org	0	0
1226	16953087	4003989	Active	28	http://www.jhicc.org	0	32
1227	16953124	9566968	Inactive	0	http://www.jhicc.org	0	0
1228	16953149	6031733	Active	8	http://www.jhicc.org	0	24
1229	16953166	2406970	Active	34	http://www.jhicc.org	0	35
1230	16953287	11834446	Active	81	http://www.jhicc.org	0	68.5
1231	16953382	11834461	Active	15	http://www.jhicc.org	0	26.5
1232	16953462	4009574	Active	73	http://www.jhicc.org	0	61
1233	16953543	3922929	Inactive	0	http://www.jhicc.org	0	0
1234	16953553	5036272	Inactive	0	http://www.jhicc.org	0	0
1235	16953559	3951051	Active	50	http://www.jhicc.org	0	44
1236	16953611	1523541	Inactive	0	http://www.jhicc.org	0	0
1237	16953624	1523540	Active	34	http://www.jhicc.org	0	35
1238	16953835	4103076	Active	60	http://www.jhicc.org	0	50.5
1239	16953865	4094710	Inactive	0	http://www.jhicc.org	0	0
1240	16953879	4168447	Active	31	http://www.jhicc.org	0	33.5
1241	17385596	2401281	Inactive	0	http://www.jhicc.org	0	0
1242	17385653	6299255	Inactive	0	http://www.jhicc.org	0	0
1243	17385677	5433630	Inactive	0	http://www.jhicc.org	0	0
1244	17385722	3590295	Inactive	0	http://www.jhicc.org	0	0
1245	17385737	2092254	Inactive	0	http://www.jhicc.org	0	0
1246	17385753	4744896	Inactive	0	http://www.jhicc.org	0	0
1247	17385799	1814625	Active	55	http://www.jhicc.org	0	47
1248	17385815	838386	Inactive	0	http://www.jhicc.org	0	0
1249	17385923	2865290	Inactive	0	http://www.jhicc.org	0	0
1250	17385998	3601285	Inactive	0	http://www.jhicc.org	0	0
1251	17386011	11838282	Inactive	0	http://www.jhicc.org	0	0
1252	17386105	6872734	Inactive	0	http://www.jhicc.org	0	0
1253	17386122	9620258	Active	78	http://www.jhicc.org	0	65.5
1254	17386143	3626044	Active	66	http://www.jhicc.org	0	55.5
1255	17386150	4295880	Active	28	http://www.jhicc.org	0	32
1256	17386169	6259314	Active	36	http://www.jhicc.org	0	36
1257	17386212	3324586	Active	54	http://www.jhicc.org	0	46.5
1258	17386215	6511353	Active	48	http://www.jhicc.org	0	43
1259	17386244	9541048	Inactive	0	http://www.jhicc.org	0	0
1260	17386252	11948768	Active	42	http://www.jhicc.org	0	39
1261	17386319	11835246	Inactive	0	http://www.jhicc.org	0	0
1262	17386325	6109270	Inactive	0	http://www.jhicc.org	0	0
1263	17386349	9511301	Inactive	0	http://www.jhicc.org	0	0
1264	17386364	11841742	Active	55	http://www.jhicc.org	0	47
1265	17386382	990684	Inactive	0	http://www.jhicc.org	0	0
1266	17386412	9617859	Active	66	http://www.jhicc.org	0	55
1267	17386602	4125526	Inactive	0	http://www.jhicc.org	0	0
1268	17386613	6302638	Inactive	0	http://www.jhicc.org	0	0
1269	17386615	3416015	Inactive	0	http://www.jhicc.org	0	0
1270	17386623	4663258	Active	86	http://www.jhicc.org	0	74
1271	17386636	1232742	Active	37	http://www.jhicc.org	0	36.5
1272	17386650	7315332	Active	42	http://www.jhicc.org	0	39.5
1273	17386654	7314659	Inactive	0	http://www.jhicc.org	0	0
1274	17386687	1792664	Active	69	http://www.jhicc.org	0	58
1275	17386693	11838389	Inactive	0	http://www.jhicc.org	0	0
1276	17386741	3608452	Inactive	0	http://www.jhicc.org	0	0
1277	17386753	11948799	Inactive	0	http://www.jhicc.org	0	0
1278	17386759	901696	Inactive	0	http://www.jhicc.org	0	0
1279	17386762	4018133	Active	25	http://www.jhicc.org	0	31
1280	17386767	5053921	Active	69	http://www.jhicc.org	0	58
1281	17386768	1004689	Inactive	0	http://www.jhicc.org	0	0
1282	17386775	753236	Active	73	http://www.jhicc.org	0	61
1283	17386800	11948803	Inactive	0	http://www.jhicc.org	0	0
1284	17386811	11948804	Inactive	0	http://www.jhicc.org	0	0
1285	17386861	6875061	Active	65	http://www.jhicc.org	0	54.5
1286	17386886	5455223	Active	80	http://www.jhicc.org	0	68
1287	17386917	1218655	Active	46	http://www.jhicc.org	0	41.5
1288	17386941	6048412	Inactive	0	http://www.jhicc.org	0	0
1289	17387029	6284238	Active	39	http://www.jhicc.org	0	37.5
1290	17387045	2241259	Inactive	0	http://www.jhicc.org	0	0
1291	17387052	9564737	Active	48	http://www.jhicc.org	0	43
1292	17387129	4427239	Active	30	http://www.jhicc.org	0	33
1293	17387133	1760568	Active	23	http://www.jhicc.org	0	30
1294	17387151	1818825	Inactive	0	http://www.jhicc.org	0	0
1295	17387160	1004683	Inactive	0	http://www.jhicc.org	0	0
1296	17387164	4885570	Inactive	0	http://www.jhicc.org	0	0
1297	17387193	5455199	Active	76	http://www.jhicc.org	0	64
1298	17387199	6875049	Inactive	0	http://www.jhicc.org	0	0
1299	17387216	6876774	Inactive	0	http://www.jhicc.org	0	0
1300	17387228	1615034	Active	50	http://www.jhicc.org	0	44
1301	17387239	998516	Active	65	http://www.jhicc.org	0	54.5
1302	17387256	7314657	Inactive	0	http://www.jhicc.org	0	0
1303	17387265	5455200	Active	71	http://www.jhicc.org	0	59.5
1304	17387269	1004705	Inactive	0	http://www.jhicc.org	0	0
1305	17387279	4319434	Inactive	0	http://www.jhicc.org	0	0
1306	17387357	996760	Active	68	http://www.jhicc.org	0	57
1307	17387360	980006	Inactive	0	http://www.jhicc.org	0	0
1308	17387361	1215863	Inactive	0	http://www.jhicc.org	0	0
1309	17387412	3616382	Inactive	0	http://www.jhicc.org	0	0
1310	17387433	1716237	Inactive	0	http://www.jhicc.org	0	0
1311	17387443	4318591	Active	55	http://www.jhicc.org	0	47.5
1312	17387464	1047269	Active	53	http://www.jhicc.org	0	46
1313	17387469	1020608	Active	47	http://www.jhicc.org	0	42
1314	17387472	1020612	Active	70	http://www.jhicc.org	0	59
1315	17387487	1234268	Active	60	http://www.jhicc.org	0	50.5
1316	17387509	5452341	Active	41	http://www.jhicc.org	0	38.5
1317	17387530	4609480	Active	76	http://www.jhicc.org	0	63.5
1318	17387540	844509	Inactive	0	http://www.jhicc.org	0	0
1319	17387547	823296	Active	57	http://www.jhicc.org	0	49
1320	17387594	1036389	Active	53	http://www.jhicc.org	0	46
1321	17387638	1020610	Active	33	http://www.jhicc.org	0	34.5
1322	17387639	1020609	Active	48	http://www.jhicc.org	0	42.5
1323	17387655	851058	Inactive	0	http://www.jhicc.org	0	0
1324	17387659	979678	Inactive	0	http://www.jhicc.org	0	0
1325	17387675	6873639	Active	57	http://www.jhicc.org	0	48.5
1326	17387679	1020611	Active	51	http://www.jhicc.org	0	44.5
1327	17387797	840931	Inactive	0	http://www.jhicc.org	0	0
1328	17387866	11948870	Inactive	0	http://www.jhicc.org	0	0
1329	17387890	6874455	Active	55	http://www.jhicc.org	0	47.5
1330	17387905	1234270	Active	66	http://www.jhicc.org	0	55.5
1331	17387917	11948872	Active	35	http://www.jhicc.org	0	35.5
1332	17387954	1042628	Active	56	http://www.jhicc.org	0	48
1333	17388069	5542728	Inactive	0	http://www.jhicc.org	0	0
1334	17388078	2843392	Inactive	0	http://www.jhicc.org	0	0
1335	17388236	1739929	Inactive	0	http://www.jhicc.org	0	0
1336	17388240	11948901	Inactive	0	http://www.jhicc.org	0	0
1337	17388265	11948905	Inactive	0	http://www.jhicc.org	0	0
1338	17388282	2462067	Inactive	0	http://www.jhicc.org	0	0
1339	17388459	2482316	Active	78	http://www.jhicc.org	0	65.5
1340	17388523	3426183	Active	73	http://www.jhicc.org	0	61.5
1341	17388539	6277393	Active	54	http://www.jhicc.org	0	46.5
1342	17388580	5064355	Active	42	http://www.jhicc.org	0	39
1343	17388585	979681	Inactive	0	http://www.jhicc.org	0	0
1344	17388592	11948923	Inactive	0	http://www.jhicc.org	0	0
1345	17388602	902169	Active	16	http://www.jhicc.org	0	27
1346	17388635	4585311	Inactive	0	http://www.jhicc.org	0	0
1347	17388636	4657180	Active	64	http://www.jhicc.org	0	53.5
1348	17401135	848413	Inactive	0	http://www.jhicc.org	0	0
1349	17401150	6874265	Active	33	http://www.jhicc.org	0	34.5
1350	17401185	3438153	Active	47	http://www.jhicc.org	0	42
1351	17401196	3104507	Active	48	http://www.jhicc.org	0	42.5
1352	17401247	345125	Inactive	0	http://www.jhicc.org	0	0
1353	17401249	4668963	Active	84	http://www.jhicc.org	0	72
1354	17401265	1823022	Inactive	0	http://www.jhicc.org	0	0
1355	17401299	9595521	Inactive	0	http://www.jhicc.org	0	0
1356	17401308	9600464	Active	27	http://www.jhicc.org	0	31.5
1357	17401357	3409264	Inactive	0	http://www.jhicc.org	0	0
1358	17401387	6872147	Active	51	http://www.jhicc.org	0	44.5
1359	17401392	1049927	Active	68	http://www.jhicc.org	0	57
1360	17401398	11957132	Inactive	0	http://www.jhicc.org	0	0
1361	17401422	4405466	Inactive	0	http://www.jhicc.org	0	0
1362	17401437	11957138	Inactive	0	http://www.jhicc.org	0	0
1363	17401454	5052216	Active	78	http://www.jhicc.org	0	65.5
1364	17401465	9595537	Active	46	http://www.jhicc.org	0	41.5
1365	17401621	9552908	Inactive	0	http://www.jhicc.org	0	0
1366	17401774	4666612	Inactive	0	http://www.jhicc.org	0	0
1367	17401900	6618777	Inactive	0	http://www.jhicc.org	0	0
1368	17401938	3545035	Inactive	0	http://www.jhicc.org	0	0
1369	17401952	11957227	Inactive	0	http://www.jhicc.org	0	0
1370	17402076	2922133	Inactive	0	http://www.jhicc.org	0	0
1371	17402107	4522913	Active	21	http://www.jhicc.org	0	29
1372	17402116	3727565	Active	21	http://www.jhicc.org	0	29
1373	17402220	3780845	Active	70	http://www.jhicc.org	0	59
1374	17402261	4522912	Active	46	http://www.jhicc.org	0	41.5
1375	17402305	1475460	Inactive	0	http://www.jhicc.org	0	0
1376	17402328	1489491	Active	82	http://www.jhicc.org	0	70
1377	17402346	5934765	Active	47	http://www.jhicc.org	0	42
1378	17402347	5911474	Active	69	http://www.jhicc.org	0	58
1379	17402355	54686149	Inactive	0	http://www.jhicc.org	0	0
1380	17402413	9626211	Inactive	0	http://www.jhicc.org	0	0
1381	17402417	1471783	Active	40	http://www.jhicc.org	0	38
1382	17402441	4313693	Inactive	0	http://www.jhicc.org	0	0
1383	17402461	3739574	Active	67	http://www.jhicc.org	0	56.5
1384	17402465	2768950	Active	49	http://www.jhicc.org	0	43.5
1385	17402501	9611268	Inactive	0	http://www.jhicc.org	0	0
1386	17402505	9638512	Inactive	0	http://www.jhicc.org	0	0
1387	17402507	3770358	Active	82	http://www.jhicc.org	0	69.5
1388	17402521	1484664	Active	45	http://www.jhicc.org	0	41
1389	17402570	1479510	Active	70	http://www.jhicc.org	0	58.5
1390	17402609	3802991	Active	31	http://www.jhicc.org	0	33.5
1391	17402610	3346019	Inactive	0	http://www.jhicc.org	0	0
1392	17402613	9621466	Inactive	0	http://www.jhicc.org	0	0
1393	17402712	9655325	Inactive	0	http://www.jhicc.org	0	0
1394	17402725	2768229	Inactive	0	http://www.jhicc.org	0	0
1395	17402753	3696046	Inactive	0	http://www.jhicc.org	0	0
1396	17402811	3369762	Inactive	0	http://www.jhicc.org	0	0
1397	17402816	1487304	Active	59	http://www.jhicc.org	0	50
1398	17402817	9636915	Inactive	0	http://www.jhicc.org	0	0
1399	17402860	6404504	Active	53	http://www.jhicc.org	0	46
1400	17402912	1483052	Inactive	0	http://www.jhicc.org	0	0
1401	17402967	1487198	Inactive	0	http://www.jhicc.org	0	0
1402	17402997	2766071	Inactive	0	http://www.jhicc.org	0	0
1403	17403030	6413481	Inactive	0	http://www.jhicc.org	0	0
1404	17403042	3679261	Active	65	http://www.jhicc.org	0	54.5
1405	17403091	1479311	Active	70	http://www.jhicc.org	0	59
1406	17403142	3155280	Inactive	0	http://www.jhicc.org	0	0
1407	17403169	771884	Active	76	http://www.jhicc.org	0	64
1408	17403172	1105480	Inactive	0	http://www.jhicc.org	0	0
1409	17403229	11957308	Inactive	0	http://www.jhicc.org	0	0
1410	17403243	1101915	Inactive	0	http://www.jhicc.org	0	0
1411	17403256	3119630	Inactive	0	http://www.jhicc.org	0	0
1412	17403258	1091072	Inactive	0	http://www.jhicc.org	0	0
1413	17403287	785305	Inactive	0	http://www.jhicc.org	0	0
1414	17403298	2865236	Active	59	http://www.jhicc.org	0	50
1415	17403351	11957314	Active	83	http://www.jhicc.org	0	70.5
1416	17403355	1901715	Inactive	0	http://www.jhicc.org	0	0
1417	17403363	994244	Inactive	0	http://www.jhicc.org	0	0
1418	17403366	2861889	Active	86	http://www.jhicc.org	0	74
1419	17403422	3165944	Inactive	0	http://www.jhicc.org	0	0
1420	17403426	2790341	Active	60	http://www.jhicc.org	0	51
1421	17403460	3201538	Inactive	0	http://www.jhicc.org	0	0
1422	17403482	3112173	Active	66	http://www.jhicc.org	0	55
1423	17403537	1918048	Active	86	http://www.jhicc.org	0	74
1424	17403538	2863049	Inactive	0	http://www.jhicc.org	0	0
1425	17403584	3173832	Active	39	http://www.jhicc.org	0	37.5
1426	17403657	5750365	Inactive	0	http://www.jhicc.org	0	0
1427	17406582	1050694	Active	69	http://www.jhicc.org	0	57.5
1428	17406588	4230131	Active	45	http://www.jhicc.org	0	41
1429	17406592	1631654	Active	86	http://www.jhicc.org	0	74
1430	17406614	5933290	Active	77	http://www.jhicc.org	0	65
1431	17406617	1225338	Inactive	0	http://www.jhicc.org	0	0
1432	17406662	1017322	Inactive	0	http://www.jhicc.org	0	0
1433	17406672	1021099	Inactive	0	http://www.jhicc.org	0	0
1434	17406710	1239374	Active	66	http://www.jhicc.org	0	55.5
1435	17406800	7285520	Inactive	0	http://www.jhicc.org	0	0
1436	17406804	2994115	Inactive	0	http://www.jhicc.org	0	0
1437	17406810	9564909	Active	37	http://www.jhicc.org	0	36.5
1438	17406845	902723	Inactive	0	http://www.jhicc.org	0	0
1439	17406852	5410659	Active	79	http://www.jhicc.org	0	66.5
1440	17406874	833649	Inactive	0	http://www.jhicc.org	0	0
1441	17406896	4414752	Active	60	http://www.jhicc.org	0	50.5
1442	17406960	5075674	Active	75	http://www.jhicc.org	0	62.5
1443	17406972	4197856	Active	55	http://www.jhicc.org	0	47
1444	17406973	1816004	Active	67	http://www.jhicc.org	0	56
1445	17407089	9688076	Active	73	http://www.jhicc.org	0	61
1446	17407151	11958452	Active	54	http://www.jhicc.org	0	46.5
1447	17407152	11958453	Active	53	http://www.jhicc.org	0	46
1448	17407153	11958454	Active	44	http://www.jhicc.org	0	40.5
1449	17407154	11958455	Active	67	http://www.jhicc.org	0	56
1450	17407156	11958457	Inactive	0	http://www.jhicc.org	0	0
1451	17407160	11958461	Active	70	http://www.jhicc.org	0	58.5
1452	17407180	11958480	Active	42	http://www.jhicc.org	0	39.5
1453	17407208	11958501	Active	49	http://www.jhicc.org	0	43.5
1454	17407234	11958512	Active	67	http://www.jhicc.org	0	56.5
1455	17407237	11958514	Inactive	0	http://www.jhicc.org	0	0
1456	17407259	1734982	Active	57	http://www.jhicc.org	0	49
1457	17407387	11958610	Active	45	http://www.jhicc.org	0	41
1458	17407401	11958624	Active	33	http://www.jhicc.org	0	34.5
1459	17407415	11958638	Inactive	0	http://www.jhicc.org	0	0
1460	17407445	11958668	Inactive	0	http://www.jhicc.org	0	0
1461	17407448	5431585	Active	46	http://www.jhicc.org	0	41.5
1462	17407508	1077610	Active	64	http://www.jhicc.org	0	54
1463	17407524	5754077	Active	69	http://www.jhicc.org	0	57.5
1464	17407541	5766642	Active	82	http://www.jhicc.org	0	70
1465	17407606	3149894	Inactive	0	http://www.jhicc.org	0	0
1466	17407607	3165958	Inactive	0	http://www.jhicc.org	0	0
1467	17407608	1156700	Active	63	http://www.jhicc.org	0	53
1468	17407712	1441736	Active	38	http://www.jhicc.org	0	37
1469	17407743	3111629	Active	43	http://www.jhicc.org	0	40
1470	17407781	3197162	Active	85	http://www.jhicc.org	0	72.5
1471	17407784	3094795	Active	21	http://www.jhicc.org	0	29
1472	17407829	1084342	Active	21	http://www.jhicc.org	0	29
1473	17407842	1441807	Active	22	http://www.jhicc.org	0	29.5
1474	17407868	3138592	Inactive	0	http://www.jhicc.org	0	0
1475	17407898	1176289	Inactive	0	http://www.jhicc.org	0	0
1476	17407926	5332934	Active	25	http://www.jhicc.org	0	31
1477	17408084	9591480	Inactive	0	http://www.jhicc.org	0	0
1478	17408111	3136783	Active	57	http://www.jhicc.org	0	49
1479	17408156	3202427	Active	35	http://www.jhicc.org	0	35.5
1480	17408193	3103509	Active	28	http://www.jhicc.org	0	32
1481	17408203	3193777	Inactive	0	http://www.jhicc.org	0	0
1482	17408232	1457596	Inactive	0	http://www.jhicc.org	0	0
1483	17408287	2058338	Active	38	http://www.jhicc.org	0	37
1484	17408318	1135539	Active	42	http://www.jhicc.org	0	39
1485	17408422	2301821	Active	68	http://www.jhicc.org	0	57
1486	17408428	1442560	Active	68	http://www.jhicc.org	0	57
1487	17408480	3149895	Inactive	0	http://www.jhicc.org	0	0
1488	17408508	1156646	Inactive	0	http://www.jhicc.org	0	0
1489	17408568	1582648	Active	54	http://www.jhicc.org	0	46.5
1490	17408609	3154825	Active	30	http://www.jhicc.org	0	33
1491	17408655	1717232	Active	48	http://www.jhicc.org	0	43
1492	17408683	1640573	Inactive	0	http://www.jhicc.org	0	0
1493	17408688	9557168	Active	58	http://www.jhicc.org	0	49.5
1494	17408703	1117053	Active	85	http://www.jhicc.org	0	73
1495	17408707	1206996	Inactive	0	http://www.jhicc.org	0	0
1496	17408739	3228904	Inactive	0	http://www.jhicc.org	0	0
1497	17408748	2281832	Inactive	0	http://www.jhicc.org	0	0
1498	17408757	3193125	Inactive	0	http://www.jhicc.org	0	0
1499	17408802	5342302	Active	48	http://www.jhicc.org	0	42.5
1500	17408849	1117368	Active	36	http://www.jhicc.org	0	36
1501	17408857	9564427	Active	71	http://www.jhicc.org	0	59.5
1502	17408886	3179856	Inactive	0	http://www.jhicc.org	0	0
1503	17408894	5766643	Active	59	http://www.jhicc.org	0	50
1504	17408895	2841319	Inactive	0	http://www.jhicc.org	0	0
1505	17408899	838951	Inactive	0	http://www.jhicc.org	0	0
1506	17408907	1105521	Active	33	http://www.jhicc.org	0	34.5
1507	17408922	3166885	Inactive	0	http://www.jhicc.org	0	0
1508	17408981	3221486	Inactive	0	http://www.jhicc.org	0	0
1509	17409003	6070173	Active	67	http://www.jhicc.org	0	56.5
1510	17409068	3197538	Inactive	0	http://www.jhicc.org	0	0
1511	17409091	1466859	Inactive	0	http://www.jhicc.org	0	0
1512	17409162	3114905	Active	28	http://www.jhicc.org	0	32
1513	17409337	320363	Active	29	http://www.jhicc.org	0	32.5
1514	17409348	1476583	Active	31	http://www.jhicc.org	0	33.5
1515	17409351	1480225	Active	77	http://www.jhicc.org	0	64.5
1516	17409357	1480226	Active	65	http://www.jhicc.org	0	54.5
1517	17409363	9637188	Inactive	0	http://www.jhicc.org	0	0
1518	17409378	1476582	Active	73	http://www.jhicc.org	0	61
1519	17409381	2765040	Active	80	http://www.jhicc.org	0	68
1520	17409398	1479309	Active	58	http://www.jhicc.org	0	49.5
1521	17409404	2765041	Active	66	http://www.jhicc.org	0	55.5
1522	17409458	6418635	Inactive	0	http://www.jhicc.org	0	0
1523	17409462	3849332	Inactive	0	http://www.jhicc.org	0	0
1524	17409471	3696026	Active	24	http://www.jhicc.org	0	30.5
1525	17409533	5869686	Active	76	http://www.jhicc.org	0	64
1526	17409553	2765038	Active	74	http://www.jhicc.org	0	62
1527	17409555	1476586	Active	75	http://www.jhicc.org	0	62.5
1528	17409574	5815372	Inactive	0	http://www.jhicc.org	0	0
1529	17409579	9559898	Inactive	0	http://www.jhicc.org	0	0
1530	17409588	3822209	Inactive	0	http://www.jhicc.org	0	0
1531	17409590	3492160	Inactive	0	http://www.jhicc.org	0	0
1532	17409649	5187873	Inactive	0	http://www.jhicc.org	0	0
1533	17409657	6412115	Inactive	0	http://www.jhicc.org	0	0
1534	17409658	1476464	Inactive	0	http://www.jhicc.org	0	0
1535	17409690	5525107	Active	64	http://www.jhicc.org	0	54
1536	17409692	9581649	Active	36	http://www.jhicc.org	0	36
1537	17409700	9581650	Active	83	http://www.jhicc.org	0	70.5
1538	17409708	6413011	Active	82	http://www.jhicc.org	0	70
1539	17409722	2767890	Active	48	http://www.jhicc.org	0	43
1540	17409725	5937952	Inactive	0	http://www.jhicc.org	0	0
1541	17409731	1472629	Inactive	0	http://www.jhicc.org	0	0
1542	17409750	3465911	Active	91	http://www.jhicc.org	0	79.5
1543	17409758	1486944	Inactive	0	http://www.jhicc.org	0	0
1544	17409763	3815334	Active	62	http://www.jhicc.org	0	52
1545	17409789	5881611	Active	77	http://www.jhicc.org	0	65
1546	17409790	1484969	Active	58	http://www.jhicc.org	0	49.5
1547	17409806	3700354	Inactive	0	http://www.jhicc.org	0	0
1548	17409889	1486419	Active	51	http://www.jhicc.org	0	44.5
1549	17409896	5909558	Inactive	0	http://www.jhicc.org	0	0
1550	17409939	1477533	Inactive	0	http://www.jhicc.org	0	0
1551	17409941	3662076	Active	92	http://www.jhicc.org	0	80
1552	17409955	1472483	Active	40	http://www.jhicc.org	0	38
1553	17409970	1477535	Inactive	0	http://www.jhicc.org	0	0
1554	17409976	1484951	Inactive	0	http://www.jhicc.org	0	0
1555	17410031	2767751	Active	73	http://www.jhicc.org	0	61
1556	17410058	9619295	Active	67	http://www.jhicc.org	0	56
1557	17410087	11958811	Inactive	0	http://www.jhicc.org	0	0
1558	17410104	1477503	Inactive	0	http://www.jhicc.org	0	0
1559	17410124	1484088	Active	88	http://www.jhicc.org	0	76
1560	17410134	5525106	Active	46	http://www.jhicc.org	0	41.5
1561	17410136	6404509	Inactive	0	http://www.jhicc.org	0	0
1562	17410157	3758918	Inactive	0	http://www.jhicc.org	0	0
1563	17410158	9633249	Active	88	http://www.jhicc.org	0	75.5
1564	17410175	4562984	Inactive	0	http://www.jhicc.org	0	0
1565	17410183	11958821	Active	58	http://www.jhicc.org	0	49.5
1566	17410187	11958823	Inactive	0	http://www.jhicc.org	0	0
1567	17410200	4441753	Active	65	http://www.jhicc.org	0	54.5
1568	17410214	9659462	Active	51	http://www.jhicc.org	0	44.5
1569	17410246	3762469	Active	85	http://www.jhicc.org	0	72.5
1570	17410247	3551310	Active	22	http://www.jhicc.org	0	29.5
1571	17410249	3738326	Active	78	http://www.jhicc.org	0	66
1572	17410331	1474620	Inactive	0	http://www.jhicc.org	0	0
1573	17410374	1481604	Active	64	http://www.jhicc.org	0	53.5
1574	17410388	2741794	Inactive	0	http://www.jhicc.org	0	0
1575	17410395	9658376	Active	48	http://www.jhicc.org	0	43
1576	17410410	3462499	Inactive	0	http://www.jhicc.org	0	0
1577	17410425	3692694	Active	68	http://www.jhicc.org	0	57
1578	17410436	11958831	Inactive	0	http://www.jhicc.org	0	0
1579	17410438	2765008	Inactive	0	http://www.jhicc.org	0	0
1580	17410449	4263852	Inactive	0	http://www.jhicc.org	0	0
1581	17410461	1475520	Active	66	http://www.jhicc.org	0	55
1582	17410468	1475519	Active	47	http://www.jhicc.org	0	42
1583	17410469	1475531	Active	25	http://www.jhicc.org	0	31
1584	17410500	2765912	Active	32	http://www.jhicc.org	0	34
1585	17410503	1488517	Active	70	http://www.jhicc.org	0	59
1586	17410535	1488848	Active	31	http://www.jhicc.org	0	33.5
1587	17410578	1475518	Active	67	http://www.jhicc.org	0	56.5
1588	17410579	1475529	Active	84	http://www.jhicc.org	0	72
1589	17410589	3748097	Inactive	0	http://www.jhicc.org	0	0
1590	17410683	9560017	Active	77	http://www.jhicc.org	0	65
1591	17410807	1484732	Inactive	0	http://www.jhicc.org	0	0
1592	17410819	1484731	Active	17	http://www.jhicc.org	0	27.5
1593	17410853	2763794	Active	49	http://www.jhicc.org	0	43.5
1594	17410873	2763795	Active	68	http://www.jhicc.org	0	57
1595	17410950	4202816	Inactive	0	http://www.jhicc.org	0	0
1596	17410955	1475538	Active	66	http://www.jhicc.org	0	55.5
1597	17411008	2765837	Inactive	0	http://www.jhicc.org	0	0
1598	17411019	3776420	Active	69	http://www.jhicc.org	0	58
1599	17411059	1488444	Inactive	0	http://www.jhicc.org	0	0
1600	17411126	6413050	Inactive	0	http://www.jhicc.org	0	0
1601	17411196	54679272	Inactive	0	http://www.jhicc.org	0	0
1602	17411199	3799510	Active	38	http://www.jhicc.org	0	37
1603	17411223	4594206	Active	30	http://www.jhicc.org	0	33
1604	17411224	6404569	Active	53	http://www.jhicc.org	0	46
1605	17411242	1479162	Active	84	http://www.jhicc.org	0	72
1606	17411309	3738180	Inactive	0	http://www.jhicc.org	0	0
1607	17411318	6404630	Active	41	http://www.jhicc.org	0	38.5
1608	17411331	1479252	Inactive	0	http://www.jhicc.org	0	0
1609	17411347	1476733	Inactive	0	http://www.jhicc.org	0	0
1610	17411350	1479166	Active	76	http://www.jhicc.org	0	64
1611	17411375	4210202	Inactive	0	http://www.jhicc.org	0	0
1612	17411419	2767412	Active	69	http://www.jhicc.org	0	58
1613	17411424	9632442	Active	56	http://www.jhicc.org	0	48
1614	17411445	5133072	Inactive	0	http://www.jhicc.org	0	0
1615	17411446	1480736	Inactive	0	http://www.jhicc.org	0	0
1616	17411642	2857584	Active	39	http://www.jhicc.org	0	37.5
1617	17411664	2251344	Active	31	http://www.jhicc.org	0	33.5
1618	17411699	2845581	Inactive	0	http://www.jhicc.org	0	0
1619	17411700	2845548	Inactive	0	http://www.jhicc.org	0	0
1620	17411732	2844894	Active	66	http://www.jhicc.org	0	55
1621	17411739	1256553	Active	56	http://www.jhicc.org	0	48
1622	17411797	1344689	Inactive	0	http://www.jhicc.org	0	0
1623	17411822	5507531	Inactive	0	http://www.jhicc.org	0	0
1624	17411826	2908418	Active	44	http://www.jhicc.org	0	40.5
1625	17411848	2282785	Inactive	0	http://www.jhicc.org	0	0
1626	17411867	5343466	Inactive	0	http://www.jhicc.org	0	0
1627	17411874	1344672	Active	45	http://www.jhicc.org	0	41
1628	17411881	776746	Inactive	0	http://www.jhicc.org	0	0
1629	17411906	9567331	Inactive	0	http://www.jhicc.org	0	0
1630	17411917	5343479	Inactive	0	http://www.jhicc.org	0	0
1631	17411977	2295273	Inactive	0	http://www.jhicc.org	0	0
1632	17411986	2283286	Inactive	0	http://www.jhicc.org	0	0
1633	17412000	2844895	Active	81	http://www.jhicc.org	0	69
1634	17412009	2862636	Active	67	http://www.jhicc.org	0	56
1635	17412034	2238561	Active	81	http://www.jhicc.org	0	68.5
1636	17412114	1474595	Inactive	0	http://www.jhicc.org	0	0
1637	17412146	5340346	Active	66	http://www.jhicc.org	0	55
1638	17412154	732166	Inactive	0	http://www.jhicc.org	0	0
1639	17412163	2282975	Inactive	0	http://www.jhicc.org	0	0
1640	17412174	5725687	Active	57	http://www.jhicc.org	0	49
1641	17412226	1230208	Inactive	0	http://www.jhicc.org	0	0
1642	17412256	2855627	Active	65	http://www.jhicc.org	0	54.5
1643	17412271	2856077	Active	47	http://www.jhicc.org	0	42
1644	17412371	1636339	Active	59	http://www.jhicc.org	0	50
1645	17412444	1350746	Active	66	http://www.jhicc.org	0	55.5
1646	17412453	5336254	Active	50	http://www.jhicc.org	0	44
1647	17412509	1869888	Inactive	0	http://www.jhicc.org	0	0
1648	17412525	2873609	Active	77	http://www.jhicc.org	0	64.5
1649	17412563	2877361	Inactive	0	http://www.jhicc.org	0	0
1650	17412578	5344119	Inactive	0	http://www.jhicc.org	0	0
1651	17412618	2851169	Inactive	0	http://www.jhicc.org	0	0
1652	17412621	1351222	Inactive	0	http://www.jhicc.org	0	0
1653	17412651	1325191	Inactive	0	http://www.jhicc.org	0	0
1654	17412658	1187613	Active	62	http://www.jhicc.org	0	52
1655	17412692	1401022	Active	39	http://www.jhicc.org	0	37.5
1656	17412720	1357768	Inactive	0	http://www.jhicc.org	0	0
1657	17412787	885197	Active	48	http://www.jhicc.org	0	42.5
1658	17412795	2217477	Active	75	http://www.jhicc.org	0	62.5
1659	17412798	2905677	Inactive	0	http://www.jhicc.org	0	0
1660	17412806	885028	Active	79	http://www.jhicc.org	0	67
1661	17412837	2905290	Active	69	http://www.jhicc.org	0	57.5
1662	17412856	2288692	Inactive	0	http://www.jhicc.org	0	0
1663	17412876	231747	Active	61	http://www.jhicc.org	0	51.5
1664	17412892	979811	Active	59	http://www.jhicc.org	0	50
1665	17412896	1266900	Inactive	0	http://www.jhicc.org	0	0
1666	17412912	1252042	Inactive	0	http://www.jhicc.org	0	0
1667	17412914	2229627	Inactive	0	http://www.jhicc.org	0	0
1668	17412916	2229707	Inactive	0	http://www.jhicc.org	0	0
1669	17412970	1390143	Inactive	0	http://www.jhicc.org	0	0
1670	17413021	5726879	Inactive	0	http://www.jhicc.org	0	0
1671	17413022	9567347	Inactive	0	http://www.jhicc.org	0	0
1672	17413026	1321588	Active	72	http://www.jhicc.org	0	60
1673	17413034	2223246	Active	48	http://www.jhicc.org	0	42.5
1674	17413035	2287929	Active	88	http://www.jhicc.org	0	76
1675	17413039	2870810	Inactive	0	http://www.jhicc.org	0	0
1676	17413059	2966525	Active	53	http://www.jhicc.org	0	46
1677	17413072	2966844	Inactive	0	http://www.jhicc.org	0	0
1678	17413078	1257113	Inactive	0	http://www.jhicc.org	0	0
1679	17413085	1326252	Inactive	0	http://www.jhicc.org	0	0
1680	17413102	1178127	Inactive	0	http://www.jhicc.org	0	0
1681	17413169	2231570	Inactive	0	http://www.jhicc.org	0	0
1682	17413173	5649786	Active	42	http://www.jhicc.org	0	39.5
1683	17413175	2230040	Inactive	0	http://www.jhicc.org	0	0
1684	17413184	1509201	Inactive	0	http://www.jhicc.org	0	0
1685	17413204	1043060	Active	27	http://www.jhicc.org	0	31.5
1686	17413222	2965322	Active	78	http://www.jhicc.org	0	66
1687	17413229	1299868	Inactive	0	http://www.jhicc.org	0	0
1688	17413247	2920315	Active	77	http://www.jhicc.org	0	65
1689	17413308	1313119	Inactive	0	http://www.jhicc.org	0	0
1690	17413392	2228302	Active	42	http://www.jhicc.org	0	39
1691	17413409	855907	Inactive	0	http://www.jhicc.org	0	0
1692	17413437	11958885	Inactive	0	http://www.jhicc.org	0	0
1693	17413459	1179587	Active	6	http://www.jhicc.org	0	23.5
1694	17413464	2220749	Active	48	http://www.jhicc.org	0	43
1695	17413467	2012165	Inactive	0	http://www.jhicc.org	0	0
1696	17413513	2830366	Inactive	0	http://www.jhicc.org	0	0
1697	17413543	2960709	Active	23	http://www.jhicc.org	0	30
1698	17413562	2229952	Active	44	http://www.jhicc.org	0	40.5
1699	17413567	1251600	Inactive	0	http://www.jhicc.org	0	0
1700	17413586	1256254	Active	30	http://www.jhicc.org	0	33
1701	17413591	610685	Active	65	http://www.jhicc.org	0	54.5
1702	17413620	2301837	Inactive	0	http://www.jhicc.org	0	0
1703	17413628	2975689	Inactive	0	http://www.jhicc.org	0	0
1704	17413641	2973375	Inactive	0	http://www.jhicc.org	0	0
1705	17413666	2291143	Active	81	http://www.jhicc.org	0	69
1706	17413683	1321862	Inactive	0	http://www.jhicc.org	0	0
1707	17413684	2290932	Inactive	0	http://www.jhicc.org	0	0
1708	17413759	2290400	Inactive	0	http://www.jhicc.org	0	0
1709	17413818	1253962	Active	68	http://www.jhicc.org	0	57
1710	17413848	1007621	Active	50	http://www.jhicc.org	0	44
1711	17413860	1026623	Active	64	http://www.jhicc.org	0	54
1712	17413867	5734364	Active	22	http://www.jhicc.org	0	29.5
1713	17413874	2229425	Inactive	0	http://www.jhicc.org	0	0
1714	17413879	1822243	Active	88	http://www.jhicc.org	0	76
1715	17413910	2844893	Active	62	http://www.jhicc.org	0	52.5
1716	17413911	2844889	Active	89	http://www.jhicc.org	0	76.5
1717	17413912	2844888	Active	82	http://www.jhicc.org	0	69.5
1718	17413913	2844887	Active	91	http://www.jhicc.org	0	79
1719	17413914	246638	Active	88	http://www.jhicc.org	0	76
1720	17413938	2968040	Inactive	0	http://www.jhicc.org	0	0
1721	17413977	2057568	Active	66	http://www.jhicc.org	0	55
1722	17413994	2953928	Inactive	0	http://www.jhicc.org	0	0
1723	17414088	587760	Inactive	0	http://www.jhicc.org	0	0
1724	17414140	9587778	Inactive	0	http://www.jhicc.org	0	0
1725	17414209	5351095	Inactive	0	http://www.jhicc.org	0	0
1726	17414236	835421	Active	29	http://www.jhicc.org	0	32.5
1727	17414274	1218431	Active	62	http://www.jhicc.org	0	52.5
1728	17414290	11958891	Active	48	http://www.jhicc.org	0	42.5
1729	17414314	977926	Inactive	0	http://www.jhicc.org	0	0
1730	17414346	2926833	Active	58	http://www.jhicc.org	0	49.5
1731	17414356	5587050	Inactive	0	http://www.jhicc.org	0	0
1732	17414368	1388417	Inactive	0	http://www.jhicc.org	0	0
1733	17414460	2926426	Active	77	http://www.jhicc.org	0	65
1734	17414463	2203578	Inactive	0	http://www.jhicc.org	0	0
1735	17414469	1018417	Inactive	0	http://www.jhicc.org	0	0
1736	17414475	5334993	Active	64	http://www.jhicc.org	0	54
1737	17414495	5428544	Inactive	0	http://www.jhicc.org	0	0
1738	17414585	1568082	Active	41	http://www.jhicc.org	0	38.5
1739	17414606	1318934	Active	62	http://www.jhicc.org	0	52
1740	17414613	2911354	Active	75	http://www.jhicc.org	0	63
1741	17414642	2928803	Active	80	http://www.jhicc.org	0	68
1742	17414647	2933627	Active	46	http://www.jhicc.org	0	41.5
1743	17414649	2951896	Inactive	0	http://www.jhicc.org	0	0
1744	17414663	1581961	Inactive	0	http://www.jhicc.org	0	0
1745	17414668	2176189	Inactive	0	http://www.jhicc.org	0	0
1746	17414669	731399	Active	76	http://www.jhicc.org	0	63.5
1747	17414670	2928562	Active	43	http://www.jhicc.org	0	40
1748	17414677	6865344	Inactive	0	http://www.jhicc.org	0	0
1749	17414722	5503860	Inactive	0	http://www.jhicc.org	0	0
1750	17414726	6343598	Active	42	http://www.jhicc.org	0	39
1751	17414735	1291921	Active	67	http://www.jhicc.org	0	56.5
1752	17414749	2927964	Inactive	0	http://www.jhicc.org	0	0
1753	17414757	1330131	Active	57	http://www.jhicc.org	0	48.5
1754	17414777	2934275	Active	63	http://www.jhicc.org	0	53
1755	17414811	2925267	Inactive	0	http://www.jhicc.org	0	0
1756	17414827	2176952	Inactive	0	http://www.jhicc.org	0	0
1757	17414844	2929604	Inactive	0	http://www.jhicc.org	0	0
1758	17414927	1021117	Active	81	http://www.jhicc.org	0	69
1759	17414935	5739268	Active	42	http://www.jhicc.org	0	39
1760	17414966	5508807	Inactive	0	http://www.jhicc.org	0	0
1761	17415019	2925605	Inactive	0	http://www.jhicc.org	0	0
1762	17415082	2935387	Inactive	0	http://www.jhicc.org	0	0
1763	17415112	6897245	Active	32	http://www.jhicc.org	0	34
1764	17415173	2168891	Inactive	0	http://www.jhicc.org	0	0
1765	17415202	5729082	Active	78	http://www.jhicc.org	0	65.5
1766	17415208	1352451	Inactive	0	http://www.jhicc.org	0	0
1767	17415223	2787111	Inactive	0	http://www.jhicc.org	0	0
1768	17415242	2297024	Inactive	0	http://www.jhicc.org	0	0
1769	17415249	2914342	Active	38	http://www.jhicc.org	0	37
1770	17415253	881444	Inactive	0	http://www.jhicc.org	0	0
1771	17415263	1619531	Inactive	0	http://www.jhicc.org	0	0
1772	17415293	2132309	Active	65	http://www.jhicc.org	0	54.5
1773	17415312	6895141	Inactive	0	http://www.jhicc.org	0	0
1774	17415326	2921626	Active	17	http://www.jhicc.org	0	27.5
1775	17415330	2296331	Inactive	0	http://www.jhicc.org	0	0
1776	17415375	1922043	Active	43	http://www.jhicc.org	0	40
1777	17415377	903387	Active	66	http://www.jhicc.org	0	55.5
1778	17415388	720536	Active	70	http://www.jhicc.org	0	58.5
1779	17415391	5348559	Active	31	http://www.jhicc.org	0	33.5
1780	17415400	5730343	Inactive	0	http://www.jhicc.org	0	0
1781	17415419	2843531	Inactive	0	http://www.jhicc.org	0	0
1782	17415427	2887519	Inactive	0	http://www.jhicc.org	0	0
1783	17415432	795386	Inactive	0	http://www.jhicc.org	0	0
1784	17415449	1295791	Active	77	http://www.jhicc.org	0	64.5
1785	17415463	2218265	Inactive	0	http://www.jhicc.org	0	0
1786	17415503	1301411	Active	48	http://www.jhicc.org	0	42.5
1787	17415544	2279079	Inactive	0	http://www.jhicc.org	0	0
1788	17415553	2205503	Inactive	0	http://www.jhicc.org	0	0
1789	17415558	969933	Active	47	http://www.jhicc.org	0	42
1790	17415559	2205519	Inactive	0	http://www.jhicc.org	0	0
1791	17415596	748196	Active	28	http://www.jhicc.org	0	32
1792	17415606	5336748	Active	66	http://www.jhicc.org	0	55
1793	17415611	6898098	Active	52	http://www.jhicc.org	0	45.5
1794	17415624	5729182	Inactive	0	http://www.jhicc.org	0	0
1795	17415660	2895248	Inactive	0	http://www.jhicc.org	0	0
1796	17415684	1300697	Inactive	0	http://www.jhicc.org	0	0
1797	17415687	1300987	Active	62	http://www.jhicc.org	0	52
1798	17415706	2897020	Active	86	http://www.jhicc.org	0	74
1799	17415720	615122	Active	84	http://www.jhicc.org	0	71.5
1800	17415736	2914786	Active	89	http://www.jhicc.org	0	77
1801	17415746	5729203	Active	66	http://www.jhicc.org	0	55.5
1802	17415789	2285676	Inactive	0	http://www.jhicc.org	0	0
1803	17415799	2890716	Active	76	http://www.jhicc.org	0	63.5
1804	17415881	2288882	Inactive	0	http://www.jhicc.org	0	0
1805	17415919	2289101	Inactive	0	http://www.jhicc.org	0	0
1806	17415924	2291961	Inactive	0	http://www.jhicc.org	0	0
1807	17415939	5348659	Inactive	0	http://www.jhicc.org	0	0
1808	17415964	5348080	Inactive	0	http://www.jhicc.org	0	0
1809	17416027	1302385	Active	66	http://www.jhicc.org	0	55
1810	17416055	1906621	Inactive	0	http://www.jhicc.org	0	0
1811	17416061	5347959	Inactive	0	http://www.jhicc.org	0	0
1812	17416077	2892066	Inactive	0	http://www.jhicc.org	0	0
1813	17416102	5349881	Inactive	0	http://www.jhicc.org	0	0
1814	17416108	2274766	Active	83	http://www.jhicc.org	0	71
1815	17416127	1370609	Inactive	0	http://www.jhicc.org	0	0
1816	17416134	2892691	Active	72	http://www.jhicc.org	0	60.5
1817	17416145	5740525	Active	44	http://www.jhicc.org	0	40.5
1818	17416150	2218619	Active	50	http://www.jhicc.org	0	44
1819	17416182	5348677	Inactive	0	http://www.jhicc.org	0	0
1820	17416210	6147941	Inactive	0	http://www.jhicc.org	0	0
1821	17416258	2893991	Active	35	http://www.jhicc.org	0	35.5
1822	17416315	9567366	Inactive	0	http://www.jhicc.org	0	0
1823	17431456	3125646	Active	35	http://www.jhicc.org	0	35.5
1824	17431526	3136844	Active	67	http://www.jhicc.org	0	56.5
1825	17431560	3221590	Inactive	0	http://www.jhicc.org	0	0
1826	17431626	5334380	Active	44	http://www.jhicc.org	0	40.5
1827	17431647	5367004	Inactive	0	http://www.jhicc.org	0	0
1828	17431663	856307	Active	25	http://www.jhicc.org	0	31
1829	17431679	1075603	Inactive	0	http://www.jhicc.org	0	0
1830	17431686	701044	Inactive	0	http://www.jhicc.org	0	0
1831	17431694	3224595	Inactive	0	http://www.jhicc.org	0	0
1832	17431737	6411008	Active	21	http://www.jhicc.org	0	29
1833	17431787	2277195	Active	48	http://www.jhicc.org	0	43
1834	17431795	2282503	Inactive	0	http://www.jhicc.org	0	0
1835	17431835	2898194	Active	71	http://www.jhicc.org	0	59.5
1836	17431855	2894411	Inactive	0	http://www.jhicc.org	0	0
1837	17431868	2894729	Inactive	0	http://www.jhicc.org	0	0
1838	17431915	5512658	Inactive	0	http://www.jhicc.org	0	0
1839	17431944	2977948	Inactive	0	http://www.jhicc.org	0	0
1840	17431973	2237883	Active	75	http://www.jhicc.org	0	62.5
1841	17432008	1281078	Inactive	0	http://www.jhicc.org	0	0
1842	17432012	6861996	Active	52	http://www.jhicc.org	0	45
1843	17432041	2208314	Active	59	http://www.jhicc.org	0	50
1844	17432043	1297211	Inactive	0	http://www.jhicc.org	0	0
1845	17432092	2213853	Inactive	0	http://www.jhicc.org	0	0
1846	17432130	2214031	Active	69	http://www.jhicc.org	0	57.5
1847	17432192	2219407	Active	62	http://www.jhicc.org	0	52
1848	17432197	1260057	Active	43	http://www.jhicc.org	0	40
1849	17432207	5740982	Active	9	http://www.jhicc.org	0	24.5
1850	17432235	2835994	Inactive	0	http://www.jhicc.org	0	0
1851	17432294	2964588	Inactive	0	http://www.jhicc.org	0	0
1852	17432349	2955612	Inactive	0	http://www.jhicc.org	0	0
1853	17432436	2834423	Active	78	http://www.jhicc.org	0	65.5
1854	17432448	2272806	Active	88	http://www.jhicc.org	0	76
1855	17432499	1627855	Inactive	0	http://www.jhicc.org	0	0
1856	17432556	2958439	Inactive	0	http://www.jhicc.org	0	0
1857	17432572	2209959	Inactive	0	http://www.jhicc.org	0	0
1858	17432602	1068812	Active	64	http://www.jhicc.org	0	53.5
1859	17432604	2837672	Inactive	0	http://www.jhicc.org	0	0
1860	17432607	5931001	Inactive	0	http://www.jhicc.org	0	0
1861	17432710	739314	Inactive	0	http://www.jhicc.org	0	0
1862	17432727	2983964	Active	38	http://www.jhicc.org	0	37
1863	17432759	1338519	Active	57	http://www.jhicc.org	0	49
1864	17432777	2284452	Active	65	http://www.jhicc.org	0	54.5
1865	17432783	2945579	Inactive	0	http://www.jhicc.org	0	0
1866	17432791	2284131	Inactive	0	http://www.jhicc.org	0	0
1867	17432798	1330756	Inactive	0	http://www.jhicc.org	0	0
1868	17432815	1563693	Active	67	http://www.jhicc.org	0	56.5
1869	17432824	2192753	Inactive	0	http://www.jhicc.org	0	0
1870	17432830	1315768	Inactive	0	http://www.jhicc.org	0	0
1871	17432867	2284072	Inactive	0	http://www.jhicc.org	0	0
1872	17432881	2283902	Inactive	0	http://www.jhicc.org	0	0
1873	17432905	2284083	Inactive	0	http://www.jhicc.org	0	0
1874	17432945	11979309	Inactive	0	http://www.jhicc.org	0	0
1875	17432976	1611795	Active	52	http://www.jhicc.org	0	45
1876	17433026	2950497	Active	45	http://www.jhicc.org	0	41
1877	17433028	2227984	Active	59	http://www.jhicc.org	0	50
1878	17433030	2941140	Inactive	0	http://www.jhicc.org	0	0
1879	17433083	848414	Inactive	0	http://www.jhicc.org	0	0
1880	17433125	2945119	Active	40	http://www.jhicc.org	0	38
1881	17433132	2945144	Inactive	0	http://www.jhicc.org	0	0
1882	17433138	5554534	Inactive	0	http://www.jhicc.org	0	0
1883	17433156	5553201	Active	44	http://www.jhicc.org	0	40.5
1884	17433161	2283898	Inactive	0	http://www.jhicc.org	0	0
1885	17433162	300691	Inactive	0	http://www.jhicc.org	0	0
1886	17433164	2284414	Inactive	0	http://www.jhicc.org	0	0
1887	17433168	2284329	Inactive	0	http://www.jhicc.org	0	0
1888	17433249	1184262	Active	58	http://www.jhicc.org	0	49.5
1889	17433262	5807995	Inactive	0	http://www.jhicc.org	0	0
1890	17433268	1249317	Active	81	http://www.jhicc.org	0	68.5
1891	17433296	2254937	Inactive	0	http://www.jhicc.org	0	0
1892	17433312	2200281	Inactive	0	http://www.jhicc.org	0	0
1893	17433326	2210836	Inactive	0	http://www.jhicc.org	0	0
1894	17433357	2937952	Inactive	0	http://www.jhicc.org	0	0
1895	17433435	2948069	Inactive	0	http://www.jhicc.org	0	0
1896	17433480	971425	Inactive	0	http://www.jhicc.org	0	0
1897	17433493	2199211	Active	60	http://www.jhicc.org	0	50.5
1898	17433523	738225	Inactive	0	http://www.jhicc.org	0	0
1899	17433650	2187441	Inactive	0	http://www.jhicc.org	0	0
1900	17433678	2211719	Inactive	0	http://www.jhicc.org	0	0
1901	17433691	2199748	Inactive	0	http://www.jhicc.org	0	0
1902	17433767	2930995	Inactive	0	http://www.jhicc.org	0	0
1903	17433798	2939915	Active	65	http://www.jhicc.org	0	54.5
1904	17433862	2165821	Inactive	0	http://www.jhicc.org	0	0
1905	17433886	1319436	Inactive	0	http://www.jhicc.org	0	0
1906	17433957	2130669	Inactive	0	http://www.jhicc.org	0	0
1907	17433971	2931290	Active	72	http://www.jhicc.org	0	60
1908	17433996	891574	Active	84	http://www.jhicc.org	0	71.5
1909	17434030	1312006	Active	64	http://www.jhicc.org	0	54
1910	17434079	2167057	Inactive	0	http://www.jhicc.org	0	0
1911	17434082	896140	Inactive	0	http://www.jhicc.org	0	0
1912	17434088	2198602	Inactive	0	http://www.jhicc.org	0	0
1913	17503773	1833740	Active	57	http://www.jhicc.org	0	49
1914	17503895	5717745	Inactive	0	http://www.jhicc.org	0	0
1915	17503997	5586235	Inactive	0	http://www.jhicc.org	0	0
1916	17504009	1980705	Active	79	http://www.jhicc.org	0	67
1917	17504073	3794060	Active	39	http://www.jhicc.org	0	37.5
1918	17504107	3767612	Active	59	http://www.jhicc.org	0	50
1919	17504112	3811003	Active	75	http://www.jhicc.org	0	62.5
1920	17504174	12004476	Inactive	0	http://www.jhicc.org	0	0
1921	17504177	3407589	Active	72	http://www.jhicc.org	0	60
1922	17504267	3154666	Inactive	0	http://www.jhicc.org	0	0
1923	17504332	377067	Inactive	0	http://www.jhicc.org	0	0
1924	17504350	3417564	Inactive	0	http://www.jhicc.org	0	0
1925	17504362	3808079	Active	69	http://www.jhicc.org	0	58
1926	17504363	3529531	Active	28	http://www.jhicc.org	0	32
1927	17504371	1976384	Active	58	http://www.jhicc.org	0	49.5
1928	17504372	3727169	Active	52	http://www.jhicc.org	0	45
1929	17504395	3738493	Inactive	0	http://www.jhicc.org	0	0
1930	17504420	12004505	Active	66	http://www.jhicc.org	0	55.5
1931	17504494	2018906	Inactive	0	http://www.jhicc.org	0	0
1932	17504505	2944790	Inactive	0	http://www.jhicc.org	0	0
1933	17504546	3962105	Active	70	http://www.jhicc.org	0	59
1934	17504616	5766943	Inactive	0	http://www.jhicc.org	0	0
1935	17504977	1449809	Active	39	http://www.jhicc.org	0	37.5
1936	17505099	12004561	Active	57	http://www.jhicc.org	0	49
1937	17505136	9591065	Active	88	http://www.jhicc.org	0	75.5
1938	17505151	1077600	Active	78	http://www.jhicc.org	0	65.5
1939	17505331	773154	Inactive	0	http://www.jhicc.org	0	0
1940	17505378	3195013	Inactive	0	http://www.jhicc.org	0	0
1941	17505400	1872699	Inactive	0	http://www.jhicc.org	0	0
1942	17505443	4860104	Inactive	0	http://www.jhicc.org	0	0
1943	17505486	12004598	Inactive	0	http://www.jhicc.org	0	0
1944	17505590	1864383	Inactive	0	http://www.jhicc.org	0	0
1945	17505619	9659313	Active	75	http://www.jhicc.org	0	62.5
1946	17505750	1833953	Inactive	0	http://www.jhicc.org	0	0
1947	17505910	5616745	Active	37	http://www.jhicc.org	0	36.5
1948	17505950	6065961	Inactive	0	http://www.jhicc.org	0	0
1949	17506172	3372046	Inactive	0	http://www.jhicc.org	0	0
1950	17506178	620153	Inactive	0	http://www.jhicc.org	0	0
1951	17506262	1744975	Inactive	0	http://www.jhicc.org	0	0
1952	17506273	6873153	Inactive	0	http://www.jhicc.org	0	0
1953	17506286	2846403	Inactive	0	http://www.jhicc.org	0	0
1954	17506288	784221	Active	30	http://www.jhicc.org	0	33
1955	17506325	1600135	Inactive	0	http://www.jhicc.org	0	0
1956	17506356	2192796	Inactive	0	http://www.jhicc.org	0	0
1957	17506399	5347570	Inactive	0	http://www.jhicc.org	0	0
1958	17506415	2178268	Inactive	0	http://www.jhicc.org	0	0
1959	17506439	897909	Inactive	0	http://www.jhicc.org	0	0
1960	17506455	2972622	Inactive	0	http://www.jhicc.org	0	0
1961	17506470	2969878	Active	79	http://www.jhicc.org	0	66.5
1962	17506481	2839813	Inactive	0	http://www.jhicc.org	0	0
1963	17506677	1334477	Inactive	0	http://www.jhicc.org	0	0
1964	17506683	2194280	Inactive	0	http://www.jhicc.org	0	0
1965	17506695	1011083	Inactive	0	http://www.jhicc.org	0	0
1966	17506740	2195249	Active	73	http://www.jhicc.org	0	61
1967	17506792	979809	Active	58	http://www.jhicc.org	0	49.5
1968	17506805	894792	Inactive	0	http://www.jhicc.org	0	0
1969	17506844	6894587	Inactive	0	http://www.jhicc.org	0	0
1970	17506866	5741051	Inactive	0	http://www.jhicc.org	0	0
1971	17506875	1313927	Inactive	0	http://www.jhicc.org	0	0
1972	17506935	2902133	Active	79	http://www.jhicc.org	0	67
1973	17506986	2865851	Active	67	http://www.jhicc.org	0	56
1974	17506999	6877700	Active	80	http://www.jhicc.org	0	68
1975	17507053	3106303	Active	54	http://www.jhicc.org	0	46.5
1976	17507103	5343016	Inactive	0	http://www.jhicc.org	0	0
1977	17507126	2849620	Inactive	0	http://www.jhicc.org	0	0
1978	17507143	856003	Active	69	http://www.jhicc.org	0	57.5
1979	17507177	846601	Inactive	0	http://www.jhicc.org	0	0
1980	17507178	5710743	Inactive	0	http://www.jhicc.org	0	0
1981	17507186	1573761	Active	82	http://www.jhicc.org	0	70
1982	17507293	3115318	Active	55	http://www.jhicc.org	0	47.5
1983	17507300	5429172	Active	59	http://www.jhicc.org	0	50
1984	17507388	3096102	Inactive	0	http://www.jhicc.org	0	0
1985	17507405	1434894	Active	66	http://www.jhicc.org	0	55.5
1986	17507409	3110791	Inactive	0	http://www.jhicc.org	0	0
1987	17507534	855903	Inactive	0	http://www.jhicc.org	0	0
1988	17507540	3166945	Active	37	http://www.jhicc.org	0	36.5
1989	17507552	3191165	Inactive	0	http://www.jhicc.org	0	0
1990	17507553	3192294	Inactive	0	http://www.jhicc.org	0	0
1991	17507578	3101966	Inactive	0	http://www.jhicc.org	0	0
1992	17507586	56642832	Inactive	0	http://www.jhicc.org	0	0
1993	17507689	3110271	Inactive	0	http://www.jhicc.org	0	0
1994	17507709	5340837	Inactive	0	http://www.jhicc.org	0	0
1995	17507873	2850244	Active	59	http://www.jhicc.org	0	50
[truncated: 2,922 more rows]
