# Supplementary material for: QEX: target-specific druglikeness filter enhances ligand-based virtual screening
Source: Mol Divers. 2018 Jul 3;23(1):11–8. doi: 10.1007/s11030-018-9842-3 (PMC6394530; doi:10.1007/s11030-018-9842-3)
Supplement: Supplementary file 10 — Supplementary material 10 (CSV 692 kb) [file 11030_2018_9842_MOESM10_ESM.csv]

PUBCHEM_RESULT_TAG	PUBCHEM_SID	PUBCHEM_CID	PUBCHEM_ACTIVITY_OUTCOME	PUBCHEM_ACTIVITY_SCORE	PUBCHEM_ACTIVITY_URL	PUBCHEM_ASSAYDATA_COMMENT	%Efficacy_Mean	%Efficacy at 12.5 uM_1	%Efficacy at 12.5 uM_2	Value_1	Value_2	Mean High_1	Mean High_2	Mean Low_1	Mean Low_2	STD Deviation High_1	STD Deviation High_2	STD Deviation Low_1	STD Deviation Low_2
RESULT_TYPE							FLOAT	FLOAT	FLOAT	FLOAT	FLOAT	FLOAT	FLOAT	FLOAT	FLOAT	FLOAT	FLOAT	FLOAT	FLOAT
RESULT_DESCR							Mean % inhibition of the replicates in primary screening	% inhibition in primary screening of replicate 1	% inhibition in primary screening of replicate 2	Value of the first replicate	Value of the second replicate	Mean Fluorescence ratio of negative controls in the corresponding plate	Mean Fluorescence ratio of negative controls in the corresponding plate	Mean Fluorescence ratio of positive controls in the corresponding plate	Mean Fluorescence ratio of positive controls in the corresponding plate	Standard deviation (n=64) of negative controls in the corresponding plate	Standard deviation (n=64) of negative controls in the corresponding plate	Standard deviation (n=64) of positive controls in the corresponding plate	Standard deviation (n=64) of positive controls in the corresponding plate
RESULT_UNIT							PERCENT	PERCENT	PERCENT	RLU	RLU	RLU	RLU	RLU	RLU	RLU	RLU	RLU	RLU
RESULT_ATTR_CONC_MICROMOL							12.5	12.5	12.5	12.5	12.5
1	842140	644396	Inactive	21			32.7	32.3	32.6	962.21	942.52	1413.71	1389.82	16.82	17.74	162.17	157.11	3.81	4.92
2	842180	644436	Inactive	21			9.1	7.4	10.7	1319.13	1241.36	1422.89	1387.52	17.89	18.43	159.28	150.49	3.62	5.1
3	842230	644485	Inactive	21			41.7	42.2	40.9	828.37	826.92	1420.89	1389.15	17.07	16	162.53	160.33	5.22	4.27
4	842235	2840005	Inactive	21			-5.1	-9.9	-1	1552.03	1403.67	1413.71	1389.82	16.82	17.74	162.17	157.11	3.81	4.92
5	842268	644527	Active	30			81	81.2	80.9	281.33	280.12	1422.89	1387.52	17.89	18.43	159.28	150.49	3.62	5.1
6	842290	644549	Inactive	21			3.9	2.1	5.4	1391.1	1315.24	1420.89	1389.15	17.07	16	162.53	160.33	5.22	4.27
7	842291	644550	Active	30			94.8	96.9	92.6	61.31	116.71	1426.41	1352.09	16.95	17.42	162.58	155.04	3.83	4.83
8	842307	644566	Inactive	21			8.2	8.3	11.4	1295.49	1290.98	1411.85	1454.71	17.45	16.99	167.21	160.3	3.47	3.93
9	842325	644584	Inactive	21			43.4	43.1	45.7	810.84	797.55	1411.85	1454.71	17.45	16.99	167.21	160.3	3.47	3.93
10	842332	644591	Inactive	21			33.2	38.1	30.8	880.89	1011.53	1411.85	1454.71	17.45	16.99	167.21	160.3	3.47	3.93
11	842387	5405414	Active	30			95	95	94.9	87.23	86.71	1420.89	1389.15	17.07	16	162.53	160.33	5.22	4.27
12	842439	644704	Inactive	21			48.1	36.8	59.7	906.11	569.57	1422.89	1387.52	17.89	18.43	159.28	150.49	3.62	5.1
13	842523	644793	Inactive	21			8.6	11.2	9.4	1256.36	1319.3	1411.85	1454.71	17.45	16.99	167.21	160.3	3.47	3.93
14	842578	644846	Active	30			56.6	56.4	58.3	626.02	615.94	1411.85	1454.71	17.45	16.99	167.21	160.3	3.47	3.93
15	842584	644851	Inactive	21			-5.6	-9.5	-1.8	1556	1412.09	1422.89	1387.52	17.89	18.43	159.28	150.49	3.62	5.1
16	842605	751502	Inactive	21			5.9	5.4	6.1	1344.58	1305.12	1420.89	1389.15	17.07	16	162.53	160.33	5.22	4.27
17	842687	644958	Active	30			56.1	57.9	55.9	604.68	650.61	1411.85	1454.71	17.45	16.99	167.21	160.3	3.47	3.93
18	842738	645013	Inactive	21			-5	-7	-3.2	1519.49	1432.85	1420.89	1389.15	17.07	16	162.53	160.33	5.22	4.27
19	842761	645036	Inactive	21			6.5	7.6	5.1	1314.45	1318.55	1420.89	1389.15	17.07	16	162.53	160.33	5.22	4.27
20	842779	645053	Inactive	21			38.2	38	40.7	882.44	868.99	1411.85	1454.71	17.45	16.99	167.21	160.3	3.47	3.93
21	842976	645254	Active	30			88.7	90	87.1	158.11	189.38	1426.41	1352.09	16.95	17.42	162.58	155.04	3.83	4.83
22	843025	645301	Inactive	21			48	48	49.9	742.25	737.06	1411.85	1454.71	17.45	16.99	167.21	160.3	3.47	3.93
23	843260	645541	Inactive	21			10.4	10.5	10	1274.69	1251.21	1422.89	1387.52	17.89	18.43	159.28	150.49	3.62	5.1
24	843381	645670	Active	30			59.9	66.1	52.3	494.38	654.61	1426.41	1352.09	16.95	17.42	162.58	155.04	3.83	4.83
25	843487	569649	Active	30			65.3	65.9	64.6	495.97	502.43	1420.89	1389.15	17.07	16	162.53	160.33	5.22	4.27
26	843496	645790	Inactive	21			47.6	41.7	53.3	834.91	656.99	1420.89	1389.15	17.07	16	162.53	160.33	5.22	4.27
27	843618	645916	Inactive	21			14.8	17.3	15.6	1170.65	1230.73	1411.85	1454.71	17.45	16.99	167.21	160.3	3.47	3.93
28	843658	5453475	Inactive	21			3.3	0.1	6.3	1418.97	1302.28	1420.89	1389.15	17.07	16	162.53	160.33	5.22	4.27
29	843756	646058	Inactive	21			-21.4	-21.7	-21.5	1728.42	1681.31	1422.89	1387.52	17.89	18.43	159.28	150.49	3.62	5.1
30	843787	646092	Inactive	21			1.8	-4.2	7.3	1472.84	1290.11	1413.71	1389.82	16.82	17.74	162.17	157.11	3.81	4.92
31	843945	646251	Inactive	21			37.9	39.9	38.3	855.64	903.47	1411.85	1454.71	17.45	16.99	167.21	160.3	3.47	3.93
32	843954	646260	Inactive	21			6.1	6	6	1338.53	1305.56	1422.89	1387.52	17.89	18.43	159.28	150.49	3.62	5.1
33	843989	646295	Inactive	21			13.6	15	15.5	1202.6	1231.91	1411.85	1454.71	17.45	16.99	167.21	160.3	3.47	3.93
34	843998	646304	Inactive	21			-10	-10.6	-10.1	1562.04	1528.54	1413.71	1389.82	16.82	17.74	162.17	157.11	3.81	4.92
35	844016	646327	Inactive	21			-23.6	-25	-23	1762.54	1705.88	1413.71	1389.82	16.82	17.74	162.17	157.11	3.81	4.92
36	844031	54684656	Inactive	21			4.2	2.5	5.2	1379.01	1319.07	1413.71	1389.82	16.82	17.74	162.17	157.11	3.81	4.92
37	844138	646454	Inactive	21			8.9	9.9	7.8	1283.86	1281.33	1422.89	1387.52	17.89	18.43	159.28	150.49	3.62	5.1
38	844185	646498	Inactive	21			9.2	13.1	8.8	1229.17	1327.98	1411.85	1454.71	17.45	16.99	167.21	160.3	3.47	3.93
39	844186	646499	Inactive	21			29.9	28.9	30.5	1010.26	971.49	1413.71	1389.82	16.82	17.74	162.17	157.11	3.81	4.92
40	844221	646533	Active	30			94.8	95.1	94.7	87.26	90.47	1422.89	1387.52	17.89	18.43	159.28	150.49	3.62	5.1
41	844246	2858406	Inactive	21			-4.3	-4.8	-4.1	1487.75	1445.41	1420.89	1389.15	17.07	16	162.53	160.33	5.22	4.27
42	844348	646668	Inactive	21			28.3	31.3	25	981.55	1045.46	1420.89	1389.15	17.07	16	162.53	160.33	5.22	4.27
43	844372	2952123	Active	30			97.2	97.3	97	54.75	57.29	1420.89	1389.15	17.07	16	162.53	160.33	5.22	4.27
44	844459	646784	Inactive	21			8.3	6.9	9.6	1326.45	1255.54	1422.89	1387.52	17.89	18.43	159.28	150.49	3.62	5.1
45	844552	5751386	Active	30			83.7	84.1	83.2	238.52	248.15	1413.71	1389.82	16.82	17.74	162.17	157.11	3.81	4.92
46	844667	646999	Inactive	21			25.4	31	22.8	979.67	1126.89	1411.85	1454.71	17.45	16.99	167.21	160.3	3.47	3.93
47	844926	647256	Active	30			62.2	62.4	61.8	542.25	542.55	1413.71	1389.82	16.82	17.74	162.17	157.11	3.81	4.92
48	845011	647349	Active	30			68.1	68.1	67.9	462.62	458.15	1413.71	1389.82	16.82	17.74	162.17	157.11	3.81	4.92
49	845017	647355	Inactive	21			48.6	48.2	48.7	740.79	722.2	1413.71	1389.82	16.82	17.74	162.17	157.11	3.81	4.92
50	845038	647376	Inactive	21			9.9	9.6	10	1287.96	1250.23	1422.89	1387.52	17.89	18.43	159.28	150.49	3.62	5.1
51	845042	647380	Inactive	21			4.8	5.3	4.2	1349.07	1330.58	1422.89	1387.52	17.89	18.43	159.28	150.49	3.62	5.1
52	845054	534281	Active	30			53.6	53.1	53.8	672.41	651.72	1413.71	1389.82	16.82	17.74	162.17	157.11	3.81	4.92
53	845132	647467	Active	30			76.1	76.1	76.9	350.36	349.66	1411.85	1454.71	17.45	16.99	167.21	160.3	3.47	3.93
54	845318	647662	Inactive	21			-4	-4	-4.2	1477.22	1447.35	1420.89	1389.15	17.07	16	162.53	160.33	5.22	4.27
55	845327	647671	Inactive	21			8.2	7.4	8.4	1309.67	1275.19	1413.71	1389.82	16.82	17.74	162.17	157.11	3.81	4.92
56	845346	647689	Inactive	21			11.9	12	15	1244.5	1238.4	1411.85	1454.71	17.45	16.99	167.21	160.3	3.47	3.93
57	845430	647781	Inactive	21			-3.2	-3	-4.2	1455.57	1447.64	1413.71	1389.82	16.82	17.74	162.17	157.11	3.81	4.92
58	845619	647974	Inactive	21			25	30.1	19.3	993.59	1124.44	1413.71	1389.82	16.82	17.74	162.17	157.11	3.81	4.92
59	845626	647981	Active	30			77.6	79.6	74.8	303.95	353.22	1426.41	1352.09	16.95	17.42	162.58	155.04	3.83	4.83
60	845692	648054	Active	30			84.7	86.4	82.4	208.21	252.35	1426.41	1352.09	16.95	17.42	162.58	155.04	3.83	4.83
61	845795	648158	Active	30			77.7	81.7	72.8	274.59	380.54	1426.41	1352.09	16.95	17.42	162.58	155.04	3.83	4.83
62	846072	648444	Inactive	21			-23.9	-18.4	-24.7	1668.78	1809.35	1411.85	1454.71	17.45	16.99	167.21	160.3	3.47	3.93
63	846281	648667	Active	30			70.2	70.5	71	429.1	433.28	1411.85	1454.71	17.45	16.99	167.21	160.3	3.47	3.93
64	846324	648710	Inactive	21			31	30.6	31.2	991.28	960.06	1420.89	1389.15	17.07	16	162.53	160.33	5.22	4.27
65	846412	648801	Active	30			78.8	81.6	75.3	276.18	346.61	1426.41	1352.09	16.95	17.42	162.58	155.04	3.83	4.83
66	846550	1633229	Active	30			90.6	91.1	90.2	143.35	152.17	1422.89	1387.52	17.89	18.43	159.28	150.49	3.62	5.1
67	846658	649053	Inactive	21			11.5	9.7	12.7	1277.86	1215.27	1413.71	1389.82	16.82	17.74	162.17	157.11	3.81	4.92
68	846707	649099	Inactive	21			4.3	2	6.3	1394.84	1300.8	1422.89	1387.52	17.89	18.43	159.28	150.49	3.62	5.1
69	846722	389249	Inactive	21			33.7	30.2	39.5	990.59	887.1	1411.85	1454.71	17.45	16.99	167.21	160.3	3.47	3.93
70	846782	649175	Active	30			81.3	81.8	80.9	273.22	279.87	1422.89	1387.52	17.89	18.43	159.28	150.49	3.62	5.1
71	846839	649231	Active	30			53.5	53.2	53.7	674.34	652.33	1420.89	1389.15	17.07	16	162.53	160.33	5.22	4.27
72	846893	649286	Inactive	21			-21.7	-21.8	-21.9	1728.52	1687.84	1422.89	1387.52	17.89	18.43	159.28	150.49	3.62	5.1
73	846898	649291	Active	30			96.1	96.7	95.6	64.05	77.99	1422.89	1387.52	17.89	18.43	159.28	150.49	3.62	5.1
74	846926	649319	Active	30			87.3	87.5	86.8	193.52	193.67	1426.41	1352.09	16.95	17.42	162.58	155.04	3.83	4.83
75	846953	649345	Inactive	21			5.5	4.2	6.6	1363.55	1297.51	1422.89	1387.52	17.89	18.43	159.28	150.49	3.62	5.1
76	846962	649354	Inactive	21			9.1	1.8	14.4	1400.54	1159.65	1426.41	1352.09	16.95	17.42	162.58	155.04	3.83	4.83
77	847089	649492	Inactive	21			3.5	2.5	4.3	1387.15	1329.25	1422.89	1387.52	17.89	18.43	159.28	150.49	3.62	5.1
78	847110	56642825	Active	30			97.8	97.9	97.5	46.17	49.86	1420.89	1389.15	17.07	16	162.53	160.33	5.22	4.27
79	847157	649556	Inactive	21			14.3	11.2	17.2	1264.9	1152.61	1422.89	1387.52	17.89	18.43	159.28	150.49	3.62	5.1
80	847307	649708	Inactive	21			-2.1	-2.9	2.4	1452.2	1420.02	1411.85	1454.71	17.45	16.99	167.21	160.3	3.47	3.93
81	847328	5921886	Inactive	21			0.6	-1.1	2.1	1438	1359.22	1422.89	1387.52	17.89	18.43	159.28	150.49	3.62	5.1
82	847434	649840	Inactive	21			26.6	25.8	27.2	1059.15	1015.43	1420.89	1389.15	17.07	16	162.53	160.33	5.22	4.27
83	847444	649849	Active	30			93	94	91.9	102.04	125.84	1426.41	1352.09	16.95	17.42	162.58	155.04	3.83	4.83
84	847580	535511	Inactive	21			8.1	10.9	8.8	1260.37	1327.6	1411.85	1454.71	17.45	16.99	167.21	160.3	3.47	3.93
85	847605	650009	Inactive	21			26.3	27	25.4	1042.94	1039.4	1422.89	1387.52	17.89	18.43	159.28	150.49	3.62	5.1
86	847635	650037	Inactive	21			39.1	37.9	40	884.78	841.3	1413.71	1389.82	16.82	17.74	162.17	157.11	3.81	4.92
87	847814	378227	Inactive	21			7.1	7.7	10	1305.05	1311.51	1411.85	1454.71	17.45	16.99	167.21	160.3	3.47	3.93
88	847888	650306	Inactive	21			4.7	4	5.1	1366.32	1318.19	1422.89	1387.52	17.89	18.43	159.28	150.49	3.62	5.1
89	847906	650324	Inactive	21			6	9	6.6	1286.6	1359.56	1411.85	1454.71	17.45	16.99	167.21	160.3	3.47	3.93
90	848033	650457	Active	30			72.3	72.8	71.7	398.88	404.61	1420.89	1389.15	17.07	16	162.53	160.33	5.22	4.27
91	848086	650510	Active	30			53.7	54.2	53.1	659.5	660.53	1420.89	1389.15	17.07	16	162.53	160.33	5.22	4.27
92	848121	650550	Inactive	21			37.5	37.6	39.7	888.11	884.46	1411.85	1454.71	17.45	16.99	167.21	160.3	3.47	3.93
93	848139	650568	Inactive	21			-11.6	-8.1	-10.8	1525.18	1610.49	1411.85	1454.71	17.45	16.99	167.21	160.3	3.47	3.93
94	848261	650699	Active	30			79.8	80	79.2	299.22	295.43	1426.41	1352.09	16.95	17.42	162.58	155.04	3.83	4.83
95	848269	650707	Active	30			97	97	96.9	58.92	58.6	1426.41	1352.09	16.95	17.42	162.58	155.04	3.83	4.83
96	848360	650806	Inactive	21			32.9	32.2	33.1	964.42	935.62	1413.71	1389.82	16.82	17.74	162.17	157.11	3.81	4.92
97	848376	650822	Active	30			72.1	72.2	71.9	408.37	402.93	1422.89	1387.52	17.89	18.43	159.28	150.49	3.62	5.1
98	848629	651082	Active	30			97.7	98	97.4	45.72	51.99	1426.41	1352.09	16.95	17.42	162.58	155.04	3.83	4.83
99	848630	651083	Active	30			69.4	69	69.1	454.31	430.38	1426.41	1352.09	16.95	17.42	162.58	155.04	3.83	4.83
100	848652	651104	Inactive	21			-4.5	-4.3	-5	1483.95	1455.65	1422.89	1387.52	17.89	18.43	159.28	150.49	3.62	5.1
101	848738	325656	Inactive	21			45.2	45.9	46.5	771.15	785.48	1411.85	1454.71	17.45	16.99	167.21	160.3	3.47	3.93
102	848787	651240	Inactive	21			31.2	30.3	34.6	989.87	957.95	1411.85	1454.71	17.45	16.99	167.21	160.3	3.47	3.93
103	848830	651283	Inactive	21			5.8	12.1	-0.9	1250.65	1401.95	1420.89	1389.15	17.07	16	162.53	160.33	5.22	4.27
104	848966	651433	Inactive	21			-6.3	-6.3	-6.5	1511.49	1476.3	1422.89	1387.52	17.89	18.43	159.28	150.49	3.62	5.1
105	849098	651569	Inactive	21			7.7	9.6	9.3	1278.49	1321.06	1411.85	1454.71	17.45	16.99	167.21	160.3	3.47	3.93
106	849566	95808	Inactive	21			7.8	6.6	8.9	1330.09	1266.27	1422.89	1387.52	17.89	18.43	159.28	150.49	3.62	5.1
107	849615	652113	Inactive	21			12.6	11.1	13.9	1264.88	1197.7	1420.89	1389.15	17.07	16	162.53	160.33	5.22	4.27
108	849705	652212	Active	30			51.6	51.9	50.9	688.17	690.97	1413.71	1389.82	16.82	17.74	162.17	157.11	3.81	4.92
109	849717	652223	Active	30			86.5	87.3	85.7	196.03	214.37	1422.89	1387.52	17.89	18.43	159.28	150.49	3.62	5.1
110	849826	652336	Inactive	21			31.5	31.8	30.7	970.08	968.26	1413.71	1389.82	16.82	17.74	162.17	157.11	3.81	4.92
111	849961	652471	Active	30			74.5	74.5	74.6	375.68	366.77	1422.89	1387.52	17.89	18.43	159.28	150.49	3.62	5.1
112	850011	652522	Inactive	21			6.6	9.1	7.5	1285.33	1346.26	1411.85	1454.71	17.45	16.99	167.21	160.3	3.47	3.93
113	850115	652622	Inactive	21			7.1	6.3	11.2	1324.16	1293.03	1411.85	1454.71	17.45	16.99	167.21	160.3	3.47	3.93
114	850204	652715	Inactive	21			42.2	42.4	41.9	825.6	814.09	1420.89	1389.15	17.07	16	162.53	160.33	5.22	4.27
115	850312	652827	Inactive	21			10.8	7	12.4	1327.98	1186.52	1426.41	1352.09	16.95	17.42	162.58	155.04	3.83	4.83
116	850330	6097138	Inactive	21			18.8	25	12.3	1071.1	1219.7	1422.89	1387.52	17.89	18.43	159.28	150.49	3.62	5.1
117	850336	652850	Inactive	21			6.5	7.2	5.5	1322.06	1311.56	1422.89	1387.52	17.89	18.43	159.28	150.49	3.62	5.1
118	850394	652916	Inactive	21			-7.6	-4.9	-6.2	1480.39	1544.34	1411.85	1454.71	17.45	16.99	167.21	160.3	3.47	3.93
119	850460	652981	Inactive	21			5.7	4.9	6.4	1354.06	1299.96	1422.89	1387.52	17.89	18.43	159.28	150.49	3.62	5.1
120	850491	2952346	Active	30			95.8	95.8	95.6	75.97	75.88	1420.89	1389.15	17.07	16	162.53	160.33	5.22	4.27
121	850588	653114	Active	30			81.3	82	80.7	270.19	283.3	1422.89	1387.52	17.89	18.43	159.28	150.49	3.62	5.1
122	850609	54680343	Inactive	21			-0.6	1	1.5	1397.74	1433.55	1411.85	1454.71	17.45	16.99	167.21	160.3	3.47	3.93
123	850967	653520	Inactive	21			1.9	5.1	2.4	1340.54	1420.12	1411.85	1454.71	17.45	16.99	167.21	160.3	3.47	3.93
124	851009	653562	Active	30			90.7	91.5	89.7	137.43	155.13	1426.41	1352.09	16.95	17.42	162.58	155.04	3.83	4.83
125	851040	653592	Active	30			56.2	58.9	53.5	594.93	655.72	1422.89	1387.52	17.89	18.43	159.28	150.49	3.62	5.1
126	851113	653674	Inactive	21			46.1	46.4	45.7	771.07	761.53	1422.89	1387.52	17.89	18.43	159.28	150.49	3.62	5.1
127	851184	653744	Active	30			52.5	96.8	7.1	63.16	1290.74	1422.89	1387.52	17.89	18.43	159.28	150.49	3.62	5.1
128	851215	653780	Inactive	21			41.1	40.6	40.2	854.48	815.91	1426.41	1352.09	16.95	17.42	162.58	155.04	3.83	4.83
129	851320	5408882	Active	30			67.9	54.4	81.4	653.73	272.67	1413.71	1389.82	16.82	17.74	162.17	157.11	3.81	4.92
130	851331	653902	Active	30			59	61.6	58	553.07	620.91	1411.85	1454.71	17.45	16.99	167.21	160.3	3.47	3.93
131	851400	653969	Active	30			68.9	49.9	88.4	722.06	177.41	1422.89	1387.52	17.89	18.43	159.28	150.49	3.62	5.1
132	851427	653996	Inactive	21			15.3	13.1	17.3	1236.44	1151.35	1420.89	1389.15	17.07	16	162.53	160.33	5.22	4.27
133	851457	654033	Inactive	21			-1	-2.8	0.7	1460.85	1379.62	1420.89	1389.15	17.07	16	162.53	160.33	5.22	4.27
134	851580	654167	Inactive	21			22.6	31.7	11	978.95	1205.37	1426.41	1352.09	16.95	17.42	162.58	155.04	3.83	4.83
135	851723	654316	Active	30			85.7	86.2	85.2	211.74	221.07	1422.89	1387.52	17.89	18.43	159.28	150.49	3.62	5.1
136	851759	654352	Inactive	21			11.3	12.5	13.3	1237.06	1263.25	1411.85	1454.71	17.45	16.99	167.21	160.3	3.47	3.93
137	851992	654596	Inactive	21			45.6	41.2	49.9	842.93	704.61	1420.89	1389.15	17.07	16	162.53	160.33	5.22	4.27
138	852263	654879	Active	30			50.5	50.6	50	706.87	703.6	1413.71	1389.82	16.82	17.74	162.17	157.11	3.81	4.92
139	852335	654950	Inactive	21			13.2	13.2	12.9	1235.78	1211.42	1420.89	1389.15	17.07	16	162.53	160.33	5.22	4.27
140	852402	655025	Inactive	21			-6.4	-5.9	-3	1494.45	1497.45	1411.85	1454.71	17.45	16.99	167.21	160.3	3.47	3.93
141	852423	655046	Inactive	21			27.6	29.1	28.9	1006.48	1039.67	1411.85	1454.71	17.45	16.99	167.21	160.3	3.47	3.93
142	852507	655132	Inactive	21			4	6.9	4.7	1315.18	1386.49	1411.85	1454.71	17.45	16.99	167.21	160.3	3.47	3.93
143	852511	655136	Inactive	21			11.4	10.5	11.7	1266.65	1229.88	1413.71	1389.82	16.82	17.74	162.17	157.11	3.81	4.92
144	852563	655186	Inactive	21			-4	-6.8	-2.1	1508.19	1418	1413.71	1389.82	16.82	17.74	162.17	157.11	3.81	4.92
145	852688	655323	Inactive	21			37.7	44.4	29	801.17	964.57	1426.41	1352.09	16.95	17.42	162.58	155.04	3.83	4.83
146	852768	655408	Inactive	21			-2.2	-1.6	-3.1	1445.85	1429.94	1422.89	1387.52	17.89	18.43	159.28	150.49	3.62	5.1
147	852810	655450	Inactive	21			16.1	16.3	19	1184.08	1180.9	1411.85	1454.71	17.45	16.99	167.21	160.3	3.47	3.93
148	852853	655500	Inactive	21			26.6	27.4	25.3	1031.26	1042.5	1413.71	1389.82	16.82	17.74	162.17	157.11	3.81	4.92
149	852916	655560	Active	30			54.4	55.5	55	637.47	664.25	1411.85	1454.71	17.45	16.99	167.21	160.3	3.47	3.93
150	853047	655688	Inactive	21			-4.7	-8.9	-0.7	1547.44	1396.42	1422.89	1387.52	17.89	18.43	159.28	150.49	3.62	5.1
151	853183	655832	Inactive	21			43.1	42.8	42.9	815.55	801.03	1413.71	1389.82	16.82	17.74	162.17	157.11	3.81	4.92
152	853211	655865	Inactive	21			-21.8	-17.6	-21.4	1656.87	1762.91	1411.85	1454.71	17.45	16.99	167.21	160.3	3.47	3.93
153	853254	655907	Inactive	21			9.9	13.3	9.9	1227	1312.7	1411.85	1454.71	17.45	16.99	167.21	160.3	3.47	3.93
154	853412	656067	Active	30			57	57.2	58.4	614.24	614.86	1411.85	1454.71	17.45	16.99	167.21	160.3	3.47	3.93
155	853635	577561	Active	30			73.6	73.6	73.3	385.19	384.32	1413.71	1389.82	16.82	17.74	162.17	157.11	3.81	4.92
156	853641	656298	Active	30			51.5	51.5	51.4	698.3	683.56	1420.89	1389.15	17.07	16	162.53	160.33	5.22	4.27
157	853707	656366	Inactive	21			-9.4	-10.9	-8.2	1576.27	1499.98	1422.89	1387.52	17.89	18.43	159.28	150.49	3.62	5.1
158	853720	656379	Inactive	21			-23.4	-23.2	-23.9	1749.4	1714.67	1422.89	1387.52	17.89	18.43	159.28	150.49	3.62	5.1
159	855764	3899	Inactive	21			11.7	10.8	12.4	1271.26	1217.76	1422.89	1387.52	17.89	18.43	159.28	150.49	3.62	5.1
160	855899	5281707	Inactive	21			44.7	45.6	42.4	784.04	786.52	1426.41	1352.09	16.95	17.42	162.58	155.04	3.83	4.83
161	855961	6084	Inactive	21			4.9	4.3	5.4	1360.93	1315.64	1420.89	1389.15	17.07	16	162.53	160.33	5.22	4.27
162	855986	445154	Active	30			85.1	86	84.2	214.78	234.68	1422.89	1387.52	17.89	18.43	159.28	150.49	3.62	5.1
163	856008	3747	Inactive	21			6.9	6.5	7.1	1331.05	1290.56	1422.89	1387.52	17.89	18.43	159.28	150.49	3.62	5.1
164	856092	657472	Active	30			53.9	53.9	53.6	660.72	654.47	1413.71	1389.82	16.82	17.74	162.17	157.11	3.81	4.92
165	856103	6731	Inactive	21			9.7	9.7	9.4	1286.2	1258.77	1422.89	1387.52	17.89	18.43	159.28	150.49	3.62	5.1
166	856261	424338	Active	30			89.8	90.4	89.4	153.2	163.6	1422.89	1387.52	17.89	18.43	159.28	150.49	3.62	5.1
167	856274	657649	Active	30			50.1	54.7	44	656.08	764.49	1426.41	1352.09	16.95	17.42	162.58	155.04	3.83	4.83
168	856285	657660	Active	30			91.9	92.2	91.4	126.46	132.3	1426.41	1352.09	16.95	17.42	162.58	155.04	3.83	4.83
169	856439	657799	Inactive	21			10.2	9.1	11.1	1295.73	1235.02	1422.89	1387.52	17.89	18.43	159.28	150.49	3.62	5.1
170	856448	657808	Inactive	21			36.5	36.4	36.1	905.17	893.94	1413.71	1389.82	16.82	17.74	162.17	157.11	3.81	4.92
171	856460	611207	Active	30			58.2	59.5	56.7	586.1	610.68	1420.89	1389.15	17.07	16	162.53	160.33	5.22	4.27
172	856525	657882	Inactive	21			11.1	9.6	12.4	1287.75	1217.16	1422.89	1387.52	17.89	18.43	159.28	150.49	3.62	5.1
173	856576	657928	Inactive	21			-11	-12.7	-9.5	1601.54	1518.07	1422.89	1387.52	17.89	18.43	159.28	150.49	3.62	5.1
174	856587	369507	Active	30			55.5	55.8	56.9	633.57	637.32	1411.85	1454.71	17.45	16.99	167.21	160.3	3.47	3.93
175	856592	657949	Inactive	21			-4.7	-5.3	-4.3	1495.48	1448.51	1420.89	1389.15	17.07	16	162.53	160.33	5.22	4.27
176	856761	658119	Active	30			56.7	57.2	56.1	618.11	618.8	1420.89	1389.15	17.07	16	162.53	160.33	5.22	4.27
177	856800	658155	Inactive	21			-2.9	-5.4	-3	1502.55	1392.77	1426.41	1352.09	16.95	17.42	162.58	155.04	3.83	4.83
178	856813	658167	Inactive	21			-6.9	-7.7	-6.3	1531.32	1473.94	1422.89	1387.52	17.89	18.43	159.28	150.49	3.62	5.1
179	856833	315109	Inactive	21			-4.2	-8.7	0.2	1544.97	1385.21	1422.89	1387.52	17.89	18.43	159.28	150.49	3.62	5.1
180	856855	658215	Active	30			88.2	88.9	87.6	173.45	188.01	1422.89	1387.52	17.89	18.43	159.28	150.49	3.62	5.1
181	856900	5389053	Active	30			95.8	95.9	95.8	74.79	75.8	1413.71	1389.82	16.82	17.74	162.17	157.11	3.81	4.92
182	856968	658328	Inactive	21			0.4	-3.1	3.7	1465.07	1337.79	1420.89	1389.15	17.07	16	162.53	160.33	5.22	4.27
183	856997	5389062	Active	30			55.6	56.1	55	633.84	634.53	1420.89	1389.15	17.07	16	162.53	160.33	5.22	4.27
184	857040	5389068	Active	30			69.4	71.2	67.5	422.66	463.23	1422.89	1387.52	17.89	18.43	159.28	150.49	3.62	5.1
185	857072	658432	Active	30			68.1	68.5	68.9	456.08	463.94	1411.85	1454.71	17.45	16.99	167.21	160.3	3.47	3.93
186	857094	629074	Inactive	21			4	4.8	0.5	1358.81	1344.96	1426.41	1352.09	16.95	17.42	162.58	155.04	3.83	4.83
187	857142	628602	Inactive	21			11.8	10.7	12.2	1264.18	1222.63	1413.71	1389.82	16.82	17.74	162.17	157.11	3.81	4.92
188	857218	5389081	Inactive	21			11.7	10.2	13	1277.35	1210.53	1420.89	1389.15	17.07	16	162.53	160.33	5.22	4.27
189	857294	658642	Inactive	21			2.6	5.7	3.2	1332.98	1408.22	1411.85	1454.71	17.45	16.99	167.21	160.3	3.47	3.93
190	857351	658698	Active	30			75.1	76.2	74	352.53	374.99	1422.89	1387.52	17.89	18.43	159.28	150.49	3.62	5.1
191	857374	658720	Inactive	21			-18.9	-18.7	-19.5	1683.33	1656.54	1420.89	1389.15	17.07	16	162.53	160.33	5.22	4.27
192	857392	658737	Active	30			56.6	82.3	28.2	266.4	975.2	1426.41	1352.09	16.95	17.42	162.58	155.04	3.83	4.83
193	857442	658793	Active	30			77.5	77.8	78.1	326.38	332.18	1411.85	1454.71	17.45	16.99	167.21	160.3	3.47	3.93
194	857446	658797	Active	30			75.8	78	73.7	327.61	378.25	1422.89	1387.52	17.89	18.43	159.28	150.49	3.62	5.1
195	857460	658811	Inactive	21			6	4.5	7.2	1357.46	1290.35	1420.89	1389.15	17.07	16	162.53	160.33	5.22	4.27
196	857464	9568645	Inactive	21			3.7	3.5	3.6	1373.9	1337.81	1422.89	1387.52	17.89	18.43	159.28	150.49	3.62	5.1
197	857500	658849	Inactive	21			26.3	27	25.4	1043.82	1040.05	1422.89	1387.52	17.89	18.43	159.28	150.49	3.62	5.1
198	857501	658850	Inactive	21			32.3	30.1	34.1	993.88	921.52	1413.71	1389.82	16.82	17.74	162.17	157.11	3.81	4.92
199	857509	658858	Inactive	21			-24	-23.4	-25	1751.14	1729.68	1422.89	1387.52	17.89	18.43	159.28	150.49	3.62	5.1
200	857510	9568647	Active	30			91.1	91.5	90.3	136.11	146.36	1426.41	1352.09	16.95	17.42	162.58	155.04	3.83	4.83
201	857512	658861	Inactive	21			12.4	14.7	13.3	1207.04	1263.23	1411.85	1454.71	17.45	16.99	167.21	160.3	3.47	3.93
202	857518	5389102	Active	30			84.3	84.2	84.2	239.26	232.94	1420.89	1389.15	17.07	16	162.53	160.33	5.22	4.27
203	857519	9568648	Inactive	21			35.3	28.7	41.9	1019.41	814.09	1422.89	1387.52	17.89	18.43	159.28	150.49	3.62	5.1
204	857543	5389103	Inactive	21			7.4	7.3	7.4	1320.31	1286.61	1422.89	1387.52	17.89	18.43	159.28	150.49	3.62	5.1
205	857588	658939	Inactive	21			-3.4	-4.8	-2.3	1490.02	1418.86	1422.89	1387.52	17.89	18.43	159.28	150.49	3.62	5.1
206	857621	658969	Inactive	21			-9.4	-10.6	-4.2	1559.19	1515.38	1411.85	1454.71	17.45	16.99	167.21	160.3	3.47	3.93
207	857631	658979	Inactive	21			44.5	44.6	44.1	790.42	785.23	1413.71	1389.82	16.82	17.74	162.17	157.11	3.81	4.92
208	857634	658982	Inactive	21			19.9	19.1	20.4	1152.76	1108.37	1420.89	1389.15	17.07	16	162.53	160.33	5.22	4.27
209	857641	658989	Inactive	21			4.9	2.4	7.2	1387.05	1289.76	1420.89	1389.15	17.07	16	162.53	160.33	5.22	4.27
210	857656	723041	Active	30			88.7	89.1	88.4	170.7	176.79	1422.89	1387.52	17.89	18.43	159.28	150.49	3.62	5.1
211	857665	6603455	Active	30			80.3	80.3	80.2	292.99	287.71	1420.89	1389.15	17.07	16	162.53	160.33	5.22	4.27
212	857708	659067	Inactive	21			-8.6	-9.3	-8.3	1551.18	1502.68	1420.89	1389.15	17.07	16	162.53	160.33	5.22	4.27
213	857713	659072	Inactive	21			15	13.3	16.1	1227.74	1168.88	1413.71	1389.82	16.82	17.74	162.17	157.11	3.81	4.92
214	857732	659089	Inactive	21			9.5	9.5	9.4	1289.56	1259.02	1422.89	1387.52	17.89	18.43	159.28	150.49	3.62	5.1
215	857769	659124	Active	30			75.3	84.3	65.2	238.44	481.61	1426.41	1352.09	16.95	17.42	162.58	155.04	3.83	4.83
216	857826	659179	Active	30			72.5	72	73.1	410.77	387.35	1422.89	1387.52	17.89	18.43	159.28	150.49	3.62	5.1
217	857840	659191	Active	30			64.8	66	63.5	495.63	518.41	1422.89	1387.52	17.89	18.43	159.28	150.49	3.62	5.1
218	857865	620319	Active	30			90.4	90.4	90.5	152.64	148.87	1422.89	1387.52	17.89	18.43	159.28	150.49	3.62	5.1
219	857923	659276	Inactive	21			44.1	46.2	41.9	773.88	814.12	1422.89	1387.52	17.89	18.43	159.28	150.49	3.62	5.1
220	858006	659353	Inactive	21			40	39.9	39.9	860.14	841.91	1420.89	1389.15	17.07	16	162.53	160.33	5.22	4.27
221	858020	6603194	Inactive	21			11.6	6.7	15.8	1319.49	1173.17	1413.71	1389.82	16.82	17.74	162.17	157.11	3.81	4.92
222	858124	659479	Inactive	21			-19.8	-19.3	-20.6	1694.26	1669.82	1422.89	1387.52	17.89	18.43	159.28	150.49	3.62	5.1
223	858153	659508	Inactive	21			2.4	2.2	2.3	1392.59	1355.83	1422.89	1387.52	17.89	18.43	159.28	150.49	3.62	5.1
224	858166	6885082	Active	30			97.4	97.8	97.2	48.64	56.93	1422.89	1387.52	17.89	18.43	159.28	150.49	3.62	5.1
225	858183	659535	Inactive	21			19.7	22.5	19.9	1097.54	1168.1	1411.85	1454.71	17.45	16.99	167.21	160.3	3.47	3.93
226	858267	659608	Inactive	21			-8	-6.4	-5.6	1500.47	1535.13	1411.85	1454.71	17.45	16.99	167.21	160.3	3.47	3.93
227	858292	659630	Active	30			89.7	89.7	89.3	161.73	159.83	1426.41	1352.09	16.95	17.42	162.58	155.04	3.83	4.83
228	858305	1907983	Active	30			94.1	97.5	90.4	52.84	146.1	1426.41	1352.09	16.95	17.42	162.58	155.04	3.83	4.83
229	858306	659642	Inactive	21			10.7	10.3	10.9	1277.86	1238.12	1422.89	1387.52	17.89	18.43	159.28	150.49	3.62	5.1
230	858310	659646	Inactive	21			2.4	5.1	3.3	1340.45	1407.27	1411.85	1454.71	17.45	16.99	167.21	160.3	3.47	3.93
231	858370	535812	Inactive	21			37.5	33.2	41.5	950.57	819.9	1413.71	1389.82	16.82	17.74	162.17	157.11	3.81	4.92
232	858437	1922403	Inactive	21			9.9	11	8.6	1268.36	1269.59	1422.89	1387.52	17.89	18.43	159.28	150.49	3.62	5.1
233	858475	659789	Inactive	21			24	24.3	23	1073.75	1073.98	1413.71	1389.82	16.82	17.74	162.17	157.11	3.81	4.92
234	858591	659898	Inactive	21			11.8	13.4	13.5	1224.79	1260.22	1411.85	1454.71	17.45	16.99	167.21	160.3	3.47	3.93
235	858606	659913	Inactive	21			-13.5	-11.8	-10.9	1576	1611.82	1411.85	1454.71	17.45	16.99	167.21	160.3	3.47	3.93
236	858713	660021	Inactive	21			-6.8	-5.8	-3.9	1492.24	1510.15	1411.85	1454.71	17.45	16.99	167.21	160.3	3.47	3.93
237	858868	5389224	Inactive	21			23.4	23.3	22.8	1088.04	1076.78	1413.71	1389.82	16.82	17.74	162.17	157.11	3.81	4.92
238	858870	660176	Active	30			77.3	78.9	75.8	314.17	350.42	1422.89	1387.52	17.89	18.43	159.28	150.49	3.62	5.1
239	859251	660552	Inactive	21			6.7	6.2	4.8	1339.48	1287.81	1426.41	1352.09	16.95	17.42	162.58	155.04	3.83	4.83
240	859266	660565	Active	30			87.2	88.6	85.3	177.56	214.08	1426.41	1352.09	16.95	17.42	162.58	155.04	3.83	4.83
241	859417	346489	Inactive	21			3.7	2.9	4.2	1381.93	1329.73	1422.89	1387.52	17.89	18.43	159.28	150.49	3.62	5.1
242	859422	660714	Inactive	21			10.8	11.9	9.5	1255.46	1257.49	1422.89	1387.52	17.89	18.43	159.28	150.49	3.62	5.1
243	859485	660785	Inactive	21			5.9	2.9	8.6	1379.83	1271.18	1420.89	1389.15	17.07	16	162.53	160.33	5.22	4.27
244	859669	660971	Inactive	21			-2.8	-2.7	-5.7	1464.68	1428.06	1426.41	1352.09	16.95	17.42	162.58	155.04	3.83	4.83
245	859672	660974	Inactive	21			36.8	35.4	38	924.3	867.33	1420.89	1389.15	17.07	16	162.53	160.33	5.22	4.27
246	859685	660991	Inactive	21			2	3.6	4.1	1362.06	1396.39	1411.85	1454.71	17.45	16.99	167.21	160.3	3.47	3.93
247	859768	661071	Inactive	21			8.1	8.8	7.1	1298.91	1290.72	1422.89	1387.52	17.89	18.43	159.28	150.49	3.62	5.1
248	859867	661172	Inactive	21			12.1	10.2	13.7	1277.22	1200.77	1420.89	1389.15	17.07	16	162.53	160.33	5.22	4.27
249	859878	661182	Inactive	21			2.1	1.4	2.5	1402.66	1353.2	1422.89	1387.52	17.89	18.43	159.28	150.49	3.62	5.1
250	859932	661234	Inactive	21			19.5	29.2	13.1	1004.96	1266.3	1411.85	1454.71	17.45	16.99	167.21	160.3	3.47	3.93
251	859979	661288	Inactive	21			-4.6	-5.5	0.1	1488.44	1452.92	1411.85	1454.71	17.45	16.99	167.21	160.3	3.47	3.93
252	860087	661390	Inactive	21			2.7	-0.1	5.4	1422.75	1315.27	1420.89	1389.15	17.07	16	162.53	160.33	5.22	4.27
253	860380	661675	Inactive	21			-8.2	-16.3	3.6	1639.57	1402.53	1411.85	1454.71	17.45	16.99	167.21	160.3	3.47	3.93
254	860462	5389359	Active	30			79.9	80.3	79.3	292.39	302	1413.71	1389.82	16.82	17.74	162.17	157.11	3.81	4.92
255	860764	662039	Inactive	21			2.1	2.7	1.3	1384.39	1369.8	1422.89	1387.52	17.89	18.43	159.28	150.49	3.62	5.1
256	860781	662056	Inactive	21			21.9	23.6	18.1	1094.39	1110.88	1426.41	1352.09	16.95	17.42	162.58	155.04	3.83	4.83
257	860990	662264	Inactive	21			9.4	6.1	10.5	1339.91	1212.1	1426.41	1352.09	16.95	17.42	162.58	155.04	3.83	4.83
258	861018	662288	Inactive	21			7.3	1.3	13.2	1403.96	1206.52	1422.89	1387.52	17.89	18.43	159.28	150.49	3.62	5.1
259	861042	662312	Inactive	21			-8.7	-12.4	-5.2	1595.21	1460.59	1420.89	1389.15	17.07	16	162.53	160.33	5.22	4.27
260	861090	662361	Inactive	21			16.8	16.9	16.6	1185.5	1160.36	1422.89	1387.52	17.89	18.43	159.28	150.49	3.62	5.1
261	861123	662388	Inactive	21			40.3	39.6	39.4	867.79	826.16	1426.41	1352.09	16.95	17.42	162.58	155.04	3.83	4.83
262	861138	662400	Inactive	21			-7.8	-7.7	-10.8	1534.88	1495.83	1426.41	1352.09	16.95	17.42	162.58	155.04	3.83	4.83
263	861309	662561	Inactive	21			-13.7	-12.9	-14.9	1603.71	1591.81	1422.89	1387.52	17.89	18.43	159.28	150.49	3.62	5.1
264	861403	5389566	Active	30			86.1	86.3	85.7	208.81	213.43	1413.71	1389.82	16.82	17.74	162.17	157.11	3.81	4.92
265	861410	662656	Inactive	21			-20.7	-20.3	-21.4	1707.85	1681.18	1422.89	1387.52	17.89	18.43	159.28	150.49	3.62	5.1
266	861465	591407	Inactive	21			6.2	4.4	7.8	1359.46	1282.46	1420.89	1389.15	17.07	16	162.53	160.33	5.22	4.27
267	861625	662864	Inactive	21			18.7	17	18.4	1186.77	1106.79	1426.41	1352.09	16.95	17.42	162.58	155.04	3.83	4.83
268	861879	663108	Inactive	21			-5.9	-6	-8.5	1510.41	1466.15	1426.41	1352.09	16.95	17.42	162.58	155.04	3.83	4.83
269	862162	663387	Inactive	21			11.2	13.2	12.4	1227.12	1276.08	1411.85	1454.71	17.45	16.99	167.21	160.3	3.47	3.93
270	862195	663418	Inactive	21			-7.5	-4.9	-6	1480.75	1540.92	1411.85	1454.71	17.45	16.99	167.21	160.3	3.47	3.93
271	862301	663530	Inactive	21			6.9	6.3	6.8	1325.6	1297.06	1413.71	1389.82	16.82	17.74	162.17	157.11	3.81	4.92
272	862391	663616	Inactive	21			10.8	13.8	11.3	1219.84	1292.51	1411.85	1454.71	17.45	16.99	167.21	160.3	3.47	3.93
273	862423	663648	Inactive	21			12.5	11.2	13.7	1265.95	1200.52	1422.89	1387.52	17.89	18.43	159.28	150.49	3.62	5.1
274	862557	663786	Active	30			85.9	86	85.3	213.84	213.37	1426.41	1352.09	16.95	17.42	162.58	155.04	3.83	4.83
275	862622	663856	Inactive	21			-19.9	-21.4	-21.5	1728.37	1639.11	1426.41	1352.09	16.95	17.42	162.58	155.04	3.83	4.83
276	862685	663917	Inactive	21			49.8	50.4	49	713.29	716.86	1420.89	1389.15	17.07	16	162.53	160.33	5.22	4.27
277	862713	663945	Inactive	21			10	10.5	7.1	1277.89	1257.8	1426.41	1352.09	16.95	17.42	162.58	155.04	3.83	4.83
278	862797	664030	Inactive	21			7.8	6.6	8.8	1328.64	1268.8	1420.89	1389.15	17.07	16	162.53	160.33	5.22	4.27
279	863171	2946788	Inactive	21			35	32.6	37.1	962.93	879.05	1420.89	1389.15	17.07	16	162.53	160.33	5.22	4.27
280	863173	6602770	Inactive	21			-8.8	-7.9	-5.8	1521.68	1538.06	1411.85	1454.71	17.45	16.99	167.21	160.3	3.47	3.93
281	863214	664461	Active	30			68	64.9	70.9	507.13	416.82	1413.71	1389.82	16.82	17.74	162.17	157.11	3.81	4.92
282	863230	664476	Active	30			57.8	77.6	35.7	332.47	875.07	1426.41	1352.09	16.95	17.42	162.58	155.04	3.83	4.83
283	863247	664493	Inactive	21			16.2	20.6	15	1123.92	1238.88	1411.85	1454.71	17.45	16.99	167.21	160.3	3.47	3.93
284	863356	664611	Inactive	21			6.5	6.6	6.3	1330.56	1301.81	1422.89	1387.52	17.89	18.43	159.28	150.49	3.62	5.1
285	863435	664687	Inactive	21			6	4.3	7.1	1353.66	1293	1413.71	1389.82	16.82	17.74	162.17	157.11	3.81	4.92
286	863479	664733	Inactive	21			40.9	40.8	40.6	843.79	832.47	1413.71	1389.82	16.82	17.74	162.17	157.11	3.81	4.92
287	863534	664786	Inactive	21			26.4	26.2	26.4	1053.49	1027.04	1420.89	1389.15	17.07	16	162.53	160.33	5.22	4.27
288	863563	664814	Active	30			74	72.4	74.9	405.47	351.85	1426.41	1352.09	16.95	17.42	162.58	155.04	3.83	4.83
289	863666	664921	Inactive	21			17.6	18.3	16.6	1165.78	1160.18	1422.89	1387.52	17.89	18.43	159.28	150.49	3.62	5.1
290	863777	665033	Inactive	21			0.3	0.3	0.1	1418.94	1386.14	1422.89	1387.52	17.89	18.43	159.28	150.49	3.62	5.1
291	863809	665062	Inactive	21			8.2	2.7	13.7	1385.21	1199.46	1422.89	1387.52	17.89	18.43	159.28	150.49	3.62	5.1
292	863887	2042689	Active	30			86.6	87.9	84.7	187.15	221.16	1426.41	1352.09	16.95	17.42	162.58	155.04	3.83	4.83
293	864047	665298	Active	30			56.9	55.1	58.5	644.43	587.7	1413.71	1389.82	16.82	17.74	162.17	157.11	3.81	4.92
294	864177	665425	Active	30			52.7	52.9	54.3	674.12	674.53	1411.85	1454.71	17.45	16.99	167.21	160.3	3.47	3.93
295	864245	665492	Inactive	21			-1.9	-3.8	-2.7	1479.47	1388.38	1426.41	1352.09	16.95	17.42	162.58	155.04	3.83	4.83
296	864605	665847	Inactive	21			35.6	35.6	37.9	915.38	909.18	1411.85	1454.71	17.45	16.99	167.21	160.3	3.47	3.93
297	864730	665971	Inactive	21			41.3	7.7	75.7	1314.19	351.02	1422.89	1387.52	17.89	18.43	159.28	150.49	3.62	5.1
298	864739	665980	Inactive	21			-20.1	-21.9	-19.2	1719.69	1653.81	1413.71	1389.82	16.82	17.74	162.17	157.11	3.81	4.92
299	864911	5389994	Active	30			84.3	84.7	83.9	230.97	239.06	1413.71	1389.82	16.82	17.74	162.17	157.11	3.81	4.92
300	865080	666332	Inactive	21			3.5	6	4.7	1327.93	1387.43	1411.85	1454.71	17.45	16.99	167.21	160.3	3.47	3.93
301	865133	666383	Active	30			56.7	54.9	60	645.84	592.53	1411.85	1454.71	17.45	16.99	167.21	160.3	3.47	3.93
302	865162	666412	Inactive	21			25.7	-12.8	64.4	1607.11	493.18	1426.41	1352.09	16.95	17.42	162.58	155.04	3.83	4.83
303	865213	666463	Inactive	21			-20.1	-21.3	-19.2	1719.75	1652.48	1420.89	1389.15	17.07	16	162.53	160.33	5.22	4.27
304	865428	666683	Inactive	21			-1.5	-1.4	-1.8	1442.77	1411.5	1422.89	1387.52	17.89	18.43	159.28	150.49	3.62	5.1
305	865457	666711	Active	30			99.3	99.4	99.1	24.72	30	1426.41	1352.09	16.95	17.42	162.58	155.04	3.83	4.83
306	865472	666726	Inactive	21			38.2	37.8	38.3	889.83	862.96	1420.89	1389.15	17.07	16	162.53	160.33	5.22	4.27
307	865530	666789	Active	30			66.8	67	66.6	481.84	475.15	1422.89	1387.52	17.89	18.43	159.28	150.49	3.62	5.1
308	865725	666986	Active	30			92.7	93.3	92.2	111.81	125.63	1422.89	1387.52	17.89	18.43	159.28	150.49	3.62	5.1
309	865944	667201	Inactive	21			8.9	8.4	9.2	1304.49	1261.88	1422.89	1387.52	17.89	18.43	159.28	150.49	3.62	5.1
310	865959	667215	Inactive	21			45.8	46.4	45.1	771.34	770.31	1422.89	1387.52	17.89	18.43	159.28	150.49	3.62	5.1
311	866024	667285	Active	30			64	63.9	65.3	520.18	516.1	1411.85	1454.71	17.45	16.99	167.21	160.3	3.47	3.93
312	866099	667358	Inactive	21			-6.7	-6.5	-2.9	1502.9	1496.65	1411.85	1454.71	17.45	16.99	167.21	160.3	3.47	3.93
313	3711161	2997521	Active	30			95.5	95.5	95.5	79.33	79.07	1413.71	1389.82	16.82	17.74	162.17	157.11	3.81	4.92
314	3711211	2569157	Inactive	21			8.8	8.3	9.1	1306.19	1262.69	1422.89	1387.52	17.89	18.43	159.28	150.49	3.62	5.1
315	3711265	2080542	Inactive	21			21.2	21.3	18.9	1125.49	1099.25	1426.41	1352.09	16.95	17.42	162.58	155.04	3.83	4.83
316	3711421	6603514	Active	30			99.1	99.2	98.9	28.56	30.61	1420.89	1389.15	17.07	16	162.53	160.33	5.22	4.27
317	3711434	2671017	Active	30			78.8	79.3	78.3	308.35	314.43	1420.89	1389.15	17.07	16	162.53	160.33	5.22	4.27
318	3711468	2531232	Inactive	21			45.5	46.3	46.7	766.41	782.98	1411.85	1454.71	17.45	16.99	167.21	160.3	3.47	3.93
319	3711483	1000603	Inactive	21			6	5	6.9	1352.15	1293.67	1422.89	1387.52	17.89	18.43	159.28	150.49	3.62	5.1
320	3711499	2997660	Active	30			92.5	96.4	88.4	68.19	175.24	1420.89	1389.15	17.07	16	162.53	160.33	5.22	4.27
321	3711653	2421435	Inactive	21			25.1	8.5	41.3	1294.69	822.57	1413.71	1389.82	16.82	17.74	162.17	157.11	3.81	4.92
322	3711697	2417716	Active	30			53.2	52.8	53.5	680.81	654.44	1422.89	1387.52	17.89	18.43	159.28	150.49	3.62	5.1
323	3711835	675358	Active	30			97.8	98.4	97.2	39.98	56.65	1422.89	1387.52	17.89	18.43	159.28	150.49	3.62	5.1
324	3711842	6603392	Active	30			89.7	95.5	83.3	79.73	240.51	1426.41	1352.09	16.95	17.42	162.58	155.04	3.83	4.83
325	3711876	6602984	Active	30			67.5	69.4	65.2	444.28	494.64	1413.71	1389.82	16.82	17.74	162.17	157.11	3.81	4.92
326	3711889	2389192	Active	30			82.2	81.8	82.4	271.22	258.7	1413.71	1389.82	16.82	17.74	162.17	157.11	3.81	4.92
327	3711949	788616	Inactive	21			10.5	8.1	12.8	1309.45	1211.67	1422.89	1387.52	17.89	18.43	159.28	150.49	3.62	5.1
328	3711975	677923	Inactive	21			39.9	40.5	39.1	852.63	851.79	1420.89	1389.15	17.07	16	162.53	160.33	5.22	4.27
329	3711981	2591142	Inactive	21			7.3	7.7	6.3	1306.24	1303.98	1413.71	1389.82	16.82	17.74	162.17	157.11	3.81	4.92
330	3712004	2322773	Active	30			88.1	88.1	88	182.81	182	1413.71	1389.82	16.82	17.74	162.17	157.11	3.81	4.92
331	3712052	2059539	Inactive	21			-5.9	-9.7	-2.3	1559.3	1418.64	1422.89	1387.52	17.89	18.43	159.28	150.49	3.62	5.1
332	3712137	2318667	Inactive	21			12.2	10.8	13	1262.42	1211.61	1413.71	1389.82	16.82	17.74	162.17	157.11	3.81	4.92
333	3712176	2086442	Inactive	21			-22.7	-23.7	-21.9	1756.15	1687.68	1422.89	1387.52	17.89	18.43	159.28	150.49	3.62	5.1
334	3712182	735091	Active	30			64.9	54.7	74.7	655.54	355.22	1426.41	1352.09	16.95	17.42	162.58	155.04	3.83	4.83
335	3712232	2673126	Active	30			65.9	66.5	65	484.35	498.62	1413.71	1389.82	16.82	17.74	162.17	157.11	3.81	4.92
336	3712249	2997948	Active	30			97.8	97.8	97.6	48.07	48.35	1420.89	1389.15	17.07	16	162.53	160.33	5.22	4.27
337	3712338	2328849	Inactive	21			-20.1	-21.1	-19.4	1716.65	1655.03	1420.89	1389.15	17.07	16	162.53	160.33	5.22	4.27
338	3712364	2426783	Inactive	21			-4.3	-6.8	-2	1515.81	1417.11	1420.89	1389.15	17.07	16	162.53	160.33	5.22	4.27
339	3712397	2338542	Active	30			67.7	67.7	68.8	467.73	465.89	1411.85	1454.71	17.45	16.99	167.21	160.3	3.47	3.93
340	3712622	2561414	Active	30			76.1	76	76	353.4	345.31	1420.89	1389.15	17.07	16	162.53	160.33	5.22	4.27
341	3712651	2998107	Inactive	21			40.8	41.6	42.2	831.91	848.52	1411.85	1454.71	17.45	16.99	167.21	160.3	3.47	3.93
342	3712687	2669378	Active	30			73.2	72	74.3	407.89	370.16	1413.71	1389.82	16.82	17.74	162.17	157.11	3.81	4.92
343	3712792	2998165	Inactive	21			0.4	2.2	2.4	1381.75	1420.83	1411.85	1454.71	17.45	16.99	167.21	160.3	3.47	3.93
344	3712861	2998194	Active	30			79.5	80.4	77.9	293.42	312.18	1426.41	1352.09	16.95	17.42	162.58	155.04	3.83	4.83
345	3712866	6903918	Inactive	21			23	20.6	24.8	1125.3	1049.76	1413.71	1389.82	16.82	17.74	162.17	157.11	3.81	4.92
346	3712872	478805	Active	30			54.8	54.6	54.9	654.31	635.68	1420.89	1389.15	17.07	16	162.53	160.33	5.22	4.27
347	3712880	2998196	Inactive	21			19.6	18.3	20.8	1164.1	1104.07	1420.89	1389.15	17.07	16	162.53	160.33	5.22	4.27
348	3712921	2998213	Active	30			52	53	52.7	672.66	697.3	1411.85	1454.71	17.45	16.99	167.21	160.3	3.47	3.93
349	3713057	6900072	Inactive	21			-5	-8.7	-1.4	1545.55	1406.46	1422.89	1387.52	17.89	18.43	159.28	150.49	3.62	5.1
350	3713104	2998287	Inactive	21			5	3.1	6.8	1379.69	1293.93	1422.89	1387.52	17.89	18.43	159.28	150.49	3.62	5.1
351	3713389	2121339	Active	30			72.5	72	74.1	408.03	389.82	1411.85	1454.71	17.45	16.99	167.21	160.3	3.47	3.93
352	3713418	859858	Inactive	21			15.7	16.6	18	1180.85	1196.27	1411.85	1454.71	17.45	16.99	167.21	160.3	3.47	3.93
353	3713506	2328568	Inactive	21			2.6	-0.4	3.2	1432.05	1309.29	1426.41	1352.09	16.95	17.42	162.58	155.04	3.83	4.83
354	3713522	2998436	Inactive	21			28.3	22.8	33.4	1095.16	931.77	1413.71	1389.82	16.82	17.74	162.17	157.11	3.81	4.92
355	3713567	739615	Inactive	21			42.2	40.4	44	855.33	785.27	1422.89	1387.52	17.89	18.43	159.28	150.49	3.62	5.1
356	3713657	2361992	Active	30			91.9	91.4	92.2	137.89	122.64	1420.89	1389.15	17.07	16	162.53	160.33	5.22	4.27
357	3713677	1536758	Inactive	21			44.4	70.5	21	428.12	1152.08	1411.85	1454.71	17.45	16.99	167.21	160.3	3.47	3.93
358	3713682	1225609	Inactive	21			4.6	4.5	4.4	1359.24	1327.35	1422.89	1387.52	17.89	18.43	159.28	150.49	3.62	5.1
359	3713705	2998519	Inactive	21			30.3	30.1	30	993.65	978.44	1413.71	1389.82	16.82	17.74	162.17	157.11	3.81	4.92
360	3713740	563918	Active	30			79.2	80.7	77	289.4	324.59	1426.41	1352.09	16.95	17.42	162.58	155.04	3.83	4.83
361	3713780	6903606	Active	30			95	95.1	94.8	86.31	86.84	1420.89	1389.15	17.07	16	162.53	160.33	5.22	4.27
362	3714063	1535341	Inactive	21			10.4	9.2	11.5	1293.96	1229.84	1422.89	1387.52	17.89	18.43	159.28	150.49	3.62	5.1
363	3714103	943152	Inactive	21			30.8	3.5	57.7	1376.53	582.3	1426.41	1352.09	16.95	17.42	162.58	155.04	3.83	4.83
364	3714105	2349367	Active	30			88.6	88.9	88.2	171.53	180.22	1413.71	1389.82	16.82	17.74	162.17	157.11	3.81	4.92
365	3714142	2998681	Inactive	21			-13.6	-14.8	-12.8	1628.37	1564.7	1420.89	1389.15	17.07	16	162.53	160.33	5.22	4.27
366	3714148	2563472	Inactive	21			3.8	4.4	6.7	1350.68	1358.24	1411.85	1454.71	17.45	16.99	167.21	160.3	3.47	3.93
367	3714169	2347892	Active	30			99.2	99.6	98.9	22.73	32.81	1413.71	1389.82	16.82	17.74	162.17	157.11	3.81	4.92
368	3714234	1219971	Inactive	21			10.6	9.5	11.1	1280.78	1237.9	1413.71	1389.82	16.82	17.74	162.17	157.11	3.81	4.92
369	3714284	2998738	Active	30			77.3	77.3	77.2	336.11	328.77	1420.89	1389.15	17.07	16	162.53	160.33	5.22	4.27
370	3714332	2998761	Inactive	21			-3	-2	-4.3	1451.09	1445.87	1422.89	1387.52	17.89	18.43	159.28	150.49	3.62	5.1
371	3714352	2103131	Inactive	21			37.5	36.7	37.9	900.53	869.78	1413.71	1389.82	16.82	17.74	162.17	157.11	3.81	4.92
372	3714393	2323562	Inactive	21			8.9	11.6	9.7	1250.54	1315.94	1411.85	1454.71	17.45	16.99	167.21	160.3	3.47	3.93
373	3714425	2998797	Inactive	21			35.3	-24	95.7	1757.52	75.22	1420.89	1389.15	17.07	16	162.53	160.33	5.22	4.27
374	3714522	701261	Inactive	21			48.7	45.5	51.5	777.93	683.7	1413.71	1389.82	16.82	17.74	162.17	157.11	3.81	4.92
375	3714548	2408586	Active	30			63	63.3	64.1	528.84	533.79	1411.85	1454.71	17.45	16.99	167.21	160.3	3.47	3.93
376	3714657	2998897	Active	30			85	85.3	84.2	224.68	228.03	1426.41	1352.09	16.95	17.42	162.58	155.04	3.83	4.83
377	3714662	827641	Active	30			76.1	76.5	75	348.33	350.47	1426.41	1352.09	16.95	17.42	162.58	155.04	3.83	4.83
378	3714663	2307957	Inactive	21			-8.1	-8.5	-3.8	1530.9	1509.34	1411.85	1454.71	17.45	16.99	167.21	160.3	3.47	3.93
379	3714712	930735	Inactive	21			1.6	1.7	1.2	1398.95	1371.25	1422.89	1387.52	17.89	18.43	159.28	150.49	3.62	5.1
380	3714857	5742517	Active	30			90.3	90.3	90.2	152.67	152.65	1413.71	1389.82	16.82	17.74	162.17	157.11	3.81	4.92
381	3714938	2432116	Active	30			87.8	87.1	88.3	197.51	176.67	1420.89	1389.15	17.07	16	162.53	160.33	5.22	4.27
382	3715060	12856	Inactive	21			46.7	42.5	50.8	825.54	691.65	1422.89	1387.52	17.89	18.43	159.28	150.49	3.62	5.1
383	3715088	2113123	Active	30			69.5	68.9	69.8	450.6	432.49	1413.71	1389.82	16.82	17.74	162.17	157.11	3.81	4.92
384	3715101	2539668	Inactive	21			2	3.4	0.3	1372.59	1384.64	1420.89	1389.15	17.07	16	162.53	160.33	5.22	4.27
385	3715111	2357867	Active	30			62.1	62.6	61.3	541.72	547.41	1420.89	1389.15	17.07	16	162.53	160.33	5.22	4.27
386	3715135	1039883	Active	30			96	96.8	95	61.78	84.15	1426.41	1352.09	16.95	17.42	162.58	155.04	3.83	4.83
387	3715202	2999116	Inactive	21			-22.1	-20.8	-26.8	1719.15	1709.7	1426.41	1352.09	16.95	17.42	162.58	155.04	3.83	4.83
388	3715258	1228645	Inactive	21			6.9	7.8	5.7	1310.78	1310.43	1420.89	1389.15	17.07	16	162.53	160.33	5.22	4.27
389	3715273	2439735	Inactive	21			14.2	12.1	15.6	1244.98	1175.55	1413.71	1389.82	16.82	17.74	162.17	157.11	3.81	4.92
390	3715336	2384712	Active	30			65.8	62.9	68.6	535.07	449.07	1413.71	1389.82	16.82	17.74	162.17	157.11	3.81	4.92
391	3715357	1576577	Inactive	21			-4.9	-4.4	-5.8	1484.26	1466.99	1422.89	1387.52	17.89	18.43	159.28	150.49	3.62	5.1
392	3715389	2091642	Inactive	21			-5.6	-9.7	-1.6	1558.74	1410.05	1422.89	1387.52	17.89	18.43	159.28	150.49	3.62	5.1
393	3715436	2999206	Inactive	21			7.7	8.4	6.7	1305.56	1295.52	1422.89	1387.52	17.89	18.43	159.28	150.49	3.62	5.1
394	3715498	2084400	Inactive	21			8.1	7.6	8.3	1315.74	1273.34	1422.89	1387.52	17.89	18.43	159.28	150.49	3.62	5.1
395	3715536	2669322	Active	30			61.5	71	53.7	421.42	682.53	1411.85	1454.71	17.45	16.99	167.21	160.3	3.47	3.93
396	3715671	2999311	Active	30			96	96.1	95.8	71.72	75.21	1413.71	1389.82	16.82	17.74	162.17	157.11	3.81	4.92
397	3715706	1235115	Inactive	21			-23.9	-24.2	-24.4	1751.78	1725.1	1413.71	1389.82	16.82	17.74	162.17	157.11	3.81	4.92
398	3715708	96854	Active	30			84.8	85.7	83.6	218.89	236.94	1426.41	1352.09	16.95	17.42	162.58	155.04	3.83	4.83
399	3715710	2346958	Active	30			51.7	50.5	52.7	711.9	665.64	1420.89	1389.15	17.07	16	162.53	160.33	5.22	4.27
400	3715745	2331437	Inactive	21			8.7	7.5	9.1	1308.66	1264.49	1413.71	1389.82	16.82	17.74	162.17	157.11	3.81	4.92
401	3715777	570654	Active	30			78.1	78.2	77.5	324.54	318.13	1426.41	1352.09	16.95	17.42	162.58	155.04	3.83	4.83
402	3716071	2129439	Inactive	21			8.4	8.2	8.5	1306.14	1272.93	1420.89	1389.15	17.07	16	162.53	160.33	5.22	4.27
403	3716091	761227	Inactive	21			-3.7	-7.9	0.3	1533.6	1383.75	1422.89	1387.52	17.89	18.43	159.28	150.49	3.62	5.1
404	3716095	2434897	Active	30			96.6	96.6	96.4	64.16	65.29	1420.89	1389.15	17.07	16	162.53	160.33	5.22	4.27
405	3716130	2324877	Active	30			59.8	32.9	87.3	960.57	192.43	1422.89	1387.52	17.89	18.43	159.28	150.49	3.62	5.1
406	3716180	2118395	Active	30			63.8	63.5	65.4	525.85	514.35	1411.85	1454.71	17.45	16.99	167.21	160.3	3.47	3.93
407	3716194	2568311	Active	30			56.1	51.5	62.2	694.35	561.04	1411.85	1454.71	17.45	16.99	167.21	160.3	3.47	3.93
408	3716244	2999532	Inactive	21			2.4	3.9	4.4	1357	1390.76	1411.85	1454.71	17.45	16.99	167.21	160.3	3.47	3.93
409	3716273	2999537	Inactive	21			31.3	38.1	22.2	889.04	1056.23	1426.41	1352.09	16.95	17.42	162.58	155.04	3.83	4.83
410	3716363	2400664	Inactive	21			15.7	17.9	16.8	1162.77	1213.71	1411.85	1454.71	17.45	16.99	167.21	160.3	3.47	3.93
411	3716374	2112794	Active	30			81.2	80.6	81.9	289.78	266.25	1422.89	1387.52	17.89	18.43	159.28	150.49	3.62	5.1
412	3716415	2127619	Inactive	21			-1.9	-4.2	0.1	1479.92	1387.94	1420.89	1389.15	17.07	16	162.53	160.33	5.22	4.27
413	3716479	960704	Active	30			87.1	86.8	87.2	203.45	188.63	1426.41	1352.09	16.95	17.42	162.58	155.04	3.83	4.83
414	3716568	2408766	Active	30			64.3	66	62.3	491.48	534.49	1413.71	1389.82	16.82	17.74	162.17	157.11	3.81	4.92
415	3716622	2426182	Inactive	21			34.5	31.8	37.1	975.09	879.82	1420.89	1389.15	17.07	16	162.53	160.33	5.22	4.27
416	3716674	2999713	Inactive	21			2.7	4.8	4.3	1344.42	1392.98	1411.85	1454.71	17.45	16.99	167.21	160.3	3.47	3.93
417	3716696	969075	Inactive	21			5.2	4.3	5.8	1362.55	1307.55	1422.89	1387.52	17.89	18.43	159.28	150.49	3.62	5.1
418	3716717	2999727	Inactive	21			49.7	53.1	46.1	676.04	756.28	1420.89	1389.15	17.07	16	162.53	160.33	5.22	4.27
419	3716771	9568140	Active	30			94.3	94	94.4	101.72	92.27	1426.41	1352.09	16.95	17.42	162.58	155.04	3.83	4.83
420	3716902	1547963	Inactive	21			-2.4	-6	1.2	1507.56	1371.57	1422.89	1387.52	17.89	18.43	159.28	150.49	3.62	5.1
421	3717016	725661	Inactive	21			7.9	8.6	7	1301.39	1291.52	1422.89	1387.52	17.89	18.43	159.28	150.49	3.62	5.1
422	3717023	2329100	Inactive	21			3.6	7.1	3.7	1312.2	1401	1411.85	1454.71	17.45	16.99	167.21	160.3	3.47	3.93
423	3717047	1548113	Inactive	21			28.9	26.8	30.8	1044.22	965.72	1420.89	1389.15	17.07	16	162.53	160.33	5.22	4.27
424	3717070	1540545	Active	30			77.6	77.2	77.4	337.72	319.68	1426.41	1352.09	16.95	17.42	162.58	155.04	3.83	4.83
425	3717095	2999870	Active	30			70.2	74.2	67.4	376.83	485.06	1411.85	1454.71	17.45	16.99	167.21	160.3	3.47	3.93
426	3717109	2594234	Active	30			76	76.7	76.1	341.76	359.94	1411.85	1454.71	17.45	16.99	167.21	160.3	3.47	3.93
427	3717110	728282	Inactive	21			24.7	23.9	23.6	1089.52	1036.84	1426.41	1352.09	16.95	17.42	162.58	155.04	3.83	4.83
428	3717186	5742561	Active	30			97.3	97.6	97	51.02	58.89	1422.89	1387.52	17.89	18.43	159.28	150.49	3.62	5.1
429	3717238	2546578	Inactive	21			42.4	44.2	42.9	795.42	838.61	1411.85	1454.71	17.45	16.99	167.21	160.3	3.47	3.93
430	3717252	2357907	Inactive	21			9.1	8.5	9.3	1301.23	1260.99	1420.89	1389.15	17.07	16	162.53	160.33	5.22	4.27
431	3717289	2999937	Active	30			92.9	93.3	92.6	110.85	119.88	1413.71	1389.82	16.82	17.74	162.17	157.11	3.81	4.92
432	3717290	2115030	Active	30			96.7	97.2	96	56.76	70.22	1426.41	1352.09	16.95	17.42	162.58	155.04	3.83	4.83
433	3717422	2999990	Inactive	21			28.2	27.1	28.9	1035.06	993.63	1413.71	1389.82	16.82	17.74	162.17	157.11	3.81	4.92
434	3717450	2540894	Active	30			93.8	94	93.4	100.62	105.94	1420.89	1389.15	17.07	16	162.53	160.33	5.22	4.27
435	3717520	3000039	Active	30			76.7	76.2	76.5	351.8	331.59	1426.41	1352.09	16.95	17.42	162.58	155.04	3.83	4.83
436	3717613	2402760	Inactive	21			42.3	42.5	41.6	820.29	818.4	1413.71	1389.82	16.82	17.74	162.17	157.11	3.81	4.92
437	3717843	2627555	Inactive	21			10.1	8.7	10.8	1291.98	1242.3	1413.71	1389.82	16.82	17.74	162.17	157.11	3.81	4.92
438	3717902	94777	Active	30			55.4	55.8	54.7	637.82	637.48	1420.89	1389.15	17.07	16	162.53	160.33	5.22	4.27
439	4240658	744236	Active	30			95.6	96.1	95.2	72.25	84.01	1422.89	1387.52	17.89	18.43	159.28	150.49	3.62	5.1
440	4240679	3235761	Inactive	21			-8.3	-9.6	-7.8	1548.47	1497.19	1413.71	1389.82	16.82	17.74	162.17	157.11	3.81	4.92
441	4240686	3235768	Active	30			56.9	56.6	57.1	626	605.54	1420.89	1389.15	17.07	16	162.53	160.33	5.22	4.27
442	4240727	3235799	Inactive	21			-16.8	-15	-14.2	1621.4	1658.88	1411.85	1454.71	17.45	16.99	167.21	160.3	3.47	3.93
443	4240885	585642	Active	30			65.9	66.3	64.5	491.48	491.1	1426.41	1352.09	16.95	17.42	162.58	155.04	3.83	4.83
444	4240930	3235969	Inactive	21			7.7	7.8	7.5	1312.04	1286.82	1420.89	1389.15	17.07	16	162.53	160.33	5.22	4.27
445	4240952	3235989	Active	30			62.8	62.1	64.9	546.45	520.92	1411.85	1454.71	17.45	16.99	167.21	160.3	3.47	3.93
446	4240996	3236025	Active	30			86.7	92.2	80.5	127.37	277.65	1426.41	1352.09	16.95	17.42	162.58	155.04	3.83	4.83
447	4241027	3236052	Inactive	21			41.9	39.8	46.1	857.17	792.4	1411.85	1454.71	17.45	16.99	167.21	160.3	3.47	3.93
448	4241056	3236077	Active	30			61	61	62.4	561.66	556.91	1411.85	1454.71	17.45	16.99	167.21	160.3	3.47	3.93
449	4241430	756954	Active	30			96.4	96.9	96	61.4	72.75	1422.89	1387.52	17.89	18.43	159.28	150.49	3.62	5.1
450	4241520	3236482	Inactive	21			1.3	0.9	1.4	1408.38	1369.99	1420.89	1389.15	17.07	16	162.53	160.33	5.22	4.27
451	4241531	3236491	Active	30			51.1	49.9	51.9	716.02	677.83	1413.71	1389.82	16.82	17.74	162.17	157.11	3.81	4.92
452	4241533	2741379	Active	30			77.7	69.1	86.3	450.21	204.7	1420.89	1389.15	17.07	16	162.53	160.33	5.22	4.27
453	4241599	3236554	Active	30			76.4	77.9	74.7	327	363.87	1420.89	1389.15	17.07	16	162.53	160.33	5.22	4.27
454	4241753	3236688	Inactive	21			13.9	16	15	1188.32	1239.09	1411.85	1454.71	17.45	16.99	167.21	160.3	3.47	3.93
455	4241757	3236692	Inactive	21			7.2	9.9	7.9	1273.37	1341.27	1411.85	1454.71	17.45	16.99	167.21	160.3	3.47	3.93
456	4241825	3236748	Inactive	21			-12.9	-16.2	-9.8	1650.09	1521.87	1422.89	1387.52	17.89	18.43	159.28	150.49	3.62	5.1
457	4241881	3236796	Inactive	21			27.8	26.8	28.3	1039.02	1001.55	1413.71	1389.82	16.82	17.74	162.17	157.11	3.81	4.92
458	4242051	678599	Inactive	21			2.8	6.2	3.1	1325.91	1410.41	1411.85	1454.71	17.45	16.99	167.21	160.3	3.47	3.93
459	4242061	3236963	Inactive	21			14.5	13.6	14.8	1224.19	1187.34	1413.71	1389.82	16.82	17.74	162.17	157.11	3.81	4.92
460	4242249	3237130	Active	30			99.2	99.4	99	25.83	29.9	1420.89	1389.15	17.07	16	162.53	160.33	5.22	4.27
461	4242273	144053	Inactive	21			-3.4	-4.5	-2.5	1484.15	1423.26	1420.89	1389.15	17.07	16	162.53	160.33	5.22	4.27
462	4242461	3237318	Active	30			75.4	75.4	75.3	360.64	357.18	1413.71	1389.82	16.82	17.74	162.17	157.11	3.81	4.92
463	4242470	3237325	Inactive	21			10.9	10.9	10.8	1269.56	1240.23	1422.89	1387.52	17.89	18.43	159.28	150.49	3.62	5.1
464	4242511	3237357	Inactive	21			-19.3	-21	-17.9	1716.33	1634.26	1420.89	1389.15	17.07	16	162.53	160.33	5.22	4.27
465	4242513	3237359	Inactive	21			6.7	10.1	6.9	1271.04	1356.05	1411.85	1454.71	17.45	16.99	167.21	160.3	3.47	3.93
466	4242649	5771326	Active	30			98.7	98.9	98.5	32.81	36.71	1420.89	1389.15	17.07	16	162.53	160.33	5.22	4.27
467	4242677	3237501	Active	30			51	51.7	52.2	690.6	704.69	1411.85	1454.71	17.45	16.99	167.21	160.3	3.47	3.93
468	4242741	3237558	Active	30			53.6	78.7	27.8	316.02	1007.26	1420.89	1389.15	17.07	16	162.53	160.33	5.22	4.27
469	4242748	3237564	Active	30			67.8	66.8	68.7	482.83	445.75	1420.89	1389.15	17.07	16	162.53	160.33	5.22	4.27
470	4242759	3237573	Inactive	21			11.4	9.8	12.7	1283.91	1214.33	1420.89	1389.15	17.07	16	162.53	160.33	5.22	4.27
471	4242780	3237591	Active	30			91.9	91.9	91.8	130.43	128.03	1420.89	1389.15	17.07	16	162.53	160.33	5.22	4.27
472	4242968	849399	Inactive	21			35	33.3	36.5	953.42	888.16	1420.89	1389.15	17.07	16	162.53	160.33	5.22	4.27
473	4243018	3237799	Active	30			84.2	83.2	85.1	252.21	220.26	1420.89	1389.15	17.07	16	162.53	160.33	5.22	4.27
474	4243251	1516852	Inactive	21			11.2	9.8	12.3	1284.58	1218.44	1422.89	1387.52	17.89	18.43	159.28	150.49	3.62	5.1
475	4243486	3238201	Active	30			70.4	70.8	69.9	425	431.28	1413.71	1389.82	16.82	17.74	162.17	157.11	3.81	4.92
476	4243601	9555274	Active	30			60.3	62.4	56.9	546.78	592.03	1426.41	1352.09	16.95	17.42	162.58	155.04	3.83	4.83
477	4243645	1765449	Active	30			94.5	95.1	93.8	86.65	100.49	1426.41	1352.09	16.95	17.42	162.58	155.04	3.83	4.83
478	4243790	704624	Inactive	21			16.7	24.6	6.1	1080.18	1270.47	1426.41	1352.09	16.95	17.42	162.58	155.04	3.83	4.83
479	4243798	1267782	Inactive	21			-12	-8.8	-11	1535.21	1612.32	1411.85	1454.71	17.45	16.99	167.21	160.3	3.47	3.93
480	4243808	3238488	Inactive	21			-1.3	1.1	0.2	1396.98	1451.8	1411.85	1454.71	17.45	16.99	167.21	160.3	3.47	3.93
481	4243958	3238625	Inactive	21			11.5	0.6	20.6	1417.68	1077.17	1426.41	1352.09	16.95	17.42	162.58	155.04	3.83	4.83
482	4243980	3238641	Active	30			99.9	100	99.7	16.33	21.42	1413.71	1389.82	16.82	17.74	162.17	157.11	3.81	4.92
483	4244078	3238728	Inactive	21			37.6	37.8	37.2	890.07	878.29	1420.89	1389.15	17.07	16	162.53	160.33	5.22	4.27
484	4244098	746485	Active	30			78.1	78.7	77.5	317.29	326.12	1422.89	1387.52	17.89	18.43	159.28	150.49	3.62	5.1
485	4244215	717668	Inactive	21			28.8	37.4	23.1	891.01	1122.01	1411.85	1454.71	17.45	16.99	167.21	160.3	3.47	3.93
486	4244450	3239044	Inactive	21			10.9	10	11.1	1274.21	1237.84	1413.71	1389.82	16.82	17.74	162.17	157.11	3.81	4.92
487	4244481	3239070	Inactive	21			18.2	-3.1	39.8	1463.93	843.28	1420.89	1389.15	17.07	16	162.53	160.33	5.22	4.27
488	4244520	3239104	Inactive	21			4.1	5.7	6	1332.47	1367.86	1411.85	1454.71	17.45	16.99	167.21	160.3	3.47	3.93
489	4244576	3239153	Inactive	21			49.7	50.3	50.9	710.79	722.2	1411.85	1454.71	17.45	16.99	167.21	160.3	3.47	3.93
490	4244630	3239204	Active	30			51.3	51.6	50.9	696.95	690.89	1420.89	1389.15	17.07	16	162.53	160.33	5.22	4.27
491	4244655	3239225	Active	30			57.1	57.3	58.4	613.41	614.44	1411.85	1454.71	17.45	16.99	167.21	160.3	3.47	3.93
492	4244662	3239232	Inactive	21			2.8	1.3	7.8	1394.14	1342.43	1411.85	1454.71	17.45	16.99	167.21	160.3	3.47	3.93
493	4244782	3239334	Active	30			73.4	73.8	72.9	385.45	387.59	1420.89	1389.15	17.07	16	162.53	160.33	5.22	4.27
494	4244838	3239385	Inactive	21			-1.3	0.8	0.3	1400.38	1449.83	1411.85	1454.71	17.45	16.99	167.21	160.3	3.47	3.93
495	4244888	3239429	Inactive	21			7.3	5.1	12.8	1340.78	1270.26	1411.85	1454.71	17.45	16.99	167.21	160.3	3.47	3.93
496	4244895	3239435	Active	30			60.2	60.9	61	562.17	577.96	1411.85	1454.71	17.45	16.99	167.21	160.3	3.47	3.93
497	4245033	22299137	Active	30			81.4	85.9	76.1	215.21	335.88	1426.41	1352.09	16.95	17.42	162.58	155.04	3.83	4.83
498	4245397	677487	Inactive	21			-25	-25	-25.3	1774.62	1733.63	1422.89	1387.52	17.89	18.43	159.28	150.49	3.62	5.1
499	4245551	3240009	Inactive	21			49.2	47.5	50.7	753.8	692.43	1420.89	1389.15	17.07	16	162.53	160.33	5.22	4.27
500	4245576	3240032	Inactive	21			5.1	6.6	7	1319.13	1353.94	1411.85	1454.71	17.45	16.99	167.21	160.3	3.47	3.93
501	4245623	3240071	Active	30			94.4	94.5	94.2	94.4	94.97	1420.89	1389.15	17.07	16	162.53	160.33	5.22	4.27
502	4245689	3240131	Active	30			70.2	70	71.5	435.46	426.38	1411.85	1454.71	17.45	16.99	167.21	160.3	3.47	3.93
503	4245769	3240203	Inactive	21			13.6	19.3	11.3	1143.4	1291.58	1411.85	1454.71	17.45	16.99	167.21	160.3	3.47	3.93
504	4245790	3240217	Active	30			96.4	96.4	96.3	68.12	66.94	1426.41	1352.09	16.95	17.42	162.58	155.04	3.83	4.83
505	4245794	3240221	Inactive	21			39.6	42.2	39.4	823.5	888.71	1411.85	1454.71	17.45	16.99	167.21	160.3	3.47	3.93
506	4245937	3240346	Inactive	21			49.6	48.9	50	730.82	703.61	1413.71	1389.82	16.82	17.74	162.17	157.11	3.81	4.92
507	4245955	1886595	Inactive	21			14.2	16.3	15.3	1184.38	1235.19	1411.85	1454.71	17.45	16.99	167.21	160.3	3.47	3.93
508	4246019	9568682	Inactive	21			13.8	13	14	1232.48	1197.43	1413.71	1389.82	16.82	17.74	162.17	157.11	3.81	4.92
509	4246243	3240621	Inactive	21			19.9	19.9	19.2	1135.7	1125.9	1413.71	1389.82	16.82	17.74	162.17	157.11	3.81	4.92
510	4246251	3240629	Inactive	21			-6.8	-9.9	-3.8	1559.9	1441.9	1420.89	1389.15	17.07	16	162.53	160.33	5.22	4.27
511	4246300	3240669	Active	30			71.6	71.7	71.4	414.77	408.86	1420.89	1389.15	17.07	16	162.53	160.33	5.22	4.27
512	4246332	3240693	Inactive	21			-8	-12.1	-4	1593.53	1442.3	1422.89	1387.52	17.89	18.43	159.28	150.49	3.62	5.1
513	4246374	3240728	Active	30			79.4	82	76.5	267.92	339.6	1413.71	1389.82	16.82	17.74	162.17	157.11	3.81	4.92
514	4246518	3240856	Inactive	21			-1	2.8	-0.9	1372.72	1467.97	1411.85	1454.71	17.45	16.99	167.21	160.3	3.47	3.93
515	4246537	3240870	Inactive	21			-2.8	-0.3	-1.4	1415.95	1474.74	1411.85	1454.71	17.45	16.99	167.21	160.3	3.47	3.93
516	4246650	3240968	Active	30			97	97.4	96.7	53.73	64.08	1422.89	1387.52	17.89	18.43	159.28	150.49	3.62	5.1
517	4246689	763448	Active	30			86.9	87	86.6	200.63	196.74	1426.41	1352.09	16.95	17.42	162.58	155.04	3.83	4.83
518	4246707	3241015	Active	30			75.7	78.9	71.7	314.21	394.67	1426.41	1352.09	16.95	17.42	162.58	155.04	3.83	4.83
519	4246724	2890586	Inactive	21			11.1	10.5	11.5	1275.24	1230.1	1422.89	1387.52	17.89	18.43	159.28	150.49	3.62	5.1
520	4246845	3241134	Active	30			74.8	75.7	73.7	357.86	377.53	1420.89	1389.15	17.07	16	162.53	160.33	5.22	4.27
521	4246988	3241259	Inactive	21			41.5	41.6	41.1	836.39	825.08	1420.89	1389.15	17.07	16	162.53	160.33	5.22	4.27
522	4247144	3241382	Inactive	21			10.7	9.4	11.7	1289.22	1228.49	1420.89	1389.15	17.07	16	162.53	160.33	5.22	4.27
523	4247480	3241690	Inactive	21			12.1	13	11	1238.56	1238.22	1420.89	1389.15	17.07	16	162.53	160.33	5.22	4.27
524	4247497	3241704	Active	30			88.5	93.7	83.3	105.81	247.56	1422.89	1387.52	17.89	18.43	159.28	150.49	3.62	5.1
525	4247506	747239	Inactive	21			27.4	30	27.6	992.94	1058.5	1411.85	1454.71	17.45	16.99	167.21	160.3	3.47	3.93
526	4247798	3075179	Active	30			55	60.8	48.8	564.36	720.25	1413.71	1389.82	16.82	17.74	162.17	157.11	3.81	4.92
527	4247858	3242011	Inactive	21			3.9	-8	15.9	1535.3	1169.69	1422.89	1387.52	17.89	18.43	159.28	150.49	3.62	5.1
528	4247907	3242057	Inactive	21			11.7	8.9	14.4	1296.41	1191.45	1420.89	1389.15	17.07	16	162.53	160.33	5.22	4.27
529	4248062	3242186	Inactive	21			7.4	2.8	11.9	1381.42	1226.2	1420.89	1389.15	17.07	16	162.53	160.33	5.22	4.27
530	4248113	3242230	Active	30			79	79.4	78.4	305.1	314.06	1413.71	1389.82	16.82	17.74	162.17	157.11	3.81	4.92
531	4248217	265714	Inactive	21			-3.4	-0.7	-2.2	1421.48	1486.09	1411.85	1454.71	17.45	16.99	167.21	160.3	3.47	3.93
532	4248376	668389	Inactive	21			38.8	38.9	38.1	869.77	866.9	1413.71	1389.82	16.82	17.74	162.17	157.11	3.81	4.92
533	4248518	3242585	Inactive	21			2.5	3.7	1.2	1371.33	1371.77	1422.89	1387.52	17.89	18.43	159.28	150.49	3.62	5.1
534	4248636	2189636	Inactive	21			16.5	15.4	17.4	1204.24	1149.66	1420.89	1389.15	17.07	16	162.53	160.33	5.22	4.27
535	4248661	70766	Inactive	21			-25.5	-25.2	-26.2	1777.47	1745.83	1422.89	1387.52	17.89	18.43	159.28	150.49	3.62	5.1
536	4248662	3242714	Active	30			58.6	58.6	60	594.26	591.58	1411.85	1454.71	17.45	16.99	167.21	160.3	3.47	3.93
537	4248802	3242832	Inactive	21			17.8	18.7	20	1150.87	1166.98	1411.85	1454.71	17.45	16.99	167.21	160.3	3.47	3.93
538	4248821	3242847	Active	30			89	85.3	92.6	222.84	117.93	1420.89	1389.15	17.07	16	162.53	160.33	5.22	4.27
539	4248901	3242920	Inactive	21			26.3	26.6	28.7	1041.09	1042.12	1411.85	1454.71	17.45	16.99	167.21	160.3	3.47	3.93
540	4248944	5771437	Inactive	21			7.8	6.7	12.2	1319.04	1278.75	1411.85	1454.71	17.45	16.99	167.21	160.3	3.47	3.93
541	4249140	5771440	Inactive	21			10.9	9.4	12.2	1290.88	1219.9	1422.89	1387.52	17.89	18.43	159.28	150.49	3.62	5.1
542	4249175	707391	Inactive	21			35.9	34.3	35.8	943.54	873.74	1426.41	1352.09	16.95	17.42	162.58	155.04	3.83	4.83
543	4249431	3243386	Inactive	21			8.1	13.3	0.3	1239.46	1348.39	1426.41	1352.09	16.95	17.42	162.58	155.04	3.83	4.83
544	4249475	596162	Active	30			98.6	98.8	98.4	33.74	38.74	1426.41	1352.09	16.95	17.42	162.58	155.04	3.83	4.83
545	4249736	2142222	Active	30			92.3	92.8	91.8	118.53	130.86	1422.89	1387.52	17.89	18.43	159.28	150.49	3.62	5.1
546	4249772	2166675	Inactive	21			2.5	1.6	3.3	1400.04	1343.01	1422.89	1387.52	17.89	18.43	159.28	150.49	3.62	5.1
547	4249835	804700	Inactive	21			22.1	19.9	24	1141.3	1058.94	1420.89	1389.15	17.07	16	162.53	160.33	5.22	4.27
548	4249844	3243735	Active	30			96.8	97.3	96.3	55.18	68.01	1413.71	1389.82	16.82	17.74	162.17	157.11	3.81	4.92
549	4249918	3243797	Active	30			88.2	87.7	88.6	189.67	172.83	1420.89	1389.15	17.07	16	162.53	160.33	5.22	4.27
550	4250009	3243880	Inactive	21			25.9	17.7	34.1	1174.47	920.69	1422.89	1387.52	17.89	18.43	159.28	150.49	3.62	5.1
551	4250056	3243923	Inactive	21			16	13.9	17.8	1225.76	1144.34	1420.89	1389.15	17.07	16	162.53	160.33	5.22	4.27
552	4250128	3243985	Active	30			87.4	87.6	87.1	189.66	194.09	1413.71	1389.82	16.82	17.74	162.17	157.11	3.81	4.92
553	4250330	3244159	Inactive	21			28.5	30.2	29.6	991.41	1029.47	1411.85	1454.71	17.45	16.99	167.21	160.3	3.47	3.93
554	4250396	3244215	Active	30			98.2	98.5	97.8	37.37	48.02	1413.71	1389.82	16.82	17.74	162.17	157.11	3.81	4.92
555	4250413	5771469	Inactive	21			10.6	15.6	9	1194.02	1324.87	1411.85	1454.71	17.45	16.99	167.21	160.3	3.47	3.93
556	4250450	2739034	Inactive	21			18.2	15.5	20.6	1203.25	1106	1420.89	1389.15	17.07	16	162.53	160.33	5.22	4.27
557	4250484	3244287	Active	30			63	63	64.3	533.42	530.59	1411.85	1454.71	17.45	16.99	167.21	160.3	3.47	3.93
558	4250522	3244320	Inactive	21			36	37.4	37	890.48	922.4	1411.85	1454.71	17.45	16.99	167.21	160.3	3.47	3.93
559	4250773	3244537	Active	30			59.3	59.4	59.1	587.71	578.3	1420.89	1389.15	17.07	16	162.53	160.33	5.22	4.27
560	4250971	3244715	Inactive	21			12.3	13.3	11.1	1234.79	1236.3	1420.89	1389.15	17.07	16	162.53	160.33	5.22	4.27
561	4251149	3244871	Inactive	21			9.1	7	10.4	1315.3	1246.51	1413.71	1389.82	16.82	17.74	162.17	157.11	3.81	4.92
562	4251377	3245074	Inactive	21			1.5	3.6	-1	1372.01	1400.83	1422.89	1387.52	17.89	18.43	159.28	150.49	3.62	5.1
563	4251382	3245079	Inactive	21			-3.8	-8.4	0	1530.79	1389.87	1413.71	1389.82	16.82	17.74	162.17	157.11	3.81	4.92
564	4251631	3245291	Active	30			58	58.2	59.4	600.83	600.07	1411.85	1454.71	17.45	16.99	167.21	160.3	3.47	3.93
565	4251802	3245444	Inactive	21			9.6	8.9	9.6	1289.5	1258.39	1413.71	1389.82	16.82	17.74	162.17	157.11	3.81	4.92
566	4251964	2583534	Active	30			77.9	83.9	71.6	242.73	406.55	1420.89	1389.15	17.07	16	162.53	160.33	5.22	4.27
567	4251993	3245604	Active	30			85.3	85.6	84.8	219.7	224.63	1420.89	1389.15	17.07	16	162.53	160.33	5.22	4.27
568	4252014	2061103	Inactive	21			4.2	2.3	5.9	1388.76	1308.53	1420.89	1389.15	17.07	16	162.53	160.33	5.22	4.27
569	4252059	3245662	Inactive	21			-24.1	-19	-24.5	1677.3	1807.16	1411.85	1454.71	17.45	16.99	167.21	160.3	3.47	3.93
570	4252219	3245800	Active	30			66.2	67.4	65.1	475.94	496.69	1422.89	1387.52	17.89	18.43	159.28	150.49	3.62	5.1
571	4254477	621402	Inactive	21			10	7.5	12.2	1315.02	1221.23	1420.89	1389.15	17.07	16	162.53	160.33	5.22	4.27
572	4254500	972317	Inactive	21			-4.9	-5.9	-4.2	1505.45	1444.36	1422.89	1387.52	17.89	18.43	159.28	150.49	3.62	5.1
573	4254515	972733	Inactive	21			26.7	44.2	8.6	801.85	1269.19	1422.89	1387.52	17.89	18.43	159.28	150.49	3.62	5.1
574	4254560	2976511	Active	30			74.1	74.4	73.5	374.26	381.12	1413.71	1389.82	16.82	17.74	162.17	157.11	3.81	4.92
575	4254563	709591	Inactive	21			24.2	25.8	22	1053.61	1087.6	1413.71	1389.82	16.82	17.74	162.17	157.11	3.81	4.92
576	4254571	2200749	Inactive	21			40.9	39.1	42.3	868.22	809.52	1413.71	1389.82	16.82	17.74	162.17	157.11	3.81	4.92
577	4254583	876555	Inactive	21			4.1	3.7	8	1360.43	1340.39	1411.85	1454.71	17.45	16.99	167.21	160.3	3.47	3.93
578	4254592	2199231	Inactive	21			36.5	42.2	33.4	823.79	974.99	1411.85	1454.71	17.45	16.99	167.21	160.3	3.47	3.93
579	4254595	295346	Active	30			76.3	79.2	72.7	310.63	381.65	1426.41	1352.09	16.95	17.42	162.58	155.04	3.83	4.83
580	4254630	210074	Inactive	21			50	51.1	50.7	698.89	726.43	1411.85	1454.71	17.45	16.99	167.21	160.3	3.47	3.93
581	4254647	1247683	Inactive	21			33.7	30.6	39.2	985.54	891.01	1411.85	1454.71	17.45	16.99	167.21	160.3	3.47	3.93
582	4254664	889681	Inactive	21			40.9	40.5	41	852.06	825.81	1420.89	1389.15	17.07	16	162.53	160.33	5.22	4.27
583	4254689	2941074	Active	30			91	91	91	143.17	140.2	1420.89	1389.15	17.07	16	162.53	160.33	5.22	4.27
584	4254716	893238	Active	30			97.4	97.8	97.1	49.38	57.96	1422.89	1387.52	17.89	18.43	159.28	150.49	3.62	5.1
585	4254736	757874	Active	30			92.6	93.4	91.9	111.29	129.66	1422.89	1387.52	17.89	18.43	159.28	150.49	3.62	5.1
586	4254748	877917	Inactive	21			4.5	5.4	3.4	1347.48	1340.83	1422.89	1387.52	17.89	18.43	159.28	150.49	3.62	5.1
587	4254756	976322	Active	30			98	98.2	97.8	42.09	47.33	1426.41	1352.09	16.95	17.42	162.58	155.04	3.83	4.83
588	4254799	975181	Inactive	21			-19.9	-16.7	-18.5	1645.11	1721.4	1411.85	1454.71	17.45	16.99	167.21	160.3	3.47	3.93
589	4254888	2055778	Inactive	21			13.6	9.6	15.4	1290.64	1145.98	1426.41	1352.09	16.95	17.42	162.58	155.04	3.83	4.83
590	4254967	2961388	Inactive	21			28.8	29.1	28	1007.11	1005.37	1413.71	1389.82	16.82	17.74	162.17	157.11	3.81	4.92
591	4254994	1225717	Inactive	21			16.8	16.5	16.9	1190.43	1156.69	1422.89	1387.52	17.89	18.43	159.28	150.49	3.62	5.1
592	4255020	889651	Inactive	21			10.9	9.7	11.8	1284.69	1226.84	1420.89	1389.15	17.07	16	162.53	160.33	5.22	4.27
593	4255191	5398663	Active	30			99.2	99.7	98.7	21.68	34.93	1413.71	1389.82	16.82	17.74	162.17	157.11	3.81	4.92
594	4255298	1243333	Active	30			63.1	68	57.9	463.8	595.71	1413.71	1389.82	16.82	17.74	162.17	157.11	3.81	4.92
595	4255374	889490	Active	30			67.3	58	76.9	607.74	335.11	1422.89	1387.52	17.89	18.43	159.28	150.49	3.62	5.1
596	4255405	3246741	Inactive	21			6.2	9	7	1286.92	1354.09	1411.85	1454.71	17.45	16.99	167.21	160.3	3.47	3.93
597	4255415	2187236	Active	30			53.9	55	52.6	648.75	666.7	1420.89	1389.15	17.07	16	162.53	160.33	5.22	4.27
598	4255431	748005	Inactive	21			11.2	9.7	12.6	1286.96	1215.25	1422.89	1387.52	17.89	18.43	159.28	150.49	3.62	5.1
599	4255471	2188061	Active	30			86.6	93.6	79.4	107.31	300.25	1422.89	1387.52	17.89	18.43	159.28	150.49	3.62	5.1
600	4255582	893563	Inactive	21			2.7	2.2	3	1392.43	1346	1422.89	1387.52	17.89	18.43	159.28	150.49	3.62	5.1
601	4255597	1245473	Inactive	21			1	0	1.8	1423.58	1363.45	1422.89	1387.52	17.89	18.43	159.28	150.49	3.62	5.1
602	4255607	876159	Inactive	21			5.2	4.7	5.6	1357.33	1311.28	1422.89	1387.52	17.89	18.43	159.28	150.49	3.62	5.1
603	4255661	2186107	Inactive	21			5.3	3.6	6.7	1372.09	1295.57	1422.89	1387.52	17.89	18.43	159.28	150.49	3.62	5.1
604	4255662	5339594	Active	30			98	98.2	97.7	42.97	47.21	1420.89	1389.15	17.07	16	162.53	160.33	5.22	4.27
605	4255721	850051	Inactive	21			4.3	3.6	4.7	1371.76	1323.39	1422.89	1387.52	17.89	18.43	159.28	150.49	3.62	5.1
606	4255764	673545	Inactive	21			20.8	21.9	22.7	1106.73	1127.99	1411.85	1454.71	17.45	16.99	167.21	160.3	3.47	3.93
607	4255847	893707	Inactive	21			-0.9	1.8	0.1	1386.51	1452.68	1411.85	1454.71	17.45	16.99	167.21	160.3	3.47	3.93
608	4255871	974502	Inactive	21			29.8	29.2	30.2	1010.5	974.01	1420.89	1389.15	17.07	16	162.53	160.33	5.22	4.27
609	4255902	891145	Inactive	21			10.2	10.7	9.5	1273.14	1257.62	1422.89	1387.52	17.89	18.43	159.28	150.49	3.62	5.1
610	4255905	2917822	Active	30			78.6	84.8	72.2	229.82	398.31	1420.89	1389.15	17.07	16	162.53	160.33	5.22	4.27
611	4255929	805041	Active	30			54	56.5	53.4	624.51	687.29	1411.85	1454.71	17.45	16.99	167.21	160.3	3.47	3.93
612	4255955	5397214	Inactive	21			2.7	2.6	2.5	1386	1352.98	1422.89	1387.52	17.89	18.43	159.28	150.49	3.62	5.1
613	4255996	2200072	Inactive	21			2.2	2.2	2.1	1392.61	1359.28	1422.89	1387.52	17.89	18.43	159.28	150.49	3.62	5.1
614	4256001	900796	Active	30			84.6	83.8	85.1	245.84	216.07	1426.41	1352.09	16.95	17.42	162.58	155.04	3.83	4.83
615	4256085	1246947	Inactive	21			34.3	33.1	37.9	950.47	909.34	1411.85	1454.71	17.45	16.99	167.21	160.3	3.47	3.93
616	4256170	737596	Inactive	21			7	8.1	9.3	1298.63	1321.34	1411.85	1454.71	17.45	16.99	167.21	160.3	3.47	3.93
617	4256194	889704	Inactive	21			-8.4	-10.1	-6.9	1564.74	1481.75	1422.89	1387.52	17.89	18.43	159.28	150.49	3.62	5.1
618	4256225	837064	Active	30			85	84.3	85.9	239.09	211.22	1422.89	1387.52	17.89	18.43	159.28	150.49	3.62	5.1
619	4256249	1245389	Inactive	21			40	41.3	41	835.39	865.38	1411.85	1454.71	17.45	16.99	167.21	160.3	3.47	3.93
620	4256285	1289627	Inactive	21			9.9	11.6	11.6	1250.39	1288.32	1411.85	1454.71	17.45	16.99	167.21	160.3	3.47	3.93
621	4256288	700597	Inactive	21			34.3	34.4	34.1	938.6	920.9	1420.89	1389.15	17.07	16	162.53	160.33	5.22	4.27
622	4256293	888125	Active	30			95.4	95.6	95.2	79.51	81.52	1426.41	1352.09	16.95	17.42	162.58	155.04	3.83	4.83
623	4256304	877334	Inactive	21			10.1	9.1	11	1295.41	1236.7	1422.89	1387.52	17.89	18.43	159.28	150.49	3.62	5.1
624	4256336	887275	Inactive	21			38.9	39.6	40.5	860.1	871.89	1411.85	1454.71	17.45	16.99	167.21	160.3	3.47	3.93
625	4256411	974925	Inactive	21			46.9	46	47.4	771.15	738.99	1413.71	1389.82	16.82	17.74	162.17	157.11	3.81	4.92
626	4256414	892627	Inactive	21			37.9	10.7	65	1275.89	484.5	1426.41	1352.09	16.95	17.42	162.58	155.04	3.83	4.83
627	4256470	973260	Inactive	21			-5.7	-10.3	-1.4	1566.95	1406.2	1422.89	1387.52	17.89	18.43	159.28	150.49	3.62	5.1
628	4256472	565233	Active	30			66.9	66	69	490.87	463.36	1411.85	1454.71	17.45	16.99	167.21	160.3	3.47	3.93
629	4256508	1188014	Active	30			89	89.5	88.1	165.29	175.86	1426.41	1352.09	16.95	17.42	162.58	155.04	3.83	4.83
630	4256514	1091853	Inactive	21			-7.2	-8.3	-6.3	1540.04	1474.09	1422.89	1387.52	17.89	18.43	159.28	150.49	3.62	5.1
631	4256546	760210	Active	30			52.3	76.6	30.4	343.45	1017.06	1411.85	1454.71	17.45	16.99	167.21	160.3	3.47	3.93
632	4256623	1236969	Active	30			92.8	92.2	93.3	127.1	106.31	1426.41	1352.09	16.95	17.42	162.58	155.04	3.83	4.83
633	4256630	966909	Inactive	21			4.8	4	5.4	1366.15	1313.05	1422.89	1387.52	17.89	18.43	159.28	150.49	3.62	5.1
634	4256652	5425515	Inactive	21			35.2	42.8	27.2	820.66	1016.09	1420.89	1389.15	17.07	16	162.53	160.33	5.22	4.27
635	4256664	745625	Inactive	21			12.6	10.9	14.1	1268.07	1195.37	1420.89	1389.15	17.07	16	162.53	160.33	5.22	4.27
636	4256668	701527	Inactive	21			46	47	47	756.55	778.99	1411.85	1454.71	17.45	16.99	167.21	160.3	3.47	3.93
637	4256694	833950	Inactive	21			20.6	-8.9	52.1	1536.18	705.24	1411.85	1454.71	17.45	16.99	167.21	160.3	3.47	3.93
638	4256754	5559718	Inactive	21			5.9	13.1	-2.2	1230.28	1420.41	1413.71	1389.82	16.82	17.74	162.17	157.11	3.81	4.92
639	4256776	1247101	Inactive	21			15.7	20.3	14.3	1128.87	1249.72	1411.85	1454.71	17.45	16.99	167.21	160.3	3.47	3.93
640	4256809	5397270	Active	30			76.4	76.6	76	343.66	347.72	1413.71	1389.82	16.82	17.74	162.17	157.11	3.81	4.92
641	4256921	619837	Active	30			86.7	87.6	85.3	191.17	213.76	1426.41	1352.09	16.95	17.42	162.58	155.04	3.83	4.83
642	4256944	2214653	Inactive	21			12.6	10.5	14.1	1267.48	1195.74	1413.71	1389.82	16.82	17.74	162.17	157.11	3.81	4.92
643	4256991	892017	Inactive	21			-25.6	-26	-25.5	1787.85	1736.19	1422.89	1387.52	17.89	18.43	159.28	150.49	3.62	5.1
644	4257078	761213	Inactive	21			-1	-2.1	-0.1	1452.61	1389.01	1422.89	1387.52	17.89	18.43	159.28	150.49	3.62	5.1
645	4257156	783687	Inactive	21			27	25.2	28.5	1067.19	997.18	1420.89	1389.15	17.07	16	162.53	160.33	5.22	4.27
646	4257176	885495	Active	30			57.9	59.3	58.2	585.56	618.36	1411.85	1454.71	17.45	16.99	167.21	160.3	3.47	3.93
647	4257224	973303	Active	30			74	73.9	75	381.76	376.29	1411.85	1454.71	17.45	16.99	167.21	160.3	3.47	3.93
648	4257228	874018	Inactive	21			0	0.5	3.1	1404.36	1409.77	1411.85	1454.71	17.45	16.99	167.21	160.3	3.47	3.93
649	4257267	5497677	Active	30			98.4	98.8	97.8	33.57	45.78	1420.89	1389.15	17.07	16	162.53	160.33	5.22	4.27
650	4257303	888706	Active	30			87.6	87.7	87	189.76	190.56	1426.41	1352.09	16.95	17.42	162.58	155.04	3.83	4.83
651	4257393	1316065	Inactive	21			-0.1	-1.7	0.8	1437.6	1378.9	1413.71	1389.82	16.82	17.74	162.17	157.11	3.81	4.92
652	4257461	1245272	Active	30			96.9	97.5	96.4	53.37	68.13	1422.89	1387.52	17.89	18.43	159.28	150.49	3.62	5.1
653	4257500	5405419	Active	30			74.6	74.5	74.5	373.28	367.04	1413.71	1389.82	16.82	17.74	162.17	157.11	3.81	4.92
654	4257538	897852	Inactive	21			-11.3	-12.7	-10.1	1601.26	1526.06	1422.89	1387.52	17.89	18.43	159.28	150.49	3.62	5.1
655	4257659	2956928	Inactive	21			-6.2	-6.2	-2.3	1498.89	1488.24	1411.85	1454.71	17.45	16.99	167.21	160.3	3.47	3.93
656	4257725	973781	Active	30			64.9	66.2	63.6	492.53	517.24	1422.89	1387.52	17.89	18.43	159.28	150.49	3.62	5.1
657	4257769	1093790	Inactive	21			-18.3	-30	-9	1849.62	1471.55	1426.41	1352.09	16.95	17.42	162.58	155.04	3.83	4.83
658	4257900	715549	Inactive	21			-18.5	-16.3	-16.4	1638.5	1690.08	1411.85	1454.71	17.45	16.99	167.21	160.3	3.47	3.93
659	4257935	1245352	Active	30			54.3	53.4	54.9	667.41	636.69	1413.71	1389.82	16.82	17.74	162.17	157.11	3.81	4.92
660	4258039	2941336	Inactive	21			-8.5	-8.3	-4.7	1527.16	1522.85	1411.85	1454.71	17.45	16.99	167.21	160.3	3.47	3.93
661	4258146	972727	Active	30			63.7	64.4	62.8	516.69	526.75	1420.89	1389.15	17.07	16	162.53	160.33	5.22	4.27
662	4258158	1246707	Active	30			70.4	73.6	68.3	386.19	472.34	1411.85	1454.71	17.45	16.99	167.21	160.3	3.47	3.93
663	4258183	823563	Inactive	21			-5.6	-5.8	-5.7	1503.69	1465.98	1422.89	1387.52	17.89	18.43	159.28	150.49	3.62	5.1
664	4258224	977836	Inactive	21			-24.5	-24.8	-24.6	1770.66	1724.61	1422.89	1387.52	17.89	18.43	159.28	150.49	3.62	5.1
665	4258251	1244006	Inactive	21			4.1	5.8	5.9	1330.29	1370.31	1411.85	1454.71	17.45	16.99	167.21	160.3	3.47	3.93
666	4258259	2839673	Inactive	21			6.1	8.2	7.6	1298.19	1346.11	1411.85	1454.71	17.45	16.99	167.21	160.3	3.47	3.93
667	4258282	1245924	Inactive	21			1.8	-8.5	10.1	1546.66	1216.81	1426.41	1352.09	16.95	17.42	162.58	155.04	3.83	4.83
668	4258286	1253265	Active	30			77.6	77.6	77	332.42	324.41	1426.41	1352.09	16.95	17.42	162.58	155.04	3.83	4.83
669	4258306	1517499	Inactive	21			10.7	10.9	9.8	1261.87	1254.88	1413.71	1389.82	16.82	17.74	162.17	157.11	3.81	4.92
670	4258428	1252743	Inactive	21			27.5	13.9	43.4	1218.29	830.98	1411.85	1454.71	17.45	16.99	167.21	160.3	3.47	3.93
671	4258447	2206392	Active	30			56	55.6	58.1	636.72	619.36	1411.85	1454.71	17.45	16.99	167.21	160.3	3.47	3.93
672	4258470	2196534	Active	30			66.8	66	67.5	494.44	461.79	1420.89	1389.15	17.07	16	162.53	160.33	5.22	4.27
673	4258477	887918	Inactive	21			11.1	9.8	12.2	1284.76	1221.11	1422.89	1387.52	17.89	18.43	159.28	150.49	3.62	5.1
674	4258480	2843656	Active	30			53.2	54.1	54.1	657.93	677.06	1411.85	1454.71	17.45	16.99	167.21	160.3	3.47	3.93
675	4258494	314836	Active	30			52.7	53.4	53.8	667.71	680.65	1411.85	1454.71	17.45	16.99	167.21	160.3	3.47	3.93
676	4258553	251141	Inactive	21			12.1	13.3	14.1	1226.04	1251.32	1411.85	1454.71	17.45	16.99	167.21	160.3	3.47	3.93
677	4258561	2190927	Inactive	21			2.8	2.7	2.6	1384.61	1352.41	1422.89	1387.52	17.89	18.43	159.28	150.49	3.62	5.1
678	4258579	2950423	Active	30			88.3	88.3	88	180.7	180.14	1420.89	1389.15	17.07	16	162.53	160.33	5.22	4.27
679	4258644	1247112	Active	30			81.3	82.2	80.5	268.24	285.65	1422.89	1387.52	17.89	18.43	159.28	150.49	3.62	5.1
680	4258681	2962707	Inactive	21			4.3	2.7	5.3	1376.28	1317.33	1413.71	1389.82	16.82	17.74	162.17	157.11	3.81	4.92
681	4258708	1729132	Inactive	21			30.5	31.2	32.5	977.27	987.59	1411.85	1454.71	17.45	16.99	167.21	160.3	3.47	3.93
682	4258779	684173	Inactive	21			49.5	45	52.8	791.65	647.19	1426.41	1352.09	16.95	17.42	162.58	155.04	3.83	4.83
683	4258841	1131627	Active	30			80.2	81.8	78	273.66	311.45	1426.41	1352.09	16.95	17.42	162.58	155.04	3.83	4.83
684	4258963	898753	Active	30			81.5	81.5	80.9	277.54	272.55	1426.41	1352.09	16.95	17.42	162.58	155.04	3.83	4.83
685	4258999	825579	Inactive	21			36.3	59.1	16.7	588.43	1215.3	1411.85	1454.71	17.45	16.99	167.21	160.3	3.47	3.93
686	4259178	975463	Active	30			82.7	83	81.9	256.31	259.19	1426.41	1352.09	16.95	17.42	162.58	155.04	3.83	4.83
687	4259329	882256	Active	30			93.5	94.8	92	90.45	123.75	1426.41	1352.09	16.95	17.42	162.58	155.04	3.83	4.83
688	4259365	2195987	Active	30			83.7	84	83.5	242.72	244.41	1422.89	1387.52	17.89	18.43	159.28	150.49	3.62	5.1
689	4259383	749132	Active	30			62.8	63.4	62.1	532.45	536.75	1422.89	1387.52	17.89	18.43	159.28	150.49	3.62	5.1
690	4259396	898510	Active	30			56.9	81.3	34.8	278.69	954.89	1411.85	1454.71	17.45	16.99	167.21	160.3	3.47	3.93
691	4259459	2932695	Active	30			69.2	69.1	69.1	450.71	440.33	1420.89	1389.15	17.07	16	162.53	160.33	5.22	4.27
692	4259468	833970	Inactive	21			13.8	8.9	16.8	1301.51	1128.08	1426.41	1352.09	16.95	17.42	162.58	155.04	3.83	4.83
693	4259474	874125	Active	30			93.8	94.4	93.3	96.11	110.63	1422.89	1387.52	17.89	18.43	159.28	150.49	3.62	5.1
694	4259573	848469	Active	30			69.3	69.3	69	445.13	443.28	1413.71	1389.82	16.82	17.74	162.17	157.11	3.81	4.92
695	4259630	5771728	Active	30			86.3	86.2	86.2	210.63	205.04	1420.89	1389.15	17.07	16	162.53	160.33	5.22	4.27
696	4259707	669588	Inactive	21			37.4	52.3	25.3	682.36	1091.11	1411.85	1454.71	17.45	16.99	167.21	160.3	3.47	3.93
697	4259725	829955	Active	30			64.7	65.3	65.3	501.3	515.67	1411.85	1454.71	17.45	16.99	167.21	160.3	3.47	3.93
698	4259801	1086737	Active	30			54.6	53.4	55.5	667.17	628.28	1413.71	1389.82	16.82	17.74	162.17	157.11	3.81	4.92
699	4259833	670282	Inactive	21			-30.4	-30	-31.2	1843.69	1815.13	1422.89	1387.52	17.89	18.43	159.28	150.49	3.62	5.1
700	4259840	747107	Active	30			68.6	69.5	67.6	446.46	462.14	1422.89	1387.52	17.89	18.43	159.28	150.49	3.62	5.1
701	4259890	738247	Inactive	21			30.3	37.4	26	889.73	1081.5	1411.85	1454.71	17.45	16.99	167.21	160.3	3.47	3.93
702	4259933	2203681	Inactive	21			14.6	11.5	15.6	1263.95	1143.83	1426.41	1352.09	16.95	17.42	162.58	155.04	3.83	4.83
703	4259937	2942559	Active	30			95.1	95.3	94.7	82.72	88.69	1420.89	1389.15	17.07	16	162.53	160.33	5.22	4.27
704	4259941	733831	Active	30			55.1	54.2	57.5	655.57	627.91	1411.85	1454.71	17.45	16.99	167.21	160.3	3.47	3.93
705	4259983	773424	Inactive	21			37.4	37.5	35.5	897.3	877.91	1426.41	1352.09	16.95	17.42	162.58	155.04	3.83	4.83
706	4259993	2948240	Inactive	21			4.5	-0.4	12.8	1416.75	1270.69	1411.85	1454.71	17.45	16.99	167.21	160.3	3.47	3.93
707	4260016	242605	Inactive	21			-23.1	-22.8	-23.8	1742.77	1713.95	1422.89	1387.52	17.89	18.43	159.28	150.49	3.62	5.1
708	4260018	1246373	Inactive	21			38.3	40.8	38.2	843.17	905.69	1411.85	1454.71	17.45	16.99	167.21	160.3	3.47	3.93
709	4260170	750580	Active	30			61.1	63.2	60.5	530.51	584.77	1411.85	1454.71	17.45	16.99	167.21	160.3	3.47	3.93
710	4260171	1247300	Active	30			93.2	93.8	92.7	105.33	118.34	1422.89	1387.52	17.89	18.43	159.28	150.49	3.62	5.1
711	4260188	836502	Active	30			66.6	65.7	68.7	495.66	467.59	1411.85	1454.71	17.45	16.99	167.21	160.3	3.47	3.93
712	4260230	913829	Inactive	21			45.4	47	45.9	756.09	795.37	1411.85	1454.71	17.45	16.99	167.21	160.3	3.47	3.93
713	4260301	754503	Inactive	21			11.6	10.2	12.7	1278.94	1213.17	1422.89	1387.52	17.89	18.43	159.28	150.49	3.62	5.1
714	4260302	2188632	Active	30			69.9	96.4	41.1	67.5	804.1	1426.41	1352.09	16.95	17.42	162.58	155.04	3.83	4.83
715	4260344	752705	Inactive	21			-3.7	-8	0.5	1535.61	1381.28	1422.89	1387.52	17.89	18.43	159.28	150.49	3.62	5.1
716	4260353	2209390	Active	30			63.4	64.4	62.4	517.62	532.85	1422.89	1387.52	17.89	18.43	159.28	150.49	3.62	5.1
717	4260436	2242601	Active	30			70.5	65.9	75.2	497.14	358.32	1422.89	1387.52	17.89	18.43	159.28	150.49	3.62	5.1
718	4260488	2163924	Active	30			64.2	90.6	35.5	149.47	878.94	1426.41	1352.09	16.95	17.42	162.58	155.04	3.83	4.83
719	4260539	740876	Active	30			54.5	55.9	54.8	633.02	666.88	1411.85	1454.71	17.45	16.99	167.21	160.3	3.47	3.93
720	4260633	1245868	Active	30			64.4	64.5	64.2	516.58	508.02	1422.89	1387.52	17.89	18.43	159.28	150.49	3.62	5.1
721	4260643	976280	Inactive	21			-21.7	-22.2	-21.6	1734.11	1683.38	1422.89	1387.52	17.89	18.43	159.28	150.49	3.62	5.1
722	4260772	1246150	Inactive	21			3.6	3.6	3.4	1372.56	1341.23	1422.89	1387.52	17.89	18.43	159.28	150.49	3.62	5.1
723	4260863	723043	Active	30			98	98.6	97.3	36.3	52.81	1426.41	1352.09	16.95	17.42	162.58	155.04	3.83	4.83
724	4260869	1286715	Inactive	21			24.3	23.6	24.7	1089.53	1050.25	1420.89	1389.15	17.07	16	162.53	160.33	5.22	4.27
725	4260870	693000	Active	30			54.3	61.7	45.3	556.96	747.27	1426.41	1352.09	16.95	17.42	162.58	155.04	3.83	4.83
726	4261041	2233682	Active	30			97.2	97.8	96.7	48.47	64.05	1422.89	1387.52	17.89	18.43	159.28	150.49	3.62	5.1
727	4261103	2772611	Active	30			91.3	90.5	92	150.68	126.15	1420.89	1389.15	17.07	16	162.53	160.33	5.22	4.27
728	4261133	781047	Active	30			94.7	95.1	94.2	86.2	94.56	1426.41	1352.09	16.95	17.42	162.58	155.04	3.83	4.83
729	4261155	1245715	Active	30			71.7	75.6	66.9	361.55	458.77	1426.41	1352.09	16.95	17.42	162.58	155.04	3.83	4.83
730	4261214	716459	Inactive	21			10.4	12	12.1	1244	1281.13	1411.85	1454.71	17.45	16.99	167.21	160.3	3.47	3.93
731	4261215	834422	Active	30			73.2	73.1	73.3	395.36	383.7	1422.89	1387.52	17.89	18.43	159.28	150.49	3.62	5.1
732	4261332	699742	Inactive	21			16.7	21.2	15.4	1116.71	1233.75	1411.85	1454.71	17.45	16.99	167.21	160.3	3.47	3.93
733	4261335	1247675	Active	30			84.2	84.3	83.7	238.77	235.62	1426.41	1352.09	16.95	17.42	162.58	155.04	3.83	4.83
734	4261388	771785	Inactive	21			47.7	48.4	48.8	736.92	752.49	1411.85	1454.71	17.45	16.99	167.21	160.3	3.47	3.93
735	4261406	1811255	Active	30			50.2	50.9	49.3	706.74	712.72	1420.89	1389.15	17.07	16	162.53	160.33	5.22	4.27
736	4261413	2053505	Inactive	21			15.7	15.2	16	1207.41	1169.79	1420.89	1389.15	17.07	16	162.53	160.33	5.22	4.27
737	4261498	2946926	Inactive	21			23.2	19.9	26.3	1140.98	1027.82	1420.89	1389.15	17.07	16	162.53	160.33	5.22	4.27
738	4261512	2980777	Inactive	21			24.7	25.7	23.4	1059.6	1067.43	1420.89	1389.15	17.07	16	162.53	160.33	5.22	4.27
739	4261562	894880	Inactive	21			-7.4	-8.4	-6.7	1541.3	1479.43	1422.89	1387.52	17.89	18.43	159.28	150.49	3.62	5.1
740	4261587	753627	Inactive	21			-5.9	-10.1	-1.9	1564.66	1413.18	1422.89	1387.52	17.89	18.43	159.28	150.49	3.62	5.1
741	4261624	862121	Inactive	21			15.9	12.7	22.1	1235.34	1136.72	1411.85	1454.71	17.45	16.99	167.21	160.3	3.47	3.93
742	4261651	2962907	Inactive	21			6.9	9.1	8.1	1284.66	1337.99	1411.85	1454.71	17.45	16.99	167.21	160.3	3.47	3.93
743	4261683	1245270	Active	30			92.4	93.6	90.9	107.26	139.13	1426.41	1352.09	16.95	17.42	162.58	155.04	3.83	4.83
744	4261716	893460	Active	30			97.5	98.2	97	43.67	59.52	1422.89	1387.52	17.89	18.43	159.28	150.49	3.62	5.1
745	4261795	700590	Active	30			84.8	84.4	84.7	236.73	221.23	1426.41	1352.09	16.95	17.42	162.58	155.04	3.83	4.83
746	4261837	798247	Active	30			50.8	51	50.3	701.05	699.81	1413.71	1389.82	16.82	17.74	162.17	157.11	3.81	4.92
747	4262010	2232224	Inactive	21			45.1	44.3	45.4	794.63	766.47	1413.71	1389.82	16.82	17.74	162.17	157.11	3.81	4.92
748	4262028	732488	Active	30			52.4	78.1	26	326.13	1031.89	1422.89	1387.52	17.89	18.43	159.28	150.49	3.62	5.1
749	4262090	887542	Active	30			79.7	80	78.9	298.98	298.53	1426.41	1352.09	16.95	17.42	162.58	155.04	3.83	4.83
750	4262095	2967650	Active	30			81.4	81.1	81.6	282.75	268.12	1420.89	1389.15	17.07	16	162.53	160.33	5.22	4.27
751	4262099	2214206	Inactive	21			41.9	44	41.9	798.94	851.62	1411.85	1454.71	17.45	16.99	167.21	160.3	3.47	3.93
752	4262133	692194	Inactive	21			49.4	49.7	48.9	723.55	718.06	1420.89	1389.15	17.07	16	162.53	160.33	5.22	4.27
753	4262139	703724	Inactive	21			13.5	17.5	12.8	1168.52	1270.43	1411.85	1454.71	17.45	16.99	167.21	160.3	3.47	3.93
754	4262165	2941429	Active	30			92.4	92.5	92.1	122.84	124.06	1420.89	1389.15	17.07	16	162.53	160.33	5.22	4.27
755	4262179	763864	Active	30			71.8	71.8	71.8	413.61	404.76	1422.89	1387.52	17.89	18.43	159.28	150.49	3.62	5.1
756	4262314	894605	Active	30			52.9	53.8	51.9	666.3	676.45	1420.89	1389.15	17.07	16	162.53	160.33	5.22	4.27
757	4262322	532095	Inactive	21			48.9	49.8	50	717.94	736.51	1411.85	1454.71	17.45	16.99	167.21	160.3	3.47	3.93
758	4262348	731807	Active	30			58.8	59.8	57.7	582.5	597.81	1422.89	1387.52	17.89	18.43	159.28	150.49	3.62	5.1
759	4262364	1093832	Inactive	21			49.3	49.8	48.7	722.04	720.6	1420.89	1389.15	17.07	16	162.53	160.33	5.22	4.27
760	4262367	888120	Active	30			63.5	64.5	63.9	512.52	536.45	1411.85	1454.71	17.45	16.99	167.21	160.3	3.47	3.93
761	4262374	1245476	Active	30			52.7	53.3	53.8	668.08	680.78	1411.85	1454.71	17.45	16.99	167.21	160.3	3.47	3.93
762	4262447	891770	Inactive	21			11.3	10.9	11	1261.57	1238.91	1413.71	1389.82	16.82	17.74	162.17	157.11	3.81	4.92
763	4262523	1946188	Inactive	21			-10.9	-15	-7.1	1633.67	1484.06	1422.89	1387.52	17.89	18.43	159.28	150.49	3.62	5.1
764	4262527	926663	Active	30			93.7	97.4	90	53.88	155.75	1422.89	1387.52	17.89	18.43	159.28	150.49	3.62	5.1
765	4262528	2188596	Inactive	21			19.5	21.7	20.4	1109.67	1161.57	1411.85	1454.71	17.45	16.99	167.21	160.3	3.47	3.93
766	4262530	1616388	Inactive	21			3.1	5.2	4.6	1339.43	1388.18	1411.85	1454.71	17.45	16.99	167.21	160.3	3.47	3.93
767	4262603	776692	Inactive	21			45.6	45.9	45	775.91	771.49	1420.89	1389.15	17.07	16	162.53	160.33	5.22	4.27
768	4262662	973269	Active	30			52.4	52.2	54.3	683.53	674.14	1411.85	1454.71	17.45	16.99	167.21	160.3	3.47	3.93
769	4262807	719324	Inactive	21			3.4	1.7	4.8	1396.59	1323.49	1420.89	1389.15	17.07	16	162.53	160.33	5.22	4.27
770	4262822	876225	Inactive	21			41.7	42.6	40.4	817.96	835.7	1413.71	1389.82	16.82	17.74	162.17	157.11	3.81	4.92
771	4262844	506600	Inactive	21			32.9	31.6	33.8	972.58	926.46	1413.71	1389.82	16.82	17.74	162.17	157.11	3.81	4.92
772	4262937	1245729	Active	30			55.4	55.1	55.5	646.93	627.22	1420.89	1389.15	17.07	16	162.53	160.33	5.22	4.27
773	4262950	900795	Active	30			97.9	98.1	97.8	45.05	48.35	1422.89	1387.52	17.89	18.43	159.28	150.49	3.62	5.1
774	4262953	2236497	Inactive	21			11.6	10	13	1280.35	1210.58	1420.89	1389.15	17.07	16	162.53	160.33	5.22	4.27
775	4262957	792334	Active	30			96.1	96.1	96	71.95	70.62	1426.41	1352.09	16.95	17.42	162.58	155.04	3.83	4.83
776	4262961	612269	Inactive	21			42	41.9	41.6	828.27	819.42	1413.71	1389.82	16.82	17.74	162.17	157.11	3.81	4.92
777	4263007	2951125	Inactive	21			16	21.2	14	1115.57	1254.13	1411.85	1454.71	17.45	16.99	167.21	160.3	3.47	3.93
778	4263050	731858	Inactive	21			3.5	1.3	5.4	1404.54	1313.38	1422.89	1387.52	17.89	18.43	159.28	150.49	3.62	5.1
779	4263060	2973251	Active	30			73.9	73.2	74	395.22	363.87	1426.41	1352.09	16.95	17.42	162.58	155.04	3.83	4.83
780	4263103	752122	Active	30			65.2	65.3	66.3	500.87	501.16	1411.85	1454.71	17.45	16.99	167.21	160.3	3.47	3.93
781	4263236	969966	Inactive	21			5.9	5.8	5.8	1341.99	1308.75	1422.89	1387.52	17.89	18.43	159.28	150.49	3.62	5.1
782	4263297	97605	Inactive	21			2.4	2.2	0	1395.1	1352.22	1426.41	1352.09	16.95	17.42	162.58	155.04	3.83	4.83
783	4263308	2203505	Inactive	21			45.2	41	49	840.86	717.79	1413.71	1389.82	16.82	17.74	162.17	157.11	3.81	4.92
784	4263318	1247043	Inactive	21			8.1	6.6	9.4	1329.99	1258.86	1422.89	1387.52	17.89	18.43	159.28	150.49	3.62	5.1
785	4263382	1234098	Inactive	21			0.7	-1.4	2	1433.32	1361.93	1413.71	1389.82	16.82	17.74	162.17	157.11	3.81	4.92
786	4263400	1245402	Inactive	21			4.2	2.5	5.7	1387.22	1310.05	1422.89	1387.52	17.89	18.43	159.28	150.49	3.62	5.1
787	4263405	893436	Inactive	21			1.2	0.1	2.1	1420.96	1358.2	1422.89	1387.52	17.89	18.43	159.28	150.49	3.62	5.1
788	4263424	768987	Inactive	21			14.2	15.2	16.3	1199.56	1220.07	1411.85	1454.71	17.45	16.99	167.21	160.3	3.47	3.93
789	4263518	970687	Inactive	21			24.3	33.8	17.9	941.06	1197.84	1411.85	1454.71	17.45	16.99	167.21	160.3	3.47	3.93
790	4263531	819664	Inactive	21			22.3	22.6	21.7	1103.95	1090.8	1420.89	1389.15	17.07	16	162.53	160.33	5.22	4.27
791	4263568	1088635	Active	30			76.5	76.9	77	338.95	347.67	1411.85	1454.71	17.45	16.99	167.21	160.3	3.47	3.93
792	4263602	2193029	Inactive	21			10.3	8.6	11.5	1293.9	1232.38	1413.71	1389.82	16.82	17.74	162.17	157.11	3.81	4.92
793	4263609	1245777	Inactive	21			9.1	11.2	10.4	1255.35	1304.79	1411.85	1454.71	17.45	16.99	167.21	160.3	3.47	3.93
794	4263615	785847	Active	30			63.7	64.5	61.9	517.86	525.28	1426.41	1352.09	16.95	17.42	162.58	155.04	3.83	4.83
795	4263630	972862	Inactive	21			-3.9	-7.6	-0.4	1529.24	1393.27	1422.89	1387.52	17.89	18.43	159.28	150.49	3.62	5.1
796	4263654	2201446	Inactive	21			-4.4	-4.1	-5	1480.66	1456.52	1422.89	1387.52	17.89	18.43	159.28	150.49	3.62	5.1
797	4263662	1256576	Active	30			52.8	52.4	52.8	682.42	665.19	1413.71	1389.82	16.82	17.74	162.17	157.11	3.81	4.92
798	4263676	1245882	Inactive	21			16.3	13.8	18.6	1228.59	1132.6	1422.89	1387.52	17.89	18.43	159.28	150.49	3.62	5.1
799	4263975	971721	Inactive	21			-12.7	-17	-8.5	1662.25	1503.6	1422.89	1387.52	17.89	18.43	159.28	150.49	3.62	5.1
800	4263997	974070	Active	30			85	85.6	84.4	220.13	231.89	1422.89	1387.52	17.89	18.43	159.28	150.49	3.62	5.1
801	4264016	2233483	Inactive	21			37.2	36.9	37.3	902.38	876.64	1420.89	1389.15	17.07	16	162.53	160.33	5.22	4.27
802	4264044	889695	Active	30			66.3	66.4	66	488.64	483.22	1420.89	1389.15	17.07	16	162.53	160.33	5.22	4.27
803	4264158	722889	Active	30			79.8	79.5	80.1	305.53	290.45	1422.89	1387.52	17.89	18.43	159.28	150.49	3.62	5.1
804	4264165	975410	Active	30			62.6	62.9	62	535.23	538.99	1413.71	1389.82	16.82	17.74	162.17	157.11	3.81	4.92
805	4264182	1225746	Active	30			71.6	71.2	72.1	423.23	400.17	1422.89	1387.52	17.89	18.43	159.28	150.49	3.62	5.1
806	4264184	580501	Active	30			91	91.1	90.6	142.04	143.09	1426.41	1352.09	16.95	17.42	162.58	155.04	3.83	4.83
807	4264232	2236013	Inactive	21			-3.6	-7.3	-0.7	1515.31	1399.19	1413.71	1389.82	16.82	17.74	162.17	157.11	3.81	4.92
808	4264252	2199997	Active	30			74.5	77.6	70.6	332.72	410.15	1426.41	1352.09	16.95	17.42	162.58	155.04	3.83	4.83
809	4264276	1245328	Active	30			66.1	67	65.2	480.97	495.01	1422.89	1387.52	17.89	18.43	159.28	150.49	3.62	5.1
810	4264365	2192547	Inactive	21			18.2	18.4	17.3	1156.08	1152.53	1413.71	1389.82	16.82	17.74	162.17	157.11	3.81	4.92
811	4264367	745079	Inactive	21			4.1	4.4	3.5	1361.1	1339.21	1422.89	1387.52	17.89	18.43	159.28	150.49	3.62	5.1
812	4264437	846401	Inactive	21			10.3	9.6	10.8	1287.64	1239.12	1422.89	1387.52	17.89	18.43	159.28	150.49	3.62	5.1
813	4264474	763852	Inactive	21			-29.5	-28.9	-30.6	1828.76	1806.04	1422.89	1387.52	17.89	18.43	159.28	150.49	3.62	5.1
814	4264522	892112	Inactive	21			1	4	1.7	1356.64	1430.16	1411.85	1454.71	17.45	16.99	167.21	160.3	3.47	3.93
815	4264584	5356192	Inactive	21			21.7	-3.3	46	1473.09	737.64	1426.41	1352.09	16.95	17.42	162.58	155.04	3.83	4.83
816	4264591	735943	Active	30			94.5	94.9	93.9	88.54	98.67	1426.41	1352.09	16.95	17.42	162.58	155.04	3.83	4.83
817	4264757	696873	Inactive	21			12.2	10.4	13.4	1269.02	1206.32	1413.71	1389.82	16.82	17.74	162.17	157.11	3.81	4.92
818	4264787	1245575	Active	30			56.7	68.7	42.8	458.42	780.53	1426.41	1352.09	16.95	17.42	162.58	155.04	3.83	4.83
819	4264869	877120	Inactive	21			9.4	10.3	8.4	1278.83	1272.95	1422.89	1387.52	17.89	18.43	159.28	150.49	3.62	5.1
820	4264890	681252	Active	30			61	60	61.8	575.57	542.15	1413.71	1389.82	16.82	17.74	162.17	157.11	3.81	4.92
821	4264962	1630803	Inactive	21			35.6	34.3	39.2	933.01	890.62	1411.85	1454.71	17.45	16.99	167.21	160.3	3.47	3.93
822	4264974	771015	Inactive	21			39.3	39.8	41	857.49	865.11	1411.85	1454.71	17.45	16.99	167.21	160.3	3.47	3.93
823	4265039	682205	Inactive	21			45.8	46	45.4	774.6	765.86	1420.89	1389.15	17.07	16	162.53	160.33	5.22	4.27
824	4265051	1872802	Inactive	21			42.4	44	42.9	798.78	837.56	1411.85	1454.71	17.45	16.99	167.21	160.3	3.47	3.93
825	4265089	888601	Inactive	21			4.8	4	5.4	1366.89	1312.98	1422.89	1387.52	17.89	18.43	159.28	150.49	3.62	5.1
826	4265102	841544	Inactive	21			11.2	11.7	10.5	1258.84	1244.18	1422.89	1387.52	17.89	18.43	159.28	150.49	3.62	5.1
827	4265117	755497	Inactive	21			47.1	47.1	46.9	760.26	745.24	1420.89	1389.15	17.07	16	162.53	160.33	5.22	4.27
828	4265120	2876651	Inactive	21			36.1	40.2	31.4	851.97	958.3	1413.71	1389.82	16.82	17.74	162.17	157.11	3.81	4.92
829	4265188	673886	Inactive	21			9.1	9.4	8.6	1290.51	1270.43	1422.89	1387.52	17.89	18.43	159.28	150.49	3.62	5.1
830	4265258	876263	Inactive	21			-4.6	-5.3	-4.1	1495.64	1445.27	1420.89	1389.15	17.07	16	162.53	160.33	5.22	4.27
831	4265275	897033	Inactive	21			28.5	27.5	29.4	1036.5	985.43	1422.89	1387.52	17.89	18.43	159.28	150.49	3.62	5.1
832	4265309	955825	Active	30			60.7	60.4	62.5	569.48	556.22	1411.85	1454.71	17.45	16.99	167.21	160.3	3.47	3.93
833	4265387	1799331	Active	30			71.8	71.8	71.7	413.25	404.51	1420.89	1389.15	17.07	16	162.53	160.33	5.22	4.27
834	4265490	894698	Inactive	21			-12.1	-13.7	-10.8	1615.81	1535	1422.89	1387.52	17.89	18.43	159.28	150.49	3.62	5.1
835	4265611	96737	Inactive	21			49.2	49.1	47.9	734.42	713.35	1426.41	1352.09	16.95	17.42	162.58	155.04	3.83	4.83
836	4265635	785868	Inactive	21			12.6	12.7	15.7	1235.18	1229.62	1411.85	1454.71	17.45	16.99	167.21	160.3	3.47	3.93
837	4265694	2243275	Inactive	21			5.3	5.6	4.7	1344.49	1323.35	1422.89	1387.52	17.89	18.43	159.28	150.49	3.62	5.1
838	4265824	852903	Active	30			50.9	46.8	54.6	759.77	640.09	1413.71	1389.82	16.82	17.74	162.17	157.11	3.81	4.92
839	4265847	1245304	Inactive	21			-1.6	-3.3	-0.6	1459.68	1397.4	1413.71	1389.82	16.82	17.74	162.17	157.11	3.81	4.92
840	7964587	650428	Active	30			60.5	61.2	61.2	558.06	574.17	1411.85	1454.71	17.45	16.99	167.21	160.3	3.47	3.93
841	7964679	5307167	Inactive	21			18.6	22	18.3	1104.87	1191.57	1411.85	1454.71	17.45	16.99	167.21	160.3	3.47	3.93
842	7964733	713096	Active	30			85.9	86.5	85	207.4	217.91	1426.41	1352.09	16.95	17.42	162.58	155.04	3.83	4.83
843	7965026	5307374	Inactive	21			6	0.7	10.8	1403.89	1241.84	1413.71	1389.82	16.82	17.74	162.17	157.11	3.81	4.92
844	7965152	802802	Active	30			79.8	80.7	78.9	288.41	306.87	1422.89	1387.52	17.89	18.43	159.28	150.49	3.62	5.1
845	7965175	718748	Active	30			71	69.3	72.4	445.64	396.18	1413.71	1389.82	16.82	17.74	162.17	157.11	3.81	4.92
846	7965227	1085450	Active	30			72.7	72.5	72.1	404.55	390.11	1426.41	1352.09	16.95	17.42	162.58	155.04	3.83	4.83
847	7965371	230754	Active	30			57.6	59	55	595.28	618.34	1426.41	1352.09	16.95	17.42	162.58	155.04	3.83	4.83
848	7965488	2947294	Inactive	21			22.3	22.6	19.9	1107.49	1087.08	1426.41	1352.09	16.95	17.42	162.58	155.04	3.83	4.83
849	7965769	718849	Active	30			77.9	87.9	66.8	188.01	460.95	1426.41	1352.09	16.95	17.42	162.58	155.04	3.83	4.83
850	7965865	712995	Inactive	21			4.8	4.5	4.8	1359.22	1321.48	1422.89	1387.52	17.89	18.43	159.28	150.49	3.62	5.1
851	7966027	4246179	Active	30			67.1	66.4	67.5	486.11	463.93	1413.71	1389.82	16.82	17.74	162.17	157.11	3.81	4.92
852	7966066	1366543	Active	30			82.3	72.1	92.7	410.82	114.55	1426.41	1352.09	16.95	17.42	162.58	155.04	3.83	4.83
853	7966332	912352	Inactive	21			44.6	45.6	43.4	781.72	793.08	1422.89	1387.52	17.89	18.43	159.28	150.49	3.62	5.1
854	7966374	5308192	Inactive	21			36.7	37.9	37.9	883.99	910.22	1411.85	1454.71	17.45	16.99	167.21	160.3	3.47	3.93
855	7966571	5308312	Active	30			89.2	89.1	89.3	170.69	163.39	1420.89	1389.15	17.07	16	162.53	160.33	5.22	4.27
856	7966665	5308364	Active	30			76.9	76.9	76.8	339.41	336.06	1413.71	1389.82	16.82	17.74	162.17	157.11	3.81	4.92
857	7966906	912581	Inactive	21			31.4	34	26.9	947.84	993.27	1426.41	1352.09	16.95	17.42	162.58	155.04	3.83	4.83
858	7967091	945758	Inactive	21			-26.5	-26.9	-26.5	1801.22	1749.68	1422.89	1387.52	17.89	18.43	159.28	150.49	3.62	5.1
859	7967102	717866	Inactive	21			-12.8	-9.8	-11.4	1549	1619.28	1411.85	1454.71	17.45	16.99	167.21	160.3	3.47	3.93
860	7967252	5308713	Active	30			94.5	94.4	94.6	96.06	90.28	1420.89	1389.15	17.07	16	162.53	160.33	5.22	4.27
861	7967564	5308890	Inactive	21			-8.5	-9.2	-3.9	1540.11	1510.07	1411.85	1454.71	17.45	16.99	167.21	160.3	3.47	3.93
862	7967572	5308895	Inactive	21			-25.7	-26.5	-25.3	1795	1733.85	1422.89	1387.52	17.89	18.43	159.28	150.49	3.62	5.1
863	7967629	648450	Inactive	21			4.9	2.8	10.5	1373.14	1303.87	1411.85	1454.71	17.45	16.99	167.21	160.3	3.47	3.93
864	7967744	1091697	Active	30			82.7	84.5	80.9	235.33	279.77	1422.89	1387.52	17.89	18.43	159.28	150.49	3.62	5.1
865	7967874	4101591	Active	30			51	69.3	30.4	449.64	945.93	1426.41	1352.09	16.95	17.42	162.58	155.04	3.83	4.83
866	7967875	5309089	Active	30			62.2	61.8	62.4	553.95	531.67	1420.89	1389.15	17.07	16	162.53	160.33	5.22	4.27
867	7967907	5309106	Inactive	21			6.6	6.1	7	1337.24	1292.32	1422.89	1387.52	17.89	18.43	159.28	150.49	3.62	5.1
868	7968190	5309272	Inactive	21			48	49.5	46.3	726.38	753.24	1420.89	1389.15	17.07	16	162.53	160.33	5.22	4.27
869	7968341	676108	Active	30			59.7	61.2	58.2	563.26	590.52	1422.89	1387.52	17.89	18.43	159.28	150.49	3.62	5.1
870	7968554	5309470	Inactive	21			16.6	23.1	13.4	1089.91	1261.54	1411.85	1454.71	17.45	16.99	167.21	160.3	3.47	3.93
871	7968588	925735	Active	30			91.1	91.4	90.9	139.19	143.22	1422.89	1387.52	17.89	18.43	159.28	150.49	3.62	5.1
872	7968611	5309500	Inactive	21			40.4	41.2	39.3	842	850.12	1420.89	1389.15	17.07	16	162.53	160.33	5.22	4.27
873	7968736	711992	Inactive	21			11.1	11.4	10.5	1262.16	1243.94	1422.89	1387.52	17.89	18.43	159.28	150.49	3.62	5.1
874	7968881	912656	Inactive	21			12.3	12.3	12.2	1250.25	1221	1422.89	1387.52	17.89	18.43	159.28	150.49	3.62	5.1
875	7969134	54699214	Active	30			67.6	63.4	71.8	531.01	403.78	1420.89	1389.15	17.07	16	162.53	160.33	5.22	4.27
876	7969250	2046769	Inactive	21			9.2	10.4	11.3	1266.98	1291.82	1411.85	1454.71	17.45	16.99	167.21	160.3	3.47	3.93
877	7969289	5309881	Active	30			75.5	75.8	75	356.19	359.72	1420.89	1389.15	17.07	16	162.53	160.33	5.22	4.27
878	7969290	5309882	Inactive	21			8.4	6.1	10	1328.23	1252.68	1413.71	1389.82	16.82	17.74	162.17	157.11	3.81	4.92
879	7969400	878991	Inactive	21			38.4	34.8	40.5	935.3	811.67	1426.41	1352.09	16.95	17.42	162.58	155.04	3.83	4.83
880	7969422	2056784	Active	30			95.8	96.2	95.5	71.32	80.33	1422.89	1387.52	17.89	18.43	159.28	150.49	3.62	5.1
881	7969565	724753	Active	30			86.4	86.7	86.1	204.49	208.55	1422.89	1387.52	17.89	18.43	159.28	150.49	3.62	5.1
882	7969597	37560	Active	30			95	95.1	94.8	86.54	87.34	1426.41	1352.09	16.95	17.42	162.58	155.04	3.83	4.83
883	7969673	866503	Active	30			94.6	95.1	94.2	87.36	97.34	1422.89	1387.52	17.89	18.43	159.28	150.49	3.62	5.1
884	7969770	2986868	Active	30			74.8	75.4	74.1	362.58	371.33	1420.89	1389.15	17.07	16	162.53	160.33	5.22	4.27
885	7969856	542899	Inactive	21			37.7	41	36.7	839.96	926.83	1411.85	1454.71	17.45	16.99	167.21	160.3	3.47	3.93
886	7969869	693869	Inactive	21			14.3	12.7	15.6	1244.21	1173.34	1422.89	1387.52	17.89	18.43	159.28	150.49	3.62	5.1
887	7969870	4336986	Active	30			74.9	73.5	76.2	389.17	342.62	1420.89	1389.15	17.07	16	162.53	160.33	5.22	4.27
888	7970010	5310109	Inactive	21			-24.8	-19.8	-25.1	1687.41	1815.43	1411.85	1454.71	17.45	16.99	167.21	160.3	3.47	3.93
889	7970233	3237664	Inactive	21			-11.7	-9.1	-10.1	1538.92	1599.64	1411.85	1454.71	17.45	16.99	167.21	160.3	3.47	3.93
890	7970316	2414873	Inactive	21			13.5	8.9	17.6	1289.97	1147.74	1413.71	1389.82	16.82	17.74	162.17	157.11	3.81	4.92
891	7970360	2159334	Active	30			59.3	53.8	64	668.13	498.44	1426.41	1352.09	16.95	17.42	162.58	155.04	3.83	4.83
892	7970423	3702591	Inactive	21			47.2	60.8	33.2	567.29	933.45	1420.89	1389.15	17.07	16	162.53	160.33	5.22	4.27
893	7970605	5310257	Inactive	21			44.1	53.9	36.6	659.7	928.93	1411.85	1454.71	17.45	16.99	167.21	160.3	3.47	3.93
894	7970692	345677	Inactive	21			49.1	49.7	50.3	719.08	731.07	1411.85	1454.71	17.45	16.99	167.21	160.3	3.47	3.93
895	7970831	4537203	Inactive	21			38.8	39.7	37.4	858.82	876.63	1413.71	1389.82	16.82	17.74	162.17	157.11	3.81	4.92
896	7970860	4066521	Inactive	21			20.4	20.8	19.4	1122.82	1123.63	1413.71	1389.82	16.82	17.74	162.17	157.11	3.81	4.92
897	7970869	771515	Inactive	21			22	18.2	24	1170.22	1032.26	1426.41	1352.09	16.95	17.42	162.58	155.04	3.83	4.83
898	7970899	940134	Active	30			60.3	63.3	56.1	533.86	602.99	1426.41	1352.09	16.95	17.42	162.58	155.04	3.83	4.83
899	7970970	2501747	Active	30			56.8	58.7	54.8	597.9	636.88	1422.89	1387.52	17.89	18.43	159.28	150.49	3.62	5.1
900	7971349	5310447	Active	30			57.7	19.5	96.5	1147.39	63.76	1420.89	1389.15	17.07	16	162.53	160.33	5.22	4.27
901	7971443	4283428	Inactive	21			-9.4	-6.9	-7.8	1508.47	1566.95	1411.85	1454.71	17.45	16.99	167.21	160.3	3.47	3.93
902	7971822	746147	Inactive	21			13.5	12.7	14.2	1244.05	1193.64	1422.89	1387.52	17.89	18.43	159.28	150.49	3.62	5.1
903	7971863	5310576	Inactive	21			21.4	19.7	22.7	1139.04	1078.89	1413.71	1389.82	16.82	17.74	162.17	157.11	3.81	4.92
904	7971871	959101	Active	30			86.4	88	84.3	185.56	227.61	1426.41	1352.09	16.95	17.42	162.58	155.04	3.83	4.83
905	7971905	819343	Active	30			77.5	77.4	76.9	336.06	325.12	1426.41	1352.09	16.95	17.42	162.58	155.04	3.83	4.83
906	7971980	773928	Inactive	21			41.6	40	41.7	862.75	796.19	1426.41	1352.09	16.95	17.42	162.58	155.04	3.83	4.83
907	7972026	687454	Inactive	21			20.4	21.4	22.4	1113.17	1133.27	1411.85	1454.71	17.45	16.99	167.21	160.3	3.47	3.93
908	7972038	1370094	Inactive	21			49.1	50	50.1	714.18	734.03	1411.85	1454.71	17.45	16.99	167.21	160.3	3.47	3.93
909	7972242	673694	Inactive	21			6.3	7.9	8.1	1301.7	1337.6	1411.85	1454.71	17.45	16.99	167.21	160.3	3.47	3.93
910	7972268	2253328	Inactive	21			27.4	26.2	28.3	1052.49	1001.06	1420.89	1389.15	17.07	16	162.53	160.33	5.22	4.27
911	7972276	671015	Active	30			57.8	68	46	467.83	738.53	1426.41	1352.09	16.95	17.42	162.58	155.04	3.83	4.83
912	7972310	4339188	Active	30			62.6	63.5	61.6	530.61	544.31	1422.89	1387.52	17.89	18.43	159.28	150.49	3.62	5.1
913	7972370	808243	Inactive	21			9.5	9	9.7	1296	1254.55	1422.89	1387.52	17.89	18.43	159.28	150.49	3.62	5.1
914	7972377	738691	Inactive	21			34.8	33.9	35.1	939.59	908.23	1413.71	1389.82	16.82	17.74	162.17	157.11	3.81	4.92
915	7972384	725675	Inactive	21			43.5	43.6	43.2	808.51	796.16	1420.89	1389.15	17.07	16	162.53	160.33	5.22	4.27
916	7972389	788538	Active	30			58.1	57.4	58.7	615.49	583.61	1420.89	1389.15	17.07	16	162.53	160.33	5.22	4.27
917	7972403	2810391	Active	30			69	69.2	68.6	448.91	447.25	1420.89	1389.15	17.07	16	162.53	160.33	5.22	4.27
918	7972416	2920044	Inactive	21			9.8	8.6	10.3	1293.68	1247.99	1413.71	1389.82	16.82	17.74	162.17	157.11	3.81	4.92
919	7972421	1216753	Inactive	21			8.3	6.3	9.6	1325.63	1258.09	1413.71	1389.82	16.82	17.74	162.17	157.11	3.81	4.92
920	7972422	695625	Inactive	21			8.8	7.7	9.6	1314.75	1255.7	1422.89	1387.52	17.89	18.43	159.28	150.49	3.62	5.1
921	7972424	826843	Active	30			86.4	86.4	86.1	208.98	203.46	1426.41	1352.09	16.95	17.42	162.58	155.04	3.83	4.83
922	7972441	756156	Inactive	21			4	3.1	4.7	1379.7	1322.77	1422.89	1387.52	17.89	18.43	159.28	150.49	3.62	5.1
923	7972476	745205	Active	30			94.6	94.4	94.7	95.69	87.81	1426.41	1352.09	16.95	17.42	162.58	155.04	3.83	4.83
924	7972510	673500	Active	30			73.4	73.9	72.9	384.04	389.87	1422.89	1387.52	17.89	18.43	159.28	150.49	3.62	5.1
925	7972581	721129	Inactive	21			-3.1	-4.1	-2.4	1479.91	1420.5	1422.89	1387.52	17.89	18.43	159.28	150.49	3.62	5.1
926	7972613	389549	Active	30			52.3	53.1	51.2	674.83	685.82	1420.89	1389.15	17.07	16	162.53	160.33	5.22	4.27
927	7972673	687087	Inactive	21			1.7	0.4	2.9	1417.78	1348.43	1422.89	1387.52	17.89	18.43	159.28	150.49	3.62	5.1
928	7972734	754945	Inactive	21			-6.7	-14.9	-0.9	1636.75	1363.83	1426.41	1352.09	16.95	17.42	162.58	155.04	3.83	4.83
929	7972778	870214	Active	30			95.9	96.4	95.3	67.78	80.27	1426.41	1352.09	16.95	17.42	162.58	155.04	3.83	4.83
930	7972818	570162	Inactive	21			0.9	0.5	1	1415.44	1373.61	1422.89	1387.52	17.89	18.43	159.28	150.49	3.62	5.1
931	7972821	803865	Inactive	21			1	-0.8	2.6	1432.52	1352.99	1420.89	1389.15	17.07	16	162.53	160.33	5.22	4.27
932	7972830	766037	Active	30			69.7	68.9	69.9	455.76	419.62	1426.41	1352.09	16.95	17.42	162.58	155.04	3.83	4.83
933	7972852	880161	Active	30			96.1	97.1	95	58.35	84.36	1426.41	1352.09	16.95	17.42	162.58	155.04	3.83	4.83
934	7972909	732534	Inactive	21			37.7	36.2	41.4	907.36	858.85	1411.85	1454.71	17.45	16.99	167.21	160.3	3.47	3.93
935	7972942	708043	Inactive	21			29	29.2	28.3	1006.37	1001.09	1413.71	1389.82	16.82	17.74	162.17	157.11	3.81	4.92
936	7972963	783430	Inactive	21			11.8	15.5	7.8	1202.62	1282.13	1420.89	1389.15	17.07	16	162.53	160.33	5.22	4.27
937	7972972	341820	Inactive	21			8.6	9.2	7.2	1285.1	1290.7	1413.71	1389.82	16.82	17.74	162.17	157.11	3.81	4.92
938	7972976	721069	Active	30			57.5	73.1	39.9	395.45	820.04	1426.41	1352.09	16.95	17.42	162.58	155.04	3.83	4.83
939	7973051	1121328	Inactive	21			5.9	7.2	8.1	1311.36	1338.65	1411.85	1454.71	17.45	16.99	167.21	160.3	3.47	3.93
940	7973184	5310655	Inactive	21			36.3	63	8.8	537.62	1266.42	1422.89	1387.52	17.89	18.43	159.28	150.49	3.62	5.1
941	7973189	1914390	Inactive	21			-20.4	-20.4	-20.7	1709.29	1670.48	1422.89	1387.52	17.89	18.43	159.28	150.49	3.62	5.1
942	7973198	249097	Inactive	21			-14.2	-14.3	-14.4	1623.53	1584.42	1422.89	1387.52	17.89	18.43	159.28	150.49	3.62	5.1
943	7973205	683777	Active	30			76.2	77.7	74	331.34	364.38	1426.41	1352.09	16.95	17.42	162.58	155.04	3.83	4.83
944	7973218	873112	Active	30			88	88.1	87.5	184.2	183.69	1426.41	1352.09	16.95	17.42	162.58	155.04	3.83	4.83
945	7973236	732495	Inactive	21			5.2	5.8	4.4	1342.07	1326.68	1422.89	1387.52	17.89	18.43	159.28	150.49	3.62	5.1
946	7973239	693081	Active	30			70.2	73.8	65.6	386.19	475.93	1426.41	1352.09	16.95	17.42	162.58	155.04	3.83	4.83
947	7973254	259999	Active	30			78.4	79.2	76.9	310.57	325.13	1426.41	1352.09	16.95	17.42	162.58	155.04	3.83	4.83
948	7973370	5310669	Active	30			89.5	90.1	88.9	156.53	170.94	1422.89	1387.52	17.89	18.43	159.28	150.49	3.62	5.1
949	7973410	704601	Inactive	21			43.4	30.4	55.7	997.65	608.85	1426.41	1352.09	16.95	17.42	162.58	155.04	3.83	4.83
950	7973412	690502	Active	30			70.7	71.2	70.2	422.82	426.04	1422.89	1387.52	17.89	18.43	159.28	150.49	3.62	5.1
951	7973440	1364012	Inactive	21			0.6	1	-0.6	1399.36	1398.42	1413.71	1389.82	16.82	17.74	162.17	157.11	3.81	4.92
952	7973441	705822	Inactive	21			26.9	24.6	28.6	1070.36	996.87	1413.71	1389.82	16.82	17.74	162.17	157.11	3.81	4.92
953	7973467	784670	Inactive	21			15.1	14.5	13.5	1222.21	1171.92	1426.41	1352.09	16.95	17.42	162.58	155.04	3.83	4.83
954	7973521	805423	Inactive	21			10.6	8.8	12.2	1299.51	1220.66	1422.89	1387.52	17.89	18.43	159.28	150.49	3.62	5.1
955	7973522	2055443	Inactive	21			10.9	9.2	12.5	1293	1217.02	1422.89	1387.52	17.89	18.43	159.28	150.49	3.62	5.1
956	7973536	206388	Inactive	21			-21.8	-21.5	-22.5	1724.79	1695.73	1422.89	1387.52	17.89	18.43	159.28	150.49	3.62	5.1
957	7973547	689600	Active	30			50.1	52.3	49.9	682.45	737.76	1411.85	1454.71	17.45	16.99	167.21	160.3	3.47	3.93
958	7973557	802814	Active	30			79.6	80.5	78.8	291.38	308.96	1422.89	1387.52	17.89	18.43	159.28	150.49	3.62	5.1
959	7973642	784811	Inactive	21			13.6	14.2	12.9	1224.02	1211.35	1422.89	1387.52	17.89	18.43	159.28	150.49	3.62	5.1
960	7973652	2138175	Inactive	21			11.8	12.9	14	1231.39	1253.61	1411.85	1454.71	17.45	16.99	167.21	160.3	3.47	3.93
961	7973664	699625	Inactive	21			19.7	27.2	9.7	1043.73	1223.06	1426.41	1352.09	16.95	17.42	162.58	155.04	3.83	4.83
962	7973667	1731558	Inactive	21			17.6	21.4	16.9	1113.3	1211.77	1411.85	1454.71	17.45	16.99	167.21	160.3	3.47	3.93
963	7973691	699629	Active	30			90	89.7	90	162.08	151.47	1426.41	1352.09	16.95	17.42	162.58	155.04	3.83	4.83
964	7973693	2872174	Inactive	21			5.6	3.4	7.2	1366.58	1290.87	1413.71	1389.82	16.82	17.74	162.17	157.11	3.81	4.92
965	7973696	704533	Active	30			84.9	82.8	87.2	259.91	194.3	1422.89	1387.52	17.89	18.43	159.28	150.49	3.62	5.1
966	7973739	2260658	Inactive	21			2.4	1.8	2.7	1398.09	1350.26	1422.89	1387.52	17.89	18.43	159.28	150.49	3.62	5.1
967	7973780	763882	Inactive	21			3.5	4.3	2.5	1362.82	1353.37	1422.89	1387.52	17.89	18.43	159.28	150.49	3.62	5.1
968	7973800	5310695	Inactive	21			43.1	43.1	42.8	815.91	801.36	1420.89	1389.15	17.07	16	162.53	160.33	5.22	4.27
969	7973883	879560	Inactive	21			24	22.9	24.9	1099.7	1047.31	1420.89	1389.15	17.07	16	162.53	160.33	5.22	4.27
970	7973909	792950	Active	30			86.2	88.1	83.9	184.83	232.04	1426.41	1352.09	16.95	17.42	162.58	155.04	3.83	4.83
971	7973934	1347077	Inactive	21			2.4	1.5	2.6	1392.69	1354.12	1413.71	1389.82	16.82	17.74	162.17	157.11	3.81	4.92
972	7973974	682457	Inactive	21			32.4	10.1	54.5	1272.77	641.79	1413.71	1389.82	16.82	17.74	162.17	157.11	3.81	4.92
973	7973995	750538	Active	30			53.4	61.5	43.6	560.08	770.07	1426.41	1352.09	16.95	17.42	162.58	155.04	3.83	4.83
974	7974058	2063178	Inactive	21			32.7	31.1	33.7	978.79	927.28	1413.71	1389.82	16.82	17.74	162.17	157.11	3.81	4.92
975	7974096	794863	Inactive	21			45.2	41.7	48.6	837.18	721.6	1422.89	1387.52	17.89	18.43	159.28	150.49	3.62	5.1
976	7974175	867086	Active	30			84.1	81.2	86.6	281.45	196.1	1426.41	1352.09	16.95	17.42	162.58	155.04	3.83	4.83
977	7974232	5348518	Active	30			92.7	92.9	92.2	116.24	122.53	1420.89	1389.15	17.07	16	162.53	160.33	5.22	4.27
978	7974304	887167	Active	30			99.1	99.1	99	30.29	30.35	1426.41	1352.09	16.95	17.42	162.58	155.04	3.83	4.83
979	7974333	2911976	Inactive	21			6.3	6.9	9.2	1315.68	1322.92	1411.85	1454.71	17.45	16.99	167.21	160.3	3.47	3.93
980	7974352	791069	Inactive	21			38.2	37.1	39	900.2	853.17	1420.89	1389.15	17.07	16	162.53	160.33	5.22	4.27
981	7974427	827914	Active	30			50.9	51.4	50.3	699.54	698.73	1420.89	1389.15	17.07	16	162.53	160.33	5.22	4.27
982	7974462	763911	Active	30			57.5	58.4	58.2	596.89	617.67	1411.85	1454.71	17.45	16.99	167.21	160.3	3.47	3.93
983	7974478	761228	Active	30			76.6	76	77.3	354.8	329.64	1422.89	1387.52	17.89	18.43	159.28	150.49	3.62	5.1
984	7974505	1122276	Inactive	21			2.6	3.7	1.2	1370.72	1371.24	1422.89	1387.52	17.89	18.43	159.28	150.49	3.62	5.1
985	7974516	739397	Inactive	21			14.1	14.1	17.3	1215.43	1205.41	1411.85	1454.71	17.45	16.99	167.21	160.3	3.47	3.93
986	7974576	2876461	Inactive	21			44.8	45.4	43.7	779.11	790.74	1413.71	1389.82	16.82	17.74	162.17	157.11	3.81	4.92
987	7974600	302991	Inactive	21			48.2	46.3	50.1	772.53	700.97	1422.89	1387.52	17.89	18.43	159.28	150.49	3.62	5.1
988	7974611	2208252	Inactive	21			-5.4	-9.1	-1.9	1551.02	1413.16	1422.89	1387.52	17.89	18.43	159.28	150.49	3.62	5.1
989	7974680	2165163	Active	30			93.8	94.6	93.2	93.76	112.04	1422.89	1387.52	17.89	18.43	159.28	150.49	3.62	5.1
990	7974711	705798	Inactive	21			-0.4	3.1	-0.1	1368.77	1456.06	1411.85	1454.71	17.45	16.99	167.21	160.3	3.47	3.93
991	7974713	867602	Inactive	21			-7.7	-7.7	-8	1530.47	1496.81	1422.89	1387.52	17.89	18.43	159.28	150.49	3.62	5.1
992	7974726	5310740	Active	30			69.4	71	66.9	426.17	459.68	1426.41	1352.09	16.95	17.42	162.58	155.04	3.83	4.83
993	7974742	708785	Inactive	21			16.9	22.1	11.3	1110.52	1234.17	1420.89	1389.15	17.07	16	162.53	160.33	5.22	4.27
994	7974827	758009	Inactive	21			39.2	40.4	40.3	848.52	875.12	1411.85	1454.71	17.45	16.99	167.21	160.3	3.47	3.93
995	7974851	875199	Active	30			85.1	84.3	85.6	238.74	209.53	1426.41	1352.09	16.95	17.42	162.58	155.04	3.83	4.83
996	7974854	692974	Inactive	21			5.3	4.5	5.8	1360.23	1307.57	1422.89	1387.52	17.89	18.43	159.28	150.49	3.62	5.1
997	7974876	752709	Active	30			92.6	92.5	92.6	122.89	116.1	1426.41	1352.09	16.95	17.42	162.58	155.04	3.83	4.83
998	7974881	2259039	Active	30			70.2	73.9	66.5	385.04	476.84	1422.89	1387.52	17.89	18.43	159.28	150.49	3.62	5.1
999	7974964	5310753	Active	30			81.4	74.8	87.9	369.35	183.17	1413.71	1389.82	16.82	17.74	162.17	157.11	3.81	4.92
1000	7974978	670712	Inactive	21			-24	-21.3	-22.1	1709.03	1772.37	1411.85	1454.71	17.45	16.99	167.21	160.3	3.47	3.93
1001	7975035	5310757	Inactive	21			3.5	5.3	1.3	1347.83	1369.99	1422.89	1387.52	17.89	18.43	159.28	150.49	3.62	5.1
1002	7975181	5350181	Active	30			66.9	67.3	66.6	477.36	476.11	1422.89	1387.52	17.89	18.43	159.28	150.49	3.62	5.1
1003	7975204	259755	Active	30			93.2	93.9	92.5	103.63	121.05	1422.89	1387.52	17.89	18.43	159.28	150.49	3.62	5.1
1004	7975235	5310766	Active	30			66.9	84.1	49.3	240.66	713.02	1422.89	1387.52	17.89	18.43	159.28	150.49	3.62	5.1
1005	7975242	2264736	Inactive	21			10.6	9.8	11.2	1285.35	1234.38	1422.89	1387.52	17.89	18.43	159.28	150.49	3.62	5.1
1006	7975245	823601	Inactive	21			7	7.7	6.2	1315	1302.95	1422.89	1387.52	17.89	18.43	159.28	150.49	3.62	5.1
1007	7975256	3824823	Active	30			85.8	85.8	85.6	216.16	214.1	1420.89	1389.15	17.07	16	162.53	160.33	5.22	4.27
1008	7975264	888352	Inactive	21			-4	3.6	-14.8	1376.1	1549.59	1426.41	1352.09	16.95	17.42	162.58	155.04	3.83	4.83
1009	7975271	838877	Inactive	21			-24	-22.9	-25.5	1744.57	1736.48	1422.89	1387.52	17.89	18.43	159.28	150.49	3.62	5.1
1010	7975313	871057	Inactive	21			44	43.1	43.4	818.55	772.35	1426.41	1352.09	16.95	17.42	162.58	155.04	3.83	4.83
1011	7975326	1349072	Active	30			61.5	60.2	64.1	572.65	533.22	1411.85	1454.71	17.45	16.99	167.21	160.3	3.47	3.93
1012	7975327	2269543	Inactive	21			0.9	1.2	0.3	1406.1	1383.66	1422.89	1387.52	17.89	18.43	159.28	150.49	3.62	5.1
1013	7975357	743729	Active	30			84.4	85.3	82.9	223.57	245.12	1426.41	1352.09	16.95	17.42	162.58	155.04	3.83	4.83
1014	7975361	623689	Inactive	21			22	21.3	22.5	1121.52	1079.96	1420.89	1389.15	17.07	16	162.53	160.33	5.22	4.27
1015	7975364	85307	Active	30			58.1	80.2	35.3	295.85	903.76	1422.89	1387.52	17.89	18.43	159.28	150.49	3.62	5.1
1016	7975404	761196	Inactive	21			-4.5	-8	-1.2	1535.76	1404.47	1422.89	1387.52	17.89	18.43	159.28	150.49	3.62	5.1
1017	7975428	5340604	Active	30			89.6	90.3	89	154.66	169.12	1422.89	1387.52	17.89	18.43	159.28	150.49	3.62	5.1
1018	7975431	773072	Inactive	21			10.4	8.5	12.2	1303.07	1221.03	1422.89	1387.52	17.89	18.43	159.28	150.49	3.62	5.1
1019	7975449	757542	Inactive	21			7.3	5.8	6.4	1344.42	1266.04	1426.41	1352.09	16.95	17.42	162.58	155.04	3.83	4.83
1020	7975607	781196	Active	30			97.7	97.3	98.1	54.36	43.43	1426.41	1352.09	16.95	17.42	162.58	155.04	3.83	4.83
1021	7975621	2171062	Inactive	21			11.4	10.5	11.6	1266.69	1230.09	1413.71	1389.82	16.82	17.74	162.17	157.11	3.81	4.92
1022	7975636	797834	Inactive	21			8	7.5	8.3	1316.86	1273.74	1422.89	1387.52	17.89	18.43	159.28	150.49	3.62	5.1
1023	7975642	2850867	Inactive	21			0.9	0.3	1.2	1416.46	1372.56	1420.89	1389.15	17.07	16	162.53	160.33	5.22	4.27
1024	7975733	876417	Inactive	21			32.8	30.8	34.4	983.55	917.75	1413.71	1389.82	16.82	17.74	162.17	157.11	3.81	4.92
1025	7975750	2767330	Active	30			85.4	85.2	85.5	224.54	215.47	1420.89	1389.15	17.07	16	162.53	160.33	5.22	4.27
1026	7975757	10145	Inactive	21			-2.5	-2.3	-2.9	1455.13	1427.82	1422.89	1387.52	17.89	18.43	159.28	150.49	3.62	5.1
1027	7975770	2934572	Inactive	21			9.1	8.2	9.8	1306.11	1254.05	1420.89	1389.15	17.07	16	162.53	160.33	5.22	4.27
1028	7975795	803048	Inactive	21			38	35.7	39.8	914.56	843.37	1413.71	1389.82	16.82	17.74	162.17	157.11	3.81	4.92
1029	7975831	755505	Inactive	21			22.9	21.5	23.7	1113.81	1064.82	1413.71	1389.82	16.82	17.74	162.17	157.11	3.81	4.92
1030	7975836	1354923	Inactive	21			18	18	15.9	1172.29	1140.27	1426.41	1352.09	16.95	17.42	162.58	155.04	3.83	4.83
1031	7975880	5310801	Active	30			78.7	85.8	71.3	215.25	411.06	1413.71	1389.82	16.82	17.74	162.17	157.11	3.81	4.92
1032	7975905	1122250	Inactive	21			19.8	17.7	19.9	1176.68	1086.49	1426.41	1352.09	16.95	17.42	162.58	155.04	3.83	4.83
1033	7975928	868243	Inactive	21			35.9	27.1	44.7	1041.75	774.99	1422.89	1387.52	17.89	18.43	159.28	150.49	3.62	5.1
1034	7975936	799673	Inactive	21			7.1	3.8	9.8	1360.44	1254.73	1413.71	1389.82	16.82	17.74	162.17	157.11	3.81	4.92
1035	7975944	806210	Inactive	21			14.9	17.1	12.5	1180.34	1217.99	1420.89	1389.15	17.07	16	162.53	160.33	5.22	4.27
1036	7975965	259998	Inactive	21			4.2	5.9	2.2	1340.49	1357.5	1422.89	1387.52	17.89	18.43	159.28	150.49	3.62	5.1
1037	7975988	779968	Inactive	21			35.2	36	36.9	909.95	924.82	1411.85	1454.71	17.45	16.99	167.21	160.3	3.47	3.93
1038	7976005	738735	Active	30			96	96	95.9	73.16	72.18	1426.41	1352.09	16.95	17.42	162.58	155.04	3.83	4.83
1039	7976012	1900661	Inactive	21			-2.1	0.7	-1	1401.95	1469.51	1411.85	1454.71	17.45	16.99	167.21	160.3	3.47	3.93
1040	7976024	818948	Inactive	21			6.4	7.6	8.6	1305.53	1331.54	1411.85	1454.71	17.45	16.99	167.21	160.3	3.47	3.93
1041	7976071	731079	Inactive	21			0.8	0.1	1.3	1422.06	1369.79	1422.89	1387.52	17.89	18.43	159.28	150.49	3.62	5.1
1042	7976076	886372	Inactive	21			24.6	45.8	6.7	772.56	1358.62	1411.85	1454.71	17.45	16.99	167.21	160.3	3.47	3.93
1043	7976093	790317	Active	30			82.6	85.8	78.7	217.31	301.2	1426.41	1352.09	16.95	17.42	162.58	155.04	3.83	4.83
1044	7976139	721879	Inactive	21			2.4	2.2	2.4	1391.63	1354.3	1422.89	1387.52	17.89	18.43	159.28	150.49	3.62	5.1
1045	7976220	1219396	Active	30			58.3	56.5	59.8	624.49	569.41	1413.71	1389.82	16.82	17.74	162.17	157.11	3.81	4.92
1046	7976240	346046	Active	30			83.8	84	83.7	242.75	241.55	1422.89	1387.52	17.89	18.43	159.28	150.49	3.62	5.1
1047	7976243	793991	Active	30			93.3	95.3	91.2	83.62	138.35	1422.89	1387.52	17.89	18.43	159.28	150.49	3.62	5.1
1048	7976245	5310821	Active	30			95.8	95.9	95.7	74.04	77.14	1413.71	1389.82	16.82	17.74	162.17	157.11	3.81	4.92
1049	7976273	793731	Active	30			58.4	61	55.8	565.7	623.88	1422.89	1387.52	17.89	18.43	159.28	150.49	3.62	5.1
1050	7976305	2248499	Inactive	21			-23.9	-23.4	-24.8	1751.5	1727.72	1422.89	1387.52	17.89	18.43	159.28	150.49	3.62	5.1
1051	7976408	607627	Inactive	21			14.2	14.1	14	1222.93	1197.26	1420.89	1389.15	17.07	16	162.53	160.33	5.22	4.27
1052	7976456	878218	Inactive	21			13.5	15.5	14.7	1196.02	1243.44	1411.85	1454.71	17.45	16.99	167.21	160.3	3.47	3.93
1053	7976464	698455	Active	30			90.4	91	89.6	144.5	156.49	1426.41	1352.09	16.95	17.42	162.58	155.04	3.83	4.83
1054	7976492	703864	Inactive	21			3.4	2.6	3.9	1386.25	1334.05	1422.89	1387.52	17.89	18.43	159.28	150.49	3.62	5.1
1055	7976521	743416	Inactive	21			19.9	20.3	17.4	1139.63	1119.72	1426.41	1352.09	16.95	17.42	162.58	155.04	3.83	4.83
1056	7976572	705937	Active	30			92.4	92.9	91.5	116.68	130.38	1426.41	1352.09	16.95	17.42	162.58	155.04	3.83	4.83
1057	7976614	2247152	Inactive	21			16.2	2	30.1	1385.89	977.03	1413.71	1389.82	16.82	17.74	162.17	157.11	3.81	4.92
1058	7976621	5310837	Inactive	21			43.4	42.7	42.6	824.08	783.35	1426.41	1352.09	16.95	17.42	162.58	155.04	3.83	4.83
1059	7976632	742920	Inactive	21			8.9	8.9	8.2	1289.2	1277.53	1413.71	1389.82	16.82	17.74	162.17	157.11	3.81	4.92
1060	7976637	694901	Active	30			75.6	78.6	71.9	319.19	393.12	1426.41	1352.09	16.95	17.42	162.58	155.04	3.83	4.83
1061	7976655	811287	Inactive	21			16.5	10.3	22.5	1275.66	1080.34	1420.89	1389.15	17.07	16	162.53	160.33	5.22	4.27
1062	7976659	2171051	Inactive	21			37.9	39.8	38.3	856.99	904.06	1411.85	1454.71	17.45	16.99	167.21	160.3	3.47	3.93
1063	7976680	759534	Inactive	21			-8.6	-11.5	-6.4	1574.43	1477.21	1413.71	1389.82	16.82	17.74	162.17	157.11	3.81	4.92
1064	7976700	837868	Active	30			94.2	94.5	94	95.7	99.92	1422.89	1387.52	17.89	18.43	159.28	150.49	3.62	5.1
1065	7976714	877583	Active	30			96.7	97.1	96.2	58.26	68.68	1426.41	1352.09	16.95	17.42	162.58	155.04	3.83	4.83
1066	7976731	777454	Inactive	21			39.7	37.7	44	886.77	822.3	1411.85	1454.71	17.45	16.99	167.21	160.3	3.47	3.93
1067	7976757	751241	Inactive	21			10.8	10.3	11.1	1277.98	1235.71	1422.89	1387.52	17.89	18.43	159.28	150.49	3.62	5.1
1068	7976759	1163788	Inactive	21			8.2	9.9	9.9	1273.49	1313.07	1411.85	1454.71	17.45	16.99	167.21	160.3	3.47	3.93
1069	7976772	5405430	Inactive	21			39.8	39.3	40	868.99	839.42	1420.89	1389.15	17.07	16	162.53	160.33	5.22	4.27
1070	7976844	875934	Inactive	21			24.6	24.5	27.5	1070.49	1059.43	1411.85	1454.71	17.45	16.99	167.21	160.3	3.47	3.93
1071	7976865	808904	Active	30			73.9	74.2	73.7	380.7	379.03	1422.89	1387.52	17.89	18.43	159.28	150.49	3.62	5.1
1072	7976881	808216	Active	30			80.6	81.1	80.1	283.57	291.05	1422.89	1387.52	17.89	18.43	159.28	150.49	3.62	5.1
1073	7976886	753023	Active	30			55.1	53.5	56.6	670.41	611.84	1420.89	1389.15	17.07	16	162.53	160.33	5.22	4.27
1074	7976887	5310855	Inactive	21			29	27.9	29.6	1023.66	983.87	1413.71	1389.82	16.82	17.74	162.17	157.11	3.81	4.92
1075	7977006	1355806	Active	30			96.2	96.3	96	69.28	70.28	1426.41	1352.09	16.95	17.42	162.58	155.04	3.83	4.83
1076	7977027	695758	Active	30			90.7	90.7	90.8	148.85	144.88	1422.89	1387.52	17.89	18.43	159.28	150.49	3.62	5.1
1077	7977030	796559	Inactive	21			46.8	47.8	47.9	745.62	766.2	1411.85	1454.71	17.45	16.99	167.21	160.3	3.47	3.93
1078	7977036	686441	Inactive	21			41	10.8	71.4	1274.85	398.81	1426.41	1352.09	16.95	17.42	162.58	155.04	3.83	4.83
1079	7977051	790083	Inactive	21			0.1	-1.3	1.2	1440.77	1371.14	1422.89	1387.52	17.89	18.43	159.28	150.49	3.62	5.1
1080	7977072	2913330	Inactive	21			-3.8	-2.2	-1.6	1442.41	1477.27	1411.85	1454.71	17.45	16.99	167.21	160.3	3.47	3.93
1081	7977185	756149	Inactive	21			20.2	24.6	18.9	1069.29	1183.37	1411.85	1454.71	17.45	16.99	167.21	160.3	3.47	3.93
1082	7977258	799014	Active	30			81.9	84.1	79.7	241.05	295.99	1422.89	1387.52	17.89	18.43	159.28	150.49	3.62	5.1
1083	7977266	883796	Inactive	21			23.5	25	21.9	1070.45	1089.04	1420.89	1389.15	17.07	16	162.53	160.33	5.22	4.27
1084	7977281	5407960	Active	30			98.9	99.1	98.7	29.43	36.01	1413.71	1389.82	16.82	17.74	162.17	157.11	3.81	4.92
1085	7977399	841629	Inactive	21			26.2	27.3	24.9	1038.16	1047.88	1420.89	1389.15	17.07	16	162.53	160.33	5.22	4.27
1086	7977432	1011844	Inactive	21			34.2	35.5	32.6	922.48	940.82	1420.89	1389.15	17.07	16	162.53	160.33	5.22	4.27
1087	7977494	5411262	Inactive	21			44.3	43.4	45	810.98	770.68	1420.89	1389.15	17.07	16	162.53	160.33	5.22	4.27
1088	7977519	802478	Active	30			93.8	93.9	93.7	103.49	104.09	1422.89	1387.52	17.89	18.43	159.28	150.49	3.62	5.1
1089	7977638	4986505	Inactive	21			1.7	3.7	3.4	1360.56	1406.09	1411.85	1454.71	17.45	16.99	167.21	160.3	3.47	3.93
1090	7977747	1184632	Inactive	21			48.1	46.8	51.3	759.66	717	1411.85	1454.71	17.45	16.99	167.21	160.3	3.47	3.93
1091	7977786	878043	Active	30			64.9	64	65.5	521.85	489.5	1420.89	1389.15	17.07	16	162.53	160.33	5.22	4.27
1092	7977834	781446	Inactive	21			-20.9	-21.8	-20.9	1718.9	1676.47	1413.71	1389.82	16.82	17.74	162.17	157.11	3.81	4.92
1093	7977866	2893787	Inactive	21			-26.5	-27.3	-25.9	1804.06	1745.06	1420.89	1389.15	17.07	16	162.53	160.33	5.22	4.27
1094	7977891	997681	Inactive	21			10.3	13.6	10.4	1222.47	1304.96	1411.85	1454.71	17.45	16.99	167.21	160.3	3.47	3.93
1095	7977974	6897907	Active	30			66.2	66.4	67.2	486.17	487.88	1411.85	1454.71	17.45	16.99	167.21	160.3	3.47	3.93
1096	7977980	867101	Active	30			64.2	63.4	64	532.63	497.95	1426.41	1352.09	16.95	17.42	162.58	155.04	3.83	4.83
1097	7977988	2287964	Inactive	21			-0.9	1.3	0.7	1394.33	1444.44	1411.85	1454.71	17.45	16.99	167.21	160.3	3.47	3.93
1098	7977998	836483	Active	30			72.5	73.2	71.1	395.02	402.98	1426.41	1352.09	16.95	17.42	162.58	155.04	3.83	4.83
1099	7978031	2832907	Inactive	21			18.3	18.4	18	1164.25	1140.58	1422.89	1387.52	17.89	18.43	159.28	150.49	3.62	5.1
1100	7978069	747731	Inactive	21			13.8	13.8	13.7	1229.27	1200.53	1422.89	1387.52	17.89	18.43	159.28	150.49	3.62	5.1
1101	7978071	781174	Inactive	21			39.1	38.5	39.5	880.61	846.81	1420.89	1389.15	17.07	16	162.53	160.33	5.22	4.27
1102	7978086	799774	Inactive	21			8.9	7.8	9.7	1312.6	1254.48	1422.89	1387.52	17.89	18.43	159.28	150.49	3.62	5.1
1103	7978149	933633	Inactive	21			12.8	11.2	14.2	1265.89	1192.78	1422.89	1387.52	17.89	18.43	159.28	150.49	3.62	5.1
1104	7978160	2255407	Active	30			98.6	98.7	98.4	34.67	39.2	1426.41	1352.09	16.95	17.42	162.58	155.04	3.83	4.83
1105	7978170	798641	Inactive	21			-28.3	-27.8	-24.1	1799.33	1801.11	1411.85	1454.71	17.45	16.99	167.21	160.3	3.47	3.93
1106	7978215	2255208	Inactive	21			14.4	12.8	15.5	1234.82	1177.49	1413.71	1389.82	16.82	17.74	162.17	157.11	3.81	4.92
1107	7978233	805501	Inactive	21			11.9	11.6	12	1259.77	1223.17	1422.89	1387.52	17.89	18.43	159.28	150.49	3.62	5.1
1108	7978239	5310922	Inactive	21			11.2	6.5	19	1321.27	1181.48	1411.85	1454.71	17.45	16.99	167.21	160.3	3.47	3.93
1109	7978279	2913510	Inactive	21			6.7	9.2	7.7	1283.51	1343.73	1411.85	1454.71	17.45	16.99	167.21	160.3	3.47	3.93
1110	7978286	2056113	Inactive	21			5.8	4.9	6.6	1352.36	1298.97	1420.89	1389.15	17.07	16	162.53	160.33	5.22	4.27
1111	7978394	744688	Active	30			74.3	74.9	73.8	370.99	377.55	1422.89	1387.52	17.89	18.43	159.28	150.49	3.62	5.1
1112	7978421	772857	Active	30			94.5	95	93.8	87.82	100.41	1426.41	1352.09	16.95	17.42	162.58	155.04	3.83	4.83
1113	7978443	717707	Active	30			55.3	54.3	56	655.65	621.88	1413.71	1389.82	16.82	17.74	162.17	157.11	3.81	4.92
1114	11532964	3718	Inactive	21			26.1	26.6	25.3	1047.4	1042.1	1420.89	1389.15	17.07	16	162.53	160.33	5.22	4.27
1115	11533021	6852403	Inactive	21			17.3	17.8	16.6	1171.41	1160.61	1420.89	1389.15	17.07	16	162.53	160.33	5.22	4.27
1116	14718688	830441	Inactive	21			-27.6	-28.4	-27.6	1810.62	1769.19	1413.71	1389.82	16.82	17.74	162.17	157.11	3.81	4.92
1117	14718830	1555760	Active	30			59	59.4	58.5	588.18	586.1	1422.89	1387.52	17.89	18.43	159.28	150.49	3.62	5.1
1118	14718831	902245	Inactive	21			5.1	6.8	6.9	1316.37	1355.91	1411.85	1454.71	17.45	16.99	167.21	160.3	3.47	3.93
1119	14718863	9549107	Inactive	21			14.7	13.6	15.6	1229.88	1175.07	1420.89	1389.15	17.07	16	162.53	160.33	5.22	4.27
1120	14718889	902704	Inactive	21			-19.3	-19.8	-19.1	1700.98	1649.11	1422.89	1387.52	17.89	18.43	159.28	150.49	3.62	5.1
1121	14718917	903407	Inactive	21			22.6	20.4	24.6	1133.91	1050.89	1420.89	1389.15	17.07	16	162.53	160.33	5.22	4.27
1122	14718924	676107	Inactive	21			25.1	30.1	23	992.61	1124.4	1411.85	1454.71	17.45	16.99	167.21	160.3	3.47	3.93
1123	14719038	850309	Inactive	21			36.8	35.3	38	925.29	866.81	1420.89	1389.15	17.07	16	162.53	160.33	5.22	4.27
1124	14719057	1224613	Active	30			61.1	62	61.7	547.58	568.16	1411.85	1454.71	17.45	16.99	167.21	160.3	3.47	3.93
1125	14719067	3690863	Inactive	21			3.3	5.6	4.5	1333.3	1389.71	1411.85	1454.71	17.45	16.99	167.21	160.3	3.47	3.93
1126	14719105	5849846	Inactive	21			-18.2	-18.7	-18.7	1674.34	1646.19	1413.71	1389.82	16.82	17.74	162.17	157.11	3.81	4.92
1127	14719131	845667	Inactive	21			5.2	3.9	6.4	1368.68	1299.29	1422.89	1387.52	17.89	18.43	159.28	150.49	3.62	5.1
1128	14719221	5907716	Inactive	21			7.6	6.3	8.7	1333.98	1268.96	1422.89	1387.52	17.89	18.43	159.28	150.49	3.62	5.1
1129	14719230	903516	Active	30			56.5	57.1	55.6	616.25	627.14	1413.71	1389.82	16.82	17.74	162.17	157.11	3.81	4.92
1130	14719247	6261005	Inactive	21			5.6	7.3	3.7	1319	1338.7	1420.89	1389.15	17.07	16	162.53	160.33	5.22	4.27
1131	14719263	841187	Inactive	21			19.4	10.6	28.1	1272.16	1002.89	1420.89	1389.15	17.07	16	162.53	160.33	5.22	4.27
1132	14719277	2993319	Inactive	21			12.5	13.3	14.9	1226.67	1240.71	1411.85	1454.71	17.45	16.99	167.21	160.3	3.47	3.93
1133	14719289	1211993	Active	30			95.2	95	95.3	86.96	79.75	1426.41	1352.09	16.95	17.42	162.58	155.04	3.83	4.83
1134	14719395	792220	Inactive	21			47.6	55.1	38.2	650.3	841.79	1426.41	1352.09	16.95	17.42	162.58	155.04	3.83	4.83
1135	14719396	538214	Active	30			61.1	61.8	59.5	556.05	558.48	1426.41	1352.09	16.95	17.42	162.58	155.04	3.83	4.83
1136	14720445	722255	Inactive	21			46.2	-4.5	98.3	1489.33	40.5	1426.41	1352.09	16.95	17.42	162.58	155.04	3.83	4.83
1137	14720520	9549339	Inactive	21			17.8	16.6	18.8	1187.73	1130.52	1420.89	1389.15	17.07	16	162.53	160.33	5.22	4.27
1138	14720586	2053671	Inactive	21			-2.1	-1.4	-3.1	1443.24	1429.89	1422.89	1387.52	17.89	18.43	159.28	150.49	3.62	5.1
1139	14720774	5764688	Active	30			91.7	91.6	91.8	135.65	128.92	1420.89	1389.15	17.07	16	162.53	160.33	5.22	4.27
1140	14720780	3126048	Active	30			84.9	84.8	85	229.03	223.85	1413.71	1389.82	16.82	17.74	162.17	157.11	3.81	4.92
1141	14720850	725692	Active	30			95.7	96.2	95.3	71.14	82.19	1422.89	1387.52	17.89	18.43	159.28	150.49	3.62	5.1
1142	14720856	259997	Inactive	21			-6.7	-7	-6.7	1521.06	1478.97	1422.89	1387.52	17.89	18.43	159.28	150.49	3.62	5.1
1143	14720977	866034	Inactive	21			-25	-25.2	-25.1	1777.41	1731.26	1422.89	1387.52	17.89	18.43	159.28	150.49	3.62	5.1
1144	14721163	755501	Active	30			55.2	55.6	56.5	636.98	642.25	1411.85	1454.71	17.45	16.99	167.21	160.3	3.47	3.93
1145	14721170	746061	Inactive	21			29.6	-22.5	83.1	1739.3	250.47	1422.89	1387.52	17.89	18.43	159.28	150.49	3.62	5.1
1146	14721402	784698	Active	30			68	68.8	67.3	456.78	466	1422.89	1387.52	17.89	18.43	159.28	150.49	3.62	5.1
1147	14721411	784818	Inactive	21			-25.2	-24.4	-26.4	1766.24	1748.62	1422.89	1387.52	17.89	18.43	159.28	150.49	3.62	5.1
1148	14721488	784882	Active	30			62.9	61.3	63.7	562.81	501.51	1426.41	1352.09	16.95	17.42	162.58	155.04	3.83	4.83
1149	14721496	746892	Active	30			92	92	91.9	130.25	126.12	1426.41	1352.09	16.95	17.42	162.58	155.04	3.83	4.83
1150	14721502	784160	Active	30			53.9	53.1	56.3	671.22	645.35	1411.85	1454.71	17.45	16.99	167.21	160.3	3.47	3.93
1151	14721616	856539	Active	30			62.5	63.8	62.7	522.59	553.57	1411.85	1454.71	17.45	16.99	167.21	160.3	3.47	3.93
1152	14721814	1445497	Inactive	21			6.5	7.3	5.6	1320.99	1311.3	1422.89	1387.52	17.89	18.43	159.28	150.49	3.62	5.1
1153	14721899	3205758	Inactive	21			29.3	28.5	29.6	1015.75	983.37	1413.71	1389.82	16.82	17.74	162.17	157.11	3.81	4.92
1154	14722073	1084688	Active	30			96.5	97	95.9	58.81	72.51	1426.41	1352.09	16.95	17.42	162.58	155.04	3.83	4.83
1155	14722230	756800	Inactive	21			41.3	42.5	38.5	827.8	838.05	1426.41	1352.09	16.95	17.42	162.58	155.04	3.83	4.83
1156	14722292	1090057	Inactive	21			8.1	7.7	8.2	1314.36	1275.09	1422.89	1387.52	17.89	18.43	159.28	150.49	3.62	5.1
1157	14722325	345777	Active	30			82.6	83	82.3	256.54	260.43	1422.89	1387.52	17.89	18.43	159.28	150.49	3.62	5.1
1158	14722338	750407	Active	30			62	78	44.1	327.65	763.41	1426.41	1352.09	16.95	17.42	162.58	155.04	3.83	4.83
1159	14722358	5765327	Active	30			85.7	85.8	86.1	214.92	216.49	1411.85	1454.71	17.45	16.99	167.21	160.3	3.47	3.93
1160	14722359	759153	Inactive	21			24.2	16.8	31.5	1186.15	955.94	1422.89	1387.52	17.89	18.43	159.28	150.49	3.62	5.1
1161	14722375	774879	Active	30			61.7	61.8	61.4	552.87	545.93	1420.89	1389.15	17.07	16	162.53	160.33	5.22	4.27
1162	14722495	808119	Active	30			67.6	68.2	66.9	463.8	471.15	1420.89	1389.15	17.07	16	162.53	160.33	5.22	4.27
1163	14722500	5766004	Active	30			50.7	50.4	50.6	709.46	696.02	1413.71	1389.82	16.82	17.74	162.17	157.11	3.81	4.92
1164	14722505	6097797	Inactive	21			9.5	13	9.4	1231.1	1318.9	1411.85	1454.71	17.45	16.99	167.21	160.3	3.47	3.93
1165	14722583	748369	Inactive	21			37.8	38	37.4	887.4	875.7	1420.89	1389.15	17.07	16	162.53	160.33	5.22	4.27
1166	14722621	797772	Active	30			73.8	73.6	73.8	388.27	375.69	1420.89	1389.15	17.07	16	162.53	160.33	5.22	4.27
1167	14722634	784616	Inactive	21			-24.9	-22.3	-22.8	1723.02	1782.61	1411.85	1454.71	17.45	16.99	167.21	160.3	3.47	3.93
1168	14722802	1433399	Inactive	21			-5.4	-3.7	-3.1	1464.02	1499.23	1411.85	1454.71	17.45	16.99	167.21	160.3	3.47	3.93
1169	14722979	900483	Inactive	21			3.7	1	5.8	1399.67	1310.46	1413.71	1389.82	16.82	17.74	162.17	157.11	3.81	4.92
1170	14722985	973160	Active	30			96.3	96.7	95.9	63.94	73.97	1422.89	1387.52	17.89	18.43	159.28	150.49	3.62	5.1
1171	14723000	3152412	Inactive	21			-6.8	-8.1	-5.9	1534.44	1469.6	1420.89	1389.15	17.07	16	162.53	160.33	5.22	4.27
1172	14723008	855050	Inactive	21			23.6	26.7	19.8	1041.01	1118.18	1413.71	1389.82	16.82	17.74	162.17	157.11	3.81	4.92
1173	14723023	753628	Inactive	21			37	35	38.6	924.83	860.21	1413.71	1389.82	16.82	17.74	162.17	157.11	3.81	4.92
1174	14723036	751869	Active	30			88.6	89.9	86.9	159.69	191.82	1426.41	1352.09	16.95	17.42	162.58	155.04	3.83	4.83
1175	14723043	1091447	Inactive	21			2.3	1.2	2.7	1396.88	1352.79	1413.71	1389.82	16.82	17.74	162.17	157.11	3.81	4.92
1176	14723048	1085636	Active	30			59.2	59.8	58.3	581.03	588.51	1420.89	1389.15	17.07	16	162.53	160.33	5.22	4.27
1177	14723111	884367	Active	30			60.4	61.7	58.9	554.3	580.98	1420.89	1389.15	17.07	16	162.53	160.33	5.22	4.27
1178	14723112	836514	Inactive	21			2.4	1	3.7	1408.58	1337.22	1422.89	1387.52	17.89	18.43	159.28	150.49	3.62	5.1
1179	14723238	730299	Inactive	21			36.8	39.4	34	869.33	922	1422.89	1387.52	17.89	18.43	159.28	150.49	3.62	5.1
1180	14723309	9549445	Active	30			95.3	95.3	95.1	83.44	82.6	1420.89	1389.15	17.07	16	162.53	160.33	5.22	4.27
1181	14723328	1081904	Active	30			72.8	71	73.9	425.14	365.13	1426.41	1352.09	16.95	17.42	162.58	155.04	3.83	4.83
1182	14723346	919266	Inactive	21			-10.2	-6.8	-9.6	1505.99	1592.32	1411.85	1454.71	17.45	16.99	167.21	160.3	3.47	3.93
1183	14723347	9549446	Inactive	21			-10.8	-13.5	-8.8	1602.51	1510.35	1413.71	1389.82	16.82	17.74	162.17	157.11	3.81	4.92
1184	14723363	555517	Inactive	21			6.4	8.7	7.6	1290.29	1345.11	1411.85	1454.71	17.45	16.99	167.21	160.3	3.47	3.93
1185	14723373	1453643	Inactive	21			8.6	8.2	8.3	1299.01	1275.31	1413.71	1389.82	16.82	17.74	162.17	157.11	3.81	4.92
1186	14723397	2962980	Inactive	21			4.4	8	4.5	1300.76	1389.49	1411.85	1454.71	17.45	16.99	167.21	160.3	3.47	3.93
1187	14723461	1079385	Inactive	21			-10	-9.3	-6.7	1541.41	1550.56	1411.85	1454.71	17.45	16.99	167.21	160.3	3.47	3.93
1188	14723541	717662	Active	30			51.9	53.5	52.1	666.21	705.06	1411.85	1454.71	17.45	16.99	167.21	160.3	3.47	3.93
1189	14723569	766918	Inactive	21			42.1	40.8	43	843.38	799.96	1413.71	1389.82	16.82	17.74	162.17	157.11	3.81	4.92
1190	14723571	3102986	Inactive	21			8	9.8	9.7	1275.5	1315.51	1411.85	1454.71	17.45	16.99	167.21	160.3	3.47	3.93
1191	14723596	9549452	Active	30			50.6	49.2	53.7	726.11	682.28	1411.85	1454.71	17.45	16.99	167.21	160.3	3.47	3.93
1192	14723599	23386	Inactive	21			37.4	40.8	33.7	847.6	926.22	1420.89	1389.15	17.07	16	162.53	160.33	5.22	4.27
1193	14723606	727037	Inactive	21			15	12.7	17.1	1242.33	1154.86	1420.89	1389.15	17.07	16	162.53	160.33	5.22	4.27
1194	14723615	781019	Active	30			61.6	60.8	61.5	569.49	531.05	1426.41	1352.09	16.95	17.42	162.58	155.04	3.83	4.83
1195	14723664	858019	Inactive	21			24.9	23.9	25.6	1085.01	1037.37	1420.89	1389.15	17.07	16	162.53	160.33	5.22	4.27
1196	14723671	865996	Inactive	21			38	32.7	42	966.06	791.87	1426.41	1352.09	16.95	17.42	162.58	155.04	3.83	4.83
1197	14723694	860743	Inactive	21			14.8	17.9	14.9	1162.69	1240.13	1411.85	1454.71	17.45	16.99	167.21	160.3	3.47	3.93
1198	14723709	745721	Inactive	21			21.2	25	20.4	1063.39	1161.76	1411.85	1454.71	17.45	16.99	167.21	160.3	3.47	3.93
1199	14723716	3147263	Inactive	21			1.9	1.4	2	1402.63	1359.67	1422.89	1387.52	17.89	18.43	159.28	150.49	3.62	5.1
1200	14723730	831984	Active	30			62.8	63	64	533.7	534.49	1411.85	1454.71	17.45	16.99	167.21	160.3	3.47	3.93
1201	14723802	1462058	Inactive	21			0.4	0.6	0	1413.86	1387.48	1422.89	1387.52	17.89	18.43	159.28	150.49	3.62	5.1
1202	14723816	873068	Active	30			82.1	82.9	81.4	258.65	273.3	1422.89	1387.52	17.89	18.43	159.28	150.49	3.62	5.1
1203	14723839	709733	Inactive	21			37.6	37	37.7	896.41	872.74	1413.71	1389.82	16.82	17.74	162.17	157.11	3.81	4.92
1204	14723855	700329	Inactive	21			9.6	10.1	8.9	1281.66	1265.23	1422.89	1387.52	17.89	18.43	159.28	150.49	3.62	5.1
1205	14723856	798725	Inactive	21			-5.7	-8.4	-3.3	1539.07	1434.26	1420.89	1389.15	17.07	16	162.53	160.33	5.22	4.27
1206	14723877	873000	Active	30			60.4	60.8	61.4	564.11	572.08	1411.85	1454.71	17.45	16.99	167.21	160.3	3.47	3.93
1207	14723889	3225225	Inactive	21			34.2	34.9	33.2	930.76	933.05	1420.89	1389.15	17.07	16	162.53	160.33	5.22	4.27
1208	14723897	68497	Inactive	21			41.7	40.6	44.8	845.08	810.61	1411.85	1454.71	17.45	16.99	167.21	160.3	3.47	3.93
1209	14723912	324932	Active	30			50.5	48.4	52.3	737.15	671.76	1413.71	1389.82	16.82	17.74	162.17	157.11	3.81	4.92
1210	14723933	348694	Active	30			61.3	60.9	61.6	566.61	543.49	1420.89	1389.15	17.07	16	162.53	160.33	5.22	4.27
1211	14723953	835330	Inactive	21			49.8	50.5	51	707.7	721.32	1411.85	1454.71	17.45	16.99	167.21	160.3	3.47	3.93
1212	14723986	614424	Inactive	21			35.1	34.7	35.3	933.9	904.26	1420.89	1389.15	17.07	16	162.53	160.33	5.22	4.27
1213	14724004	36851	Inactive	21			1.6	1.1	2	1408.06	1360.26	1422.89	1387.52	17.89	18.43	159.28	150.49	3.62	5.1
1214	14724006	459117	Active	30			98.3	98.3	98.3	40.27	40.54	1426.41	1352.09	16.95	17.42	162.58	155.04	3.83	4.83
1215	14724020	735963	Inactive	21			41.7	-11.1	96	1582.61	71.13	1426.41	1352.09	16.95	17.42	162.58	155.04	3.83	4.83
1216	14724022	806167	Active	30			91.1	93	88.9	115.81	165.94	1426.41	1352.09	16.95	17.42	162.58	155.04	3.83	4.83
1217	14724097	839616	Active	30			80.9	80.8	80.6	287.72	276.51	1426.41	1352.09	16.95	17.42	162.58	155.04	3.83	4.83
1218	14724113	702159	Active	30			77.6	76	78.6	354.8	302.71	1426.41	1352.09	16.95	17.42	162.58	155.04	3.83	4.83
1219	14724151	789864	Active	30			94.7	94.9	94.6	88.98	92.48	1422.89	1387.52	17.89	18.43	159.28	150.49	3.62	5.1
1220	14724163	864377	Inactive	21			-0.3	-1.2	0.4	1437.99	1383.34	1420.89	1389.15	17.07	16	162.53	160.33	5.22	4.27
1221	14724189	825614	Inactive	21			-4.9	-1.8	-4	1436.73	1511.97	1411.85	1454.71	17.45	16.99	167.21	160.3	3.47	3.93
1222	14724265	684290	Active	30			50.4	49.4	51.3	728.04	685.2	1420.89	1389.15	17.07	16	162.53	160.33	5.22	4.27
1223	14724334	2055675	Inactive	21			47	68.5	24.8	460.45	1048.45	1422.89	1387.52	17.89	18.43	159.28	150.49	3.62	5.1
1224	14724336	3129671	Active	30			94.9	94.7	95	90.92	84.78	1420.89	1389.15	17.07	16	162.53	160.33	5.22	4.27
1225	14724353	3126214	Inactive	21			30.4	30.6	30.1	992.56	975.34	1422.89	1387.52	17.89	18.43	159.28	150.49	3.62	5.1
1226	14724354	5332773	Active	30			74.3	74.5	73.9	375.27	374.17	1420.89	1389.15	17.07	16	162.53	160.33	5.22	4.27
1227	14724365	2787061	Inactive	21			-2.7	-4.1	-1.4	1480.91	1407.33	1422.89	1387.52	17.89	18.43	159.28	150.49	3.62	5.1
1228	14724387	748350	Active	30			52.1	8.8	96.6	1302.16	62.63	1426.41	1352.09	16.95	17.42	162.58	155.04	3.83	4.83
1229	14724417	1548530	Inactive	21			7.9	7.3	8.2	1320.22	1275.39	1422.89	1387.52	17.89	18.43	159.28	150.49	3.62	5.1
1230	14724449	721011	Active	30			91.6	92.3	91	125.91	141.93	1422.89	1387.52	17.89	18.43	159.28	150.49	3.62	5.1
1231	14724469	5726457	Inactive	21			21.4	9.7	35.6	1277.11	942.46	1411.85	1454.71	17.45	16.99	167.21	160.3	3.47	3.93
1232	14724478	2241667	Inactive	21			3.3	2.7	3.7	1384.68	1337.37	1422.89	1387.52	17.89	18.43	159.28	150.49	3.62	5.1
1233	14724527	9556781	Active	30			76.6	80.1	72.3	297.7	386.73	1426.41	1352.09	16.95	17.42	162.58	155.04	3.83	4.83
1234	14724540	763880	Active	30			97.9	98.2	97.5	42.07	50.25	1426.41	1352.09	16.95	17.42	162.58	155.04	3.83	4.83
1235	14724596	3117639	Inactive	21			-11.6	-9	-10.2	1536.66	1600.74	1411.85	1454.71	17.45	16.99	167.21	160.3	3.47	3.93
1236	14724622	3184418	Inactive	21			-0.3	2.2	1	1381.42	1440.91	1411.85	1454.71	17.45	16.99	167.21	160.3	3.47	3.93
1237	14724687	3127347	Inactive	21			-8.9	-6	-7.8	1494.86	1567.25	1411.85	1454.71	17.45	16.99	167.21	160.3	3.47	3.93
1238	14724703	2843949	Inactive	21			36.7	37.6	35.6	894.68	900.1	1422.89	1387.52	17.89	18.43	159.28	150.49	3.62	5.1
1239	14724728	767326	Inactive	21			-0.5	-0.3	3.1	1416.06	1410.29	1411.85	1454.71	17.45	16.99	167.21	160.3	3.47	3.93
1240	14724739	1932147	Active	30			70.9	69.5	72.2	444.85	398.16	1420.89	1389.15	17.07	16	162.53	160.33	5.22	4.27
1241	14724741	756154	Active	30			79.2	79.2	79.3	309.48	302.44	1422.89	1387.52	17.89	18.43	159.28	150.49	3.62	5.1
1242	14724782	9593094	Active	30			61.6	63.4	59.8	532.75	569.24	1422.89	1387.52	17.89	18.43	159.28	150.49	3.62	5.1
1243	14724789	2835337	Inactive	21			20.1	24.5	18.7	1070.9	1185.43	1411.85	1454.71	17.45	16.99	167.21	160.3	3.47	3.93
1244	14724832	730783	Active	30			80.9	81.6	80.1	275.93	290.37	1422.89	1387.52	17.89	18.43	159.28	150.49	3.62	5.1
1245	14724856	2791995	Active	30			65.7	62.5	68.8	544.14	444.77	1420.89	1389.15	17.07	16	162.53	160.33	5.22	4.27
1246	14724888	721026	Inactive	21			32.8	-28.6	95.9	1830.01	71.63	1426.41	1352.09	16.95	17.42	162.58	155.04	3.83	4.83
1247	14724913	394278	Inactive	21			39.4	74.3	3.4	379.47	1340.4	1422.89	1387.52	17.89	18.43	159.28	150.49	3.62	5.1
1248	14724920	690917	Inactive	21			47.4	45.4	49.4	784.9	711.16	1422.89	1387.52	17.89	18.43	159.28	150.49	3.62	5.1
1249	14725076	1104053	Inactive	21			15.9	15.7	16	1201.94	1169.07	1422.89	1387.52	17.89	18.43	159.28	150.49	3.62	5.1
1250	14725138	730507	Active	30			83.2	83.7	82.7	246.86	255.35	1422.89	1387.52	17.89	18.43	159.28	150.49	3.62	5.1
1251	14725167	810595	Inactive	21			10.9	10.5	10.7	1266.75	1243	1413.71	1389.82	16.82	17.74	162.17	157.11	3.81	4.92
1252	14725380	755421	Inactive	21			9.7	8.9	10.4	1297.51	1245.57	1422.89	1387.52	17.89	18.43	159.28	150.49	3.62	5.1
1253	14725395	719362	Inactive	21			0.5	-0.3	1.1	1427.79	1372.88	1422.89	1387.52	17.89	18.43	159.28	150.49	3.62	5.1
1254	14725424	865999	Inactive	21			9	7.6	10.2	1315.81	1247.49	1422.89	1387.52	17.89	18.43	159.28	150.49	3.62	5.1
1255	14725449	573876	Inactive	21			33.9	36.3	31.3	910.9	959.58	1420.89	1389.15	17.07	16	162.53	160.33	5.22	4.27
1256	14725474	675183	Inactive	21			45.6	44.5	46.4	795.91	751.68	1420.89	1389.15	17.07	16	162.53	160.33	5.22	4.27
1257	14725532	828436	Inactive	21			9.1	9.2	8.8	1293.36	1267.69	1422.89	1387.52	17.89	18.43	159.28	150.49	3.62	5.1
1258	14725553	3106471	Inactive	21			31	30.4	29.8	997.78	953.72	1426.41	1352.09	16.95	17.42	162.58	155.04	3.83	4.83
1259	14725562	9549561	Inactive	21			43.2	42	44.3	831.45	780.86	1420.89	1389.15	17.07	16	162.53	160.33	5.22	4.27
1260	14725659	3169935	Inactive	21			22.2	17.6	26.2	1167.52	1030.28	1413.71	1389.82	16.82	17.74	162.17	157.11	3.81	4.92
1261	14725718	831980	Active	30			52.5	52.2	54.5	683.71	670.44	1411.85	1454.71	17.45	16.99	167.21	160.3	3.47	3.93
1262	14725734	803330	Inactive	21			24	17.4	29	1180.94	965.53	1426.41	1352.09	16.95	17.42	162.58	155.04	3.83	4.83
1263	14725772	759315	Inactive	21			35.6	31.5	38.2	982.69	842.7	1426.41	1352.09	16.95	17.42	162.58	155.04	3.83	4.83
1264	14725872	804801	Active	30			55.5	54	56.6	658.91	613.39	1413.71	1389.82	16.82	17.74	162.17	157.11	3.81	4.92
1265	14725881	2910886	Inactive	21			23.9	22.5	25.2	1104.6	1043.6	1420.89	1389.15	17.07	16	162.53	160.33	5.22	4.27
1266	14725913	743082	Inactive	21			30	27.2	32.9	1041.36	937.69	1422.89	1387.52	17.89	18.43	159.28	150.49	3.62	5.1
1267	14725930	973018	Inactive	21			7.6	8.5	6.5	1303.47	1298.35	1422.89	1387.52	17.89	18.43	159.28	150.49	3.62	5.1
1268	14725954	571253	Inactive	21			6.9	6	7.6	1337.91	1283.5	1422.89	1387.52	17.89	18.43	159.28	150.49	3.62	5.1
1269	14725981	972796	Active	30			95.1	95.8	94.3	75.66	94.1	1426.41	1352.09	16.95	17.42	162.58	155.04	3.83	4.83
1270	14726134	958963	Inactive	21			30.5	26.9	36.5	1037.17	930.01	1411.85	1454.71	17.45	16.99	167.21	160.3	3.47	3.93
1271	14726162	9549585	Active	30			56	57	56.6	617.26	640.65	1411.85	1454.71	17.45	16.99	167.21	160.3	3.47	3.93
1272	14726279	81919	Inactive	21			-5.4	-7.6	-3.5	1529.32	1435.68	1422.89	1387.52	17.89	18.43	159.28	150.49	3.62	5.1
1273	14726317	2131650	Inactive	21			44.1	83.1	3.9	254.77	1334.32	1422.89	1387.52	17.89	18.43	159.28	150.49	3.62	5.1
1274	14726341	713364	Inactive	21			5.2	4.8	5.3	1354.81	1315.46	1422.89	1387.52	17.89	18.43	159.28	150.49	3.62	5.1
1275	14726364	1040061	Active	30			57.7	56.9	58.3	622.67	588.09	1420.89	1389.15	17.07	16	162.53	160.33	5.22	4.27
1276	14726375	3147878	Active	30			62.8	62	63.5	551.22	517.03	1420.89	1389.15	17.07	16	162.53	160.33	5.22	4.27
1277	14726377	1139546	Inactive	21			45.3	45.6	47.1	776.69	776.94	1411.85	1454.71	17.45	16.99	167.21	160.3	3.47	3.93
1278	14726437	1449293	Active	30			53.1	54.1	52	661.74	675.05	1420.89	1389.15	17.07	16	162.53	160.33	5.22	4.27
1279	14726439	870039	Inactive	21			-23.1	-22.1	-24.4	1733.22	1721.42	1422.89	1387.52	17.89	18.43	159.28	150.49	3.62	5.1
1280	14726479	684504	Active	30			68.3	68.9	68.9	450.95	464.14	1411.85	1454.71	17.45	16.99	167.21	160.3	3.47	3.93
1281	14726501	542828	Inactive	21			41.7	40.5	42.5	847.39	806.54	1413.71	1389.82	16.82	17.74	162.17	157.11	3.81	4.92
1282	14726510	754001	Active	30			69.8	70.3	69.4	435.41	437.57	1422.89	1387.52	17.89	18.43	159.28	150.49	3.62	5.1
1283	14726517	744674	Inactive	21			6.4	5.6	7.1	1343.82	1290.92	1422.89	1387.52	17.89	18.43	159.28	150.49	3.62	5.1
1284	14726535	3143005	Inactive	21			40.6	29.6	51.6	1005.09	681.24	1420.89	1389.15	17.07	16	162.53	160.33	5.22	4.27
1285	14726585	5763354	Inactive	21			15.3	14.5	15.9	1216.8	1171.18	1420.89	1389.15	17.07	16	162.53	160.33	5.22	4.27
1286	14726630	1072948	Active	30			56.4	56.7	57.6	621.3	626.13	1411.85	1454.71	17.45	16.99	167.21	160.3	3.47	3.93
1287	14726722	1078736	Inactive	21			4.2	4	4.3	1367.17	1329.06	1422.89	1387.52	17.89	18.43	159.28	150.49	3.62	5.1
1288	14726729	9549606	Active	30			62.3	62.8	63.2	535.76	546.28	1411.85	1454.71	17.45	16.99	167.21	160.3	3.47	3.93
1289	14726815	689970	Inactive	21			31.8	32	31.5	972.35	956.83	1420.89	1389.15	17.07	16	162.53	160.33	5.22	4.27
1290	14726821	792994	Inactive	21			-21.1	-23.2	-19.3	1746.65	1654.17	1420.89	1389.15	17.07	16	162.53	160.33	5.22	4.27
1291	14726905	973865	Inactive	21			36.5	48	27.6	742.81	1057.81	1411.85	1454.71	17.45	16.99	167.21	160.3	3.47	3.93
1292	14727075	1217265	Inactive	21			-22.1	-23.4	-21.2	1752.26	1677.15	1422.89	1387.52	17.89	18.43	159.28	150.49	3.62	5.1
1293	14727099	720999	Active	30			95.9	96.5	95.3	67.24	82.11	1422.89	1387.52	17.89	18.43	159.28	150.49	3.62	5.1
1294	14727224	733899	Inactive	21			-24.9	-25.1	-20.1	1761.2	1743.55	1411.85	1454.71	17.45	16.99	167.21	160.3	3.47	3.93
1295	14727229	1084316	Active	30			69.5	71.4	66.7	419.4	461.46	1426.41	1352.09	16.95	17.42	162.58	155.04	3.83	4.83
1296	14727251	1084322	Inactive	21			33.7	34.7	35.2	928.36	948.09	1411.85	1454.71	17.45	16.99	167.21	160.3	3.47	3.93
1297	14727641	4521898	Active	30			93.5	93.6	93.3	107.1	108.67	1420.89	1389.15	17.07	16	162.53	160.33	5.22	4.27
1298	14727642	5355827	Active	30			85.8	86.3	85	208.72	221.47	1420.89	1389.15	17.07	16	162.53	160.33	5.22	4.27
1299	14727644	775584	Active	30			74.8	75.3	74.3	365.33	370.9	1422.89	1387.52	17.89	18.43	159.28	150.49	3.62	5.1
1300	14727649	825840	Active	30			53.8	53.6	53.9	668.27	649.38	1420.89	1389.15	17.07	16	162.53	160.33	5.22	4.27
1301	14727691	843767	Inactive	21			32.6	32.8	31.9	954.88	952.79	1413.71	1389.82	16.82	17.74	162.17	157.11	3.81	4.92
1302	14727693	843765	Inactive	21			9.4	12.9	9.4	1232.24	1319.6	1411.85	1454.71	17.45	16.99	167.21	160.3	3.47	3.93
1303	14727700	843681	Inactive	21			25.2	29.2	24.2	1005.28	1107.44	1411.85	1454.71	17.45	16.99	167.21	160.3	3.47	3.93
1304	14727701	831650	Inactive	21			-19.5	-18.9	-20.3	1688.87	1665.98	1422.89	1387.52	17.89	18.43	159.28	150.49	3.62	5.1
1305	14727706	850791	Inactive	21			47.3	46.6	47.5	762.63	737.5	1413.71	1389.82	16.82	17.74	162.17	157.11	3.81	4.92
1306	14727726	848533	Inactive	21			-24.6	-26.3	-23.8	1781.5	1716.57	1413.71	1389.82	16.82	17.74	162.17	157.11	3.81	4.92
1307	14727763	9593130	Active	30			92.6	92.7	92.5	119.63	119.23	1420.89	1389.15	17.07	16	162.53	160.33	5.22	4.27
1308	14727771	9549684	Active	30			76.1	75.2	76.9	364.78	332.82	1420.89	1389.15	17.07	16	162.53	160.33	5.22	4.27
1309	14727777	1207745	Active	30			83.9	83	84.9	256.49	224.54	1422.89	1387.52	17.89	18.43	159.28	150.49	3.62	5.1
1310	14727807	2931787	Inactive	21			41.9	38.9	44.9	875.3	773.29	1420.89	1389.15	17.07	16	162.53	160.33	5.22	4.27
1311	14727809	900065	Active	30			89.3	89.6	89.2	164.48	166.16	1422.89	1387.52	17.89	18.43	159.28	150.49	3.62	5.1
1312	14727821	1818715	Inactive	21			1.7	5.6	1.6	1333.9	1431.94	1411.85	1454.71	17.45	16.99	167.21	160.3	3.47	3.93
1313	14727826	272567	Inactive	21			16.4	19.4	13.1	1149.95	1208.84	1422.89	1387.52	17.89	18.43	159.28	150.49	3.62	5.1
1314	14727838	788106	Inactive	21			-9.1	-15.2	-5.5	1640.34	1425.63	1426.41	1352.09	16.95	17.42	162.58	155.04	3.83	4.83
1315	14727879	5916335	Inactive	21			41.2	42.2	39.8	823.82	844.18	1413.71	1389.82	16.82	17.74	162.17	157.11	3.81	4.92
1316	14727905	4918195	Inactive	21			12.1	10.3	13.7	1278.07	1199.59	1422.89	1387.52	17.89	18.43	159.28	150.49	3.62	5.1
1317	14727947	7315552	Inactive	21			48.3	47.5	47.8	757.25	714.76	1426.41	1352.09	16.95	17.42	162.58	155.04	3.83	4.83
1318	14728103	1777786	Active	30			67.2	68.4	65	462.23	485.01	1426.41	1352.09	16.95	17.42	162.58	155.04	3.83	4.83
1319	14728130	5357660	Inactive	21			1.6	0.4	2	1408.05	1361.71	1413.71	1389.82	16.82	17.74	162.17	157.11	3.81	4.92
1320	14728131	901016	Inactive	21			-7.3	1.8	-12.1	1387.15	1628.26	1411.85	1454.71	17.45	16.99	167.21	160.3	3.47	3.93
1321	14728231	1718335	Inactive	21			7.9	7.3	8.3	1320.56	1273.59	1422.89	1387.52	17.89	18.43	159.28	150.49	3.62	5.1
1322	14728240	620060	Inactive	21			-5.1	-5.5	-5	1499.94	1455.66	1422.89	1387.52	17.89	18.43	159.28	150.49	3.62	5.1
1323	14728261	845805	Inactive	21			49.5	50.4	48.2	709.68	728.18	1413.71	1389.82	16.82	17.74	162.17	157.11	3.81	4.92
1324	14728283	1040002	Active	30			80	85.3	73.9	223.67	365.86	1426.41	1352.09	16.95	17.42	162.58	155.04	3.83	4.83
1325	14728284	134450	Inactive	21			-20.3	-19.8	-21.1	1700.39	1676.33	1422.89	1387.52	17.89	18.43	159.28	150.49	3.62	5.1
1326	14728296	9549744	Active	30			69.6	69.3	69.7	445.87	434.05	1413.71	1389.82	16.82	17.74	162.17	157.11	3.81	4.92
1327	14728339	822954	Inactive	21			-3.8	-8.5	0.2	1531.83	1387.67	1413.71	1389.82	16.82	17.74	162.17	157.11	3.81	4.92
1328	14728364	1225695	Active	30			91.4	91.9	91.1	132.33	140.6	1422.89	1387.52	17.89	18.43	159.28	150.49	3.62	5.1
1329	14728367	1218091	Active	30			92.9	93.6	92	107.49	124.67	1426.41	1352.09	16.95	17.42	162.58	155.04	3.83	4.83
1330	14728386	1044250	Inactive	21			22.7	22.5	22.2	1099.04	1085.16	1413.71	1389.82	16.82	17.74	162.17	157.11	3.81	4.92
1331	14728391	762570	Inactive	21			-20	-19.1	-21.3	1691.61	1678.6	1422.89	1387.52	17.89	18.43	159.28	150.49	3.62	5.1
1332	14728439	30897	Inactive	21			13.1	9.2	15	1296.56	1152.02	1426.41	1352.09	16.95	17.42	162.58	155.04	3.83	4.83
1333	14728523	9072315	Inactive	21			46.6	45.7	47.4	779.37	738.45	1420.89	1389.15	17.07	16	162.53	160.33	5.22	4.27
1334	14728535	9548047	Active	30			90.3	90.6	89.9	148.76	156.75	1413.71	1389.82	16.82	17.74	162.17	157.11	3.81	4.92
1335	14728541	1351262	Inactive	21			4.8	6.1	7	1326.95	1354.78	1411.85	1454.71	17.45	16.99	167.21	160.3	3.47	3.93
1336	14728544	4493565	Inactive	21			47.5	25.8	69.3	1053.81	438.88	1413.71	1389.82	16.82	17.74	162.17	157.11	3.81	4.92
1337	14728644	5314969	Inactive	21			-6.1	-6.7	-5.8	1516.69	1467.19	1422.89	1387.52	17.89	18.43	159.28	150.49	3.62	5.1
1338	14728714	6708810	Active	30			55.9	56.2	55.5	631.24	627.68	1420.89	1389.15	17.07	16	162.53	160.33	5.22	4.27
1339	14728772	9547837	Active	30			60	61.2	58.6	561.56	585	1420.89	1389.15	17.07	16	162.53	160.33	5.22	4.27
1340	14728857	9547789	Active	30			50.6	20.3	81.4	1136.12	271.96	1420.89	1389.15	17.07	16	162.53	160.33	5.22	4.27
1341	14728866	5331295	Active	30			88.2	88.1	88.2	183.04	180.33	1413.71	1389.82	16.82	17.74	162.17	157.11	3.81	4.92
1342	14728870	372265	Inactive	21			16.9	18.6	12.9	1164.59	1180.22	1426.41	1352.09	16.95	17.42	162.58	155.04	3.83	4.83
1343	14728873	730614	Inactive	21			14.4	13.1	15.6	1238.4	1174.19	1422.89	1387.52	17.89	18.43	159.28	150.49	3.62	5.1
1344	14729013	717857	Inactive	21			5.2	4.7	5.4	1356.24	1314.01	1422.89	1387.52	17.89	18.43	159.28	150.49	3.62	5.1
1345	14729033	9549982	Active	30			51.9	51.7	51.8	691.35	679.75	1413.71	1389.82	16.82	17.74	162.17	157.11	3.81	4.92
1346	14729117	1489662	Active	30			83	84.2	81.4	239.92	265.95	1426.41	1352.09	16.95	17.42	162.58	155.04	3.83	4.83
1347	14729180	5525387	Inactive	21			12.1	10.6	13.5	1274.6	1203.18	1422.89	1387.52	17.89	18.43	159.28	150.49	3.62	5.1
1348	14729197	1481803	Active	30			98.3	98.5	98.2	37.79	42.77	1411.85	1454.71	17.45	16.99	167.21	160.3	3.47	3.93
1349	14729206	6404473	Inactive	21			32.5	-8	73.3	1524.94	384.38	1413.71	1389.82	16.82	17.74	162.17	157.11	3.81	4.92
1350	14729228	379337	Inactive	21			6.1	6.1	6	1337.8	1305.54	1422.89	1387.52	17.89	18.43	159.28	150.49	3.62	5.1
1351	14729290	272514	Inactive	21			39.3	32.6	44.8	966.91	753.51	1426.41	1352.09	16.95	17.42	162.58	155.04	3.83	4.83
1352	14729310	1475940	Active	30			52.6	46.3	58.8	771.2	581.49	1420.89	1389.15	17.07	16	162.53	160.33	5.22	4.27
1353	14729334	630093	Inactive	21			38	42	32.2	834.32	922.3	1426.41	1352.09	16.95	17.42	162.58	155.04	3.83	4.83
1354	14729482	5524322	Inactive	21			-18.4	-18.6	-18.4	1682.56	1641.48	1420.89	1389.15	17.07	16	162.53	160.33	5.22	4.27
1355	14729534	677942	Active	30			70.4	69.1	71.5	448.35	408.45	1413.71	1389.82	16.82	17.74	162.17	157.11	3.81	4.92
1356	14729630	622877	Active	30			77.4	73	81.8	394.32	268.02	1413.71	1389.82	16.82	17.74	162.17	157.11	3.81	4.92
1357	14729672	2197	Inactive	21			-7.7	-11.1	-4.4	1579.49	1448.03	1422.89	1387.52	17.89	18.43	159.28	150.49	3.62	5.1
1358	14729709	921913	Inactive	21			41.2	56.3	28.7	626.27	1041.71	1411.85	1454.71	17.45	16.99	167.21	160.3	3.47	3.93
1359	14729741	1925701	Inactive	21			4.8	3.6	5.7	1372.15	1309.44	1422.89	1387.52	17.89	18.43	159.28	150.49	3.62	5.1
1360	14729823	5159690	Active	30			80.8	80.8	80.7	286.64	281.29	1420.89	1389.15	17.07	16	162.53	160.33	5.22	4.27
1361	14729844	2226935	Active	30			83.3	84	82.7	242.81	255.29	1422.89	1387.52	17.89	18.43	159.28	150.49	3.62	5.1
1362	14729900	2766813	Active	30			80.9	80.3	81.3	293.99	272.44	1420.89	1389.15	17.07	16	162.53	160.33	5.22	4.27
1363	14729921	1485671	Inactive	21			7.6	6.6	8.3	1329.82	1274.06	1422.89	1387.52	17.89	18.43	159.28	150.49	3.62	5.1
1364	14729924	1487778	Inactive	21			11.6	10.6	12.4	1274.26	1217.27	1422.89	1387.52	17.89	18.43	159.28	150.49	3.62	5.1
1365	14729931	2227749	Active	30			52.3	51.3	53.3	701.76	657.62	1422.89	1387.52	17.89	18.43	159.28	150.49	3.62	5.1
1366	14729955	1478661	Inactive	21			36.9	35.7	40.4	914.38	874.47	1411.85	1454.71	17.45	16.99	167.21	160.3	3.47	3.93
1367	14729956	519224	Inactive	21			23.4	7.8	41.4	1302.73	859.83	1411.85	1454.71	17.45	16.99	167.21	160.3	3.47	3.93
1368	14729976	5706876	Inactive	21			19.4	17.8	23.9	1163.55	1111.24	1411.85	1454.71	17.45	16.99	167.21	160.3	3.47	3.93
1369	14729998	3776081	Inactive	21			28.1	25.9	32.8	1050.47	983.23	1411.85	1454.71	17.45	16.99	167.21	160.3	3.47	3.93
1370	14730031	2769183	Active	30			82.7	85.3	79.9	223.93	291.36	1420.89	1389.15	17.07	16	162.53	160.33	5.22	4.27
1371	14730036	5524312	Inactive	21			-11	-11.4	-10.8	1581.51	1537.8	1420.89	1389.15	17.07	16	162.53	160.33	5.22	4.27
1372	14730051	9550027	Inactive	21			18.7	17.1	20.1	1180.5	1113.49	1420.89	1389.15	17.07	16	162.53	160.33	5.22	4.27
1373	14730124	1247124	Inactive	21			-26.3	-21.7	-26.1	1715.09	1830.41	1411.85	1454.71	17.45	16.99	167.21	160.3	3.47	3.93
1374	14730127	1246896	Active	30			61.6	60.5	64.1	568.31	533.24	1411.85	1454.71	17.45	16.99	167.21	160.3	3.47	3.93
1375	14730194	1912446	Inactive	21			-0.3	-7	4.2	1525.58	1296.63	1426.41	1352.09	16.95	17.42	162.58	155.04	3.83	4.83
1376	14730292	6862849	Inactive	21			43.9	42.2	44.2	832.03	762.73	1426.41	1352.09	16.95	17.42	162.58	155.04	3.83	4.83
1377	14730306	1488442	Inactive	21			25.8	27.8	23.3	1025.84	1070.57	1413.71	1389.82	16.82	17.74	162.17	157.11	3.81	4.92
1378	14730422	1484481	Inactive	21			12	14	13.2	1216.13	1264.91	1411.85	1454.71	17.45	16.99	167.21	160.3	3.47	3.93
1379	14730433	9550040	Inactive	21			11.7	9.5	13.8	1287.48	1200.14	1420.89	1389.15	17.07	16	162.53	160.33	5.22	4.27
1380	14730449	70821	Active	30			61.4	60.3	64	571.46	535.17	1411.85	1454.71	17.45	16.99	167.21	160.3	3.47	3.93
1381	14730484	33334	Inactive	21			43.6	43.1	43.7	812.22	789.55	1413.71	1389.82	16.82	17.74	162.17	157.11	3.81	4.92
1382	14730491	690923	Active	30			51.1	52.4	51.7	680.71	711.56	1411.85	1454.71	17.45	16.99	167.21	160.3	3.47	3.93
1383	14730509	2238983	Active	30			78.5	81	75.3	284.12	346.64	1426.41	1352.09	16.95	17.42	162.58	155.04	3.83	4.83
1384	14730643	2981904	Inactive	21			-0.6	2.9	-0.3	1370.81	1459.06	1411.85	1454.71	17.45	16.99	167.21	160.3	3.47	3.93
1385	14730696	1476747	Inactive	21			8.8	7.3	10.3	1320.77	1247.08	1422.89	1387.52	17.89	18.43	159.28	150.49	3.62	5.1
1386	14730698	3293415	Active	30			71.5	70	72.8	437.7	389.97	1420.89	1389.15	17.07	16	162.53	160.33	5.22	4.27
1387	14730702	1476741	Inactive	21			18.3	11	25.2	1259.62	1044.31	1413.71	1389.82	16.82	17.74	162.17	157.11	3.81	4.92
1388	14730788	892356	Active	30			50.2	43.7	55.7	810.84	608.24	1426.41	1352.09	16.95	17.42	162.58	155.04	3.83	4.83
1389	14730804	942915	Active	30			71	70.3	72.8	431.57	407.72	1411.85	1454.71	17.45	16.99	167.21	160.3	3.47	3.93
1390	14730814	804588	Inactive	21			44.5	51.8	35.3	695.84	880.5	1426.41	1352.09	16.95	17.42	162.58	155.04	3.83	4.83
1391	14730826	5341057	Inactive	21			7.3	6.2	8.3	1334.17	1275.86	1420.89	1389.15	17.07	16	162.53	160.33	5.22	4.27
1392	14730851	292804	Active	30			95.8	96.4	95	67.5	83.85	1426.41	1352.09	16.95	17.42	162.58	155.04	3.83	4.83
1393	14730919	186315	Inactive	21			23.8	23.2	23.8	1089.45	1063.79	1413.71	1389.82	16.82	17.74	162.17	157.11	3.81	4.92
1394	14730976	5339527	Inactive	21			44.9	42.6	47	822.79	743.98	1420.89	1389.15	17.07	16	162.53	160.33	5.22	4.27
1395	14731074	2214216	Active	30			71.2	70.5	71.9	432.34	403.78	1422.89	1387.52	17.89	18.43	159.28	150.49	3.62	5.1
1396	14731125	6867765	Inactive	21			16.4	15.1	17.4	1210.14	1148.85	1422.89	1387.52	17.89	18.43	159.28	150.49	3.62	5.1
1397	14731137	5814789	Active	30			83.9	83.3	84.2	250.81	232.57	1420.89	1389.15	17.07	16	162.53	160.33	5.22	4.27
1398	14731211	625142	Inactive	21			47.6	43.2	51.7	810.06	679.95	1413.71	1389.82	16.82	17.74	162.17	157.11	3.81	4.92
1399	14731243	1254126	Active	30			53.1	52.9	55.1	673.93	663.08	1411.85	1454.71	17.45	16.99	167.21	160.3	3.47	3.93
1400	14731269	1951332	Inactive	21			-0.4	-0.7	-0.4	1432.37	1392.72	1422.89	1387.52	17.89	18.43	159.28	150.49	3.62	5.1
1401	14731286	973206	Active	30			55	53.8	55.9	662.72	623.22	1413.71	1389.82	16.82	17.74	162.17	157.11	3.81	4.92
1402	14731454	807603	Active	30			52.9	51.1	54.7	705.2	638.79	1422.89	1387.52	17.89	18.43	159.28	150.49	3.62	5.1
1403	14731520	5346031	Active	30			91.1	91.1	90.9	141.66	141.34	1420.89	1389.15	17.07	16	162.53	160.33	5.22	4.27
1404	14731549	619518	Active	30			86.2	85.6	86.6	218.88	200.34	1420.89	1389.15	17.07	16	162.53	160.33	5.22	4.27
1405	14731558	667797	Inactive	21			10.5	8.3	12.5	1306.03	1216.12	1422.89	1387.52	17.89	18.43	159.28	150.49	3.62	5.1
1406	14731615	2248099	Active	30			68.6	66.1	71.2	493.55	413.32	1422.89	1387.52	17.89	18.43	159.28	150.49	3.62	5.1
1407	14731694	853286	Inactive	21			-16.9	-18.3	-16.3	1669.62	1613.5	1413.71	1389.82	16.82	17.74	162.17	157.11	3.81	4.92
1408	14731697	9550136	Active	30			79.6	79.6	79.5	303.17	297.72	1420.89	1389.15	17.07	16	162.53	160.33	5.22	4.27
1409	14731771	9550166	Inactive	21			34.7	33.9	35.1	940.75	908.57	1413.71	1389.82	16.82	17.74	162.17	157.11	3.81	4.92
1410	14731775	1377542	Active	30			58.8	58.4	59	600.77	578.67	1420.89	1389.15	17.07	16	162.53	160.33	5.22	4.27
1411	14731800	759327	Inactive	21			12.9	9.4	16.3	1290.85	1164.49	1422.89	1387.52	17.89	18.43	159.28	150.49	3.62	5.1
1412	14731873	2185938	Inactive	21			22.2	13.5	31.1	1233.46	962.4	1422.89	1387.52	17.89	18.43	159.28	150.49	3.62	5.1
1413	14731924	1485388	Inactive	21			37.3	38.9	38.1	869.58	907.17	1411.85	1454.71	17.45	16.99	167.21	160.3	3.47	3.93
1414	14731963	3553766	Inactive	21			28.6	28.6	28.1	1014.24	1004.39	1413.71	1389.82	16.82	17.74	162.17	157.11	3.81	4.92
1415	14731974	9550196	Active	30			90.6	91.4	89.7	137.32	159.39	1413.71	1389.82	16.82	17.74	162.17	157.11	3.81	4.92
1416	14731983	24215092	Inactive	21			3.1	5.5	4.3	1334.98	1393.54	1411.85	1454.71	17.45	16.99	167.21	160.3	3.47	3.93
1417	14731990	9550203	Active	30			70	69.1	70.7	450.59	418.77	1420.89	1389.15	17.07	16	162.53	160.33	5.22	4.27
1418	14732233	7341067	Inactive	21			7.2	11.1	6.8	1257.16	1356.51	1411.85	1454.71	17.45	16.99	167.21	160.3	3.47	3.93
1419	14732340	2854847	Inactive	21			2.4	1.7	2.4	1389.98	1356.74	1413.71	1389.82	16.82	17.74	162.17	157.11	3.81	4.92
1420	14732373	5739690	Inactive	21			33.2	30.5	35.5	987.77	902.78	1413.71	1389.82	16.82	17.74	162.17	157.11	3.81	4.92
1421	14732442	739613	Inactive	21			4.8	3.4	6	1374.54	1305.04	1422.89	1387.52	17.89	18.43	159.28	150.49	3.62	5.1
1422	14732460	930809	Inactive	21			8.9	11.4	9.9	1253.12	1311.97	1411.85	1454.71	17.45	16.99	167.21	160.3	3.47	3.93
1423	14732463	1046630	Inactive	21			9.5	8.9	10	1298.4	1250	1422.89	1387.52	17.89	18.43	159.28	150.49	3.62	5.1
1424	14732493	694866	Active	30			61.7	75.2	46.5	366.49	731.71	1426.41	1352.09	16.95	17.42	162.58	155.04	3.83	4.83
1425	14732534	805060	Inactive	21			4.2	4.2	3.9	1363.53	1334.16	1422.89	1387.52	17.89	18.43	159.28	150.49	3.62	5.1
1426	14732548	9637170	Inactive	21			10.2	12.3	11.4	1240.1	1290.69	1411.85	1454.71	17.45	16.99	167.21	160.3	3.47	3.93
1427	14732563	5736973	Inactive	21			11.1	10.2	11.2	1271.03	1235.54	1413.71	1389.82	16.82	17.74	162.17	157.11	3.81	4.92
1428	14732589	833673	Active	30			96.5	96.2	96.7	70.79	60.81	1426.41	1352.09	16.95	17.42	162.58	155.04	3.83	4.83
1429	14732597	753016	Inactive	21			1	3.3	2.4	1366.3	1420.53	1411.85	1454.71	17.45	16.99	167.21	160.3	3.47	3.93
1430	14732643	894029	Inactive	21			7.8	4	14.9	1355.55	1240.74	1411.85	1454.71	17.45	16.99	167.21	160.3	3.47	3.93
1431	14732657	736577	Active	30			53.9	52.5	54.9	680.4	636.36	1413.71	1389.82	16.82	17.74	162.17	157.11	3.81	4.92
1432	14732675	971277	Inactive	21			-3.8	-4.2	-3.6	1481.82	1436.68	1422.89	1387.52	17.89	18.43	159.28	150.49	3.62	5.1
1433	14732716	2150837	Inactive	21			-17.7	-18	-17.7	1676.41	1630.21	1422.89	1387.52	17.89	18.43	159.28	150.49	3.62	5.1
1434	14732786	9550298	Active	30			94.5	94.9	93.9	88.58	99.43	1420.89	1389.15	17.07	16	162.53	160.33	5.22	4.27
1435	14732835	1478334	Inactive	21			6.4	6.5	6.1	1331	1304.48	1422.89	1387.52	17.89	18.43	159.28	150.49	3.62	5.1
1436	14732838	1489660	Inactive	21			4.4	3.7	4.7	1370.21	1322.55	1422.89	1387.52	17.89	18.43	159.28	150.49	3.62	5.1
1437	14732860	2374619	Active	30			100	100.1	99.8	15.83	18.11	1420.89	1389.15	17.07	16	162.53	160.33	5.22	4.27
1438	14733068	1478832	Inactive	21			-19.2	-17.5	-16.5	1656.18	1691.68	1411.85	1454.71	17.45	16.99	167.21	160.3	3.47	3.93
1439	14733082	9560047	Inactive	21			21.9	30.6	12.9	991.49	1212.33	1420.89	1389.15	17.07	16	162.53	160.33	5.22	4.27
1440	14733222	5075959	Active	30			79.7	79.6	79.6	302.03	297.77	1413.71	1389.82	16.82	17.74	162.17	157.11	3.81	4.92
1441	14733234	4084131	Inactive	21			-30.2	-27.7	-28	1797.47	1856.73	1411.85	1454.71	17.45	16.99	167.21	160.3	3.47	3.93
1442	14733408	9550485	Inactive	21			35.9	35.1	36.5	928.6	888.1	1420.89	1389.15	17.07	16	162.53	160.33	5.22	4.27
1443	14733417	4306563	Inactive	21			8.9	12.6	8.6	1235.59	1330.96	1411.85	1454.71	17.45	16.99	167.21	160.3	3.47	3.93
1444	14733537	2292972	Inactive	21			33.5	33.6	35.9	943.98	938.51	1411.85	1454.71	17.45	16.99	167.21	160.3	3.47	3.93
1445	14733540	217228	Active	30			87	89	85	172.35	224.34	1422.89	1387.52	17.89	18.43	159.28	150.49	3.62	5.1
1446	14733630	2291052	Active	30			95.5	95.6	95.3	78.55	80.71	1420.89	1389.15	17.07	16	162.53	160.33	5.22	4.27
1447	14733646	2849468	Inactive	21			3.9	3.5	3.5	1364.69	1341.81	1413.71	1389.82	16.82	17.74	162.17	157.11	3.81	4.92
1448	14733648	7453857	Inactive	21			48.7	44.5	52.5	792.22	669.01	1413.71	1389.82	16.82	17.74	162.17	157.11	3.81	4.92
1449	14733662	967610	Active	30			53.7	51.7	57.3	690.5	630.33	1411.85	1454.71	17.45	16.99	167.21	160.3	3.47	3.93
1450	14733708	1982325	Inactive	21			-9.7	-10.7	-8.9	1573.73	1508.7	1422.89	1387.52	17.89	18.43	159.28	150.49	3.62	5.1
1451	14733727	3361256	Inactive	21			10.9	9.6	12.1	1288.27	1222.48	1422.89	1387.52	17.89	18.43	159.28	150.49	3.62	5.1
1452	14733742	5725382	Inactive	21			17	18.4	18.7	1155.21	1186.4	1411.85	1454.71	17.45	16.99	167.21	160.3	3.47	3.93
1453	14733783	2243648	Inactive	21			3.2	3.3	2.8	1376.42	1349.33	1422.89	1387.52	17.89	18.43	159.28	150.49	3.62	5.1
1454	14733794	2179534	Active	30			99	99	98.9	31.07	32.37	1426.41	1352.09	16.95	17.42	162.58	155.04	3.83	4.83
1455	14733819	5339422	Inactive	21			11.6	12.2	10.7	1249.3	1242.83	1420.89	1389.15	17.07	16	162.53	160.33	5.22	4.27
1456	14733858	5721034	Active	30			98.5	98.7	98.2	34.29	42.43	1413.71	1389.82	16.82	17.74	162.17	157.11	3.81	4.92
1457	14733920	1232495	Active	30			83	83.7	82.3	246.6	260.3	1422.89	1387.52	17.89	18.43	159.28	150.49	3.62	5.1
1458	14733921	1870209	Active	30			77.5	76.7	77.8	345.65	313.51	1426.41	1352.09	16.95	17.42	162.58	155.04	3.83	4.83
1459	14733926	4244156	Inactive	21			-0.2	2.6	0.8	1375.2	1442.95	1411.85	1454.71	17.45	16.99	167.21	160.3	3.47	3.93
1460	14733966	780384	Active	30			64.1	64.2	63.8	517.04	514.6	1413.71	1389.82	16.82	17.74	162.17	157.11	3.81	4.92
1461	14733980	735216	Active	30			98.9	98.7	98.9	34.68	31.71	1426.41	1352.09	16.95	17.42	162.58	155.04	3.83	4.83
1462	14734028	895604	Inactive	21			-2.5	-1.5	0.3	1432.8	1450.49	1411.85	1454.71	17.45	16.99	167.21	160.3	3.47	3.93
1463	14734048	2950067	Inactive	21			0.5	-2	2.3	1441.3	1358.55	1413.71	1389.82	16.82	17.74	162.17	157.11	3.81	4.92
1464	14734074	1342976	Inactive	21			14.1	12.9	15.1	1241.53	1180.77	1422.89	1387.52	17.89	18.43	159.28	150.49	3.62	5.1
1465	14734078	9550553	Inactive	21			0.6	-5	5.5	1483.25	1314.12	1413.71	1389.82	16.82	17.74	162.17	157.11	3.81	4.92
1466	14734154	9605336	Inactive	21			-20.3	-19.5	-21.4	1697	1679.97	1422.89	1387.52	17.89	18.43	159.28	150.49	3.62	5.1
1467	14734163	44601848	Inactive	21			10	10.4	9.4	1276.15	1259.05	1422.89	1387.52	17.89	18.43	159.28	150.49	3.62	5.1
1468	14734310	1939777	Inactive	21			45.1	46.5	45.8	763.58	795.88	1411.85	1454.71	17.45	16.99	167.21	160.3	3.47	3.93
1469	14734359	1121741	Active	30			95	95.1	95.1	87.24	85.09	1422.89	1387.52	17.89	18.43	159.28	150.49	3.62	5.1
1470	14734444	1245396	Inactive	21			-1.1	-1.3	-1.1	1440.98	1402.37	1422.89	1387.52	17.89	18.43	159.28	150.49	3.62	5.1
1471	14734499	845228	Inactive	21			43.2	44.1	44.5	796.72	815.53	1411.85	1454.71	17.45	16.99	167.21	160.3	3.47	3.93
1472	14734508	807212	Inactive	21			39.6	35.7	43	914.43	799.66	1413.71	1389.82	16.82	17.74	162.17	157.11	3.81	4.92
1473	14734556	34757	Active	30			75.3	75.2	74.7	366.93	354.81	1426.41	1352.09	16.95	17.42	162.58	155.04	3.83	4.83
1474	14734590	796892	Inactive	21			-6	-7.6	-5.1	1520.28	1459.28	1413.71	1389.82	16.82	17.74	162.17	157.11	3.81	4.92
1475	14734689	742747	Active	30			83.4	85.1	81.7	227.42	269.21	1422.89	1387.52	17.89	18.43	159.28	150.49	3.62	5.1
1476	14734835	725716	Active	30			50.7	49	51.9	728.76	677.2	1413.71	1389.82	16.82	17.74	162.17	157.11	3.81	4.92
1477	14734851	785461	Inactive	21			9.3	13.9	8.1	1218.19	1338.37	1411.85	1454.71	17.45	16.99	167.21	160.3	3.47	3.93
1478	14734854	66734	Active	30			73.5	71.6	75.4	416.22	355.46	1422.89	1387.52	17.89	18.43	159.28	150.49	3.62	5.1
1479	14734860	345686	Active	30			95.9	96.7	95.2	64.8	83.72	1422.89	1387.52	17.89	18.43	159.28	150.49	3.62	5.1
1480	14734866	1280563	Inactive	21			13	19.2	10.3	1144.49	1307.18	1411.85	1454.71	17.45	16.99	167.21	160.3	3.47	3.93
1481	14734884	874860	Active	30			60.4	61.2	61	557.89	578.19	1411.85	1454.71	17.45	16.99	167.21	160.3	3.47	3.93
1482	14734926	669397	Active	30			59.3	72.4	44.4	406.4	759.63	1426.41	1352.09	16.95	17.42	162.58	155.04	3.83	4.83
1483	14735022	896703	Inactive	21			39.5	41	40.3	840.41	874.74	1411.85	1454.71	17.45	16.99	167.21	160.3	3.47	3.93
1484	14735026	844439	Inactive	21			7.1	6.6	7.4	1330.57	1286.7	1422.89	1387.52	17.89	18.43	159.28	150.49	3.62	5.1
1485	14735028	831630	Inactive	21			17.5	17.1	17.6	1181.25	1146.79	1420.89	1389.15	17.07	16	162.53	160.33	5.22	4.27
1486	14735066	895662	Active	30			63.5	65.5	61.2	498.86	550.5	1413.71	1389.82	16.82	17.74	162.17	157.11	3.81	4.92
1487	14735074	2949950	Inactive	21			38	38.1	37.4	880.92	876.49	1413.71	1389.82	16.82	17.74	162.17	157.11	3.81	4.92
1488	14735084	2949669	Inactive	21			34.7	66.1	6.7	489.88	1358.36	1411.85	1454.71	17.45	16.99	167.21	160.3	3.47	3.93
1489	14735101	1368249	Inactive	21			27.3	25.6	28.5	1056.16	998.83	1413.71	1389.82	16.82	17.74	162.17	157.11	3.81	4.92
1490	14735201	6621358	Inactive	21			45.3	44.6	48	789.58	764.71	1411.85	1454.71	17.45	16.99	167.21	160.3	3.47	3.93
1491	14735202	9550628	Inactive	21			-13.1	-9.7	-12.3	1546.96	1631.75	1411.85	1454.71	17.45	16.99	167.21	160.3	3.47	3.93
1492	14735205	9550631	Inactive	21			7.7	6.9	8.3	1324.04	1275.52	1420.89	1389.15	17.07	16	162.53	160.33	5.22	4.27
1493	14735241	5375849	Active	30			51	49.1	52.7	731.33	665.48	1420.89	1389.15	17.07	16	162.53	160.33	5.22	4.27
1494	14735370	710634	Inactive	21			-4.2	-9	0.4	1548.94	1381.56	1422.89	1387.52	17.89	18.43	159.28	150.49	3.62	5.1
1495	14735413	9550708	Inactive	21			43.5	43.9	42.6	800.21	805.81	1413.71	1389.82	16.82	17.74	162.17	157.11	3.81	4.92
1496	14735414	9550709	Active	30			83.3	84.5	82.2	235.5	262.15	1422.89	1387.52	17.89	18.43	159.28	150.49	3.62	5.1
1497	14735472	9550724	Inactive	21			-18.2	-17.5	-19.3	1669.08	1651.5	1422.89	1387.52	17.89	18.43	159.28	150.49	3.62	5.1
1498	14735503	3887420	Inactive	21			-0.4	-2.3	1.2	1453.65	1372.57	1420.89	1389.15	17.07	16	162.53	160.33	5.22	4.27
1499	14735618	4148491	Active	30			82	81.8	82.2	273.13	261.6	1422.89	1387.52	17.89	18.43	159.28	150.49	3.62	5.1
1500	14735664	5323496	Inactive	21			0.7	4	1.1	1355.91	1439.12	1411.85	1454.71	17.45	16.99	167.21	160.3	3.47	3.93
1501	14735689	4117727	Inactive	21			8.2	7.1	9.1	1321.18	1264.21	1420.89	1389.15	17.07	16	162.53	160.33	5.22	4.27
1502	14735769	295260	Active	30			92.9	94.3	91.3	96.94	134.11	1426.41	1352.09	16.95	17.42	162.58	155.04	3.83	4.83
1503	14735797	9550835	Inactive	21			19.1	21.3	19.9	1114.96	1167.99	1411.85	1454.71	17.45	16.99	167.21	160.3	3.47	3.93
1504	14735799	5292113	Inactive	21			27.1	26.8	27.2	1044.2	1015.56	1420.89	1389.15	17.07	16	162.53	160.33	5.22	4.27
1505	14735807	755305	Inactive	21			11.2	10.6	11.6	1274.32	1228.03	1422.89	1387.52	17.89	18.43	159.28	150.49	3.62	5.1
1506	14735809	5332843	Active	30			86.1	86.5	85.6	205.61	214.68	1413.71	1389.82	16.82	17.74	162.17	157.11	3.81	4.92
1507	14735810	9585695	Active	30			97.8	98	97.5	44.55	50.4	1420.89	1389.15	17.07	16	162.53	160.33	5.22	4.27
1508	14735811	5338762	Active	30			89.7	90.9	88.2	145.36	175.11	1426.41	1352.09	16.95	17.42	162.58	155.04	3.83	4.83
1509	14735828	830424	Inactive	21			13.4	12.8	13.3	1235.41	1206.79	1413.71	1389.82	16.82	17.74	162.17	157.11	3.81	4.92
1510	14735865	934269	Active	30			74.5	73.5	74.9	391.06	351.82	1426.41	1352.09	16.95	17.42	162.58	155.04	3.83	4.83
1511	14735884	1341093	Inactive	21			-7	-8.4	-5.8	1541.24	1467.06	1422.89	1387.52	17.89	18.43	159.28	150.49	3.62	5.1
1512	14735896	622466	Inactive	21			41.6	39.9	42.9	856.07	801.75	1413.71	1389.82	16.82	17.74	162.17	157.11	3.81	4.92
1513	14735964	890322	Active	30			76.2	78.3	73.4	323.35	372.51	1426.41	1352.09	16.95	17.42	162.58	155.04	3.83	4.83
1514	14735969	5737875	Inactive	21			28.4	28.2	28.4	1025.64	998.52	1420.89	1389.15	17.07	16	162.53	160.33	5.22	4.27
1515	14735982	871656	Inactive	21			-15.6	-14.8	-16.7	1631.32	1616.43	1422.89	1387.52	17.89	18.43	159.28	150.49	3.62	5.1
1516	14735985	2249530	Active	30			97.4	97.4	97.2	52.89	54.54	1426.41	1352.09	16.95	17.42	162.58	155.04	3.83	4.83
1517	14735987	871615	Inactive	21			33.7	31.8	37.9	968.72	909.77	1411.85	1454.71	17.45	16.99	167.21	160.3	3.47	3.93
1518	14735988	5333927	Inactive	21			6.3	8.4	7.8	1294.75	1342.73	1411.85	1454.71	17.45	16.99	167.21	160.3	3.47	3.93
1519	14735996	2847754	Inactive	21			7.7	9.6	9.3	1278.5	1321.17	1411.85	1454.71	17.45	16.99	167.21	160.3	3.47	3.93
1520	14736020	2850258	Inactive	21			4.5	2.3	6.1	1382.28	1306.2	1413.71	1389.82	16.82	17.74	162.17	157.11	3.81	4.92
1521	14736024	7109931	Inactive	21			31.2	27.7	34.5	1032.1	915.12	1420.89	1389.15	17.07	16	162.53	160.33	5.22	4.27
1522	14736035	6509206	Active	30			91	90.9	91	144.3	139.61	1420.89	1389.15	17.07	16	162.53	160.33	5.22	4.27
1523	14736194	2245367	Inactive	21			5.9	5.8	5.7	1340.73	1309.07	1422.89	1387.52	17.89	18.43	159.28	150.49	3.62	5.1
1524	14736209	748649	Inactive	21			2	1.3	2.5	1404.77	1353.75	1422.89	1387.52	17.89	18.43	159.28	150.49	3.62	5.1
1525	14736239	935632	Inactive	21			27	27.2	26.6	1039.2	1023.77	1420.89	1389.15	17.07	16	162.53	160.33	5.22	4.27
1526	14736250	5414932	Active	30			97.1	97.2	97	55.75	59.26	1413.71	1389.82	16.82	17.74	162.17	157.11	3.81	4.92
1527	14736251	5413038	Active	30			97.6	97.5	97.5	51.87	50.72	1420.89	1389.15	17.07	16	162.53	160.33	5.22	4.27
1528	14736338	781034	Inactive	21			41.6	41.2	44	836.81	822.19	1411.85	1454.71	17.45	16.99	167.21	160.3	3.47	3.93
1529	14736350	872829	Inactive	21			0.7	0.2	1	1420.04	1374.47	1422.89	1387.52	17.89	18.43	159.28	150.49	3.62	5.1
1530	14736441	843094	Active	30			73.4	71.1	75.2	424.54	348.32	1426.41	1352.09	16.95	17.42	162.58	155.04	3.83	4.83
1531	14736443	897256	Active	30			52.1	52.8	53.1	675.79	691.17	1411.85	1454.71	17.45	16.99	167.21	160.3	3.47	3.93
1532	14736454	977381	Inactive	21			4.6	6.2	6.6	1325.29	1360.3	1411.85	1454.71	17.45	16.99	167.21	160.3	3.47	3.93
1533	14736507	5734439	Inactive	21			30.6	30.6	28.7	995.3	969.24	1426.41	1352.09	16.95	17.42	162.58	155.04	3.83	4.83
1534	14736536	934453	Inactive	21			26	26.1	25.6	1054.17	1038.11	1420.89	1389.15	17.07	16	162.53	160.33	5.22	4.27
1535	14736620	868283	Active	30			51.9	52.4	51.2	685.59	685.65	1420.89	1389.15	17.07	16	162.53	160.33	5.22	4.27
1536	14736626	871516	Active	30			97.9	98.1	97.6	43.89	49.61	1426.41	1352.09	16.95	17.42	162.58	155.04	3.83	4.83
1537	14736648	804660	Active	30			61.8	61.9	61.5	551.96	544.84	1420.89	1389.15	17.07	16	162.53	160.33	5.22	4.27
1538	14736764	260182	Inactive	21			15.3	13.3	16.8	1228.55	1159.18	1413.71	1389.82	16.82	17.74	162.17	157.11	3.81	4.92
1539	14736768	2847153	Inactive	21			9.9	8.3	11.4	1304.59	1232.74	1420.89	1389.15	17.07	16	162.53	160.33	5.22	4.27
1540	14736773	784380	Inactive	21			10.3	9.6	10.7	1287.66	1240.89	1422.89	1387.52	17.89	18.43	159.28	150.49	3.62	5.1
1541	14736793	5725449	Inactive	21			20.7	19.2	21.7	1145.95	1091.85	1413.71	1389.82	16.82	17.74	162.17	157.11	3.81	4.92
1542	14736826	5342661	Inactive	21			9.4	7.4	10.8	1310.81	1241.13	1413.71	1389.82	16.82	17.74	162.17	157.11	3.81	4.92
1543	14736827	6860174	Active	30			72.9	74	71.7	382.09	404.8	1420.89	1389.15	17.07	16	162.53	160.33	5.22	4.27
1544	14736894	5657027	Inactive	21			1.5	1.6	1.3	1400.66	1370.1	1422.89	1387.52	17.89	18.43	159.28	150.49	3.62	5.1
1545	14736999	5722760	Active	30			60.1	60.4	61.2	569.63	574.73	1411.85	1454.71	17.45	16.99	167.21	160.3	3.47	3.93
1546	14737042	9550873	Active	30			81.7	81.9	81.5	271.61	270.7	1420.89	1389.15	17.07	16	162.53	160.33	5.22	4.27
1547	14737067	6880130	Inactive	21			10.5	9.9	10.9	1283.18	1238.83	1422.89	1387.52	17.89	18.43	159.28	150.49	3.62	5.1
1548	14737154	9550941	Inactive	21			28.6	24.7	32.4	1074.42	943.72	1420.89	1389.15	17.07	16	162.53	160.33	5.22	4.27
1549	14737177	9550947	Inactive	21			7.6	10	8.7	1272.72	1330.2	1411.85	1454.71	17.45	16.99	167.21	160.3	3.47	3.93
1550	14737188	6622623	Active	30			93.2	93.4	92.9	109.07	113.83	1420.89	1389.15	17.07	16	162.53	160.33	5.22	4.27
1551	14737190	9550955	Inactive	21			32.9	34.2	31.3	940.72	958.75	1420.89	1389.15	17.07	16	162.53	160.33	5.22	4.27
1552	14737264	685128	Active	30			50.6	49	53.9	729.19	679.19	1411.85	1454.71	17.45	16.99	167.21	160.3	3.47	3.93
1553	14737304	9550983	Inactive	21			35.4	34.9	35.5	926.3	902.97	1413.71	1389.82	16.82	17.74	162.17	157.11	3.81	4.92
1554	14737399	9661382	Inactive	21			-9.2	-10.3	-8.4	1568.17	1502.05	1422.89	1387.52	17.89	18.43	159.28	150.49	3.62	5.1
1555	14737405	9600290	Inactive	21			6.2	6.5	5.6	1330.04	1312.68	1420.89	1389.15	17.07	16	162.53	160.33	5.22	4.27
1556	14737467	4519032	Inactive	21			47.3	25.2	69.8	1067.08	431	1420.89	1389.15	17.07	16	162.53	160.33	5.22	4.27
1557	14737475	2938921	Inactive	21			27.2	29.7	24.5	1004.43	1052.34	1420.89	1389.15	17.07	16	162.53	160.33	5.22	4.27
1558	14737635	4053939	Active	30			95.6	95.6	95.4	78.64	78.56	1420.89	1389.15	17.07	16	162.53	160.33	5.22	4.27
1559	14737753	4551178	Active	30			65.5	64.4	67.8	513.83	480.07	1411.85	1454.71	17.45	16.99	167.21	160.3	3.47	3.93
1560	14737864	3981948	Inactive	21			6.1	6.9	8.8	1315.27	1328.39	1411.85	1454.71	17.45	16.99	167.21	160.3	3.47	3.93
1561	14737902	5046601	Inactive	21			37.2	46.4	30.7	764.81	1013.87	1411.85	1454.71	17.45	16.99	167.21	160.3	3.47	3.93
1562	14737910	3508056	Inactive	21			-18.6	-23.2	-16.9	1753.91	1577.7	1426.41	1352.09	16.95	17.42	162.58	155.04	3.83	4.83
1563	14737976	9551236	Inactive	21			4.6	6.1	6.5	1326.29	1360.79	1411.85	1454.71	17.45	16.99	167.21	160.3	3.47	3.93
1564	14738077	713960	Inactive	21			13.6	11.4	15.8	1262.91	1171.77	1422.89	1387.52	17.89	18.43	159.28	150.49	3.62	5.1
1565	14738355	6280515	Active	30			94.7	94.7	94.6	91.26	91.98	1413.71	1389.82	16.82	17.74	162.17	157.11	3.81	4.92
1566	14738444	4483668	Inactive	21			25.5	25.5	25.3	1062.6	1042.12	1420.89	1389.15	17.07	16	162.53	160.33	5.22	4.27
1567	14738568	5235707	Inactive	21			6	7.4	8.1	1308.79	1337.61	1411.85	1454.71	17.45	16.99	167.21	160.3	3.47	3.93
1568	14738585	2829049	Active	30			58.7	58.8	58.4	595.57	587.26	1420.89	1389.15	17.07	16	162.53	160.33	5.22	4.27
1569	14738595	1810453	Active	30			98.3	98.6	98	36.27	44.53	1426.41	1352.09	16.95	17.42	162.58	155.04	3.83	4.83
1570	14738791	830442	Inactive	21			43.9	44.6	42.9	791.14	801.63	1413.71	1389.82	16.82	17.74	162.17	157.11	3.81	4.92
1571	14738833	1300179	Inactive	21			-3.2	-0.8	-1.6	1423.4	1478.14	1411.85	1454.71	17.45	16.99	167.21	160.3	3.47	3.93
1572	14738851	2953135	Active	30			89.8	89.7	89.8	160.64	157.4	1413.71	1389.82	16.82	17.74	162.17	157.11	3.81	4.92
1573	14738867	2954087	Active	30			77.4	77.2	78.3	334.88	328.54	1411.85	1454.71	17.45	16.99	167.21	160.3	3.47	3.93
1574	14739110	2211323	Inactive	21			4.3	8.7	3.5	1289.88	1404.27	1411.85	1454.71	17.45	16.99	167.21	160.3	3.47	3.93
1575	14739163	674272	Inactive	21			41	51.4	30.2	698.95	975.05	1420.89	1389.15	17.07	16	162.53	160.33	5.22	4.27
1576	14739172	5730206	Active	30			94.6	94.8	94.4	89.66	94.63	1413.71	1389.82	16.82	17.74	162.17	157.11	3.81	4.92
1577	14739233	9551584	Active	30			87.4	87.7	86.9	188.68	197.04	1413.71	1389.82	16.82	17.74	162.17	157.11	3.81	4.92
1578	14739248	5717413	Active	30			99.8	99.8	99.6	19.54	20.87	1420.89	1389.15	17.07	16	162.53	160.33	5.22	4.27
1579	14739334	894206	Active	30			50.8	48.6	52.7	735.31	666.1	1413.71	1389.82	16.82	17.74	162.17	157.11	3.81	4.92
1580	14739341	1980018	Inactive	21			1.3	1.1	1.2	1407.14	1371.37	1422.89	1387.52	17.89	18.43	159.28	150.49	3.62	5.1
1581	14739364	2164024	Inactive	21			29.5	29.4	29	1002.46	991.83	1413.71	1389.82	16.82	17.74	162.17	157.11	3.81	4.92
1582	14739440	803035	Inactive	21			36.4	36.1	36.6	913.86	887.06	1420.89	1389.15	17.07	16	162.53	160.33	5.22	4.27
1583	14739487	29508	Inactive	21			1.9	2.2	1.3	1391.82	1369.08	1422.89	1387.52	17.89	18.43	159.28	150.49	3.62	5.1
1584	14739535	2977397	Inactive	21			6.3	9	7.1	1286.24	1352.69	1411.85	1454.71	17.45	16.99	167.21	160.3	3.47	3.93
1585	14739544	9567149	Inactive	21			4.7	4.6	4.5	1356.14	1327.06	1420.89	1389.15	17.07	16	162.53	160.33	5.22	4.27
1586	14739563	1122218	Inactive	21			42.4	42.9	41.5	814.9	819.9	1413.71	1389.82	16.82	17.74	162.17	157.11	3.81	4.92
1587	14739571	703597	Inactive	21			-4.5	-4.5	-5.4	1476.66	1463.29	1413.71	1389.82	16.82	17.74	162.17	157.11	3.81	4.92
1588	14739575	876453	Inactive	21			10.6	9.7	11.2	1285.94	1233.64	1422.89	1387.52	17.89	18.43	159.28	150.49	3.62	5.1
1589	14739620	1339919	Inactive	21			12.9	17.2	12	1172.08	1282.88	1411.85	1454.71	17.45	16.99	167.21	160.3	3.47	3.93
1590	14739659	768098	Inactive	21			10.8	13	11.9	1230.84	1283.56	1411.85	1454.71	17.45	16.99	167.21	160.3	3.47	3.93
1591	14739675	6248794	Active	30			56.7	54.9	58.2	646.29	591.42	1413.71	1389.82	16.82	17.74	162.17	157.11	3.81	4.92
1592	14739708	755827	Inactive	21			5	3.2	6.6	1377.26	1296.65	1422.89	1387.52	17.89	18.43	159.28	150.49	3.62	5.1
1593	14739728	894713	Active	30			92.8	93.2	92.2	112.96	121.01	1426.41	1352.09	16.95	17.42	162.58	155.04	3.83	4.83
1594	14739732	2150804	Inactive	21			4.5	1.1	11.2	1395.86	1293.73	1411.85	1454.71	17.45	16.99	167.21	160.3	3.47	3.93
1595	14739786	2150833	Inactive	21			11.2	9.7	12.6	1287.26	1215.24	1422.89	1387.52	17.89	18.43	159.28	150.49	3.62	5.1
1596	14739828	1252133	Inactive	21			11.6	8.6	14.3	1299.55	1192.27	1420.89	1389.15	17.07	16	162.53	160.33	5.22	4.27
1597	14739838	2764985	Inactive	21			-0.4	-0.7	-0.4	1432.73	1392.63	1422.89	1387.52	17.89	18.43	159.28	150.49	3.62	5.1
1598	14739840	2766793	Inactive	21			27.6	26.3	28.3	1045.99	1001.4	1413.71	1389.82	16.82	17.74	162.17	157.11	3.81	4.92
1599	14739841	2766852	Inactive	21			43.3	42.6	43.8	822.59	787.45	1420.89	1389.15	17.07	16	162.53	160.33	5.22	4.27
1600	14739857	1244986	Inactive	21			24.8	29.5	23.1	1000.74	1122.81	1411.85	1454.71	17.45	16.99	167.21	160.3	3.47	3.93
1601	14739892	2975207	Inactive	21			45.1	44.4	45.7	797.35	761.73	1420.89	1389.15	17.07	16	162.53	160.33	5.22	4.27
1602	14740022	1485910	Active	30			86.4	87	85.8	200.16	213.3	1422.89	1387.52	17.89	18.43	159.28	150.49	3.62	5.1
1603	14740062	1794134	Inactive	21			21.3	21.2	19.3	1128.22	1094.83	1426.41	1352.09	16.95	17.42	162.58	155.04	3.83	4.83
1604	14740112	1331638	Inactive	21			7.2	6.4	7.7	1332.95	1281.69	1422.89	1387.52	17.89	18.43	159.28	150.49	3.62	5.1
1605	14740127	972602	Inactive	21			-3.4	-0.7	-2.3	1420.96	1487.12	1411.85	1454.71	17.45	16.99	167.21	160.3	3.47	3.93
1606	14740228	882632	Inactive	21			46.2	10.1	82.9	1283.96	246.23	1426.41	1352.09	16.95	17.42	162.58	155.04	3.83	4.83
1607	14740232	787406	Inactive	21			-5	-6.1	-4.2	1506.47	1446.61	1420.89	1389.15	17.07	16	162.53	160.33	5.22	4.27
1608	14740254	3429885	Active	30			79.8	97	62.2	59.69	535.05	1420.89	1389.15	17.07	16	162.53	160.33	5.22	4.27
1609	14740295	877438	Inactive	21			13.7	15.5	15.1	1196	1236.98	1411.85	1454.71	17.45	16.99	167.21	160.3	3.47	3.93
1610	14740298	673922	Inactive	21			-21.7	-22.6	-21.1	1741.07	1676	1422.89	1387.52	17.89	18.43	159.28	150.49	3.62	5.1
1611	14740299	577305	Active	30			77.6	80.1	74.3	297.84	360.47	1426.41	1352.09	16.95	17.42	162.58	155.04	3.83	4.83
1612	14740311	2842666	Active	30			92.4	92.5	92.1	122.12	124.85	1420.89	1389.15	17.07	16	162.53	160.33	5.22	4.27
1613	14740348	978194	Inactive	21			13.7	13.3	13.5	1227.45	1204.57	1413.71	1389.82	16.82	17.74	162.17	157.11	3.81	4.92
1614	14740350	736985	Active	30			91.5	91.4	91.4	138.22	132.7	1426.41	1352.09	16.95	17.42	162.58	155.04	3.83	4.83
1615	14740353	978234	Inactive	21			1	11.6	-12.8	1262.27	1523.45	1426.41	1352.09	16.95	17.42	162.58	155.04	3.83	4.83
1616	14740385	5736201	Inactive	21			-20	-21.1	-19.1	1717.49	1651.9	1420.89	1389.15	17.07	16	162.53	160.33	5.22	4.27
1617	14740451	295366	Active	30			58.3	58.1	60.1	601.7	591.12	1411.85	1454.71	17.45	16.99	167.21	160.3	3.47	3.93
1618	14740502	1633230	Active	30			94.5	95.1	93.9	86.3	101.49	1422.89	1387.52	17.89	18.43	159.28	150.49	3.62	5.1
1619	14740559	2833933	Inactive	21			7.7	7.7	7.6	1314.42	1284.08	1422.89	1387.52	17.89	18.43	159.28	150.49	3.62	5.1
1620	14740597	708273	Active	30			60.9	65.8	54.6	499.01	622.9	1426.41	1352.09	16.95	17.42	162.58	155.04	3.83	4.83
1621	14740772	254791	Inactive	21			25.3	20.2	30	1132.06	977.56	1413.71	1389.82	16.82	17.74	162.17	157.11	3.81	4.92
1622	14740884	9551622	Active	30			96.3	96.4	96	67.96	70.31	1420.89	1389.15	17.07	16	162.53	160.33	5.22	4.27
1623	14741031	5122830	Inactive	21			27.2	27.8	29.2	1024.49	1034.71	1411.85	1454.71	17.45	16.99	167.21	160.3	3.47	3.93
1624	14741074	2033843	Inactive	21			27.3	26.7	27.7	1046.16	1008.38	1420.89	1389.15	17.07	16	162.53	160.33	5.22	4.27
1625	14741084	1864686	Inactive	21			12.1	11.1	12.8	1266.87	1211.63	1422.89	1387.52	17.89	18.43	159.28	150.49	3.62	5.1
1626	14741085	1956827	Inactive	21			10.2	8.9	11.4	1298	1232.1	1422.89	1387.52	17.89	18.43	159.28	150.49	3.62	5.1
1627	14741098	4311525	Active	30			68.1	68.3	67.6	461.57	460.42	1420.89	1389.15	17.07	16	162.53	160.33	5.22	4.27
1628	14741132	725863	Active	30			74.2	74.1	73.6	381.83	369.36	1426.41	1352.09	16.95	17.42	162.58	155.04	3.83	4.83
1629	14741255	6858996	Active	30			94.6	94	95.2	100.35	84.04	1413.71	1389.82	16.82	17.74	162.17	157.11	3.81	4.92
1630	14741263	947816	Inactive	21			0.7	-0.8	1.9	1433.51	1361.78	1422.89	1387.52	17.89	18.43	159.28	150.49	3.62	5.1
1631	14741267	935764	Inactive	21			31.5	33	32.7	952.06	984.94	1411.85	1454.71	17.45	16.99	167.21	160.3	3.47	3.93
1632	14741296	12888	Active	30			72.5	77.8	66.2	329.7	468.53	1426.41	1352.09	16.95	17.42	162.58	155.04	3.83	4.83
1633	14741370	3349065	Inactive	21			8.4	8	8.4	1308.26	1273.16	1420.89	1389.15	17.07	16	162.53	160.33	5.22	4.27
1634	14741496	3897232	Inactive	21			7.2	13.3	4.6	1226.47	1388.25	1411.85	1454.71	17.45	16.99	167.21	160.3	3.47	3.93
1635	14741533	5399972	Active	30			88.3	88.1	88.3	182.54	177.94	1413.71	1389.82	16.82	17.74	162.17	157.11	3.81	4.92
1636	14741534	6859005	Active	30			72.9	71.1	74.6	420.02	366.89	1413.71	1389.82	16.82	17.74	162.17	157.11	3.81	4.92
1637	14741549	1410254	Inactive	21			-12.3	-15.2	-12.3	1640.09	1516.31	1426.41	1352.09	16.95	17.42	162.58	155.04	3.83	4.83
1638	14741642	1984496	Inactive	21			-3.6	-8.3	0.9	1539.22	1375.53	1422.89	1387.52	17.89	18.43	159.28	150.49	3.62	5.1
1639	14741655	6889225	Inactive	21			-7.7	-7.7	-3.7	1518.88	1507.87	1411.85	1454.71	17.45	16.99	167.21	160.3	3.47	3.93
1640	14741699	1895705	Inactive	21			-6.5	-10	-3.2	1563.88	1431.28	1422.89	1387.52	17.89	18.43	159.28	150.49	3.62	5.1
1641	14741718	9551709	Inactive	21			21.6	21.5	21.4	1119.44	1094.73	1420.89	1389.15	17.07	16	162.53	160.33	5.22	4.27
1642	14741719	1891819	Inactive	21			-10	-11.2	-11.7	1584.86	1507.65	1426.41	1352.09	16.95	17.42	162.58	155.04	3.83	4.83
1643	14741746	3614066	Active	30			55.1	60.1	51.9	573.87	708.1	1411.85	1454.71	17.45	16.99	167.21	160.3	3.47	3.93
1644	14741904	3820592	Inactive	21			-25	-26.2	-24.8	1779.75	1730.06	1413.71	1389.82	16.82	17.74	162.17	157.11	3.81	4.92
1645	14741929	614632	Active	30			65.8	65.9	65.7	496.35	487.4	1420.89	1389.15	17.07	16	162.53	160.33	5.22	4.27
1646	14741947	9551735	Active	30			94.7	95	94.3	87.77	93.85	1420.89	1389.15	17.07	16	162.53	160.33	5.22	4.27
1647	14741948	721046	Active	30			93.9	90.1	97.8	156.53	47.06	1426.41	1352.09	16.95	17.42	162.58	155.04	3.83	4.83
1648	14741966	3816369	Inactive	21			-3.5	-8.3	1.1	1539.47	1372.68	1422.89	1387.52	17.89	18.43	159.28	150.49	3.62	5.1
1649	14741973	1951182	Inactive	21			8.5	5.6	11.1	1342.25	1236.53	1420.89	1389.15	17.07	16	162.53	160.33	5.22	4.27
1650	14742004	3696529	Inactive	21			22.2	20.9	23	1121.66	1074.85	1413.71	1389.82	16.82	17.74	162.17	157.11	3.81	4.92
1651	14742012	914303	Inactive	21			6.8	6.3	6.9	1333.7	1292.46	1422.89	1387.52	17.89	18.43	159.28	150.49	3.62	5.1
1652	14742014	52997326	Active	30			86.2	87.5	84.8	192.11	225.07	1420.89	1389.15	17.07	16	162.53	160.33	5.22	4.27
1653	14742045	9660653	Inactive	21			4.9	5.7	3.9	1342.7	1333.93	1422.89	1387.52	17.89	18.43	159.28	150.49	3.62	5.1
1654	14742070	684082	Inactive	21			17.9	19.6	14	1149.56	1165.53	1426.41	1352.09	16.95	17.42	162.58	155.04	3.83	4.83
1655	14742075	6885163	Active	30			55.6	56.5	56.3	623.61	644.79	1411.85	1454.71	17.45	16.99	167.21	160.3	3.47	3.93
1656	14742129	5401877	Inactive	21			6	5	6.7	1352.26	1295.97	1422.89	1387.52	17.89	18.43	159.28	150.49	3.62	5.1
1657	14742167	4261850	Inactive	21			31.2	30.5	31.4	987.62	959.38	1413.71	1389.82	16.82	17.74	162.17	157.11	3.81	4.92
1658	14742276	3557499	Inactive	21			24.2	22.9	25.3	1100.07	1041.13	1420.89	1389.15	17.07	16	162.53	160.33	5.22	4.27
1659	14742370	5401878	Inactive	21			-5.6	-7.5	-3.9	1528	1441.57	1422.89	1387.52	17.89	18.43	159.28	150.49	3.62	5.1
1660	14742433	6614449	Active	30			96	96.1	95.9	71.64	73.63	1413.71	1389.82	16.82	17.74	162.17	157.11	3.81	4.92
1661	14742458	5401874	Inactive	21			15.2	15.8	14.3	1200.49	1191.78	1422.89	1387.52	17.89	18.43	159.28	150.49	3.62	5.1
1662	14742545	694650	Active	30			82.6	85.1	79.5	226.7	290.99	1426.41	1352.09	16.95	17.42	162.58	155.04	3.83	4.83
1663	14742592	5421124	Active	30			63.7	61.5	67.1	553.7	489.55	1411.85	1454.71	17.45	16.99	167.21	160.3	3.47	3.93
1664	14742736	5422632	Active	30			65.7	71.7	59.4	413.7	573.49	1420.89	1389.15	17.07	16	162.53	160.33	5.22	4.27
1665	14742743	9551815	Inactive	21			19.8	17.8	21.5	1170.72	1093.86	1420.89	1389.15	17.07	16	162.53	160.33	5.22	4.27
1666	14742751	944467	Active	30			79.9	79.5	79.9	306.17	286.31	1426.41	1352.09	16.95	17.42	162.58	155.04	3.83	4.83
1667	14742796	2016176	Inactive	21			-18.4	-19.7	-18	1689.57	1636.63	1413.71	1389.82	16.82	17.74	162.17	157.11	3.81	4.92
1668	14742826	1902314	Inactive	21			4.9	1.2	6.3	1409.5	1268.46	1426.41	1352.09	16.95	17.42	162.58	155.04	3.83	4.83
1669	14742847	620971	Active	30			55.6	58.1	54.9	601.99	666.05	1411.85	1454.71	17.45	16.99	167.21	160.3	3.47	3.93
1670	14743041	2009147	Inactive	21			2.4	1.2	3	1396.82	1349.1	1413.71	1389.82	16.82	17.74	162.17	157.11	3.81	4.92
1671	14743069	1930463	Inactive	21			1.4	1.1	1.5	1407.47	1367.09	1422.89	1387.52	17.89	18.43	159.28	150.49	3.62	5.1
1672	14743179	9579635	Inactive	21			3.1	2.6	3.3	1386.11	1342.26	1422.89	1387.52	17.89	18.43	159.28	150.49	3.62	5.1
1673	14743184	4971144	Inactive	21			-13.1	-17.5	-8.9	1668.92	1509.88	1422.89	1387.52	17.89	18.43	159.28	150.49	3.62	5.1
1674	14743198	9551845	Active	30			62.4	62.4	63.9	542.39	536.42	1411.85	1454.71	17.45	16.99	167.21	160.3	3.47	3.93
1675	14743207	16409855	Inactive	21			13.2	12.3	13.8	1248.8	1199.53	1420.89	1389.15	17.07	16	162.53	160.33	5.22	4.27
1676	14743208	5832601	Inactive	21			16.7	16	17.2	1195.95	1152.4	1420.89	1389.15	17.07	16	162.53	160.33	5.22	4.27
1677	14743212	9551846	Active	30			87.5	88.1	86.7	183.06	200.11	1413.71	1389.82	16.82	17.74	162.17	157.11	3.81	4.92
1678	14743289	1985178	Inactive	21			9.6	8.6	10.3	1299.92	1247.36	1420.89	1389.15	17.07	16	162.53	160.33	5.22	4.27
1679	14743297	5417973	Active	30			84.5	79.1	89.9	309.06	155.7	1413.71	1389.82	16.82	17.74	162.17	157.11	3.81	4.92
1680	14743327	987463	Inactive	21			13.3	12.4	13.5	1241.1	1204	1413.71	1389.82	16.82	17.74	162.17	157.11	3.81	4.92
1681	14743349	3800606	Inactive	21			12.6	12.5	12.5	1245.35	1217.97	1420.89	1389.15	17.07	16	162.53	160.33	5.22	4.27
1682	14743387	5919247	Inactive	21			9.3	8.2	10.2	1307.05	1247.7	1422.89	1387.52	17.89	18.43	159.28	150.49	3.62	5.1
1683	14743431	3833967	Inactive	21			11.9	12.4	10.8	1240.81	1241.02	1413.71	1389.82	16.82	17.74	162.17	157.11	3.81	4.92
1684	14743451	1912468	Inactive	21			-7.3	-8.5	-6.3	1541.7	1473.88	1422.89	1387.52	17.89	18.43	159.28	150.49	3.62	5.1
1685	14743463	1931569	Inactive	21			-0.8	-4.3	2.6	1482.68	1352.13	1422.89	1387.52	17.89	18.43	159.28	150.49	3.62	5.1
1686	14743464	678089	Active	30			65.4	66.4	64.3	489.08	506.13	1420.89	1389.15	17.07	16	162.53	160.33	5.22	4.27
1687	14743486	2031291	Inactive	21			4.6	5	4.1	1353.04	1331.82	1422.89	1387.52	17.89	18.43	159.28	150.49	3.62	5.1
1688	14743517	5187731	Inactive	21			29.4	31	27.5	986.19	1011.68	1420.89	1389.15	17.07	16	162.53	160.33	5.22	4.27
1689	14743603	2547832	Active	30			81.8	83.2	80.3	251.14	287.87	1413.71	1389.82	16.82	17.74	162.17	157.11	3.81	4.92
1690	14743625	1522243	Active	30			86.4	86.7	85.6	204.76	209.13	1426.41	1352.09	16.95	17.42	162.58	155.04	3.83	4.83
1691	14743677	5194406	Inactive	21			47.9	46.8	48.6	759.35	723.11	1413.71	1389.82	16.82	17.74	162.17	157.11	3.81	4.92
1692	14743709	2450438	Active	30			88.5	88.6	88.3	175.48	177.98	1413.71	1389.82	16.82	17.74	162.17	157.11	3.81	4.92
1693	14743825	2337558	Inactive	21			-8.1	-7	-5.3	1508.79	1531.29	1411.85	1454.71	17.45	16.99	167.21	160.3	3.47	3.93
1694	14743846	2116521	Inactive	21			13.1	3.6	22.6	1371.82	1078.71	1422.89	1387.52	17.89	18.43	159.28	150.49	3.62	5.1
1695	14743900	4880974	Active	30			85.8	85.6	85.9	219.46	209.03	1420.89	1389.15	17.07	16	162.53	160.33	5.22	4.27
1696	14743914	2452527	Active	30			63.8	64.6	64.4	511.59	528.66	1411.85	1454.71	17.45	16.99	167.21	160.3	3.47	3.93
1697	14743924	2501092	Active	30			51	53.7	50.1	662.55	734.6	1411.85	1454.71	17.45	16.99	167.21	160.3	3.47	3.93
1698	14743940	9551891	Active	30			94.6	94.6	94.4	93.19	92.22	1420.89	1389.15	17.07	16	162.53	160.33	5.22	4.27
1699	14743949	2370927	Inactive	21			6.7	4.3	8.5	1353.96	1273.67	1413.71	1389.82	16.82	17.74	162.17	157.11	3.81	4.92
1700	14743961	2094703	Inactive	21			9.2	8.8	8.9	1291.19	1267.62	1413.71	1389.82	16.82	17.74	162.17	157.11	3.81	4.92
1701	14744013	2337553	Inactive	21			-1.9	-0.6	0.5	1420.13	1447.4	1411.85	1454.71	17.45	16.99	167.21	160.3	3.47	3.93
1702	14744025	3995585	Inactive	21			46.6	2.9	91.3	1385.59	133.16	1426.41	1352.09	16.95	17.42	162.58	155.04	3.83	4.83
1703	14744162	2579385	Active	30			68.3	67.5	68.8	470.79	445.28	1413.71	1389.82	16.82	17.74	162.17	157.11	3.81	4.92
1704	14744163	2328850	Inactive	21			8.3	9.1	6.8	1286.13	1296.54	1413.71	1389.82	16.82	17.74	162.17	157.11	3.81	4.92
1705	14744185	4101144	Inactive	21			28.6	29.4	27.7	1009.93	1008.3	1422.89	1387.52	17.89	18.43	159.28	150.49	3.62	5.1
1706	14744426	2114403	Inactive	21			49.3	50.7	49.8	704.24	738.48	1411.85	1454.71	17.45	16.99	167.21	160.3	3.47	3.93
1707	14744441	2679292	Inactive	21			30.8	29.6	31.4	1000.27	958.39	1413.71	1389.82	16.82	17.74	162.17	157.11	3.81	4.92
1708	14744506	2386723	Inactive	21			-10.1	-10.2	-10.3	1563.62	1530.59	1420.89	1389.15	17.07	16	162.53	160.33	5.22	4.27
1709	14744548	2340362	Active	30			67.2	65.5	69.9	497.82	449.53	1411.85	1454.71	17.45	16.99	167.21	160.3	3.47	3.93
1710	14744608	2459480	Active	30			56.3	54.3	59.9	654.05	593.73	1411.85	1454.71	17.45	16.99	167.21	160.3	3.47	3.93
1711	14744627	2090359	Active	30			70.7	71.8	69.7	414.78	432.83	1422.89	1387.52	17.89	18.43	159.28	150.49	3.62	5.1
1712	14744660	705951	Inactive	21			-5.4	-11.2	0.4	1580.87	1382.01	1422.89	1387.52	17.89	18.43	159.28	150.49	3.62	5.1
1713	14744706	3845617	Active	30			77	76.2	77.7	348.97	324.29	1413.71	1389.82	16.82	17.74	162.17	157.11	3.81	4.92
1714	14744764	2384328	Active	30			58.8	59.5	59.7	582.39	596.72	1411.85	1454.71	17.45	16.99	167.21	160.3	3.47	3.93
1715	14744794	2087166	Inactive	21			46.7	46.1	47	770.39	745.5	1413.71	1389.82	16.82	17.74	162.17	157.11	3.81	4.92
1716	14744874	4653997	Active	30			96.5	96.6	96.3	65.21	66.47	1420.89	1389.15	17.07	16	162.53	160.33	5.22	4.27
1717	14744915	2679162	Active	30			95.2	95.3	94.9	82.93	85.57	1420.89	1389.15	17.07	16	162.53	160.33	5.22	4.27
1718	14744973	3909324	Active	30			69.2	68.8	69.4	455.76	436.13	1420.89	1389.15	17.07	16	162.53	160.33	5.22	4.27
1719	14745054	1550522	Active	30			89	89	88.7	172.58	168.4	1426.41	1352.09	16.95	17.42	162.58	155.04	3.83	4.83
1720	14745111	2426745	Inactive	21			-19.8	-17.3	-17.8	1653.32	1710.02	1411.85	1454.71	17.45	16.99	167.21	160.3	3.47	3.93
1721	14745243	2487624	Active	30			76.2	76.9	75.3	341.21	354.62	1420.89	1389.15	17.07	16	162.53	160.33	5.22	4.27
1722	14745414	3962922	Inactive	21			-21.4	-21.9	-21.2	1727.82	1680.77	1420.89	1389.15	17.07	16	162.53	160.33	5.22	4.27
1723	14745460	2388844	Active	30			51.8	51.7	51.6	691.95	681.16	1413.71	1389.82	16.82	17.74	162.17	157.11	3.81	4.92
1724	14745471	2477027	Active	30			95.6	95.3	96	83.05	73.16	1413.71	1389.82	16.82	17.74	162.17	157.11	3.81	4.92
1725	14745497	2386027	Active	30			96.2	96.3	96	68.47	72.8	1413.71	1389.82	16.82	17.74	162.17	157.11	3.81	4.92
1726	14745522	5154885	Inactive	21			10.9	9.7	11.6	1278.85	1231.14	1413.71	1389.82	16.82	17.74	162.17	157.11	3.81	4.92
1727	14745527	5336612	Inactive	21			-18.9	-20.1	-18	1702.77	1635.99	1420.89	1389.15	17.07	16	162.53	160.33	5.22	4.27
1728	14745621	2302856	Active	30			82.5	91.1	73.6	142.52	378.73	1420.89	1389.15	17.07	16	162.53	160.33	5.22	4.27
1729	14745656	2447986	Inactive	21			35.8	35.1	36.1	923.51	894.03	1413.71	1389.82	16.82	17.74	162.17	157.11	3.81	4.92
1730	14745688	4840064	Active	30			61.6	61.9	61	549.51	552.88	1413.71	1389.82	16.82	17.74	162.17	157.11	3.81	4.92
1731	14745705	853103	Inactive	21			5.8	4.7	6.6	1356.98	1296.89	1422.89	1387.52	17.89	18.43	159.28	150.49	3.62	5.1
1732	14745710	2111618	Inactive	21			43.5	44	45	797.74	807.91	1411.85	1454.71	17.45	16.99	167.21	160.3	3.47	3.93
1733	14745750	2452036	Inactive	21			8.2	3	13.2	1378.18	1207.98	1420.89	1389.15	17.07	16	162.53	160.33	5.22	4.27
1734	14745766	854142	Active	30			74.8	74.9	75.7	367.05	366.93	1411.85	1454.71	17.45	16.99	167.21	160.3	3.47	3.93
1735	14745782	2431535	Inactive	21			45.4	45.1	47.7	783.1	769.04	1411.85	1454.71	17.45	16.99	167.21	160.3	3.47	3.93
1736	14745812	2542233	Inactive	21			22.2	21.1	23	1124.1	1073.88	1420.89	1389.15	17.07	16	162.53	160.33	5.22	4.27
1737	14745851	2352196	Inactive	21			16.6	14.6	18	1210.13	1143.29	1413.71	1389.82	16.82	17.74	162.17	157.11	3.81	4.92
1738	14746003	9552003	Inactive	21			-21.1	-21.1	-21.5	1719.71	1681.49	1422.89	1387.52	17.89	18.43	159.28	150.49	3.62	5.1
1739	14746034	5335557	Inactive	21			19.4	22.3	19.7	1101.59	1172.16	1411.85	1454.71	17.45	16.99	167.21	160.3	3.47	3.93
1740	14746067	5431927	Active	30			94.7	95.2	94.2	85.44	97.76	1422.89	1387.52	17.89	18.43	159.28	150.49	3.62	5.1
1741	14746090	6895875	Inactive	21			3.4	6.3	4.1	1324.62	1395.2	1411.85	1454.71	17.45	16.99	167.21	160.3	3.47	3.93
1742	14746105	1398093	Inactive	21			-7.4	-6.9	-8.2	1518.26	1501.39	1420.89	1389.15	17.07	16	162.53	160.33	5.22	4.27
1743	14746129	695204	Inactive	21			-23.7	-23.1	-24.6	1747.44	1724.35	1422.89	1387.52	17.89	18.43	159.28	150.49	3.62	5.1
1744	14746219	2953146	Active	30			96.1	96.3	95.9	68.73	74.33	1413.71	1389.82	16.82	17.74	162.17	157.11	3.81	4.92
1745	14746238	9552011	Inactive	21			11.6	10.8	12.2	1270.66	1220.91	1422.89	1387.52	17.89	18.43	159.28	150.49	3.62	5.1
1746	14746286	5344884	Active	30			90.4	90.2	90.5	153.76	147.86	1413.71	1389.82	16.82	17.74	162.17	157.11	3.81	4.92
1747	14746319	713337	Active	30			86.5	86.7	85.8	204.4	206.37	1426.41	1352.09	16.95	17.42	162.58	155.04	3.83	4.83
1748	14746334	5333356	Active	30			61.2	60.7	61.8	570.69	540.87	1422.89	1387.52	17.89	18.43	159.28	150.49	3.62	5.1
1749	14746337	877308	Active	30			61.9	71.3	51	421.07	671.48	1426.41	1352.09	16.95	17.42	162.58	155.04	3.83	4.83
1750	14746338	1302358	Inactive	21			45.4	44.5	48.1	790.74	762.53	1411.85	1454.71	17.45	16.99	167.21	160.3	3.47	3.93
1751	14746372	5717583	Active	30			92.6	92.7	92.3	119.59	121.71	1420.89	1389.15	17.07	16	162.53	160.33	5.22	4.27
1752	14746386	2186728	Inactive	21			47.6	50.7	44.4	711.13	779.47	1422.89	1387.52	17.89	18.43	159.28	150.49	3.62	5.1
1753	14746439	2885307	Active	30			87.4	87.3	87.3	195.09	190.21	1420.89	1389.15	17.07	16	162.53	160.33	5.22	4.27
1754	14746470	306328	Inactive	21			28.8	29.2	31.2	1005.28	1006.83	1411.85	1454.71	17.45	16.99	167.21	160.3	3.47	3.93
1755	14746488	3584115	Inactive	21			-15.7	-15.6	-11.6	1629.38	1621.45	1411.85	1454.71	17.45	16.99	167.21	160.3	3.47	3.93
1756	14746574	5216640	Inactive	21			-3.3	-6.2	-0.6	1509.43	1395.38	1422.89	1387.52	17.89	18.43	159.28	150.49	3.62	5.1
1757	14746660	2572325	Active	30			98	98.2	97.7	42.32	47	1420.89	1389.15	17.07	16	162.53	160.33	5.22	4.27
1758	14746699	728284	Inactive	21			13.7	12.1	13	1255.64	1178.39	1426.41	1352.09	16.95	17.42	162.58	155.04	3.83	4.83
1759	14746869	2678416	Active	30			81	80.9	80.9	282.97	279.48	1413.71	1389.82	16.82	17.74	162.17	157.11	3.81	4.92
1760	14746995	2491781	Inactive	21			47	46.4	47.5	770.08	737.06	1420.89	1389.15	17.07	16	162.53	160.33	5.22	4.27
1761	14747224	4457062	Active	30			86.6	86.9	86.1	200.56	206.3	1420.89	1389.15	17.07	16	162.53	160.33	5.22	4.27
1762	14747229	2120576	Inactive	21			10.4	11.6	12.6	1250.5	1273.69	1411.85	1454.71	17.45	16.99	167.21	160.3	3.47	3.93
1763	16952482	2306153	Inactive	21			7.8	4.3	9	1365.31	1231.46	1426.41	1352.09	16.95	17.42	162.58	155.04	3.83	4.83
1764	16952676	2537808	Active	30			56.8	56.2	57.2	631.88	603.74	1420.89	1389.15	17.07	16	162.53	160.33	5.22	4.27
1765	16952702	4875518	Inactive	21			7.2	5.9	6.1	1342.69	1270.83	1426.41	1352.09	16.95	17.42	162.58	155.04	3.83	4.83
1766	16952726	738775	Active	30			88.4	89.2	87.7	170.22	187.2	1422.89	1387.52	17.89	18.43	159.28	150.49	3.62	5.1
1767	16952754	2399885	Inactive	21			32.4	31	33.3	980.64	933	1413.71	1389.82	16.82	17.74	162.17	157.11	3.81	4.92
1768	16952832	5883398	Inactive	21			28	26.3	29.4	1051.84	985.07	1420.89	1389.15	17.07	16	162.53	160.33	5.22	4.27
1769	16952871	1090056	Inactive	21			6.2	9.2	6.8	1283.13	1357.61	1411.85	1454.71	17.45	16.99	167.21	160.3	3.47	3.93
1770	16952875	3212603	Inactive	21			-4.3	-1.8	-2.8	1437.52	1494.61	1411.85	1454.71	17.45	16.99	167.21	160.3	3.47	3.93
1771	16952899	798035	Inactive	21			-7.9	-9.4	-6.8	1554.27	1480.43	1422.89	1387.52	17.89	18.43	159.28	150.49	3.62	5.1
1772	16952900	778282	Active	30			95.3	95.3	95.1	82.77	83.15	1426.41	1352.09	16.95	17.42	162.58	155.04	3.83	4.83
1773	16952913	1548105	Active	30			67.5	69.4	65.6	448.44	489.93	1422.89	1387.52	17.89	18.43	159.28	150.49	3.62	5.1
1774	16952922	243391	Inactive	21			10.4	9.6	10.9	1287.92	1238.12	1422.89	1387.52	17.89	18.43	159.28	150.49	3.62	5.1
1775	16952946	2870897	Inactive	21			41.4	39.9	42.8	860.85	801.76	1420.89	1389.15	17.07	16	162.53	160.33	5.22	4.27
1776	16952962	9593980	Inactive	21			5.7	8.4	6.5	1294.25	1360.72	1411.85	1454.71	17.45	16.99	167.21	160.3	3.47	3.93
1777	16952968	6306769	Active	30			67.2	67.7	66.5	469.92	476.3	1420.89	1389.15	17.07	16	162.53	160.33	5.22	4.27
1778	16952999	2413185	Active	30			68.3	68.2	68.1	461.2	455.45	1413.71	1389.82	16.82	17.74	162.17	157.11	3.81	4.92
1779	16953016	730347	Active	30			53	52.2	53.7	689.08	651.66	1422.89	1387.52	17.89	18.43	159.28	150.49	3.62	5.1
1780	16953032	3347676	Inactive	21			-9.6	-11.8	-10.1	1593.2	1486.87	1426.41	1352.09	16.95	17.42	162.58	155.04	3.83	4.83
1781	16953064	2409986	Active	30			92.8	92	93.6	129.8	104.43	1420.89	1389.15	17.07	16	162.53	160.33	5.22	4.27
1782	16953065	2405593	Active	30			71	65.1	76.7	503.88	337.34	1413.71	1389.82	16.82	17.74	162.17	157.11	3.81	4.92
1783	16953104	675179	Active	30			68.4	68.6	68	457.44	455.04	1420.89	1389.15	17.07	16	162.53	160.33	5.22	4.27
1784	16953121	5494809	Inactive	21			39.7	35.7	43.6	919.81	790	1420.89	1389.15	17.07	16	162.53	160.33	5.22	4.27
1785	16953124	9566968	Active	30			97.9	98	97.7	44.45	47.22	1420.89	1389.15	17.07	16	162.53	160.33	5.22	4.27
1786	16953142	11834431	Inactive	21			28.7	29.1	30.9	1006.54	1010.09	1411.85	1454.71	17.45	16.99	167.21	160.3	3.47	3.93
1787	16953159	9641314	Active	30			84.4	84.8	84.1	231.72	236.73	1422.89	1387.52	17.89	18.43	159.28	150.49	3.62	5.1
1788	16953211	1451529	Inactive	21			16.7	14	18.7	1217.82	1132.73	1413.71	1389.82	16.82	17.74	162.17	157.11	3.81	4.92
1789	16953266	1548457	Inactive	21			49.3	53.9	43.2	667.1	775.19	1426.41	1352.09	16.95	17.42	162.58	155.04	3.83	4.83
1790	16953358	1752111	Inactive	21			6.4	6.1	6.5	1337.15	1298.87	1422.89	1387.52	17.89	18.43	159.28	150.49	3.62	5.1
1791	16953378	2354963	Active	30			100.1	100.1	100	15.34	15.89	1420.89	1389.15	17.07	16	162.53	160.33	5.22	4.27
1792	16953382	11834461	Active	30			82	80.4	83.5	292.66	243.14	1420.89	1389.15	17.07	16	162.53	160.33	5.22	4.27
1793	16953406	2094518	Inactive	21			35.5	32.8	38	960.61	867.53	1420.89	1389.15	17.07	16	162.53	160.33	5.22	4.27
1794	16953614	675359	Active	30			93.7	93.9	93.5	102.96	107.04	1422.89	1387.52	17.89	18.43	159.28	150.49	3.62	5.1
1795	16953786	1564382	Inactive	21			-3.4	-4.5	-5	1490.48	1418.41	1426.41	1352.09	16.95	17.42	162.58	155.04	3.83	4.83
1796	16953844	2078477	Active	30			57.2	61.1	51.9	565.54	659.02	1426.41	1352.09	16.95	17.42	162.58	155.04	3.83	4.83
1797	16953913	2347291	Inactive	21			-25.4	-25.8	-25.9	1773.85	1744.69	1413.71	1389.82	16.82	17.74	162.17	157.11	3.81	4.92
1798	16953968	2441418	Active	30			61.1	64.5	59.3	512.41	602.78	1411.85	1454.71	17.45	16.99	167.21	160.3	3.47	3.93
1799	16953973	2541616	Active	30			56.9	57.1	56.4	615.73	615.46	1413.71	1389.82	16.82	17.74	162.17	157.11	3.81	4.92
1800	17385656	2436417	Inactive	21			25.9	25.4	26.1	1064.2	1031.13	1420.89	1389.15	17.07	16	162.53	160.33	5.22	4.27
1801	17385677	5433630	Inactive	21			46.8	51.8	41.6	694.71	817.82	1422.89	1387.52	17.89	18.43	159.28	150.49	3.62	5.1
1802	17385689	2395456	Active	30			96.7	96.9	96.5	61.19	63.92	1420.89	1389.15	17.07	16	162.53	160.33	5.22	4.27
1803	17385710	2468233	Inactive	21			25.3	23.3	27.1	1093.88	1017.19	1420.89	1389.15	17.07	16	162.53	160.33	5.22	4.27
1804	17385720	2438361	Inactive	21			35.7	6.2	65.2	1339.06	482.4	1426.41	1352.09	16.95	17.42	162.58	155.04	3.83	4.83
1805	17385750	5189435	Inactive	21			6.5	5	7.4	1343.36	1288.67	1413.71	1389.82	16.82	17.74	162.17	157.11	3.81	4.92
1806	17385767	5003862	Active	30			73.1	75	71	367.95	413.58	1420.89	1389.15	17.07	16	162.53	160.33	5.22	4.27
1807	17385843	9649067	Inactive	21			38.4	41.5	37.6	833.06	914.08	1411.85	1454.71	17.45	16.99	167.21	160.3	3.47	3.93
1808	17385846	837302	Active	30			57.3	56.5	57.9	623.99	596.07	1413.71	1389.82	16.82	17.74	162.17	157.11	3.81	4.92
1809	17385881	833976	Inactive	21			17.4	15.8	18.4	1192.38	1137.03	1413.71	1389.82	16.82	17.74	162.17	157.11	3.81	4.92
1810	17385917	4567382	Inactive	21			31.3	37.9	24.4	888.57	1054.32	1420.89	1389.15	17.07	16	162.53	160.33	5.22	4.27
1811	17386155	688698	Inactive	21			4.3	2.7	5.6	1382.94	1312.47	1420.89	1389.15	17.07	16	162.53	160.33	5.22	4.27
1812	17386372	5042475	Inactive	21			-8.3	-11	-5.9	1575.46	1469.61	1420.89	1389.15	17.07	16	162.53	160.33	5.22	4.27
1813	17386380	5412057	Active	30			99.7	99.8	99.6	20.25	23.41	1426.41	1352.09	16.95	17.42	162.58	155.04	3.83	4.83
1814	17386420	4060243	Inactive	21			6.1	6.6	5.3	1329.93	1314.92	1422.89	1387.52	17.89	18.43	159.28	150.49	3.62	5.1
1815	17386456	998138	Inactive	21			11.5	9	13.3	1288.58	1206.69	1413.71	1389.82	16.82	17.74	162.17	157.11	3.81	4.92
1816	17386477	843704	Active	30			56.3	57.2	56.9	613.63	636.01	1411.85	1454.71	17.45	16.99	167.21	160.3	3.47	3.93
1817	17386499	11841067	Inactive	21			-15.8	-14.7	-17.2	1629.29	1622.83	1422.89	1387.52	17.89	18.43	159.28	150.49	3.62	5.1
1818	17386501	1217157	Inactive	21			3.6	3.6	3.3	1371.83	1342.56	1422.89	1387.52	17.89	18.43	159.28	150.49	3.62	5.1
1819	17386516	900240	Active	30			68.4	63.6	73.4	529.41	382.01	1422.89	1387.52	17.89	18.43	159.28	150.49	3.62	5.1
1820	17386534	850381	Inactive	21			-4.7	-5.2	-4.4	1496	1447.59	1422.89	1387.52	17.89	18.43	159.28	150.49	3.62	5.1
1821	17386608	1819461	Inactive	21			25.6	41.1	9.2	839.4	1264.24	1413.71	1389.82	16.82	17.74	162.17	157.11	3.81	4.92
1822	17386692	843446	Inactive	21			8.8	7.8	9.6	1313.97	1256.57	1422.89	1387.52	17.89	18.43	159.28	150.49	3.62	5.1
1823	17386723	1800990	Active	30			67.2	67.5	66.8	471.36	473.58	1413.71	1389.82	16.82	17.74	162.17	157.11	3.81	4.92
1824	17386760	838773	Inactive	21			39.4	39.7	38.7	859.15	859.09	1413.71	1389.82	16.82	17.74	162.17	157.11	3.81	4.92
1825	17386830	5410013	Inactive	21			11.5	9.7	13.1	1286.45	1208.66	1422.89	1387.52	17.89	18.43	159.28	150.49	3.62	5.1
1826	17386836	997178	Active	30			97.5	97.6	97.3	50.76	53	1420.89	1389.15	17.07	16	162.53	160.33	5.22	4.27
1827	17386851	6172754	Active	30			97.4	97.8	97.1	48.73	57.59	1422.89	1387.52	17.89	18.43	159.28	150.49	3.62	5.1
1828	17386905	1225299	Inactive	21			29.9	29.5	29.8	1001.42	981.3	1413.71	1389.82	16.82	17.74	162.17	157.11	3.81	4.92
1829	17386958	843368	Inactive	21			41.5	40.8	42	847.46	813.11	1420.89	1389.15	17.07	16	162.53	160.33	5.22	4.27
1830	17387027	1819458	Inactive	21			22	9	33.7	1299.45	902.88	1426.41	1352.09	16.95	17.42	162.58	155.04	3.83	4.83
1831	17387082	6871358	Inactive	21			-1.3	1.8	-4.8	1396.24	1454.5	1420.89	1389.15	17.07	16	162.53	160.33	5.22	4.27
1832	17387117	841484	Active	30			68.5	68.6	68.2	455.74	453.74	1413.71	1389.82	16.82	17.74	162.17	157.11	3.81	4.92
1833	17387223	1818169	Inactive	21			6.7	8.9	8.1	1287.75	1338.89	1411.85	1454.71	17.45	16.99	167.21	160.3	3.47	3.93
1834	17387239	998516	Active	30			52.1	52.1	52	690.01	674.47	1420.89	1389.15	17.07	16	162.53	160.33	5.22	4.27
1835	17387309	1767845	Inactive	21			1.3	4.4	2	1350.25	1426.28	1411.85	1454.71	17.45	16.99	167.21	160.3	3.47	3.93
1836	17387377	997139	Inactive	21			-24.5	-25	-24.4	1774.12	1721.52	1422.89	1387.52	17.89	18.43	159.28	150.49	3.62	5.1
1837	17387427	4194316	Active	30			98.4	98.3	98.4	40.71	37.67	1420.89	1389.15	17.07	16	162.53	160.33	5.22	4.27
1838	17387429	711734	Active	30			93.1	93.5	92.7	109.35	118.3	1422.89	1387.52	17.89	18.43	159.28	150.49	3.62	5.1
1839	17387486	49849259	Inactive	21			21.1	18.9	23.1	1156.09	1071.92	1420.89	1389.15	17.07	16	162.53	160.33	5.22	4.27
1840	17387488	11841019	Inactive	21			28.3	19.5	37	1147.52	880.62	1420.89	1389.15	17.07	16	162.53	160.33	5.22	4.27
1841	17387494	849451	Inactive	21			46.9	45.6	46.9	783.54	725.79	1426.41	1352.09	16.95	17.42	162.58	155.04	3.83	4.83
1842	17387573	851435	Inactive	21			19.7	22.3	20.1	1100.29	1166.08	1411.85	1454.71	17.45	16.99	167.21	160.3	3.47	3.93
1843	17387620	9732343	Inactive	21			8.5	10.6	9.9	1264.72	1312.42	1411.85	1454.71	17.45	16.99	167.21	160.3	3.47	3.93
1844	17387656	1719089	Inactive	21			5	5.1	8.3	1340.57	1335.48	1411.85	1454.71	17.45	16.99	167.21	160.3	3.47	3.93
1845	17387749	849400	Inactive	21			6.5	7.7	8.8	1304.05	1327.87	1411.85	1454.71	17.45	16.99	167.21	160.3	3.47	3.93
1846	17387765	4400793	Inactive	21			-21.3	-21.9	-21	1727.79	1677.29	1420.89	1389.15	17.07	16	162.53	160.33	5.22	4.27
1847	17387792	11948865	Inactive	21			10.2	8.8	11.3	1297.13	1234.05	1420.89	1389.15	17.07	16	162.53	160.33	5.22	4.27
1848	17387802	851446	Inactive	21			11.1	9.4	12.6	1290.79	1215.68	1422.89	1387.52	17.89	18.43	159.28	150.49	3.62	5.1
1849	17387814	851612	Active	30			71.6	56.3	87.1	633.18	190.16	1426.41	1352.09	16.95	17.42	162.58	155.04	3.83	4.83
1850	17387826	6873509	Inactive	21			13.6	11.8	15.2	1257.54	1178.85	1422.89	1387.52	17.89	18.43	159.28	150.49	3.62	5.1
1851	17387839	1730746	Inactive	21			22.4	23.4	24.2	1084.99	1106.94	1411.85	1454.71	17.45	16.99	167.21	160.3	3.47	3.93
1852	17387864	851610	Active	30			86.6	87.6	85.7	191.59	214.24	1422.89	1387.52	17.89	18.43	159.28	150.49	3.62	5.1
1853	17387871	1767776	Active	30			89.5	89.7	88.9	162.13	165.15	1426.41	1352.09	16.95	17.42	162.58	155.04	3.83	4.83
1854	17387910	843036	Inactive	21			46.4	43.1	49.4	812.13	712.62	1413.71	1389.82	16.82	17.74	162.17	157.11	3.81	4.92
1855	17387918	5416305	Inactive	21			36.9	34.2	41.8	934.37	853.63	1411.85	1454.71	17.45	16.99	167.21	160.3	3.47	3.93
1856	17387959	11841021	Inactive	21			17.2	17.7	16.5	1172.94	1162.07	1420.89	1389.15	17.07	16	162.53	160.33	5.22	4.27
1857	17388017	6523423	Inactive	21			32.9	30	34.2	1003.97	896.13	1426.41	1352.09	16.95	17.42	162.58	155.04	3.83	4.83
1858	17388020	6534293	Inactive	21			41.1	39.8	42.3	862.49	808.51	1420.89	1389.15	17.07	16	162.53	160.33	5.22	4.27
1859	17388042	774836	Inactive	21			4	2.1	5.7	1392.76	1309.6	1422.89	1387.52	17.89	18.43	159.28	150.49	3.62	5.1
1860	17388084	1075318	Inactive	21			16.6	16.4	16.7	1192.63	1159.14	1422.89	1387.52	17.89	18.43	159.28	150.49	3.62	5.1
1861	17388085	9587063	Inactive	21			17	18.8	18.3	1149.75	1192.04	1411.85	1454.71	17.45	16.99	167.21	160.3	3.47	3.93
1862	17388248	3106473	Inactive	21			41.4	43.1	39.2	811.13	852.4	1413.71	1389.82	16.82	17.74	162.17	157.11	3.81	4.92
1863	17388401	2380036	Inactive	21			13.9	15.4	15.7	1197.46	1229.38	1411.85	1454.71	17.45	16.99	167.21	160.3	3.47	3.93
1864	17388405	2347621	Inactive	21			16.7	15	17.7	1204.34	1146.61	1413.71	1389.82	16.82	17.74	162.17	157.11	3.81	4.92
1865	17388601	11837938	Inactive	21			-17.3	-13.4	-16.7	1599.13	1695.43	1411.85	1454.71	17.45	16.99	167.21	160.3	3.47	3.93
1866	17401128	852637	Inactive	21			44.7	24.7	64.2	1077.84	494.79	1426.41	1352.09	16.95	17.42	162.58	155.04	3.83	4.83
1867	17401134	220463	Inactive	21			11.2	11.5	10.6	1259.37	1243.31	1420.89	1389.15	17.07	16	162.53	160.33	5.22	4.27
1868	17401139	1211370	Inactive	21			49	50.5	46.1	715	737.08	1426.41	1352.09	16.95	17.42	162.58	155.04	3.83	4.83
1869	17401162	7312627	Active	30			56.9	55.5	58.3	642.35	588.73	1420.89	1389.15	17.07	16	162.53	160.33	5.22	4.27
1870	17401191	1734121	Inactive	21			-0.5	-2.2	4.7	1441.88	1386.95	1411.85	1454.71	17.45	16.99	167.21	160.3	3.47	3.93
1871	17401343	1020005	Inactive	21			10.7	11	13.7	1258.63	1257.25	1411.85	1454.71	17.45	16.99	167.21	160.3	3.47	3.93
1872	17401358	6871359	Inactive	21			23.8	22.9	24.1	1094.05	1059.29	1413.71	1389.82	16.82	17.74	162.17	157.11	3.81	4.92
1873	17401405	5410453	Inactive	21			-21.9	-21.3	-22.7	1722.79	1698.36	1422.89	1387.52	17.89	18.43	159.28	150.49	3.62	5.1
1874	17401618	1921160	Inactive	21			4.2	3.4	4.9	1373.45	1322.31	1420.89	1389.15	17.07	16	162.53	160.33	5.22	4.27
1875	17401659	3710189	Inactive	21			12	11.1	12.6	1264.8	1215.79	1420.89	1389.15	17.07	16	162.53	160.33	5.22	4.27
1876	17401817	917259	Inactive	21			-20.1	-20	-21.2	1692.44	1681.33	1413.71	1389.82	16.82	17.74	162.17	157.11	3.81	4.92
1877	17401820	1911927	Inactive	21			11.2	10.6	11.2	1265.38	1236.77	1413.71	1389.82	16.82	17.74	162.17	157.11	3.81	4.92
1878	17401857	11957180	Inactive	21			7.3	6.2	7.7	1327.14	1284.38	1413.71	1389.82	16.82	17.74	162.17	157.11	3.81	4.92
1879	17401874	24180818	Active	30			77.9	77.8	77.7	328.24	321.61	1420.89	1389.15	17.07	16	162.53	160.33	5.22	4.27
1880	17401991	3674841	Active	30			90.1	90.4	89.5	152.27	157.5	1426.41	1352.09	16.95	17.42	162.58	155.04	3.83	4.83
1881	17402008	5388361	Inactive	21			13.2	11.9	13.9	1247.25	1199.6	1413.71	1389.82	16.82	17.74	162.17	157.11	3.81	4.92
1882	17402009	1201125	Active	30			97.7	98.2	97.4	43.16	54.06	1422.89	1387.52	17.89	18.43	159.28	150.49	3.62	5.1
1883	17402067	5781448	Active	30			71.4	71.6	70.9	413.6	417.17	1413.71	1389.82	16.82	17.74	162.17	157.11	3.81	4.92
1884	17402140	5708002	Active	30			99.2	99.3	99.1	27.38	28.18	1420.89	1389.15	17.07	16	162.53	160.33	5.22	4.27
1885	17402173	5708012	Active	30			90.3	89.8	90.7	160.66	144.02	1420.89	1389.15	17.07	16	162.53	160.33	5.22	4.27
1886	17402250	5927217	Active	30			56.9	55.7	59.7	635.55	595.75	1411.85	1454.71	17.45	16.99	167.21	160.3	3.47	3.93
1887	17402278	2769309	Active	30			80.7	79.7	81.6	301.95	268.74	1420.89	1389.15	17.07	16	162.53	160.33	5.22	4.27
1888	17402281	2768895	Active	30			52.4	52.4	52.1	681.7	674.83	1413.71	1389.82	16.82	17.74	162.17	157.11	3.81	4.92
1889	17402301	3773884	Active	30			59.6	59.4	59.5	583.38	574.02	1413.71	1389.82	16.82	17.74	162.17	157.11	3.81	4.92
1890	17402468	5525005	Inactive	21			28.7	21.6	35.8	1118.18	897.03	1420.89	1389.15	17.07	16	162.53	160.33	5.22	4.27
1891	17402484	1471058	Inactive	21			2.4	0.9	3.2	1401.8	1346.36	1413.71	1389.82	16.82	17.74	162.17	157.11	3.81	4.92
1892	17402550	3418782	Active	30			82.9	74.5	91.4	375.46	133.99	1420.89	1389.15	17.07	16	162.53	160.33	5.22	4.27
1893	17402592	3842359	Active	30			92.8	92.7	92.8	118.93	115.55	1420.89	1389.15	17.07	16	162.53	160.33	5.22	4.27
1894	17402594	2725829	Inactive	21			46.1	47.6	44.2	749.19	783.19	1413.71	1389.82	16.82	17.74	162.17	157.11	3.81	4.92
1895	17402599	1480986	Inactive	21			35.4	35.2	35.3	926.12	905.07	1420.89	1389.15	17.07	16	162.53	160.33	5.22	4.27
1896	17402605	3787371	Active	30			89	89.4	88.6	165.17	174.04	1413.71	1389.82	16.82	17.74	162.17	157.11	3.81	4.92
1897	17402622	5525378	Inactive	21			41.3	39.4	45.3	862.69	804.1	1411.85	1454.71	17.45	16.99	167.21	160.3	3.47	3.93
1898	17402642	2767221	Inactive	21			4.1	2.5	5.5	1387.89	1311.8	1422.89	1387.52	17.89	18.43	159.28	150.49	3.62	5.1
1899	17402671	5094231	Inactive	21			34.6	30.5	38.5	992.34	860.78	1420.89	1389.15	17.07	16	162.53	160.33	5.22	4.27
1900	17402680	9675749	Active	30			53	47.9	59.7	744.47	596.16	1411.85	1454.71	17.45	16.99	167.21	160.3	3.47	3.93
1901	17402739	1481943	Inactive	21			-7.4	-8.9	-6.7	1537.52	1481.87	1413.71	1389.82	16.82	17.74	162.17	157.11	3.81	4.92
1902	17402748	5122527	Inactive	21			9.4	11.1	11	1256.94	1297	1411.85	1454.71	17.45	16.99	167.21	160.3	3.47	3.93
1903	17402820	1472871	Inactive	21			2.1	0.7	2.8	1403.88	1351.97	1413.71	1389.82	16.82	17.74	162.17	157.11	3.81	4.92
1904	17402834	1473435	Inactive	21			2.9	1.8	3.3	1388.61	1343.93	1413.71	1389.82	16.82	17.74	162.17	157.11	3.81	4.92
1905	17402837	1482771	Inactive	21			2.9	1	4.1	1400.09	1333.07	1413.71	1389.82	16.82	17.74	162.17	157.11	3.81	4.92
1906	17402875	5939037	Inactive	21			32.4	37.5	30.1	889.62	1022.33	1411.85	1454.71	17.45	16.99	167.21	160.3	3.47	3.93
1907	17403001	3794832	Inactive	21			6.3	8	8.1	1299.61	1338.77	1411.85	1454.71	17.45	16.99	167.21	160.3	3.47	3.93
1908	17403014	5399224	Inactive	21			-19.9	-19.7	-20.4	1700	1667.17	1422.89	1387.52	17.89	18.43	159.28	150.49	3.62	5.1
1909	17403043	2764846	Inactive	21			27.5	31.7	26.2	970.27	1078.56	1411.85	1454.71	17.45	16.99	167.21	160.3	3.47	3.93
1910	17403054	3721736	Active	30			91.2	91.1	91.1	141.68	138.27	1420.89	1389.15	17.07	16	162.53	160.33	5.22	4.27
1911	17403055	1483594	Active	30			86.3	85.9	86.5	216.01	197.93	1426.41	1352.09	16.95	17.42	162.58	155.04	3.83	4.83
1912	17403056	2725812	Active	30			65.6	66.1	66.5	490.66	498.7	1411.85	1454.71	17.45	16.99	167.21	160.3	3.47	3.93
1913	17403118	5284926	Inactive	21			-28.4	-25.2	-26.7	1763.76	1839.01	1411.85	1454.71	17.45	16.99	167.21	160.3	3.47	3.93
1914	17403120	685040	Active	30			92.3	92.7	92.1	120.88	126.75	1422.89	1387.52	17.89	18.43	159.28	150.49	3.62	5.1
1915	17403179	828309	Inactive	21			-1.9	-0.5	0.4	1419.5	1448.36	1411.85	1454.71	17.45	16.99	167.21	160.3	3.47	3.93
1916	17403196	749848	Inactive	21			13.5	12.4	14.4	1248.13	1191	1422.89	1387.52	17.89	18.43	159.28	150.49	3.62	5.1
1917	17403197	5336820	Active	30			72	71.6	73.5	413.85	398.37	1411.85	1454.71	17.45	16.99	167.21	160.3	3.47	3.93
1918	17403204	9586568	Active	30			95.4	95.8	95	75.99	85.76	1413.71	1389.82	16.82	17.74	162.17	157.11	3.81	4.92
1919	17403216	5396251	Inactive	21			12.5	16.1	8.6	1197.32	1270.37	1422.89	1387.52	17.89	18.43	159.28	150.49	3.62	5.1
1920	17403424	734299	Inactive	21			-5	-7.6	-3.2	1519.54	1434.12	1413.71	1389.82	16.82	17.74	162.17	157.11	3.81	4.92
1921	17403452	3092021	Inactive	21			3.3	5.6	4.5	1333.71	1389.51	1411.85	1454.71	17.45	16.99	167.21	160.3	3.47	3.93
1922	17403490	720545	Active	30			74.4	64.7	84.8	510.24	236.12	1411.85	1454.71	17.45	16.99	167.21	160.3	3.47	3.93
1923	17403516	9586411	Active	30			61.2	59.7	64.1	578.87	532.83	1411.85	1454.71	17.45	16.99	167.21	160.3	3.47	3.93
1924	17403521	741252	Inactive	21			27.6	24.3	33.4	1072.6	974.22	1411.85	1454.71	17.45	16.99	167.21	160.3	3.47	3.93
1925	17403522	2907831	Inactive	21			44.2	45.8	44.6	772.86	813.34	1411.85	1454.71	17.45	16.99	167.21	160.3	3.47	3.93
1926	17403529	5339351	Inactive	21			-12.3	-14.7	-10.3	1628.87	1528.1	1422.89	1387.52	17.89	18.43	159.28	150.49	3.62	5.1
1927	17403563	3091515	Inactive	21			4	3	4.3	1371.46	1330.52	1413.71	1389.82	16.82	17.74	162.17	157.11	3.81	4.92
1928	17403581	3147333	Inactive	21			45.3	45	45.5	789.7	764.04	1420.89	1389.15	17.07	16	162.53	160.33	5.22	4.27
1929	17403639	345792	Inactive	21			6.3	6.7	5.6	1328.36	1311.22	1422.89	1387.52	17.89	18.43	159.28	150.49	3.62	5.1
1930	17403652	5343193	Active	30			87.8	89.5	86	163.82	209.6	1413.71	1389.82	16.82	17.74	162.17	157.11	3.81	4.92
1931	17406705	850382	Inactive	21			38.9	65.4	9.4	504.19	1227.12	1426.41	1352.09	16.95	17.42	162.58	155.04	3.83	4.83
1932	17406736	6079570	Active	30			98.3	98.6	98	37.28	43.99	1426.41	1352.09	16.95	17.42	162.58	155.04	3.83	4.83
1933	17406753	901296	Inactive	21			10.5	8.7	12.1	1298.87	1223.38	1420.89	1389.15	17.07	16	162.53	160.33	5.22	4.27
1934	17406754	901294	Inactive	21			-4.6	-7.4	-2	1525.33	1417.24	1420.89	1389.15	17.07	16	162.53	160.33	5.22	4.27
1935	17406765	850473	Inactive	21			21.6	-27.5	71.9	1808.7	403.75	1422.89	1387.52	17.89	18.43	159.28	150.49	3.62	5.1
1936	17406781	1819450	Inactive	21			3.4	3.7	2.7	1368.69	1351.98	1420.89	1389.15	17.07	16	162.53	160.33	5.22	4.27
1937	17406810	9564909	Inactive	21			4	6.8	4.9	1316.66	1384.7	1411.85	1454.71	17.45	16.99	167.21	160.3	3.47	3.93
1938	17406856	1776080	Active	30			86.2	87.1	85	199.04	217.8	1426.41	1352.09	16.95	17.42	162.58	155.04	3.83	4.83
1939	17406861	11958381	Inactive	21			-8.2	-9	-8.2	1538.82	1502.03	1413.71	1389.82	16.82	17.74	162.17	157.11	3.81	4.92
1940	17406862	900059	Active	30			59.5	57.8	62.6	605.52	555.38	1411.85	1454.71	17.45	16.99	167.21	160.3	3.47	3.93
1941	17406872	6104810	Inactive	21			-5.3	-6.2	-4.6	1510.58	1450.76	1422.89	1387.52	17.89	18.43	159.28	150.49	3.62	5.1
1942	17406873	11842297	Active	30			61.4	59	63.7	592.09	514.8	1420.89	1389.15	17.07	16	162.53	160.33	5.22	4.27
1943	17406890	1550300	Active	30			74.9	75.1	74.4	364.3	368.72	1413.71	1389.82	16.82	17.74	162.17	157.11	3.81	4.92
1944	17406899	849439	Inactive	21			20	22.5	15.3	1109.12	1147.6	1426.41	1352.09	16.95	17.42	162.58	155.04	3.83	4.83
1945	17406917	5887472	Inactive	21			3.2	1.2	5	1406.13	1319.26	1422.89	1387.52	17.89	18.43	159.28	150.49	3.62	5.1
1946	17406952	5153483	Active	30			53.2	52.8	53.3	676.79	658.33	1413.71	1389.82	16.82	17.74	162.17	157.11	3.81	4.92
1947	17406957	5866333	Inactive	21			14.9	-28.6	58.7	1829.68	569.04	1426.41	1352.09	16.95	17.42	162.58	155.04	3.83	4.83
1948	17406958	6089462	Inactive	21			15.3	-27.3	58	1811.65	577.32	1426.41	1352.09	16.95	17.42	162.58	155.04	3.83	4.83
1949	17406986	1201889	Inactive	21			-3.6	-3.1	-4.4	1466.18	1447.66	1422.89	1387.52	17.89	18.43	159.28	150.49	3.62	5.1
1950	17407075	843742	Inactive	21			45.8	37.4	54.3	898.06	643.54	1422.89	1387.52	17.89	18.43	159.28	150.49	3.62	5.1
1951	17407079	1767610	Active	30			97.5	97.5	97.4	52.36	52.47	1426.41	1352.09	16.95	17.42	162.58	155.04	3.83	4.83
1952	17407089	9688076	Inactive	21			-10.7	-7.2	-10	1512.78	1598.03	1411.85	1454.71	17.45	16.99	167.21	160.3	3.47	3.93
1953	17407100	4002945	Inactive	21			-2.8	-4.2	-1.7	1479.77	1412.4	1420.89	1389.15	17.07	16	162.53	160.33	5.22	4.27
1954	17407221	821516	Active	30			84.8	85.1	84	226.71	231.11	1426.41	1352.09	16.95	17.42	162.58	155.04	3.83	4.83
1955	17407290	11958547	Inactive	21			-18.9	-15.1	-18.1	1622.86	1715.17	1411.85	1454.71	17.45	16.99	167.21	160.3	3.47	3.93
1956	17407318	1017396	Inactive	21			12.2	11	13.2	1268.09	1206.71	1422.89	1387.52	17.89	18.43	159.28	150.49	3.62	5.1
1957	17407337	11958570	Inactive	21			11.9	11	12.5	1265.77	1217.08	1420.89	1389.15	17.07	16	162.53	160.33	5.22	4.27
1958	17407490	903282	Active	30			56.3	55.7	58.4	634.54	614.39	1411.85	1454.71	17.45	16.99	167.21	160.3	3.47	3.93
1959	17407528	1441697	Inactive	21			17.3	16.1	16.4	1199.12	1133.59	1426.41	1352.09	16.95	17.42	162.58	155.04	3.83	4.83
1960	17407550	868466	Inactive	21			14.9	13.2	15.9	1228.83	1171.2	1413.71	1389.82	16.82	17.74	162.17	157.11	3.81	4.92
1961	17407652	3121251	Inactive	21			10.4	8.8	11.3	1290.11	1234.37	1413.71	1389.82	16.82	17.74	162.17	157.11	3.81	4.92
1962	17407663	777053	Inactive	21			15.6	11.6	19.5	1260.19	1120.76	1422.89	1387.52	17.89	18.43	159.28	150.49	3.62	5.1
1963	17407683	9587491	Inactive	21			-23	-23	-23.3	1743.89	1709.53	1420.89	1389.15	17.07	16	162.53	160.33	5.22	4.27
1964	17407684	9587511	Inactive	21			23.3	21.2	23.6	1127.47	1037.48	1426.41	1352.09	16.95	17.42	162.58	155.04	3.83	4.83
1965	17407688	9587020	Inactive	21			36.1	43	28.6	812.64	997.25	1413.71	1389.82	16.82	17.74	162.17	157.11	3.81	4.92
1966	17407711	1443653	Inactive	21			-0.8	1.3	0.8	1394	1442.92	1411.85	1454.71	17.45	16.99	167.21	160.3	3.47	3.93
1967	17407712	1441736	Inactive	21			-0.2	-0.4	-0.2	1429.09	1390.55	1422.89	1387.52	17.89	18.43	159.28	150.49	3.62	5.1
1968	17407748	3143193	Active	30			76.7	76.1	77.1	350.44	331.74	1413.71	1389.82	16.82	17.74	162.17	157.11	3.81	4.92
1969	17407750	1109408	Active	30			51.9	68.6	34.8	459.4	911.28	1422.89	1387.52	17.89	18.43	159.28	150.49	3.62	5.1
1970	17407808	846394	Inactive	21			-3.8	-7.6	-0.2	1530.05	1389.61	1422.89	1387.52	17.89	18.43	159.28	150.49	3.62	5.1
1971	17407842	1441807	Inactive	21			-4.1	-8.5	0.2	1542.22	1385.34	1422.89	1387.52	17.89	18.43	159.28	150.49	3.62	5.1
1972	17407863	5400239	Active	30			73.2	73	73.2	393.34	384.95	1413.71	1389.82	16.82	17.74	162.17	157.11	3.81	4.92
1973	17407885	9595107	Inactive	21			46.8	47.9	47.7	744.08	768.32	1411.85	1454.71	17.45	16.99	167.21	160.3	3.47	3.93
1974	17407946	1732631	Inactive	21			3.2	4.1	2	1365.51	1360.18	1422.89	1387.52	17.89	18.43	159.28	150.49	3.62	5.1
1975	17408001	3121367	Inactive	21			12.8	13.1	11.8	1231.39	1227.69	1413.71	1389.82	16.82	17.74	162.17	157.11	3.81	4.92
1976	17408010	1442646	Inactive	21			9.7	11.7	11.1	1248.84	1295.18	1411.85	1454.71	17.45	16.99	167.21	160.3	3.47	3.93
1977	17408077	606795	Inactive	21			1.8	-0.1	3.4	1423.73	1340.72	1422.89	1387.52	17.89	18.43	159.28	150.49	3.62	5.1
1978	17408079	9590711	Inactive	21			24.1	16.7	31.4	1186.96	958.4	1420.89	1389.15	17.07	16	162.53	160.33	5.22	4.27
1979	17408158	805820	Inactive	21			4.2	3.2	4.9	1378.1	1319.91	1422.89	1387.52	17.89	18.43	159.28	150.49	3.62	5.1
1980	17408227	1465543	Inactive	21			-4.6	-10.6	1.3	1571.6	1369.04	1422.89	1387.52	17.89	18.43	159.28	150.49	3.62	5.1
1981	17408275	3231085	Inactive	21			28.7	24.3	32.5	1073.68	943.53	1413.71	1389.82	16.82	17.74	162.17	157.11	3.81	4.92
1982	17408276	1432818	Active	30			66.8	66.7	66.7	484.56	473.36	1420.89	1389.15	17.07	16	162.53	160.33	5.22	4.27
1983	17408279	1084407	Active	30			65.6	62.5	67.9	545.62	446.1	1426.41	1352.09	16.95	17.42	162.58	155.04	3.83	4.83
1984	17408281	765348	Inactive	21			4.6	3.3	5.6	1374.21	1311.87	1420.89	1389.15	17.07	16	162.53	160.33	5.22	4.27
1985	17408284	2893413	Active	30			71.8	73.5	70.1	389.55	428.09	1422.89	1387.52	17.89	18.43	159.28	150.49	3.62	5.1
1986	17408324	3152015	Active	30			86.7	87.3	86.2	196.2	207.2	1422.89	1387.52	17.89	18.43	159.28	150.49	3.62	5.1
1987	17408332	3152836	Inactive	21			4.5	3.1	5.7	1377.82	1310.25	1420.89	1389.15	17.07	16	162.53	160.33	5.22	4.27
1988	17408367	3218753	Inactive	21			-0.9	1.4	0.5	1392.58	1447.45	1411.85	1454.71	17.45	16.99	167.21	160.3	3.47	3.93
1989	17408400	5768864	Active	30			52.2	53.1	50.9	672.48	691.46	1413.71	1389.82	16.82	17.74	162.17	157.11	3.81	4.92
1990	17408401	11958729	Inactive	21			6.8	6.4	7	1333.62	1291.03	1422.89	1387.52	17.89	18.43	159.28	150.49	3.62	5.1
1991	17408424	3144227	Inactive	21			-3.6	-2	-1.4	1439.44	1474.47	1411.85	1454.71	17.45	16.99	167.21	160.3	3.47	3.93
1992	17408509	5720126	Inactive	21			15.6	17	14	1182.22	1196.68	1420.89	1389.15	17.07	16	162.53	160.33	5.22	4.27
1993	17408557	1075985	Inactive	21			-2.2	-0.9	0.2	1424.57	1451.7	1411.85	1454.71	17.45	16.99	167.21	160.3	3.47	3.93
1994	17408578	1086288	Inactive	21			-0.7	-2.9	0.7	1454.28	1380.03	1413.71	1389.82	16.82	17.74	162.17	157.11	3.81	4.92
1995	17408610	1086274	Inactive	21			1.4	0.7	-0.4	1416.05	1357.46	1426.41	1352.09	16.95	17.42	162.58	155.04	3.83	4.83
[truncated: 4,201 more rows]
