# Supplementary material for: QEX: target-specific druglikeness filter enhances ligand-based virtual screening
Source: Mol Divers. 2018 Jul 3;23(1):11–8. doi: 10.1007/s11030-018-9842-3 (PMC6394530; doi:10.1007/s11030-018-9842-3)
Supplement: Supplementary file 11 — Supplementary material 11 (SDF 13809 kb) [file 11030_2018_9842_MOESM11_ESM.sdf]

842137
  -OEChem-12251501332D

 32 36  0     0  0  0  0  0  0999 V2000
    3.8926   -1.4990    0.0000 N   0  0  0  0  0  0  0  0  0  0  0  0
    1.2964   -1.4973    0.0000 N   0  0  0  0  0  0  0  0  0  0  0  0
    6.4885   -3.0029    0.0000 N   0  0  0  0  0  0  0  0  0  0  0  0
    8.9903   -6.1247    0.0000 N   0  0  0  0  0  0  0  0  0  0  0  0
    6.5633   -6.1126    0.0000 N   0  0  0  0  0  0  0  0  0  0  0  0
    8.5197   -7.5489    0.0000 N   0  0  0  0  0  0  0  0  0  0  0  0
    7.0197   -7.5415    0.0000 N   0  0  0  0  0  0  0  0  0  0  0  0
    4.9319    2.0991    0.0000 N   0  0  0  0  0  0  0  0  0  0  0  0
    2.5929   -0.7486    0.0000 C   0  0  0  0  0  0  0  0  0  0  0  0
    2.5929    0.7486    0.0000 C   0  0  0  0  0  0  0  0  0  0  0  0
    0.0000   -0.7486    0.0000 C   0  0  0  0  0  0  0  0  0  0  0  0
    0.0000    0.7486    0.0000 C   0  0  0  0  0  0  0  0  0  0  0  0
    1.2964    1.4973    0.0000 C   0  0  0  0  0  0  0  0  0  0  0  0
    7.7811   -5.2588    0.0000 C   0  0  0  0  0  0  0  0  0  0  0  0
    5.1929   -0.7510    0.0000 C   0  0  0  0  0  0  0  0  0  0  0  0
    3.8904   -2.9990    0.0000 C   0  0  0  0  0  0  0  0  0  0  0  0
   -1.2964    1.4973    0.0000 C   0  0  0  0  0  0  0  0  0  0  0  0
   -1.2964   -1.4973    0.0000 C   0  0  0  0  0  0  0  0  0  0  0  0
    7.7856   -3.7580    0.0000 C   0  0  0  0  0  0  0  0  0  0  0  0
    6.4908   -1.5029    0.0000 C   0  0  0  0  0  0  0  0  0  0  0  0
    5.1883   -3.7510    0.0000 C   0  0  0  0  0  0  0  0  0  0  0  0
   -2.6111    0.7486    0.0000 C   0  0  0  0  0  0  0  0  0  0  0  0
    3.8926    1.4991    0.0000 C   0  0  0  0  0  0  0  0  0  0  0  0
   -2.6111   -0.7486    0.0000 C   0  0  0  0  0  0  0  0  0  0  0  0
   10.4149   -5.6609    0.0000 C   0  0  0  0  0  0  0  0  0  0  0  0
   11.5315   -6.6637    0.0000 C   0  0  0  0  0  0  0  0  0  0  0  0
   -3.6486    1.3517    0.0000 C   0  0  0  0  0  0  0  0  0  0  0  0
   12.9586   -6.2013    0.0000 C   0  0  0  0  0  0  0  0  0  0  0  0
   11.2186   -8.1307    0.0000 C   0  0  0  0  0  0  0  0  0  0  0  0
   14.0725   -7.2059    0.0000 C   0  0  0  0  0  0  0  0  0  0  0  0
   12.3325   -9.1353    0.0000 C   0  0  0  0  0  0  0  0  0  0  0  0
   13.7595   -8.6729    0.0000 C   0  0  0  0  0  0  0  0  0  0  0  0
  1  9  1  0  0  0  0
  1 15  1  0  0  0  0
  1 16  1  0  0  0  0
  2  9  2  0  0  0  0
  2 11  1  0  0  0  0
  3 19  1  0  0  0  0
  3 20  1  0  0  0  0
  3 21  1  0  0  0  0
  4  6  1  0  0  0  0
  4 14  1  0  0  0  0
  4 25  1  0  0  0  0
  5  7  1  0  0  0  0
  5 14  2  0  0  0  0
  6  7  2  0  0  0  0
  8 23  3  0  0  0  0
  9 10  1  0  0  0  0
 10 13  2  0  0  0  0
 10 23  1  0  0  0  0
 11 12  1  0  0  0  0
 11 18  2  0  0  0  0
 12 13  1  0  0  0  0
 12 17  2  0  0  0  0
 14 19  1  0  0  0  0
 15 20  1  0  0  0  0
 16 21  1  0  0  0  0
 17 22  1  0  0  0  0
 18 24  1  0  0  0  0
 22 24  2  0  0  0  0
 22 27  1  0  0  0  0
 25 26  1  0  0  0  0
 26 28  2  0  0  0  0
 26 29  1  0  0  0  0
 28 30  1  0  0  0  0
 29 31  2  0  0  0  0
 30 32  2  0  0  0  0
 31 32  1  0  0  0  0
M  END
> <PUBCHEM_COMPOUND_ID_TYPE>
0

> <PUBCHEM_TOTAL_CHARGE>
0

> <PUBCHEM_SUBSTANCE_ID>
842137

> <PUBCHEM_SUBSTANCE_VERSION>
5

> <PUBCHEM_EXT_DATASOURCE_NAME>
MLSMR

> <PUBCHEM_EXT_DATASOURCE_REGID>
MLS000070787

> <PUBCHEM_SUBSTANCE_COMMENT>
http://mlsmr.evotec.com/MLSMR_HomePage/pdf/pubchem_reference.pdf
MLSMR_SAMPLE_SUPPLIER: Asinex Ltd.
MLSMR_SUPPLIER_STRUCTURE_ID: ASN 05920155
MLSMR_COMPOUND_CLASS: DC

> <PUBCHEM_SUBSTANCE_SYNONYM>
2-[4-(1-Benzyl-1H-tetrazol-5-ylmethyl)-piperazin-1-yl]-6-methyl-quinoline-3-carbonitrile
MLS000070787
SMR000005775

> <PUBCHEM_XREF_EXT_ID>
MLS000070787

> <PUBCHEM_EXT_DATASOURCE_URL>
http://mlsmr.evotec.com/MLSMR_HomePage/

> <PUBCHEM_CID_ASSOCIATIONS>
644393  1

> <PUBCHEM_COORDINATE_TYPE>
1
3

$$$$
842291
  -OEChem-12251501332D

 19 21  0     0  0  0  0  0  0999 V2000
    4.3957    2.3477    0.0000 Cl  0  0  0  0  0  0  0  0  0  0  0  0
    1.7138   -1.2033    0.0000 O   0  0  0  0  0  0  0  0  0  0  0  0
    1.7138    1.2033    0.0000 N   0  0  0  0  0  0  0  0  0  0  0  0
    6.7691   -2.5027    0.0000 N   0  0  0  0  0  0  0  0  0  0  0  0
    2.5889    0.0182    0.0000 C   0  0  0  0  0  0  0  0  0  0  0  0
    0.2917    0.7475    0.0000 C   0  0  0  0  0  0  0  0  0  0  0  0
    4.0896    0.0290    0.0000 C   0  0  0  0  0  0  0  0  0  0  0  0
    0.2917   -0.7475    0.0000 C   0  0  0  0  0  0  0  0  0  0  0  0
    4.9234    1.2700    0.0000 C   0  0  0  0  0  0  0  0  0  0  0  0
   -1.0028    1.5132    0.0000 C   0  0  0  0  0  0  0  0  0  0  0  0
    4.7453   -1.3220    0.0000 C   0  0  0  0  0  0  0  0  0  0  0  0
   -1.0028   -1.5132    0.0000 C   0  0  0  0  0  0  0  0  0  0  0  0
   -2.3155    0.7475    0.0000 C   0  0  0  0  0  0  0  0  0  0  0  0
    6.2418   -1.4248    0.0000 C   0  0  0  0  0  0  0  0  0  0  0  0
   -2.3155   -0.7475    0.0000 C   0  0  0  0  0  0  0  0  0  0  0  0
    6.4199    1.1671    0.0000 C   0  0  0  0  0  0  0  0  0  0  0  0
    7.0791   -0.1803    0.0000 C   0  0  0  0  0  0  0  0  0  0  0  0
   -3.6187    1.4919    0.0000 C   0  0  0  0  0  0  0  0  0  0  0  0
   -3.6251    2.6919    0.0000 C   0  0  0  0  0  0  0  0  0  0  0  0
  1  9  1  0  0  0  0
  2  5  1  0  0  0  0
  2  8  1  0  0  0  0
  3  5  2  0  0  0  0
  3  6  1  0  0  0  0
  4 14  1  0  0  0  0
  5  7  1  0  0  0  0
  6  8  1  0  0  0  0
  6 10  2  0  0  0  0
  7  9  1  0  0  0  0
  7 11  2  0  0  0  0
  8 12  2  0  0  0  0
  9 16  2  0  0  0  0
 10 13  1  0  0  0  0
 11 14  1  0  0  0  0
 12 15  1  0  0  0  0
 13 15  2  0  0  0  0
 13 18  1  0  0  0  0
 14 17  2  0  0  0  0
 16 17  1  0  0  0  0
 18 19  1  0  0  0  0
M  END
> <PUBCHEM_COMPOUND_ID_TYPE>
0

> <PUBCHEM_TOTAL_CHARGE>
0

> <PUBCHEM_SUBSTANCE_ID>
842291

> <PUBCHEM_SUBSTANCE_VERSION>
5

> <PUBCHEM_EXT_DATASOURCE_NAME>
MLSMR

> <PUBCHEM_EXT_DATASOURCE_REGID>
MLS000034441

> <PUBCHEM_SUBSTANCE_COMMENT>
http://mlsmr.evotec.com/MLSMR_HomePage/pdf/pubchem_reference.pdf
MLSMR_SAMPLE_SUPPLIER: Asinex Ltd.
MLSMR_SUPPLIER_STRUCTURE_ID: BAS 06839667
MLSMR_COMPOUND_CLASS: DC

> <PUBCHEM_SUBSTANCE_SYNONYM>
4-Chloro-3-(5-ethyl-benzooxazol-2-yl)-phenylamine
MLS000034441
SMR000013963

> <PUBCHEM_XREF_EXT_ID>
MLS000034441

> <PUBCHEM_EXT_DATASOURCE_URL>
http://mlsmr.evotec.com/MLSMR_HomePage/

> <PUBCHEM_CID_ASSOCIATIONS>
644550  1

> <PUBCHEM_COORDINATE_TYPE>
1
3

$$$$
842423
  -OEChem-12251501332D

 28 31  0     0  0  0  0  0  0999 V2000
    2.3383   -1.3500    0.0000 Cl  0  0  0  0  0  0  0  0  0  0  0  0
   -4.2067    3.2905    0.0000 S   0  0  0  0  0  0  0  0  0  0  0  0
  -15.4494   -3.7145    0.0000 O   0  0  0  0  0  0  0  0  0  0  0  0
  -10.5911   -1.3152    0.0000 O   0  0  0  0  0  0  0  0  0  0  0  0
   -6.4469    1.8311    0.0000 N   0  0  0  0  0  0  0  0  0  0  0  0
   -3.9492    0.8772    0.0000 N   0  0  0  0  0  0  0  0  0  0  0  0
   -9.3937    1.2860    0.0000 N   0  0  0  0  0  0  0  0  0  0  0  0
  -12.8461   -0.6769    0.0000 N   0  0  0  0  0  0  0  0  0  0  0  0
   -4.9546    1.9903    0.0000 C   0  0  0  0  0  0  0  0  0  0  0  0
   -2.5987    1.5004    0.0000 C   0  0  0  0  0  0  0  0  0  0  0  0
   -1.2990    0.7500    0.0000 C   0  0  0  0  0  0  0  0  0  0  0  0
   -2.7390    2.9810    0.0000 C   0  0  0  0  0  0  0  0  0  0  0  0
   -7.4153    2.9701    0.0000 C   0  0  0  0  0  0  0  0  0  0  0  0
   -6.9460    0.4147    0.0000 C   0  0  0  0  0  0  0  0  0  0  0  0
   -8.8906    2.6991    0.0000 C   0  0  0  0  0  0  0  0  0  0  0  0
   -8.4213    0.1438    0.0000 C   0  0  0  0  0  0  0  0  0  0  0  0
    0.0000    1.5000    0.0000 C   0  0  0  0  0  0  0  0  0  0  0  0
   -1.2990   -0.7500    0.0000 C   0  0  0  0  0  0  0  0  0  0  0  0
  -10.8692    1.0118    0.0000 C   0  0  0  0  0  0  0  0  0  0  0  0
    1.2990   -0.7500    0.0000 C   0  0  0  0  0  0  0  0  0  0  0  0
    1.2990    0.7500    0.0000 C   0  0  0  0  0  0  0  0  0  0  0  0
    0.0000   -1.5000    0.0000 C   0  0  0  0  0  0  0  0  0  0  0  0
  -11.3705   -0.4028    0.0000 C   0  0  0  0  0  0  0  0  0  0  0  0
  -14.8230   -2.3657    0.0000 C   0  0  0  0  0  0  0  0  0  0  0  0
  -13.3474   -2.0916    0.0000 C   0  0  0  0  0  0  0  0  0  0  0  0
  -15.8879   -1.3274    0.0000 C   0  0  0  0  0  0  0  0  0  0  0  0
  -16.9363   -3.5163    0.0000 C   0  0  0  0  0  0  0  0  0  0  0  0
  -17.2072   -2.0410    0.0000 C   0  0  0  0  0  0  0  0  0  0  0  0
  1 20  1  0  0  0  0
  2  9  1  0  0  0  0
  2 12  1  0  0  0  0
  3 24  1  0  0  0  0
  3 27  1  0  0  0  0
  4 23  2  0  0  0  0
  5  9  1  0  0  0  0
  5 13  1  0  0  0  0
  5 14  1  0  0  0  0
  6  9  2  0  0  0  0
  6 10  1  0  0  0  0
  7 15  1  0  0  0  0
  7 16  1  0  0  0  0
  7 19  1  0  0  0  0
  8 23  1  0  0  0  0
  8 25  1  0  0  0  0
 10 11  1  0  0  0  0
 10 12  2  0  0  0  0
 11 17  2  0  0  0  0
 11 18  1  0  0  0  0
 13 15  1  0  0  0  0
 14 16  1  0  0  0  0
 17 21  1  0  0  0  0
 18 22  2  0  0  0  0
 19 23  1  0  0  0  0
 20 21  2  0  0  0  0
 20 22  1  0  0  0  0
 24 25  1  0  0  0  0
 24 26  2  0  0  0  0
 26 28  1  0  0  0  0
 27 28  2  0  0  0  0
M  END
> <PUBCHEM_COMPOUND_ID_TYPE>
0

> <PUBCHEM_TOTAL_CHARGE>
0

> <PUBCHEM_SUBSTANCE_ID>
842423

> <PUBCHEM_SUBSTANCE_VERSION>
5

> <PUBCHEM_EXT_DATASOURCE_NAME>
MLSMR

> <PUBCHEM_EXT_DATASOURCE_REGID>
MLS000074752

> <PUBCHEM_SUBSTANCE_COMMENT>
http://mlsmr.evotec.com/MLSMR_HomePage/pdf/pubchem_reference.pdf
MLSMR_SAMPLE_SUPPLIER: Asinex Ltd.
MLSMR_SUPPLIER_STRUCTURE_ID: ASN 06590333
MLSMR_COMPOUND_CLASS: DC

> <PUBCHEM_SUBSTANCE_SYNONYM>
2-{4-[4-(4-Chloro-phenyl)-thiazol-2-yl]-piperazin-1-yl}-N-furan-2-ylmethyl-acetamide
MLS000074752
SMR000007123

> <PUBCHEM_XREF_EXT_ID>
MLS000074752

> <PUBCHEM_EXT_DATASOURCE_URL>
http://mlsmr.evotec.com/MLSMR_HomePage/

> <PUBCHEM_CID_ASSOCIATIONS>
644688  1

> <PUBCHEM_COORDINATE_TYPE>
1
3

$$$$
842438
  -OEChem-12251501332D

 27 29  0     0  0  0  0  0  0999 V2000
    1.6137   -3.9759    0.0000 S   0  0  0  0  0  0  0  0  0  0  0  0
    4.1889    2.9887    0.0000 O   0  0  0  0  0  0  0  0  0  0  0  0
   -2.6003    1.4977    0.0000 O   0  0  0  0  0  0  0  0  0  0  0  0
    1.0922   -7.9130    0.0000 O   0  0  0  0  0  0  0  0  0  0  0  0
   -0.3467   -6.0631    0.0000 O   0  0  0  0  0  0  0  0  0  0  0  0
    2.5987   -1.5004    0.0000 N   0  0  0  0  0  0  0  0  0  0  0  0
    4.9531   -1.9978    0.0000 N   0  0  0  0  0  0  0  0  0  0  0  0
    4.2010   -3.2956    0.0000 N   0  0  0  0  0  0  0  0  0  0  0  0
    3.9511   -0.8815    0.0000 C   0  0  0  0  0  0  0  0  0  0  0  0
    2.7343   -2.9815    0.0000 C   0  0  0  0  0  0  0  0  0  0  0  0
    4.2567    0.5878    0.0000 C   0  0  0  0  0  0  0  0  0  0  0  0
    1.2990   -0.7500    0.0000 C   0  0  0  0  0  0  0  0  0  0  0  0
    3.3397    1.7523    0.0000 C   0  0  0  0  0  0  0  0  0  0  0  0
    5.6669    1.0635    0.0000 C   0  0  0  0  0  0  0  0  0  0  0  0
    1.2990    0.7500    0.0000 C   0  0  0  0  0  0  0  0  0  0  0  0
    0.0000   -1.5000    0.0000 C   0  0  0  0  0  0  0  0  0  0  0  0
    5.6273    2.5630    0.0000 C   0  0  0  0  0  0  0  0  0  0  0  0
   -1.2990    0.7500    0.0000 C   0  0  0  0  0  0  0  0  0  0  0  0
    0.0000    1.5000    0.0000 C   0  0  0  0  0  0  0  0  0  0  0  0
   -1.2990   -0.7500    0.0000 C   0  0  0  0  0  0  0  0  0  0  0  0
    1.9143   -5.4464    0.0000 C   0  0  0  0  0  0  0  0  0  0  0  0
    2.1403    1.7131    0.0000 C   0  0  0  0  0  0  0  0  0  0  0  0
    0.7917   -6.4425    0.0000 C   0  0  0  0  0  0  0  0  0  0  0  0
   -3.8990    0.7455    0.0000 C   0  0  0  0  0  0  0  0  0  0  0  0
   -0.0303   -8.9091    0.0000 C   0  0  0  0  0  0  0  0  0  0  0  0
   -4.9395    1.3433    0.0000 C   0  0  0  0  0  0  0  0  0  0  0  0
    0.2099  -10.0848    0.0000 C   0  0  0  0  0  0  0  0  0  0  0  0
  1 10  1  0  0  0  0
  1 21  1  0  0  0  0
  2 13  1  0  0  0  0
  2 17  1  0  0  0  0
  3 18  1  0  0  0  0
  3 24  1  0  0  0  0
  4 23  1  0  0  0  0
  4 25  1  0  0  0  0
  5 23  2  0  0  0  0
  6  9  1  0  0  0  0
  6 10  1  0  0  0  0
  6 12  1  0  0  0  0
  7  8  1  0  0  0  0
  7  9  2  0  0  0  0
  8 10  2  0  0  0  0
  9 11  1  0  0  0  0
 11 13  2  0  0  0  0
 11 14  1  0  0  0  0
 12 15  2  0  0  0  0
 12 16  1  0  0  0  0
 13 22  1  0  0  0  0
 14 17  2  0  0  0  0
 15 19  1  0  0  0  0
 16 20  2  0  0  0  0
 18 19  2  0  0  0  0
 18 20  1  0  0  0  0
 21 23  1  0  0  0  0
 24 26  1  0  0  0  0
 25 27  1  0  0  0  0
M  END
> <PUBCHEM_COMPOUND_ID_TYPE>
0

> <PUBCHEM_TOTAL_CHARGE>
0

> <PUBCHEM_SUBSTANCE_ID>
842438

> <PUBCHEM_SUBSTANCE_VERSION>
5

> <PUBCHEM_EXT_DATASOURCE_NAME>
MLSMR

> <PUBCHEM_EXT_DATASOURCE_REGID>
MLS000033149

> <PUBCHEM_SUBSTANCE_COMMENT>
http://mlsmr.evotec.com/MLSMR_HomePage/pdf/pubchem_reference.pdf
MLSMR_SAMPLE_SUPPLIER: Asinex Ltd.
MLSMR_SUPPLIER_STRUCTURE_ID: ASN 05919716
MLSMR_COMPOUND_CLASS: DC

> <PUBCHEM_SUBSTANCE_SYNONYM>
MLS000033149
SMR000005758
[4-(4-Ethoxy-phenyl)-5-(2-methyl-furan-3-yl)-4H-[1,2,4]triazol-3-ylsulfanyl]-acetic acid ethyl ester

> <PUBCHEM_XREF_EXT_ID>
MLS000033149

> <PUBCHEM_EXT_DATASOURCE_URL>
http://mlsmr.evotec.com/MLSMR_HomePage/

> <PUBCHEM_CID_ASSOCIATIONS>
644703  1

> <PUBCHEM_COORDINATE_TYPE>
1
3

$$$$
842457
  -OEChem-12251501332D

 18 19  0     0  0  0  0  0  0999 V2000
   -0.0935    6.1100    0.0000 S   0  0  0  0  0  0  0  0  0  0  0  0
    2.5973   -1.5031    0.0000 O   0  0  0  0  0  0  0  0  0  0  0  0
   -2.5972   -1.5031    0.0000 O   0  0  0  0  0  0  0  0  0  0  0  0
   -2.3421    3.1476    0.0000 O   0  0  0  0  0  0  0  0  0  0  0  0
   -0.0031    3.0008    0.0000 N   0  0  0  0  0  0  0  0  0  0  0  0
    0.0000    1.5000    0.0000 C   0  0  0  0  0  0  0  0  0  0  0  0
   -1.3039    3.7494    0.0000 C   0  0  0  0  0  0  0  0  0  0  0  0
   -1.3070    5.2502    0.0000 C   0  0  0  0  0  0  0  0  0  0  0  0
    1.2990   -0.7500    0.0000 C   0  0  0  0  0  0  0  0  0  0  0  0
   -1.2990   -0.7500    0.0000 C   0  0  0  0  0  0  0  0  0  0  0  0
   -1.2990    0.7500    0.0000 C   0  0  0  0  0  0  0  0  0  0  0  0
    1.2990    0.7500    0.0000 C   0  0  0  0  0  0  0  0  0  0  0  0
    0.0000   -1.5000    0.0000 C   0  0  0  0  0  0  0  0  0  0  0  0
   -2.5205    6.1100    0.0000 C   0  0  0  0  0  0  0  0  0  0  0  0
   -0.5570    7.5366    0.0000 C   0  0  0  0  0  0  0  0  0  0  0  0
   -2.0570    7.5366    0.0000 C   0  0  0  0  0  0  0  0  0  0  0  0
    2.5956   -2.7031    0.0000 C   0  0  0  0  0  0  0  0  0  0  0  0
   -2.5955   -2.7031    0.0000 C   0  0  0  0  0  0  0  0  0  0  0  0
  1  8  1  0  0  0  0
  1 15  1  0  0  0  0
  2  9  1  0  0  0  0
  2 17  1  0  0  0  0
  3 10  1  0  0  0  0
  3 18  1  0  0  0  0
  4  7  2  0  0  0  0
  5  6  1  0  0  0  0
  5  7  1  0  0  0  0
  6 11  2  0  0  0  0
  6 12  1  0  0  0  0
  7  8  1  0  0  0  0
  8 14  2  0  0  0  0
  9 12  2  0  0  0  0
  9 13  1  0  0  0  0
 10 11  1  0  0  0  0
 10 13  2  0  0  0  0
 14 16  1  0  0  0  0
 15 16  2  0  0  0  0
M  END
> <PUBCHEM_COMPOUND_ID_TYPE>
0

> <PUBCHEM_TOTAL_CHARGE>
0

> <PUBCHEM_SUBSTANCE_ID>
842457

> <PUBCHEM_SUBSTANCE_VERSION>
5

> <PUBCHEM_EXT_DATASOURCE_NAME>
MLSMR

> <PUBCHEM_EXT_DATASOURCE_REGID>
MLS000075617

> <PUBCHEM_SUBSTANCE_COMMENT>
http://mlsmr.evotec.com/MLSMR_HomePage/pdf/pubchem_reference.pdf
MLSMR_SAMPLE_SUPPLIER: Asinex Ltd.
MLSMR_SUPPLIER_STRUCTURE_ID: BAS 03216859
MLSMR_COMPOUND_CLASS: DC

> <PUBCHEM_SUBSTANCE_SYNONYM>
MLS000075617
SMR000012115
Thiophene-2-carboxylic acid (3,5-dimethoxy-phenyl)-amide

> <PUBCHEM_XREF_EXT_ID>
MLS000075617

> <PUBCHEM_EXT_DATASOURCE_URL>
http://mlsmr.evotec.com/MLSMR_HomePage/

> <PUBCHEM_CID_ASSOCIATIONS>
644722  1

> <PUBCHEM_COORDINATE_TYPE>
1
3

$$$$
842476
  -OEChem-12251501332D

 22 25  0     0  0  0  0  0  0999 V2000
   -0.9876   -1.5720    0.0000 S   0  0  0  0  0  0  0  0  0  0  0  0
    1.9628    5.2965    0.0000 S   0  0  0  0  0  0  0  0  0  0  0  0
   -0.2419    0.7054    0.0000 N   0  0  0  0  0  0  0  0  0  0  0  0
    1.7333   -0.7256    0.0000 N   0  0  0  0  0  0  0  0  0  0  0  0
   -0.1241    4.0572    0.0000 N   0  0  0  0  0  0  0  0  0  0  0  0
   -0.2931    6.7248    0.0000 N   0  0  0  0  0  0  0  0  0  0  0  0
   -0.3182    9.3250    0.0000 N   0  0  0  0  0  0  0  0  0  0  0  0
    0.9876    1.5922    0.0000 C   0  0  0  0  0  0  0  0  0  0  0  0
    0.2217   -0.7054    0.0000 C   0  0  0  0  0  0  0  0  0  0  0  0
    1.0015    3.0929    0.0000 C   0  0  0  0  0  0  0  0  0  0  0  0
    2.1968    0.6852    0.0000 C   0  0  0  0  0  0  0  0  0  0  0  0
   -1.7333    0.7457    0.0000 C   0  0  0  0  0  0  0  0  0  0  0  0
    0.4692    5.4349    0.0000 C   0  0  0  0  0  0  0  0  0  0  0  0
    2.2926    3.8332    0.0000 C   0  0  0  0  0  0  0  0  0  0  0  0
   -2.1968   -0.7054    0.0000 C   0  0  0  0  0  0  0  0  0  0  0  0
    3.3415    1.0455    0.0000 C   0  0  0  0  0  0  0  0  0  0  0  0
    0.4431    8.0326    0.0000 C   0  0  0  0  0  0  0  0  0  0  0  0
    1.9431    8.0458    0.0000 C   0  0  0  0  0  0  0  0  0  0  0  0
    2.6817    9.3514    0.0000 C   0  0  0  0  0  0  0  0  0  0  0  0
    0.4203   10.6306    0.0000 C   0  0  0  0  0  0  0  0  0  0  0  0
    1.9203   10.6438    0.0000 C   0  0  0  0  0  0  0  0  0  0  0  0
    3.8816    9.3620    0.0000 C   0  0  0  0  0  0  0  0  0  0  0  0
  1  9  1  0  0  0  0
  1 15  1  0  0  0  0
  2 13  1  0  0  0  0
  2 14  1  0  0  0  0
  3  8  1  0  0  0  0
  3  9  1  0  0  0  0
  3 12  1  0  0  0  0
  4  9  2  0  0  0  0
  4 11  1  0  0  0  0
  5 10  1  0  0  0  0
  5 13  2  0  0  0  0
  6 13  1  0  0  0  0
  6 17  1  0  0  0  0
  7 17  1  0  0  0  0
  7 20  2  0  0  0  0
  8 10  1  0  0  0  0
  8 11  2  0  0  0  0
 10 14  2  0  0  0  0
 11 16  1  0  0  0  0
 12 15  2  0  0  0  0
 17 18  2  0  0  0  0
 18 19  1  0  0  0  0
 19 21  2  0  0  0  0
 19 22  1  0  0  0  0
 20 21  1  0  0  0  0
M  END
> <PUBCHEM_COMPOUND_ID_TYPE>
0

> <PUBCHEM_TOTAL_CHARGE>
0

> <PUBCHEM_SUBSTANCE_ID>
842476

> <PUBCHEM_SUBSTANCE_VERSION>
5

> <PUBCHEM_EXT_DATASOURCE_NAME>
MLSMR

> <PUBCHEM_EXT_DATASOURCE_REGID>
MLS000034327

> <PUBCHEM_SUBSTANCE_COMMENT>
http://mlsmr.evotec.com/MLSMR_HomePage/pdf/pubchem_reference.pdf
MLSMR_SAMPLE_SUPPLIER: Asinex Ltd.
MLSMR_SUPPLIER_STRUCTURE_ID: BAS 01247499
MLSMR_COMPOUND_CLASS: DC

> <PUBCHEM_SUBSTANCE_SYNONYM>
MLS000034327
SMR000010233
[4-(6-Methyl-imidazo[2,1-b]thiazol-5-yl)-thiazol-2-yl]-(4-methyl-pyridin-2-yl)-amine

> <PUBCHEM_XREF_EXT_ID>
MLS000034327

> <PUBCHEM_EXT_DATASOURCE_URL>
http://mlsmr.evotec.com/MLSMR_HomePage/

> <PUBCHEM_CID_ASSOCIATIONS>
644740  1

> <PUBCHEM_COORDINATE_TYPE>
1
3

$$$$
842518
  -OEChem-12251501332D

 25 28  0     0  0  0  0  0  0999 V2000
   -0.9876   -1.5720    0.0000 S   0  0  0  0  0  0  0  0  0  0  0  0
    5.9788    5.8769    0.0000 F   0  0  0  0  0  0  0  0  0  0  0  0
    3.8956    2.2968    0.0000 O   0  0  0  0  0  0  0  0  0  0  0  0
    8.7204   -0.1692    0.0000 O   0  0  0  0  0  0  0  0  0  0  0  0
    0.9876    1.5922    0.0000 N   0  0  0  0  0  0  0  0  0  0  0  0
    4.7294    0.1065    0.0000 N   0  0  0  0  0  0  0  0  0  0  0  0
   -0.2419    0.7054    0.0000 C   0  0  0  0  0  0  0  0  0  0  0  0
    2.1968    0.6852    0.0000 C   0  0  0  0  0  0  0  0  0  0  0  0
    0.2217   -0.7054    0.0000 C   0  0  0  0  0  0  0  0  0  0  0  0
    1.7333   -0.7256    0.0000 C   0  0  0  0  0  0  0  0  0  0  0  0
    3.6287    1.1268    0.0000 C   0  0  0  0  0  0  0  0  0  0  0  0
   -1.7333    0.7457    0.0000 C   0  0  0  0  0  0  0  0  0  0  0  0
    1.0055    3.0900    0.0000 C   0  0  0  0  0  0  0  0  0  0  0  0
   -2.1968   -0.7054    0.0000 C   0  0  0  0  0  0  0  0  0  0  0  0
    2.3137    3.8257    0.0000 C   0  0  0  0  0  0  0  0  0  0  0  0
    2.3338    5.3256    0.0000 C   0  0  0  0  0  0  0  0  0  0  0  0
    3.6027    3.0584    0.0000 C   0  0  0  0  0  0  0  0  0  0  0  0
    6.1636    0.5486    0.0000 C   0  0  0  0  0  0  0  0  0  0  0  0
    7.2642   -0.4717    0.0000 C   0  0  0  0  0  0  0  0  0  0  0  0
    3.6427    6.0581    0.0000 C   0  0  0  0  0  0  0  0  0  0  0  0
    4.9116    3.7910    0.0000 C   0  0  0  0  0  0  0  0  0  0  0  0
    4.9316    5.2908    0.0000 C   0  0  0  0  0  0  0  0  0  0  0  0
    7.0668   -1.9458    0.0000 C   0  0  0  0  0  0  0  0  0  0  0  0
    9.4488   -1.4805    0.0000 C   0  0  0  0  0  0  0  0  0  0  0  0
    8.4268   -2.5785    0.0000 C   0  0  0  0  0  0  0  0  0  0  0  0
  1  9  1  0  0  0  0
  1 14  1  0  0  0  0
  2 22  1  0  0  0  0
  3 11  2  0  0  0  0
  4 19  1  0  0  0  0
  4 24  1  0  0  0  0
  5  7  1  0  0  0  0
  5  8  1  0  0  0  0
  5 13  1  0  0  0  0
  6 11  1  0  0  0  0
  6 18  1  0  0  0  0
  7  9  2  0  0  0  0
  7 12  1  0  0  0  0
  8 10  2  0  0  0  0
  8 11  1  0  0  0  0
  9 10  1  0  0  0  0
 12 14  2  0  0  0  0
 13 15  1  0  0  0  0
 15 16  2  0  0  0  0
 15 17  1  0  0  0  0
 16 20  1  0  0  0  0
 17 21  2  0  0  0  0
 18 19  1  0  0  0  0
 19 23  2  0  0  0  0
 20 22  2  0  0  0  0
 21 22  1  0  0  0  0
 23 25  1  0  0  0  0
 24 25  2  0  0  0  0
M  END
> <PUBCHEM_COMPOUND_ID_TYPE>
0

> <PUBCHEM_TOTAL_CHARGE>
0

> <PUBCHEM_SUBSTANCE_ID>
842518

> <PUBCHEM_SUBSTANCE_VERSION>
5

> <PUBCHEM_EXT_DATASOURCE_NAME>
MLSMR

> <PUBCHEM_EXT_DATASOURCE_REGID>
MLS000068485

> <PUBCHEM_SUBSTANCE_COMMENT>
http://mlsmr.evotec.com/MLSMR_HomePage/pdf/pubchem_reference.pdf
MLSMR_SAMPLE_SUPPLIER: Asinex Ltd.
MLSMR_SUPPLIER_STRUCTURE_ID: ASN 06915483
MLSMR_COMPOUND_CLASS: DC

> <PUBCHEM_SUBSTANCE_SYNONYM>
4-(4-Fluoro-benzyl)-4H-thieno[3,2-b]pyrrole-5-carboxylic acid (furan-2-ylmethyl)-amide
MLS000068485
SMR000007377

> <PUBCHEM_XREF_EXT_ID>
MLS000068485

> <PUBCHEM_EXT_DATASOURCE_URL>
http://mlsmr.evotec.com/MLSMR_HomePage/

> <PUBCHEM_CID_ASSOCIATIONS>
644788  1

> <PUBCHEM_COORDINATE_TYPE>
1
3

$$$$
842527
  -OEChem-12251501332D

 29 32  0     0  0  0  0  0  0999 V2000
   -1.2964   -1.4973    0.0000 O   0  0  0  0  0  0  0  0  0  0  0  0
   -3.6486    1.3517    0.0000 O   0  0  0  0  0  0  0  0  0  0  0  0
    4.9314    0.9035    0.0000 O   0  0  0  0  0  0  0  0  0  0  0  0
   -1.2964    1.4973    0.0000 N   0  0  0  0  0  0  0  0  0  0  0  0
    3.8890    3.0026    0.0000 N   0  0  0  0  0  0  0  0  0  0  0  0
    0.0000    0.7486    0.0000 C   0  0  0  0  0  0  0  0  0  0  0  0
   -2.6111   -0.7486    0.0000 C   0  0  0  0  0  0  0  0  0  0  0  0
    0.0000   -0.7486    0.0000 C   0  0  0  0  0  0  0  0  0  0  0  0
   -2.6111    0.7486    0.0000 C   0  0  0  0  0  0  0  0  0  0  0  0
    1.2964    1.4973    0.0000 C   0  0  0  0  0  0  0  0  0  0  0  0
    2.5929    0.7486    0.0000 C   0  0  0  0  0  0  0  0  0  0  0  0
    1.2964   -1.4973    0.0000 C   0  0  0  0  0  0  0  0  0  0  0  0
   -1.2907    2.9981    0.0000 C   0  0  0  0  0  0  0  0  0  0  0  0
    2.5929   -0.7486    0.0000 C   0  0  0  0  0  0  0  0  0  0  0  0
    3.8911    1.5017    0.0000 C   0  0  0  0  0  0  0  0  0  0  0  0
   -2.5870    3.7544    0.0000 C   0  0  0  0  0  0  0  0  0  0  0  0
   -3.6379   -0.1276    0.0000 C   0  0  0  0  0  0  0  0  0  0  0  0
   -2.5797   -1.9482    0.0000 C   0  0  0  0  0  0  0  0  0  0  0  0
   -2.5835    5.2544    0.0000 C   0  0  0  0  0  0  0  0  0  0  0  0
   -3.8880    3.0076    0.0000 C   0  0  0  0  0  0  0  0  0  0  0  0
    5.1854    3.7571    0.0000 C   0  0  0  0  0  0  0  0  0  0  0  0
    2.5873    3.7482    0.0000 C   0  0  0  0  0  0  0  0  0  0  0  0
   -3.8807    6.0076    0.0000 C   0  0  0  0  0  0  0  0  0  0  0  0
   -5.1852    3.7608    0.0000 C   0  0  0  0  0  0  0  0  0  0  0  0
   -5.1815    5.2608    0.0000 C   0  0  0  0  0  0  0  0  0  0  0  0
    5.1802    5.2571    0.0000 C   0  0  0  0  0  0  0  0  0  0  0  0
    2.5821    5.2482    0.0000 C   0  0  0  0  0  0  0  0  0  0  0  0
    3.8786    6.0026    0.0000 C   0  0  0  0  0  0  0  0  0  0  0  0
   -6.2193    5.8633    0.0000 C   0  0  0  0  0  0  0  0  0  0  0  0
  1  7  1  0  0  0  0
  1  8  1  0  0  0  0
  2  9  2  0  0  0  0
  3 15  2  0  0  0  0
  4  6  1  0  0  0  0
  4  9  1  0  0  0  0
  4 13  1  0  0  0  0
  5 15  1  0  0  0  0
  5 21  1  0  0  0  0
  5 22  1  0  0  0  0
  6  8  1  0  0  0  0
  6 10  2  0  0  0  0
  7  9  1  0  0  0  0
  7 17  1  0  0  0  0
  7 18  1  0  0  0  0
  8 12  2  0  0  0  0
 10 11  1  0  0  0  0
 11 14  2  0  0  0  0
 11 15  1  0  0  0  0
 12 14  1  0  0  0  0
 13 16  1  0  0  0  0
 16 19  2  0  0  0  0
 16 20  1  0  0  0  0
 19 23  1  0  0  0  0
 20 24  2  0  0  0  0
 21 26  1  0  0  0  0
 22 27  1  0  0  0  0
 23 25  2  0  0  0  0
 24 25  1  0  0  0  0
 25 29  1  0  0  0  0
 26 28  1  0  0  0  0
 27 28  1  0  0  0  0
M  END
> <PUBCHEM_COMPOUND_ID_TYPE>
0

> <PUBCHEM_TOTAL_CHARGE>
0

> <PUBCHEM_SUBSTANCE_ID>
842527

> <PUBCHEM_SUBSTANCE_VERSION>
5

> <PUBCHEM_EXT_DATASOURCE_NAME>
MLSMR

> <PUBCHEM_EXT_DATASOURCE_REGID>
MLS000031922

> <PUBCHEM_SUBSTANCE_COMMENT>
http://mlsmr.evotec.com/MLSMR_HomePage/pdf/pubchem_reference.pdf
MLSMR_SAMPLE_SUPPLIER: Asinex Ltd.
MLSMR_SUPPLIER_STRUCTURE_ID: ASN 05597194
MLSMR_COMPOUND_CLASS: DC

> <PUBCHEM_SUBSTANCE_SYNONYM>
2,2-Dimethyl-4-(4-methyl-benzyl)-6-(piperidine-1-carbonyl)-4H-benzo[1,4]oxazin-3-one
MLS000031922
SMR000005274

> <PUBCHEM_XREF_EXT_ID>
MLS000031922

> <PUBCHEM_EXT_DATASOURCE_URL>
http://mlsmr.evotec.com/MLSMR_HomePage/

> <PUBCHEM_CID_ASSOCIATIONS>
644797  1

> <PUBCHEM_COORDINATE_TYPE>
1
3

$$$$
842544
  -OEChem-12251501332D

 24 26  0     0  0  0  0  0  0999 V2000
   -4.0312   -5.2379    0.0000 O   0  0  0  0  0  0  0  0  0  0  0  0
    2.5973   -1.5031    0.0000 O   0  0  0  0  0  0  0  0  0  0  0  0
   -1.5548   -3.6021    0.0000 O   0  0  0  0  0  0  0  0  0  0  0  0
    4.9336   -3.1588    0.0000 O   0  0  0  0  0  0  0  0  0  0  0  0
   -2.5972   -1.5031    0.0000 N   0  0  0  0  0  0  0  0  0  0  0  0
   -1.2990   -0.7500    0.0000 C   0  0  0  0  0  0  0  0  0  0  0  0
   -2.5951   -3.0039    0.0000 C   0  0  0  0  0  0  0  0  0  0  0  0
   -3.8933   -3.7570    0.0000 C   0  0  0  0  0  0  0  0  0  0  0  0
    1.2990   -0.7500    0.0000 C   0  0  0  0  0  0  0  0  0  0  0  0
    0.0000   -1.5000    0.0000 C   0  0  0  0  0  0  0  0  0  0  0  0
   -1.2990    0.7500    0.0000 C   0  0  0  0  0  0  0  0  0  0  0  0
    1.2990    0.7500    0.0000 C   0  0  0  0  0  0  0  0  0  0  0  0
   -5.2447   -3.1360    0.0000 C   0  0  0  0  0  0  0  0  0  0  0  0
    3.8933   -3.7570    0.0000 C   0  0  0  0  0  0  0  0  0  0  0  0
    3.8912   -5.2578    0.0000 C   0  0  0  0  0  0  0  0  0  0  0  0
    0.0000    1.5000    0.0000 C   0  0  0  0  0  0  0  0  0  0  0  0
    2.5951   -3.0039    0.0000 C   0  0  0  0  0  0  0  0  0  0  0  0
   -5.4984   -5.5497    0.0000 C   0  0  0  0  0  0  0  0  0  0  0  0
   -6.2484   -4.2507    0.0000 C   0  0  0  0  0  0  0  0  0  0  0  0
    5.1876   -6.0124    0.0000 C   0  0  0  0  0  0  0  0  0  0  0  0
    2.5895   -6.0034    0.0000 C   0  0  0  0  0  0  0  0  0  0  0  0
    5.1824   -7.5124    0.0000 C   0  0  0  0  0  0  0  0  0  0  0  0
    2.5844   -7.5034    0.0000 C   0  0  0  0  0  0  0  0  0  0  0  0
    3.8808   -8.2579    0.0000 C   0  0  0  0  0  0  0  0  0  0  0  0
  1  8  1  0  0  0  0
  1 18  1  0  0  0  0
  2  9  1  0  0  0  0
  2 17  1  0  0  0  0
  3  7  2  0  0  0  0
  4 14  2  0  0  0  0
  5  6  1  0  0  0  0
  5  7  1  0  0  0  0
  6 10  2  0  0  0  0
  6 11  1  0  0  0  0
  7  8  1  0  0  0  0
  8 13  2  0  0  0  0
  9 10  1  0  0  0  0
  9 12  2  0  0  0  0
 11 16  2  0  0  0  0
 12 16  1  0  0  0  0
 13 19  1  0  0  0  0
 14 15  1  0  0  0  0
 14 17  1  0  0  0  0
 15 20  2  0  0  0  0
 15 21  1  0  0  0  0
 18 19  2  0  0  0  0
 20 22  1  0  0  0  0
 21 23  2  0  0  0  0
 22 24  2  0  0  0  0
 23 24  1  0  0  0  0
M  END
> <PUBCHEM_COMPOUND_ID_TYPE>
0

> <PUBCHEM_TOTAL_CHARGE>
0

> <PUBCHEM_SUBSTANCE_ID>
842544

> <PUBCHEM_SUBSTANCE_VERSION>
5

> <PUBCHEM_EXT_DATASOURCE_NAME>
MLSMR

> <PUBCHEM_EXT_DATASOURCE_REGID>
MLS000034304

> <PUBCHEM_SUBSTANCE_COMMENT>
http://mlsmr.evotec.com/MLSMR_HomePage/pdf/pubchem_reference.pdf
MLSMR_SAMPLE_SUPPLIER: Asinex Ltd.
MLSMR_SUPPLIER_STRUCTURE_ID: BAS 07211525
MLSMR_COMPOUND_CLASS: DC

> <PUBCHEM_SUBSTANCE_SYNONYM>
Furan-2-carboxylic acid [3-(2-oxo-2-phenyl-ethoxy)-phenyl]-amide
MLS000034304
SMR000014268

> <PUBCHEM_XREF_EXT_ID>
MLS000034304

> <PUBCHEM_EXT_DATASOURCE_URL>
http://mlsmr.evotec.com/MLSMR_HomePage/

> <PUBCHEM_CID_ASSOCIATIONS>
644814  1

> <PUBCHEM_COORDINATE_TYPE>
1
3

$$$$
842578
  -OEChem-12251501332D

 20 22  0     0  0  0  0  0  0999 V2000
    1.3786   -3.8595    0.0000 S   0  0  0  0  0  0  0  0  0  0  0  0
   -0.9594   -8.9505    0.0000 S   0  0  0  0  0  0  0  0  0  0  0  0
   -1.0244   -5.2319    0.0000 O   0  0  0  0  0  0  0  0  0  0  0  0
    0.9498   -6.4949    0.0000 N   0  0  0  0  0  0  0  0  0  0  0  0
    3.3372   -5.2929    0.0000 N   0  0  0  0  0  0  0  0  0  0  0  0
    1.8372   -5.2877    0.0000 C   0  0  0  0  0  0  0  0  0  0  0  0
    2.5951   -3.0039    0.0000 C   0  0  0  0  0  0  0  0  0  0  0  0
   -0.5420   -6.3307    0.0000 C   0  0  0  0  0  0  0  0  0  0  0  0
   -1.4309   -7.5400    0.0000 C   0  0  0  0  0  0  0  0  0  0  0  0
    3.8056   -3.8679    0.0000 C   0  0  0  0  0  0  0  0  0  0  0  0
    2.5973   -1.5031    0.0000 C   0  0  0  0  0  0  0  0  0  0  0  0
    1.2990   -0.7500    0.0000 C   0  0  0  0  0  0  0  0  0  0  0  0
   -2.9180   -7.5171    0.0000 C   0  0  0  0  0  0  0  0  0  0  0  0
   -2.1761   -9.8280    0.0000 C   0  0  0  0  0  0  0  0  0  0  0  0
   -3.3865   -8.9421    0.0000 C   0  0  0  0  0  0  0  0  0  0  0  0
    1.2990    0.7500    0.0000 C   0  0  0  0  0  0  0  0  0  0  0  0
    0.0000   -1.5000    0.0000 C   0  0  0  0  0  0  0  0  0  0  0  0
    0.0000    1.5000    0.0000 C   0  0  0  0  0  0  0  0  0  0  0  0
   -1.2990   -0.7500    0.0000 C   0  0  0  0  0  0  0  0  0  0  0  0
   -1.2990    0.7500    0.0000 C   0  0  0  0  0  0  0  0  0  0  0  0
  1  6  1  0  0  0  0
  1  7  1  0  0  0  0
  2  9  1  0  0  0  0
  2 14  1  0  0  0  0
  3  8  2  0  0  0  0
  4  6  1  0  0  0  0
  4  8  1  0  0  0  0
  5  6  2  0  0  0  0
  5 10  1  0  0  0  0
  7 10  2  0  0  0  0
  7 11  1  0  0  0  0
  8  9  1  0  0  0  0
  9 13  2  0  0  0  0
 11 12  1  0  0  0  0
 12 16  2  0  0  0  0
 12 17  1  0  0  0  0
 13 15  1  0  0  0  0
 14 15  2  0  0  0  0
 16 18  1  0  0  0  0
 17 19  2  0  0  0  0
 18 20  2  0  0  0  0
 19 20  1  0  0  0  0
M  END
> <PUBCHEM_COMPOUND_ID_TYPE>
0

> <PUBCHEM_TOTAL_CHARGE>
0

> <PUBCHEM_SUBSTANCE_ID>
842578

> <PUBCHEM_SUBSTANCE_VERSION>
5

> <PUBCHEM_EXT_DATASOURCE_NAME>
MLSMR

> <PUBCHEM_EXT_DATASOURCE_REGID>
MLS000029270

> <PUBCHEM_SUBSTANCE_COMMENT>
http://mlsmr.evotec.com/MLSMR_HomePage/pdf/pubchem_reference.pdf
MLSMR_SAMPLE_SUPPLIER: Asinex Ltd.
MLSMR_SUPPLIER_STRUCTURE_ID: BAS 01055861
MLSMR_COMPOUND_CLASS: DC

> <PUBCHEM_SUBSTANCE_SYNONYM>
MLS000029270
SMR000009891
Thiophene-2-carboxylic acid (5-benzyl-thiazol-2-yl)-amide

> <PUBCHEM_XREF_EXT_ID>
MLS000029270

> <PUBCHEM_EXT_DATASOURCE_URL>
http://mlsmr.evotec.com/MLSMR_HomePage/

> <PUBCHEM_CID_ASSOCIATIONS>
644846  1

> <PUBCHEM_COORDINATE_TYPE>
1
3

$$$$
842811
  -OEChem-12251501332D

 17 19  0     0  0  0  0  0  0999 V2000
    1.7138   -1.2033    0.0000 S   0  0  0  0  0  0  0  0  0  0  0  0
    7.1973   -0.0230    0.0000 S   0  0  0  0  0  0  0  0  0  0  0  0
    4.2606   -2.3052    0.0000 O   0  0  0  0  0  0  0  0  0  0  0  0
    1.7138    1.2033    0.0000 N   0  0  0  0  0  0  0  0  0  0  0  0
    4.0872    0.0320    0.0000 N   0  0  0  0  0  0  0  0  0  0  0  0
    2.5889    0.0182    0.0000 C   0  0  0  0  0  0  0  0  0  0  0  0
    0.2917   -0.7475    0.0000 C   0  0  0  0  0  0  0  0  0  0  0  0
    0.2917    0.7475    0.0000 C   0  0  0  0  0  0  0  0  0  0  0  0
    4.8506   -1.2602    0.0000 C   0  0  0  0  0  0  0  0  0  0  0  0
    6.3513   -1.2462    0.0000 C   0  0  0  0  0  0  0  0  0  0  0  0
   -1.0028   -1.5132    0.0000 C   0  0  0  0  0  0  0  0  0  0  0  0
   -1.0028    1.5132    0.0000 C   0  0  0  0  0  0  0  0  0  0  0  0
    7.2249   -2.4499    0.0000 C   0  0  0  0  0  0  0  0  0  0  0  0
   -2.3155   -0.7475    0.0000 C   0  0  0  0  0  0  0  0  0  0  0  0
   -2.3155    0.7475    0.0000 C   0  0  0  0  0  0  0  0  0  0  0  0
    8.6290   -0.4703    0.0000 C   0  0  0  0  0  0  0  0  0  0  0  0
    8.6461   -1.9702    0.0000 C   0  0  0  0  0  0  0  0  0  0  0  0
  1  6  1  0  0  0  0
  1  7  1  0  0  0  0
  2 10  1  0  0  0  0
  2 16  1  0  0  0  0
  3  9  2  0  0  0  0
  4  6  2  0  0  0  0
  4  8  1  0  0  0  0
  5  6  1  0  0  0  0
  5  9  1  0  0  0  0
  7  8  2  0  0  0  0
  7 11  1  0  0  0  0
  8 12  1  0  0  0  0
  9 10  1  0  0  0  0
 10 13  2  0  0  0  0
 11 14  1  0  0  0  0
 12 15  1  0  0  0  0
 13 17  1  0  0  0  0
 14 15  1  0  0  0  0
 16 17  2  0  0  0  0
M  END
> <PUBCHEM_COMPOUND_ID_TYPE>
0

> <PUBCHEM_TOTAL_CHARGE>
0

> <PUBCHEM_SUBSTANCE_ID>
842811

> <PUBCHEM_SUBSTANCE_VERSION>
5

> <PUBCHEM_EXT_DATASOURCE_NAME>
MLSMR

> <PUBCHEM_EXT_DATASOURCE_REGID>
MLS000071959

> <PUBCHEM_SUBSTANCE_COMMENT>
http://mlsmr.evotec.com/MLSMR_HomePage/pdf/pubchem_reference.pdf
MLSMR_SAMPLE_SUPPLIER: Asinex Ltd.
MLSMR_SUPPLIER_STRUCTURE_ID: BAS 05276858
MLSMR_COMPOUND_CLASS: DC

> <PUBCHEM_SUBSTANCE_SYNONYM>
MLS000071959
SMR000013249
Thiophene-2-carboxylic acid (4,5,6,7-tetrahydro-benzothiazol-2-yl)-amide

> <PUBCHEM_XREF_EXT_ID>
MLS000071959

> <PUBCHEM_EXT_DATASOURCE_URL>
http://mlsmr.evotec.com/MLSMR_HomePage/

> <PUBCHEM_CID_ASSOCIATIONS>
645083  1

> <PUBCHEM_COORDINATE_TYPE>
1
3

$$$$
842897
  -OEChem-12251501332D

 21 24  0     1  0  0  0  0  0999 V2000
    6.8504   -4.2499    0.0000 O   0  0  0  0  0  0  0  0  0  0  0  0
    1.9399    0.1464    0.0000 N   0  0  0  0  0  0  0  0  0  0  0  0
    0.6405   -2.0863    0.0000 N   0  0  0  0  0  0  0  0  0  0  0  0
    3.0746    1.1530    0.0000 N   0  0  0  0  0  0  0  0  0  0  0  0
    0.6405    0.8968    0.0000 C   0  0  0  0  0  0  0  0  0  0  0  0
    1.9399   -1.3543    0.0000 C   0  0  3  0  0  0  0  0  0  0  0  0
   -0.6588    0.1464    0.0000 C   0  0  0  0  0  0  0  0  0  0  0  0
   -0.6588   -1.3543    0.0000 C   0  0  0  0  0  0  0  0  0  0  0  0
    3.2356   -2.1115    0.0000 C   0  0  0  0  0  0  0  0  0  0  0  0
    0.9517    2.3608    0.0000 C   0  0  0  0  0  0  0  0  0  0  0  0
    2.4524    2.5256    0.0000 C   0  0  0  0  0  0  0  0  0  0  0  0
   -1.9399    0.8968    0.0000 C   0  0  0  0  0  0  0  0  0  0  0  0
   -1.9399   -2.0863    0.0000 C   0  0  0  0  0  0  0  0  0  0  0  0
    4.5424   -1.3754    0.0000 C   0  0  0  0  0  0  0  0  0  0  0  0
    3.2196   -3.6115    0.0000 C   0  0  0  0  0  0  0  0  0  0  0  0
   -3.2576    0.1464    0.0000 C   0  0  0  0  0  0  0  0  0  0  0  0
   -3.2576   -1.3543    0.0000 C   0  0  0  0  0  0  0  0  0  0  0  0
    5.8334   -2.1390    0.0000 C   0  0  0  0  0  0  0  0  0  0  0  0
    4.5107   -4.3752    0.0000 C   0  0  0  0  0  0  0  0  0  0  0  0
    3.0464    3.5682    0.0000 C   0  0  0  0  0  0  0  0  0  0  0  0
    5.8176   -3.6390    0.0000 C   0  0  0  0  0  0  0  0  0  0  0  0
  1 21  1  0  0  0  0
  2  4  1  0  0  0  0
  2  5  1  0  0  0  0
  2  6  1  0  0  0  0
  3  6  1  0  0  0  0
  3  8  1  0  0  0  0
  4 11  2  0  0  0  0
  5  7  1  0  0  0  0
  5 10  2  0  0  0  0
  6  9  1  0  0  0  0
  7  8  1  0  0  0  0
  7 12  2  0  0  0  0
  8 13  2  0  0  0  0
  9 14  2  0  0  0  0
  9 15  1  0  0  0  0
 10 11  1  0  0  0  0
 11 20  1  0  0  0  0
 12 16  1  0  0  0  0
 13 17  1  0  0  0  0
 14 18  1  0  0  0  0
 15 19  2  0  0  0  0
 16 17  2  0  0  0  0
 18 21  2  0  0  0  0
 19 21  1  0  0  0  0
M  END
> <PUBCHEM_COMPOUND_ID_TYPE>
0

> <PUBCHEM_TOTAL_CHARGE>
0

> <PUBCHEM_SUBSTANCE_ID>
842897

> <PUBCHEM_SUBSTANCE_VERSION>
5

> <PUBCHEM_EXT_DATASOURCE_NAME>
MLSMR

> <PUBCHEM_EXT_DATASOURCE_REGID>
MLS000027939

> <PUBCHEM_SUBSTANCE_COMMENT>
http://mlsmr.evotec.com/MLSMR_HomePage/pdf/pubchem_reference.pdf
MLSMR_SAMPLE_SUPPLIER: Asinex Ltd.
MLSMR_SUPPLIER_STRUCTURE_ID: BAS 09625363
MLSMR_COMPOUND_CLASS: DC

> <PUBCHEM_SUBSTANCE_SYNONYM>
4-(2-Methyl-5,6-dihydro-pyrazolo[1,5-c]quinazolin-5-yl)-phenol
MLS000027939
SMR000015203

> <PUBCHEM_XREF_EXT_ID>
MLS000027939

> <PUBCHEM_EXT_DATASOURCE_URL>
http://mlsmr.evotec.com/MLSMR_HomePage/

> <PUBCHEM_CID_ASSOCIATIONS>
5769577  1

> <PUBCHEM_COORDINATE_TYPE>
1
3

> <PUBCHEM_BONDANNOTATIONS>
6  9  3

$$$$
842935
  -OEChem-12251501332D

 23 24  0     0  0  0  0  0  0999 V2000
    1.2990    0.7500    0.0000 S   0  0  0  0  0  0  0  0  0  0  0  0
   -2.3383   -1.3500    0.0000 O   0  0  0  0  0  0  0  0  0  0  0  0
    1.0351    3.6026    0.0000 O   0  0  0  0  0  0  0  0  0  0  0  0
    0.0000   -1.5000    0.0000 N   0  0  0  0  0  0  0  0  0  0  0  0
    2.6003   -1.4977    0.0000 N   0  0  0  0  0  0  0  0  0  0  0  0
   -1.3039    3.7494    0.0000 N   0  0  0  0  0  0  0  0  0  0  0  0
    1.2990   -0.7500    0.0000 C   0  0  0  0  0  0  0  0  0  0  0  0
    0.0000    1.5000    0.0000 C   0  0  0  0  0  0  0  0  0  0  0  0
   -1.2990   -0.7500    0.0000 C   0  0  0  0  0  0  0  0  0  0  0  0
   -1.2990    0.7500    0.0000 C   0  0  0  0  0  0  0  0  0  0  0  0
   -0.0031    3.0008    0.0000 C   0  0  0  0  0  0  0  0  0  0  0  0
    0.0031   -3.0008    0.0000 C   0  0  0  0  0  0  0  0  0  0  0  0
    3.8990   -0.7455    0.0000 C   0  0  0  0  0  0  0  0  0  0  0  0
   -1.3070    5.2502    0.0000 C   0  0  0  0  0  0  0  0  0  0  0  0
    1.0432   -3.5993    0.0000 C   0  0  0  0  0  0  0  0  0  0  0  0
   -2.6109    7.4996    0.0000 C   0  0  0  0  0  0  0  0  0  0  0  0
   -2.6078    5.9988    0.0000 C   0  0  0  0  0  0  0  0  0  0  0  0
   -3.9100    8.2496    0.0000 C   0  0  0  0  0  0  0  0  0  0  0  0
   -1.3119    8.2497    0.0000 C   0  0  0  0  0  0  0  0  0  0  0  0
    4.9395   -1.3433    0.0000 C   0  0  0  0  0  0  0  0  0  0  0  0
   -3.9100    9.7496    0.0000 C   0  0  0  0  0  0  0  0  0  0  0  0
   -1.3119    9.7497    0.0000 C   0  0  0  0  0  0  0  0  0  0  0  0
   -2.6110   10.4997    0.0000 C   0  0  0  0  0  0  0  0  0  0  0  0
  1  7  1  0  0  0  0
  1  8  1  0  0  0  0
  2  9  2  0  0  0  0
  3 11  2  0  0  0  0
  4  7  1  0  0  0  0
  4  9  1  0  0  0  0
  4 12  1  0  0  0  0
  5  7  2  0  0  0  0
  5 13  1  0  0  0  0
  6 11  1  0  0  0  0
  6 14  1  0  0  0  0
  8 10  2  0  0  0  0
  8 11  1  0  0  0  0
  9 10  1  0  0  0  0
 12 15  1  0  0  0  0
 13 20  1  0  0  0  0
 14 17  1  0  0  0  0
 16 17  1  0  0  0  0
 16 18  2  0  0  0  0
 16 19  1  0  0  0  0
 18 21  1  0  0  0  0
 19 22  2  0  0  0  0
 21 23  2  0  0  0  0
 22 23  1  0  0  0  0
M  END
> <PUBCHEM_COMPOUND_ID_TYPE>
0

> <PUBCHEM_TOTAL_CHARGE>
0

> <PUBCHEM_SUBSTANCE_ID>
842935

> <PUBCHEM_SUBSTANCE_VERSION>
5

> <PUBCHEM_EXT_DATASOURCE_NAME>
MLSMR

> <PUBCHEM_EXT_DATASOURCE_REGID>
MLS000075579

> <PUBCHEM_SUBSTANCE_COMMENT>
http://mlsmr.evotec.com/MLSMR_HomePage/pdf/pubchem_reference.pdf
MLSMR_SAMPLE_SUPPLIER: Asinex Ltd.
MLSMR_SUPPLIER_STRUCTURE_ID: BAS 07330403
MLSMR_COMPOUND_CLASS: DC

> <PUBCHEM_SUBSTANCE_SYNONYM>
3-Ethyl-2-[(Z)-ethylimino]-4-oxo-3,4-dihydro-2H-[1,3]thiazine-6-carboxylic acid phenethyl-amide
MLS000075579
SMR000014375

> <PUBCHEM_XREF_EXT_ID>
MLS000075579

> <PUBCHEM_EXT_DATASOURCE_URL>
http://mlsmr.evotec.com/MLSMR_HomePage/

> <PUBCHEM_CID_ASSOCIATIONS>
645206  1

> <PUBCHEM_COORDINATE_TYPE>
1
3

$$$$
843042
  -OEChem-12251501332D

 18 20  0     0  0  0  0  0  0999 V2000
   -2.6111   -0.7486    0.0000 N   0  0  0  0  0  0  0  0  0  0  0  0
   -1.2907   -2.9981    0.0000 N   0  0  0  0  0  0  0  0  0  0  0  0
   -2.6111    0.7486    0.0000 N   0  0  0  0  0  0  0  0  0  0  0  0
   -3.8880   -3.0076    0.0000 N   0  0  0  0  0  0  0  0  0  0  0  0
    0.0000   -0.7486    0.0000 C   0  0  0  0  0  0  0  0  0  0  0  0
    0.0000    0.7486    0.0000 C   0  0  0  0  0  0  0  0  0  0  0  0
   -1.2964   -1.4973    0.0000 C   0  0  0  0  0  0  0  0  0  0  0  0
   -1.2964    1.4973    0.0000 C   0  0  0  0  0  0  0  0  0  0  0  0
    1.2964   -1.4973    0.0000 C   0  0  0  0  0  0  0  0  0  0  0  0
    1.2964    1.4973    0.0000 C   0  0  0  0  0  0  0  0  0  0  0  0
   -2.5870   -3.7544    0.0000 C   0  0  0  0  0  0  0  0  0  0  0  0
    2.5929   -0.7486    0.0000 C   0  0  0  0  0  0  0  0  0  0  0  0
    2.5929    0.7486    0.0000 C   0  0  0  0  0  0  0  0  0  0  0  0
   -1.2928    2.6973    0.0000 C   0  0  0  0  0  0  0  0  0  0  0  0
   -2.5835   -5.2544    0.0000 C   0  0  0  0  0  0  0  0  0  0  0  0
   -5.1852   -3.7608    0.0000 C   0  0  0  0  0  0  0  0  0  0  0  0
   -3.8807   -6.0076    0.0000 C   0  0  0  0  0  0  0  0  0  0  0  0
   -5.1815   -5.2608    0.0000 C   0  0  0  0  0  0  0  0  0  0  0  0
  1  3  1  0  0  0  0
  1  7  2  0  0  0  0
  2  7  1  0  0  0  0
  2 11  1  0  0  0  0
  3  8  2  0  0  0  0
  4 11  1  0  0  0  0
  4 16  2  0  0  0  0
  5  6  1  0  0  0  0
  5  7  1  0  0  0  0
  5  9  2  0  0  0  0
  6  8  1  0  0  0  0
  6 10  2  0  0  0  0
  8 14  1  0  0  0  0
  9 12  1  0  0  0  0
 10 13  1  0  0  0  0
 11 15  2  0  0  0  0
 12 13  2  0  0  0  0
 15 17  1  0  0  0  0
 16 18  1  0  0  0  0
 17 18  2  0  0  0  0
M  END
> <PUBCHEM_COMPOUND_ID_TYPE>
0

> <PUBCHEM_TOTAL_CHARGE>
0

> <PUBCHEM_SUBSTANCE_ID>
843042

> <PUBCHEM_SUBSTANCE_VERSION>
5

> <PUBCHEM_EXT_DATASOURCE_NAME>
MLSMR

> <PUBCHEM_EXT_DATASOURCE_REGID>
MLS000075319

> <PUBCHEM_SUBSTANCE_COMMENT>
http://mlsmr.evotec.com/MLSMR_HomePage/pdf/pubchem_reference.pdf
MLSMR_SAMPLE_SUPPLIER: Asinex Ltd.
MLSMR_SUPPLIER_STRUCTURE_ID: BAS 01026076
MLSMR_COMPOUND_CLASS: DC

> <PUBCHEM_SUBSTANCE_SYNONYM>
(4-Methyl-phthalazin-1-yl)-pyridin-2-yl-amine
MLS000075319
SMR000009823

> <PUBCHEM_XREF_EXT_ID>
MLS000075319

> <PUBCHEM_EXT_DATASOURCE_URL>
http://mlsmr.evotec.com/MLSMR_HomePage/

> <PUBCHEM_CID_ASSOCIATIONS>
645317  1

> <PUBCHEM_COORDINATE_TYPE>
1
3

$$$$
843237
  -OEChem-12251501332D

 28 32  0     0  0  0  0  0  0999 V2000
   -9.2227    5.7298    0.0000 O   0  0  0  0  0  0  0  0  0  0  0  0
    1.2964    1.4973    0.0000 O   0  0  0  0  0  0  0  0  0  0  0  0
    1.2964   -1.4973    0.0000 O   0  0  0  0  0  0  0  0  0  0  0  0
   -4.9494    0.9039    0.0000 O   0  0  0  0  0  0  0  0  0  0  0  0
   -9.2358    3.3232    0.0000 N   0  0  0  0  0  0  0  0  0  0  0  0
   -3.9067    3.0027    0.0000 N   0  0  0  0  0  0  0  0  0  0  0  0
   -7.8113    3.7713    0.0000 C   0  0  0  0  0  0  0  0  0  0  0  0
   -7.8031    5.2663    0.0000 C   0  0  0  0  0  0  0  0  0  0  0  0
  -10.1045    4.5130    0.0000 C   0  0  0  0  0  0  0  0  0  0  0  0
   -5.2049    3.7560    0.0000 C   0  0  0  0  0  0  0  0  0  0  0  0
   -6.5210    2.9986    0.0000 C   0  0  0  0  0  0  0  0  0  0  0  0
   -2.6111    0.7486    0.0000 C   0  0  0  0  0  0  0  0  0  0  0  0
  -11.6052    4.5103    0.0000 C   0  0  0  0  0  0  0  0  0  0  0  0
   -6.5045    6.0250    0.0000 C   0  0  0  0  0  0  0  0  0  0  0  0
    0.0000    0.7486    0.0000 C   0  0  0  0  0  0  0  0  0  0  0  0
   -3.9091    1.5019    0.0000 C   0  0  0  0  0  0  0  0  0  0  0  0
    0.0000   -0.7486    0.0000 C   0  0  0  0  0  0  0  0  0  0  0  0
   -5.1960    5.2522    0.0000 C   0  0  0  0  0  0  0  0  0  0  0  0
   -1.2964    1.4973    0.0000 C   0  0  0  0  0  0  0  0  0  0  0  0
   -2.6111   -0.7486    0.0000 C   0  0  0  0  0  0  0  0  0  0  0  0
   -1.2964   -1.4973    0.0000 C   0  0  0  0  0  0  0  0  0  0  0  0
  -12.4457    3.2740    0.0000 C   0  0  0  0  0  0  0  0  0  0  0  0
  -12.2536    5.8649    0.0000 C   0  0  0  0  0  0  0  0  0  0  0  0
    2.5929    0.7486    0.0000 C   0  0  0  0  0  0  0  0  0  0  0  0
    2.5929   -0.7486    0.0000 C   0  0  0  0  0  0  0  0  0  0  0  0
  -13.9416    3.3849    0.0000 C   0  0  0  0  0  0  0  0  0  0  0  0
  -13.7494    5.9759    0.0000 C   0  0  0  0  0  0  0  0  0  0  0  0
  -14.5935    4.7359    0.0000 C   0  0  0  0  0  0  0  0  0  0  0  0
  1  8  1  0  0  0  0
  1  9  1  0  0  0  0
  2 15  1  0  0  0  0
  2 24  1  0  0  0  0
  3 17  1  0  0  0  0
  3 25  1  0  0  0  0
  4 16  2  0  0  0  0
  5  7  1  0  0  0  0
  5  9  2  0  0  0  0
  6 10  1  0  0  0  0
  6 16  1  0  0  0  0
  7  8  1  0  0  0  0
  7 11  2  0  0  0  0
  8 14  2  0  0  0  0
  9 13  1  0  0  0  0
 10 11  1  0  0  0  0
 10 18  2  0  0  0  0
 12 16  1  0  0  0  0
 12 19  1  0  0  0  0
 12 20  2  0  0  0  0
 13 22  2  0  0  0  0
 13 23  1  0  0  0  0
 14 18  1  0  0  0  0
 15 17  1  0  0  0  0
 15 19  2  0  0  0  0
 17 21  2  0  0  0  0
 20 21  1  0  0  0  0
 22 26  1  0  0  0  0
 23 27  2  0  0  0  0
 24 25  1  0  0  0  0
 26 28  2  0  0  0  0
 27 28  1  0  0  0  0
M  END
> <PUBCHEM_COMPOUND_ID_TYPE>
0

> <PUBCHEM_TOTAL_CHARGE>
0

> <PUBCHEM_SUBSTANCE_ID>
843237

> <PUBCHEM_SUBSTANCE_VERSION>
5

> <PUBCHEM_EXT_DATASOURCE_NAME>
MLSMR

> <PUBCHEM_EXT_DATASOURCE_REGID>
MLS000034381

> <PUBCHEM_SUBSTANCE_COMMENT>
http://mlsmr.evotec.com/MLSMR_HomePage/pdf/pubchem_reference.pdf
MLSMR_SAMPLE_SUPPLIER: Asinex Ltd.
MLSMR_SUPPLIER_STRUCTURE_ID: BAS 01869383
MLSMR_COMPOUND_CLASS: DC

> <PUBCHEM_SUBSTANCE_SYNONYM>
2,3-Dihydro-benzo[1,4]dioxine-6-carboxylic acid (2-phenyl-benzooxazol-5-yl)-amide
MLS000034381
SMR000010831

> <PUBCHEM_XREF_EXT_ID>
MLS000034381

> <PUBCHEM_EXT_DATASOURCE_URL>
http://mlsmr.evotec.com/MLSMR_HomePage/

> <PUBCHEM_CID_ASSOCIATIONS>
645520  1

> <PUBCHEM_COORDINATE_TYPE>
1
3

$$$$
843340
  -OEChem-12251501332D

 30 34  0     0  0  0  0  0  0999 V2000
    6.4759    4.0724    0.0000 O   0  0  0  0  0  0  0  0  0  0  0  0
    2.0351    5.5606    0.0000 O   0  0  0  0  0  0  0  0  0  0  0  0
   -3.6187    1.4919    0.0000 O   0  0  0  0  0  0  0  0  0  0  0  0
   -5.0779    5.2168    0.0000 O   0  0  0  0  0  0  0  0  0  0  0  0
   -2.5905    3.5979    0.0000 O   0  0  0  0  0  0  0  0  0  0  0  0
    4.1182    4.3614    0.0000 N   0  0  0  0  0  0  0  0  0  0  0  0
    1.7138   -1.2033    0.0000 N   0  0  0  0  0  0  0  0  0  0  0  0
    5.5378    6.2854    0.0000 C   0  0  0  0  0  0  0  0  0  0  0  0
    4.1210    6.7627    0.0000 C   0  0  0  0  0  0  0  0  0  0  0  0
    5.5158    4.7922    0.0000 C   0  0  0  0  0  0  0  0  0  0  0  0
    3.2351    5.5605    0.0000 C   0  0  0  0  0  0  0  0  0  0  0  0
    0.2917    0.7475    0.0000 C   0  0  0  0  0  0  0  0  0  0  0  0
    1.7138    1.2033    0.0000 C   0  0  0  0  0  0  0  0  0  0  0  0
    0.2917   -0.7475    0.0000 C   0  0  0  0  0  0  0  0  0  0  0  0
    3.6500    2.9355    0.0000 C   0  0  0  0  0  0  0  0  0  0  0  0
    2.1812    2.6271    0.0000 C   0  0  0  0  0  0  0  0  0  0  0  0
    6.6767    7.2677    0.0000 C   0  0  0  0  0  0  0  0  0  0  0  0
    3.8086    8.2338    0.0000 C   0  0  0  0  0  0  0  0  0  0  0  0
   -1.0028    1.5132    0.0000 C   0  0  0  0  0  0  0  0  0  0  0  0
   -2.3155    0.7475    0.0000 C   0  0  0  0  0  0  0  0  0  0  0  0
    2.5889    0.0182    0.0000 C   0  0  0  0  0  0  0  0  0  0  0  0
   -1.0028   -1.5132    0.0000 C   0  0  0  0  0  0  0  0  0  0  0  0
   -2.3155   -0.7475    0.0000 C   0  0  0  0  0  0  0  0  0  0  0  0
    6.3701    8.7561    0.0000 C   0  0  0  0  0  0  0  0  0  0  0  0
    4.9533    9.2334    0.0000 C   0  0  0  0  0  0  0  0  0  0  0  0
   -3.6267    2.9927    0.0000 C   0  0  0  0  0  0  0  0  0  0  0  0
   -4.9300    3.7369    0.0000 C   0  0  0  0  0  0  0  0  0  0  0  0
   -6.2772    3.1068    0.0000 C   0  0  0  0  0  0  0  0  0  0  0  0
   -6.5472    5.5187    0.0000 C   0  0  0  0  0  0  0  0  0  0  0  0
   -7.2884    4.2146    0.0000 C   0  0  0  0  0  0  0  0  0  0  0  0
  1 10  2  0  0  0  0
  2 11  2  0  0  0  0
  3 20  1  0  0  0  0
  3 26  1  0  0  0  0
  4 27  1  0  0  0  0
  4 29  1  0  0  0  0
  5 26  2  0  0  0  0
  6 10  1  0  0  0  0
  6 11  1  0  0  0  0
  6 15  1  0  0  0  0
  7 14  1  0  0  0  0
  7 21  1  0  0  0  0
  8  9  1  0  0  0  0
  8 10  1  0  0  0  0
  8 17  2  0  0  0  0
  9 11  1  0  0  0  0
  9 18  2  0  0  0  0
 12 13  1  0  0  0  0
 12 14  1  0  0  0  0
 12 19  2  0  0  0  0
 13 16  1  0  0  0  0
 13 21  2  0  0  0  0
 14 22  2  0  0  0  0
 15 16  1  0  0  0  0
 17 24  1  0  0  0  0
 18 25  1  0  0  0  0
 19 20  1  0  0  0  0
 20 23  2  0  0  0  0
 22 23  1  0  0  0  0
 24 25  2  0  0  0  0
 26 27  1  0  0  0  0
 27 28  2  0  0  0  0
 28 30  1  0  0  0  0
 29 30  2  0  0  0  0
M  END
> <PUBCHEM_COMPOUND_ID_TYPE>
0

> <PUBCHEM_TOTAL_CHARGE>
0

> <PUBCHEM_SUBSTANCE_ID>
843340

> <PUBCHEM_SUBSTANCE_VERSION>
5

> <PUBCHEM_EXT_DATASOURCE_NAME>
MLSMR

> <PUBCHEM_EXT_DATASOURCE_REGID>
MLS000030577

> <PUBCHEM_SUBSTANCE_COMMENT>
http://mlsmr.evotec.com/MLSMR_HomePage/pdf/pubchem_reference.pdf
MLSMR_SAMPLE_SUPPLIER: Asinex Ltd.
MLSMR_SUPPLIER_STRUCTURE_ID: BAS 02078265
MLSMR_COMPOUND_CLASS: DC

> <PUBCHEM_SUBSTANCE_SYNONYM>
Furan-2-carboxylic acid 3-[2-(1,3-dioxo-1,3-dihydro-isoindol-2-yl)-ethyl]-1H-indol-5-yl ester
MLS000030577
SMR000011030

> <PUBCHEM_XREF_EXT_ID>
MLS000030577

> <PUBCHEM_EXT_DATASOURCE_URL>
http://mlsmr.evotec.com/MLSMR_HomePage/

> <PUBCHEM_CID_ASSOCIATIONS>
645631  1

> <PUBCHEM_COORDINATE_TYPE>
1
3

$$$$
843345
  -OEChem-12251501332D

 28 31  0     0  0  0  0  0  0999 V2000
   -3.8904    7.5036    0.0000 S   0  0  0  0  0  0  0  0  0  0  0  0
   -8.8152   10.3751    0.0000 F   0  0  0  0  0  0  0  0  0  0  0  0
   -2.8488    8.0995    0.0000 O   0  0  0  0  0  0  0  0  0  0  0  0
   -3.8854    8.7036    0.0000 O   0  0  0  0  0  0  0  0  0  0  0  0
    1.2964    1.4973    0.0000 O   0  0  0  0  0  0  0  0  0  0  0  0
    1.2964   -1.4973    0.0000 O   0  0  0  0  0  0  0  0  0  0  0  0
   -4.9494    0.9039    0.0000 O   0  0  0  0  0  0  0  0  0  0  0  0
   -3.8958    6.0028    0.0000 N   0  0  0  0  0  0  0  0  0  0  0  0
   -5.1869    8.2596    0.0000 C   0  0  0  0  0  0  0  0  0  0  0  0
   -3.9067    3.0027    0.0000 C   0  0  0  0  0  0  0  0  0  0  0  0
   -3.9091    1.5019    0.0000 C   0  0  0  0  0  0  0  0  0  0  0  0
   -2.6111    0.7486    0.0000 C   0  0  0  0  0  0  0  0  0  0  0  0
   -5.1976    5.2575    0.0000 C   0  0  0  0  0  0  0  0  0  0  0  0
   -2.5995    5.2481    0.0000 C   0  0  0  0  0  0  0  0  0  0  0  0
    0.0000    0.7486    0.0000 C   0  0  0  0  0  0  0  0  0  0  0  0
    0.0000   -0.7486    0.0000 C   0  0  0  0  0  0  0  0  0  0  0  0
   -5.2030    3.7575    0.0000 C   0  0  0  0  0  0  0  0  0  0  0  0
   -2.6050    3.7481    0.0000 C   0  0  0  0  0  0  0  0  0  0  0  0
   -1.2964    1.4973    0.0000 C   0  0  0  0  0  0  0  0  0  0  0  0
   -6.4891    7.5151    0.0000 C   0  0  0  0  0  0  0  0  0  0  0  0
   -5.1805    9.7596    0.0000 C   0  0  0  0  0  0  0  0  0  0  0  0
   -2.6111   -0.7486    0.0000 C   0  0  0  0  0  0  0  0  0  0  0  0
   -1.2964   -1.4973    0.0000 C   0  0  0  0  0  0  0  0  0  0  0  0
   -7.7850    8.2707    0.0000 C   0  0  0  0  0  0  0  0  0  0  0  0
   -6.4763   10.5151    0.0000 C   0  0  0  0  0  0  0  0  0  0  0  0
   -7.7786    9.7706    0.0000 C   0  0  0  0  0  0  0  0  0  0  0  0
    2.5929    0.7486    0.0000 C   0  0  0  0  0  0  0  0  0  0  0  0
    2.5929   -0.7486    0.0000 C   0  0  0  0  0  0  0  0  0  0  0  0
  1  3  2  0  0  0  0
  1  4  2  0  0  0  0
  1  8  1  0  0  0  0
  1  9  1  0  0  0  0
  2 26  1  0  0  0  0
  5 15  1  0  0  0  0
  5 27  1  0  0  0  0
  6 16  1  0  0  0  0
  6 28  1  0  0  0  0
  7 11  2  0  0  0  0
  8 13  1  0  0  0  0
  8 14  1  0  0  0  0
  9 20  2  0  0  0  0
  9 21  1  0  0  0  0
 10 11  1  0  0  0  0
 10 17  1  0  0  0  0
 10 18  1  0  0  0  0
 11 12  1  0  0  0  0
 12 19  1  0  0  0  0
 12 22  2  0  0  0  0
 13 17  1  0  0  0  0
 14 18  1  0  0  0  0
 15 16  1  0  0  0  0
 15 19  2  0  0  0  0
 16 23  2  0  0  0  0
 20 24  1  0  0  0  0
 21 25  2  0  0  0  0
 22 23  1  0  0  0  0
 24 26  2  0  0  0  0
 25 26  1  0  0  0  0
 27 28  1  0  0  0  0
M  END
> <PUBCHEM_COMPOUND_ID_TYPE>
0

> <PUBCHEM_TOTAL_CHARGE>
0

> <PUBCHEM_SUBSTANCE_ID>
843345

> <PUBCHEM_SUBSTANCE_VERSION>
5

> <PUBCHEM_EXT_DATASOURCE_NAME>
MLSMR

> <PUBCHEM_EXT_DATASOURCE_REGID>
MLS000074612

> <PUBCHEM_SUBSTANCE_COMMENT>
http://mlsmr.evotec.com/MLSMR_HomePage/pdf/pubchem_reference.pdf
MLSMR_SAMPLE_SUPPLIER: Asinex Ltd.
MLSMR_SUPPLIER_STRUCTURE_ID: ASN 06584153
MLSMR_COMPOUND_CLASS: DC

> <PUBCHEM_SUBSTANCE_SYNONYM>
(2,3-Dihydro-benzo[1,4]dioxin-6-yl)-[1-(4-fluoro-benzenesulfonyl)-piperidin-4-yl]-methanone
MLS000074612
SMR000007093

> <PUBCHEM_XREF_EXT_ID>
MLS000074612

> <PUBCHEM_EXT_DATASOURCE_URL>
http://mlsmr.evotec.com/MLSMR_HomePage/

> <PUBCHEM_CID_ASSOCIATIONS>
645636  1

> <PUBCHEM_COORDINATE_TYPE>
1
3

$$$$
843415
  -OEChem-12251501332D

 25 27  0     1  0  0  0  0  0999 V2000
   -2.5988    1.5004    0.0000 S   0  0  0  0  0  0  0  0  0  0  0  0
   -1.8512    5.2880    0.0000 S   0  0  0  0  0  0  0  0  0  0  0  0
   -3.6378    0.9001    0.0000 O   0  0  0  0  0  0  0  0  0  0  0  0
   -2.5986    0.3004    0.0000 O   0  0  0  0  0  0  0  0  0  0  0  0
    3.6331   -3.6060    0.0000 O   0  0  0  0  0  0  0  0  0  0  0  0
   -2.5998    3.0012    0.0000 N   0  0  3  0  0  0  0  0  0  0  0  0
    2.5973   -1.5031    0.0000 N   0  0  0  0  0  0  0  0  0  0  0  0
   -1.3868    3.8617    0.0000 C   0  0  3  0  0  0  0  0  0  0  0  0
   -1.2990    0.7500    0.0000 C   0  0  0  0  0  0  0  0  0  0  0  0
    0.0380    3.3904    0.0000 C   0  0  0  0  0  0  0  0  0  0  0  0
   -3.8138    3.8602    0.0000 C   0  0  0  0  0  0  0  0  0  0  0  0
   -3.3512    5.2871    0.0000 C   0  0  0  0  0  0  0  0  0  0  0  0
    0.0000    1.5000    0.0000 C   0  0  0  0  0  0  0  0  0  0  0  0
   -1.2990   -0.7500    0.0000 C   0  0  0  0  0  0  0  0  0  0  0  0
    0.4554    1.9551    0.0000 C   0  0  0  0  0  0  0  0  0  0  0  0
    1.0729    4.4787    0.0000 C   0  0  0  0  0  0  0  0  0  0  0  0
    1.2990   -0.7500    0.0000 C   0  0  0  0  0  0  0  0  0  0  0  0
    1.2990    0.7500    0.0000 C   0  0  0  0  0  0  0  0  0  0  0  0
    0.0000   -1.5000    0.0000 C   0  0  0  0  0  0  0  0  0  0  0  0
    1.9124    1.5985    0.0000 C   0  0  0  0  0  0  0  0  0  0  0  0
    2.5300    4.1222    0.0000 C   0  0  0  0  0  0  0  0  0  0  0  0
    2.9497    2.6821    0.0000 C   0  0  0  0  0  0  0  0  0  0  0  0
    2.5951   -3.0039    0.0000 C   0  0  0  0  0  0  0  0  0  0  0  0
    4.1153    2.3969    0.0000 C   0  0  0  0  0  0  0  0  0  0  0  0
    1.5548   -3.6021    0.0000 C   0  0  0  0  0  0  0  0  0  0  0  0
  1  3  2  0  0  0  0
  1  4  2  0  0  0  0
  1  6  1  0  0  0  0
  1  9  1  0  0  0  0
  2  8  1  0  0  0  0
  2 12  1  0  0  0  0
  5 23  2  0  0  0  0
  6  8  1  0  0  0  0
  6 11  1  0  0  0  0
  7 17  1  0  0  0  0
  7 23  1  0  0  0  0
  8 10  1  0  0  0  0
  9 13  2  0  0  0  0
  9 14  1  0  0  0  0
 10 15  2  0  0  0  0
 10 16  1  0  0  0  0
 11 12  1  0  0  0  0
 13 18  1  0  0  0  0
 14 19  2  0  0  0  0
 15 20  1  0  0  0  0
 16 21  2  0  0  0  0
 17 18  2  0  0  0  0
 17 19  1  0  0  0  0
 20 22  2  0  0  0  0
 21 22  1  0  0  0  0
 22 24  1  0  0  0  0
 23 25  1  0  0  0  0
M  END
> <PUBCHEM_COMPOUND_ID_TYPE>
0

> <PUBCHEM_TOTAL_CHARGE>
0

> <PUBCHEM_SUBSTANCE_ID>
843415

> <PUBCHEM_SUBSTANCE_VERSION>
5

> <PUBCHEM_EXT_DATASOURCE_NAME>
MLSMR

> <PUBCHEM_EXT_DATASOURCE_REGID>
MLS000034059

> <PUBCHEM_SUBSTANCE_COMMENT>
http://mlsmr.evotec.com/MLSMR_HomePage/pdf/pubchem_reference.pdf
MLSMR_SAMPLE_SUPPLIER: Asinex Ltd.
MLSMR_SUPPLIER_STRUCTURE_ID: BAS 06341747
MLSMR_COMPOUND_CLASS: DC

> <PUBCHEM_SUBSTANCE_SYNONYM>
MLS000034059
N-[4-(2-p-Tolyl-thiazolidine-3-sulfonyl)-phenyl]-acetamide
SMR000013726

> <PUBCHEM_XREF_EXT_ID>
MLS000034059

> <PUBCHEM_EXT_DATASOURCE_URL>
http://mlsmr.evotec.com/MLSMR_HomePage/

> <PUBCHEM_CID_ASSOCIATIONS>
645703  1

> <PUBCHEM_COORDINATE_TYPE>
1
3

> <PUBCHEM_BONDANNOTATIONS>
8  10  3

$$$$
843458
  -OEChem-12251501332D

 23 26  0     0  0  0  0  0  0999 V2000
    1.2964    1.4973    0.0000 O   0  0  0  0  0  0  0  0  0  0  0  0
    1.2964   -1.4973    0.0000 O   0  0  0  0  0  0  0  0  0  0  0  0
   -2.8664    3.6008    0.0000 O   0  0  0  0  0  0  0  0  0  0  0  0
   -6.8115    5.5405    0.0000 N   0  0  0  0  0  0  0  0  0  0  0  0
   -6.5324    3.1425    0.0000 N   0  0  0  0  0  0  0  0  0  0  0  0
   -3.9091    1.5019    0.0000 N   0  0  0  0  0  0  0  0  0  0  0  0
   -5.2049    3.7560    0.0000 C   0  0  0  0  0  0  0  0  0  0  0  0
   -7.5466    4.2387    0.0000 C   0  0  0  0  0  0  0  0  0  0  0  0
   -3.9067    3.0027    0.0000 C   0  0  0  0  0  0  0  0  0  0  0  0
   -5.3491    5.2381    0.0000 C   0  0  0  0  0  0  0  0  0  0  0  0
   -2.6111    0.7486    0.0000 C   0  0  0  0  0  0  0  0  0  0  0  0
    0.0000    0.7486    0.0000 C   0  0  0  0  0  0  0  0  0  0  0  0
    0.0000   -0.7486    0.0000 C   0  0  0  0  0  0  0  0  0  0  0  0
   -1.2964    1.4973    0.0000 C   0  0  0  0  0  0  0  0  0  0  0  0
   -9.0503    4.2084    0.0000 C   0  0  0  0  0  0  0  0  0  0  0  0
   -7.5622    6.8438    0.0000 C   0  0  0  0  0  0  0  0  0  0  0  0
   -2.6111   -0.7486    0.0000 C   0  0  0  0  0  0  0  0  0  0  0  0
   -9.8168    5.5206    0.0000 C   0  0  0  0  0  0  0  0  0  0  0  0
   -1.2964   -1.4973    0.0000 C   0  0  0  0  0  0  0  0  0  0  0  0
   -9.0817    6.8224    0.0000 C   0  0  0  0  0  0  0  0  0  0  0  0
    2.5929    0.7486    0.0000 C   0  0  0  0  0  0  0  0  0  0  0  0
    2.5929   -0.7486    0.0000 C   0  0  0  0  0  0  0  0  0  0  0  0
  -11.0168    5.5118    0.0000 C   0  0  0  0  0  0  0  0  0  0  0  0
  1 12  1  0  0  0  0
  1 21  1  0  0  0  0
  2 13  1  0  0  0  0
  2 22  1  0  0  0  0
  3  9  2  0  0  0  0
  4  8  1  0  0  0  0
  4 10  1  0  0  0  0
  4 16  1  0  0  0  0
  5  7  1  0  0  0  0
  5  8  2  0  0  0  0
  6  9  1  0  0  0  0
  6 11  1  0  0  0  0
  7  9  1  0  0  0  0
  7 10  2  0  0  0  0
  8 15  1  0  0  0  0
 11 14  1  0  0  0  0
 11 17  2  0  0  0  0
 12 13  1  0  0  0  0
 12 14  2  0  0  0  0
 13 19  2  0  0  0  0
 15 18  2  0  0  0  0
 16 20  2  0  0  0  0
 17 19  1  0  0  0  0
 18 20  1  0  0  0  0
 18 23  1  0  0  0  0
 21 22  1  0  0  0  0
M  END
> <PUBCHEM_COMPOUND_ID_TYPE>
0

> <PUBCHEM_TOTAL_CHARGE>
0

> <PUBCHEM_SUBSTANCE_ID>
843458

> <PUBCHEM_SUBSTANCE_VERSION>
5

> <PUBCHEM_EXT_DATASOURCE_NAME>
MLSMR

> <PUBCHEM_EXT_DATASOURCE_REGID>
MLS000073849

> <PUBCHEM_SUBSTANCE_COMMENT>
http://mlsmr.evotec.com/MLSMR_HomePage/pdf/pubchem_reference.pdf
MLSMR_SAMPLE_SUPPLIER: Asinex Ltd.
MLSMR_SUPPLIER_STRUCTURE_ID: ASN 04372672
MLSMR_COMPOUND_CLASS: DC

> <PUBCHEM_SUBSTANCE_SYNONYM>
7-Methyl-imidazo[1,2-a]pyridine-2-carboxylic acid (2,3-dihydro-benzo[1,4]dioxin-6-yl)-amide
MLS000073849
SMR000003261

> <PUBCHEM_XREF_EXT_ID>
MLS000073849

> <PUBCHEM_EXT_DATASOURCE_URL>
http://mlsmr.evotec.com/MLSMR_HomePage/

> <PUBCHEM_CID_ASSOCIATIONS>
645754  1

> <PUBCHEM_COORDINATE_TYPE>
1
3

$$$$
843534
  -OEChem-12251501332D

 22 23  0     0  0  0  0  0  0999 V2000
   11.0365   -2.4343    0.0000 Cl  0  0  0  0  0  0  0  0  0  0  0  0
    1.7138    1.2033    0.0000 O   0  0  0  0  0  0  0  0  0  0  0  0
    1.3877   -3.5218    0.0000 O   0  0  0  0  0  0  0  0  0  0  0  0
    5.5974   -4.6579    0.0000 N   0  0  0  0  0  0  0  0  0  0  0  0
    1.7138   -1.2033    0.0000 C   0  0  0  0  0  0  0  0  0  0  0  0
    0.2917   -0.7475    0.0000 C   0  0  0  0  0  0  0  0  0  0  0  0
    0.2917    0.7475    0.0000 C   0  0  0  0  0  0  0  0  0  0  0  0
    2.5889    0.0182    0.0000 C   0  0  0  0  0  0  0  0  0  0  0  0
    2.1855   -2.6254    0.0000 C   0  0  0  0  0  0  0  0  0  0  0  0
   -1.0028   -1.5132    0.0000 C   0  0  0  0  0  0  0  0  0  0  0  0
   -1.0028    1.5132    0.0000 C   0  0  0  0  0  0  0  0  0  0  0  0
    4.0872    0.0382    0.0000 C   0  0  0  0  0  0  0  0  0  0  0  0
    3.6552   -2.9294    0.0000 C   0  0  0  0  0  0  0  0  0  0  0  0
   -2.3155   -0.7475    0.0000 C   0  0  0  0  0  0  0  0  0  0  0  0
   -2.3155    0.7475    0.0000 C   0  0  0  0  0  0  0  0  0  0  0  0
    4.1277   -4.3539    0.0000 C   0  0  0  0  0  0  0  0  0  0  0  0
    4.6738    1.0851    0.0000 C   0  0  0  0  0  0  0  0  0  0  0  0
    6.0717   -6.0810    0.0000 C   0  0  0  0  0  0  0  0  0  0  0  0
    6.5928   -3.5357    0.0000 C   0  0  0  0  0  0  0  0  0  0  0  0
    7.5412   -6.3819    0.0000 C   0  0  0  0  0  0  0  0  0  0  0  0
    8.0623   -3.8366    0.0000 C   0  0  0  0  0  0  0  0  0  0  0  0
    8.5365   -5.2597    0.0000 C   0  0  0  0  0  0  0  0  0  0  0  0
  2  7  1  0  0  0  0
  2  8  1  0  0  0  0
  3  9  2  0  0  0  0
  4 16  1  0  0  0  0
  4 18  1  0  0  0  0
  4 19  1  0  0  0  0
  5  6  1  0  0  0  0
  5  8  2  0  0  0  0
  5  9  1  0  0  0  0
  6  7  1  0  0  0  0
  6 10  2  0  0  0  0
  7 11  2  0  0  0  0
  8 12  1  0  0  0  0
  9 13  1  0  0  0  0
 10 14  1  0  0  0  0
 11 15  1  0  0  0  0
 12 17  1  0  0  0  0
 13 16  1  0  0  0  0
 14 15  2  0  0  0  0
 18 20  1  0  0  0  0
 19 21  1  0  0  0  0
 20 22  1  0  0  0  0
 21 22  1  0  0  0  0
M  END
> <PUBCHEM_COMPOUND_ID_TYPE>
0

> <PUBCHEM_TOTAL_CHARGE>
0

> <PUBCHEM_SUBSTANCE_ID>
843534

> <PUBCHEM_SUBSTANCE_VERSION>
6

> <PUBCHEM_EXT_DATASOURCE_NAME>
MLSMR

> <PUBCHEM_EXT_DATASOURCE_REGID>
MLS000077266

> <PUBCHEM_SUBSTANCE_COMMENT>
http://mlsmr.evotec.com/MLSMR_HomePage/pdf/pubchem_reference.pdf
MLSMR_SAMPLE_SUPPLIER: Asinex Ltd.
MLSMR_SUPPLIER_STRUCTURE_ID: BAS 01530343
MLSMR_COMPOUND_CLASS: DC
SALT: 1 hydrogen chloride

> <PUBCHEM_SUBSTANCE_SYNONYM>
1-(2-Ethyl-benzofuran-3-yl)-3-piperidin-1-yl-propan-1-one
MLS000077266
SMR000010632

> <PUBCHEM_XREF_EXT_ID>
MLS000077266

> <PUBCHEM_EXT_DATASOURCE_URL>
http://mlsmr.evotec.com/MLSMR_HomePage/

> <PUBCHEM_CID_ASSOCIATIONS>
6603145  1
313  2
645833  2

> <PUBCHEM_COORDINATE_TYPE>
1
3

$$$$
843582
  -OEChem-12251501332D

 22 25  0     0  0  0  0  0  0999 V2000
    5.0305    1.1747    0.0000 O   0  0  0  0  0  0  0  0  0  0  0  0
   -5.0779    5.2168    0.0000 O   0  0  0  0  0  0  0  0  0  0  0  0
   -2.5905    3.5979    0.0000 O   0  0  0  0  0  0  0  0  0  0  0  0
    1.7138    1.2033    0.0000 N   0  0  0  0  0  0  0  0  0  0  0  0
    1.7138   -1.2033    0.0000 N   0  0  0  0  0  0  0  0  0  0  0  0
   -3.6187    1.4919    0.0000 N   0  0  0  0  0  0  0  0  0  0  0  0
    0.2917    0.7475    0.0000 C   0  0  0  0  0  0  0  0  0  0  0  0
    0.2917   -0.7475    0.0000 C   0  0  0  0  0  0  0  0  0  0  0  0
    2.5889    0.0182    0.0000 C   0  0  0  0  0  0  0  0  0  0  0  0
    4.0896    0.0290    0.0000 C   0  0  0  0  0  0  0  0  0  0  0  0
   -2.3155    0.7475    0.0000 C   0  0  0  0  0  0  0  0  0  0  0  0
   -1.0028    1.5132    0.0000 C   0  0  0  0  0  0  0  0  0  0  0  0
   -1.0028   -1.5132    0.0000 C   0  0  0  0  0  0  0  0  0  0  0  0
   -2.3155   -0.7475    0.0000 C   0  0  0  0  0  0  0  0  0  0  0  0
   -3.6267    2.9927    0.0000 C   0  0  0  0  0  0  0  0  0  0  0  0
   -4.9300    3.7369    0.0000 C   0  0  0  0  0  0  0  0  0  0  0  0
    4.8568   -1.2462    0.0000 C   0  0  0  0  0  0  0  0  0  0  0  0
    6.4203    0.6103    0.0000 C   0  0  0  0  0  0  0  0  0  0  0  0
    6.3129   -0.8859    0.0000 C   0  0  0  0  0  0  0  0  0  0  0  0
   -6.2772    3.1068    0.0000 C   0  0  0  0  0  0  0  0  0  0  0  0
   -6.5472    5.5187    0.0000 C   0  0  0  0  0  0  0  0  0  0  0  0
   -7.2884    4.2146    0.0000 C   0  0  0  0  0  0  0  0  0  0  0  0
  1 10  1  0  0  0  0
  1 18  1  0  0  0  0
  2 16  1  0  0  0  0
  2 21  1  0  0  0  0
  3 15  2  0  0  0  0
  4  7  1  0  0  0  0
  4  9  2  0  0  0  0
  5  8  1  0  0  0  0
  5  9  1  0  0  0  0
  6 11  1  0  0  0  0
  6 15  1  0  0  0  0
  7  8  1  0  0  0  0
  7 12  2  0  0  0  0
  8 13  2  0  0  0  0
  9 10  1  0  0  0  0
 10 17  2  0  0  0  0
 11 12  1  0  0  0  0
 11 14  2  0  0  0  0
 13 14  1  0  0  0  0
 15 16  1  0  0  0  0
 16 20  2  0  0  0  0
 17 19  1  0  0  0  0
 18 19  2  0  0  0  0
 20 22  1  0  0  0  0
 21 22  2  0  0  0  0
M  END
> <PUBCHEM_COMPOUND_ID_TYPE>
0

> <PUBCHEM_TOTAL_CHARGE>
0

> <PUBCHEM_SUBSTANCE_ID>
843582

> <PUBCHEM_SUBSTANCE_VERSION>
5

> <PUBCHEM_EXT_DATASOURCE_NAME>
MLSMR

> <PUBCHEM_EXT_DATASOURCE_REGID>
MLS000034750

> <PUBCHEM_SUBSTANCE_COMMENT>
http://mlsmr.evotec.com/MLSMR_HomePage/pdf/pubchem_reference.pdf
MLSMR_SAMPLE_SUPPLIER: Asinex Ltd.
MLSMR_SUPPLIER_STRUCTURE_ID: BAS 07310660
MLSMR_COMPOUND_CLASS: DC

> <PUBCHEM_SUBSTANCE_SYNONYM>
Furan-2-carboxylic acid (2-furan-2-yl-1H-benzoimidazol-5-yl)-amide
MLS000034750
SMR000014335

> <PUBCHEM_XREF_EXT_ID>
MLS000034750

> <PUBCHEM_EXT_DATASOURCE_URL>
http://mlsmr.evotec.com/MLSMR_HomePage/

> <PUBCHEM_CID_ASSOCIATIONS>
645884  1

> <PUBCHEM_COORDINATE_TYPE>
1
3

$$$$
843591
  -OEChem-12251501332D

 26 29  0     0  0  0  0  0  0999 V2000
    4.5257    2.5757    0.0000 O   0  0  0  0  0  0  0  0  0  0  0  0
    0.8951    4.6578    0.0000 N   0  0  0  0  0  0  0  0  0  0  0  0
    3.4809    4.6578    0.0000 N   0  0  0  0  0  0  0  0  0  0  0  0
    0.8841    7.6531    0.0000 N   0  0  0  0  0  0  0  0  0  0  0  0
    2.1880    0.8951    0.0000 C   0  0  0  0  0  0  0  0  0  0  0  0
    2.1880    2.3869    0.0000 C   0  0  0  0  0  0  0  0  0  0  0  0
    0.8951    3.1660    0.0000 C   0  0  0  0  0  0  0  0  0  0  0  0
   -0.3978    2.3869    0.0000 C   0  0  0  0  0  0  0  0  0  0  0  0
   -0.3978    0.8951    0.0000 C   0  0  0  0  0  0  0  0  0  0  0  0
    0.8951    0.1326    0.0000 C   0  0  0  0  0  0  0  0  0  0  0  0
    3.4809    3.1660    0.0000 C   0  0  0  0  0  0  0  0  0  0  0  0
    1.7902   -0.5801    0.0000 C   0  0  0  0  0  0  0  0  0  0  0  0
    3.6466    1.2929    0.0000 C   0  0  0  0  0  0  0  0  0  0  0  0
    2.1880    5.4037    0.0000 C   0  0  0  0  0  0  0  0  0  0  0  0
   -1.6741    3.1660    0.0000 C   0  0  0  0  0  0  0  0  0  0  0  0
   -1.6741    0.1326    0.0000 C   0  0  0  0  0  0  0  0  0  0  0  0
    2.8510   -1.6244    0.0000 C   0  0  0  0  0  0  0  0  0  0  0  0
    4.7075    0.1989    0.0000 C   0  0  0  0  0  0  0  0  0  0  0  0
    2.1849    6.9046    0.0000 C   0  0  0  0  0  0  0  0  0  0  0  0
   -2.9670    2.3869    0.0000 C   0  0  0  0  0  0  0  0  0  0  0  0
   -2.9670    0.8951    0.0000 C   0  0  0  0  0  0  0  0  0  0  0  0
    4.3097   -1.2100    0.0000 C   0  0  0  0  0  0  0  0  0  0  0  0
    0.8810    9.1540    0.0000 C   0  0  0  0  0  0  0  0  0  0  0  0
   -0.4128    6.8978    0.0000 C   0  0  0  0  0  0  0  0  0  0  0  0
   -0.1591    9.7525    0.0000 C   0  0  0  0  0  0  0  0  0  0  0  0
   -0.4090    5.6978    0.0000 C   0  0  0  0  0  0  0  0  0  0  0  0
  1 11  1  0  0  0  0
  2  7  2  0  0  0  0
  2 14  1  0  0  0  0
  3 11  1  0  0  0  0
  3 14  2  0  0  0  0
  4 19  1  0  0  0  0
  4 23  1  0  0  0  0
  4 24  1  0  0  0  0
  5  6  1  0  0  0  0
  5 10  1  0  0  0  0
  5 12  1  0  0  0  0
  5 13  1  0  0  0  0
  6  7  1  0  0  0  0
  6 11  2  0  0  0  0
  7  8  1  0  0  0  0
  8  9  1  0  0  0  0
  8 15  2  0  0  0  0
  9 10  1  0  0  0  0
  9 16  2  0  0  0  0
 12 17  1  0  0  0  0
 13 18  1  0  0  0  0
 14 19  1  0  0  0  0
 15 20  1  0  0  0  0
 16 21  1  0  0  0  0
 17 22  1  0  0  0  0
 18 22  1  0  0  0  0
 20 21  2  0  0  0  0
 23 25  1  0  0  0  0
 24 26  1  0  0  0  0
M  END
> <PUBCHEM_COMPOUND_ID_TYPE>
0

> <PUBCHEM_TOTAL_CHARGE>
0

> <PUBCHEM_SUBSTANCE_ID>
843591

> <PUBCHEM_SUBSTANCE_VERSION>
5

> <PUBCHEM_EXT_DATASOURCE_NAME>
MLSMR

> <PUBCHEM_EXT_DATASOURCE_REGID>
MLS000030347

> <PUBCHEM_SUBSTANCE_COMMENT>
http://mlsmr.evotec.com/MLSMR_HomePage/pdf/pubchem_reference.pdf
MLSMR_SAMPLE_SUPPLIER: Asinex Ltd.
MLSMR_SUPPLIER_STRUCTURE_ID: BAS 00327489
MLSMR_COMPOUND_CLASS: DC

> <PUBCHEM_SUBSTANCE_SYNONYM>
MLS000030347
SMR000008593

> <PUBCHEM_XREF_EXT_ID>
MLS000030347

> <PUBCHEM_EXT_DATASOURCE_URL>
http://mlsmr.evotec.com/MLSMR_HomePage/

> <PUBCHEM_CID_ASSOCIATIONS>
645893  1

> <PUBCHEM_COORDINATE_TYPE>
1
3

$$$$
843746
  -OEChem-12251501332D

 23 27  0     1  0  0  0  0  0999 V2000
    1.9399    0.1464    0.0000 N   0  0  0  0  0  0  0  0  0  0  0  0
    0.6405   -2.0863    0.0000 N   0  0  0  0  0  0  0  0  0  0  0  0
    3.0746    1.1530    0.0000 N   0  0  0  0  0  0  0  0  0  0  0  0
    4.7997   -3.9128    0.0000 N   0  0  0  0  0  0  0  0  0  0  0  0
    1.9399   -1.3543    0.0000 C   0  0  3  0  0  0  0  0  0  0  0  0
    0.6405    0.8968    0.0000 C   0  0  0  0  0  0  0  0  0  0  0  0
    3.2356   -2.1115    0.0000 C   0  0  0  0  0  0  0  0  0  0  0  0
   -0.6588    0.1464    0.0000 C   0  0  0  0  0  0  0  0  0  0  0  0
   -0.6588   -1.3543    0.0000 C   0  0  0  0  0  0  0  0  0  0  0  0
    4.5878   -1.5080    0.0000 C   0  0  0  0  0  0  0  0  0  0  0  0
    0.9517    2.3608    0.0000 C   0  0  0  0  0  0  0  0  0  0  0  0
    5.5711   -2.6341    0.0000 C   0  0  0  0  0  0  0  0  0  0  0  0
    2.4524    2.5256    0.0000 C   0  0  0  0  0  0  0  0  0  0  0  0
    3.3610   -3.5957    0.0000 C   0  0  0  0  0  0  0  0  0  0  0  0
   -1.9399    0.8968    0.0000 C   0  0  0  0  0  0  0  0  0  0  0  0
   -1.9399   -2.0863    0.0000 C   0  0  0  0  0  0  0  0  0  0  0  0
    5.0592   -0.0797    0.0000 C   0  0  0  0  0  0  0  0  0  0  0  0
    7.0498   -2.3595    0.0000 C   0  0  0  0  0  0  0  0  0  0  0  0
   -3.2576    0.1464    0.0000 C   0  0  0  0  0  0  0  0  0  0  0  0
   -3.2576   -1.3543    0.0000 C   0  0  0  0  0  0  0  0  0  0  0  0
    6.5517    0.2068    0.0000 C   0  0  0  0  0  0  0  0  0  0  0  0
    3.0464    3.5682    0.0000 C   0  0  0  0  0  0  0  0  0  0  0  0
    7.5350   -0.9193    0.0000 C   0  0  0  0  0  0  0  0  0  0  0  0
  1  3  1  0  0  0  0
  1  5  1  0  0  0  0
  1  6  1  0  0  0  0
  2  5  1  0  0  0  0
  2  9  1  0  0  0  0
  3 13  2  0  0  0  0
  4 12  1  0  0  0  0
  4 14  1  0  0  0  0
  5  7  1  0  0  0  0
  6  8  1  0  0  0  0
  6 11  2  0  0  0  0
  7 10  1  0  0  0  0
  7 14  2  0  0  0  0
  8  9  1  0  0  0  0
  8 15  2  0  0  0  0
  9 16  2  0  0  0  0
 10 12  1  0  0  0  0
 10 17  2  0  0  0  0
 11 13  1  0  0  0  0
 12 18  2  0  0  0  0
 13 22  1  0  0  0  0
 15 19  1  0  0  0  0
 16 20  1  0  0  0  0
 17 21  1  0  0  0  0
 18 23  1  0  0  0  0
 19 20  2  0  0  0  0
 21 23  2  0  0  0  0
M  END
> <PUBCHEM_COMPOUND_ID_TYPE>
0

> <PUBCHEM_TOTAL_CHARGE>
0

> <PUBCHEM_SUBSTANCE_ID>
843746

> <PUBCHEM_SUBSTANCE_VERSION>
5

> <PUBCHEM_EXT_DATASOURCE_NAME>
MLSMR

> <PUBCHEM_EXT_DATASOURCE_REGID>
MLS000068365

> <PUBCHEM_SUBSTANCE_COMMENT>
http://mlsmr.evotec.com/MLSMR_HomePage/pdf/pubchem_reference.pdf
MLSMR_SAMPLE_SUPPLIER: Asinex Ltd.
MLSMR_SUPPLIER_STRUCTURE_ID: BAS 09625332
MLSMR_COMPOUND_CLASS: DC

> <PUBCHEM_SUBSTANCE_SYNONYM>
5-(1H-Indol-3-yl)-2-methyl-5,6-dihydro-pyrazolo[1,5-c]quinazoline
MLS000068365
SMR000015200

> <PUBCHEM_XREF_EXT_ID>
MLS000068365

> <PUBCHEM_EXT_DATASOURCE_URL>
http://mlsmr.evotec.com/MLSMR_HomePage/

> <PUBCHEM_CID_ASSOCIATIONS>
5295070  1

> <PUBCHEM_COORDINATE_TYPE>
1
3

> <PUBCHEM_BONDANNOTATIONS>
5  7  3

$$$$
843796
  -OEChem-12251501332D

 30 33  0     0  0  0  0  0  0999 V2000
    2.1825   -2.6263    0.0000 S   0  0  0  0  0  0  0  0  0  0  0  0
    1.3829   -3.5211    0.0000 O   0  0  0  0  0  0  0  0  0  0  0  0
    2.5574   -3.7663    0.0000 O   0  0  0  0  0  0  0  0  0  0  0  0
    9.0567   -2.7311    0.0000 O   0  0  0  0  0  0  0  0  0  0  0  0
    8.4345   -4.9906    0.0000 O   0  0  0  0  0  0  0  0  0  0  0  0
    1.7138   -1.2033    0.0000 N   0  0  0  0  0  0  0  0  0  0  0  0
    1.7138    1.2033    0.0000 N   0  0  0  0  0  0  0  0  0  0  0  0
    4.8208    1.3475    0.0000 N   0  0  0  0  0  0  0  0  0  0  0  0
    0.2917   -0.7475    0.0000 C   0  0  0  0  0  0  0  0  0  0  0  0
    2.5889    0.0182    0.0000 C   0  0  0  0  0  0  0  0  0  0  0  0
    0.2917    0.7475    0.0000 C   0  0  0  0  0  0  0  0  0  0  0  0
    3.6516   -2.9334    0.0000 C   0  0  0  0  0  0  0  0  0  0  0  0
   -1.0028   -1.5132    0.0000 C   0  0  0  0  0  0  0  0  0  0  0  0
    4.0872    0.0382    0.0000 C   0  0  0  0  0  0  0  0  0  0  0  0
   -1.0028    1.5132    0.0000 C   0  0  0  0  0  0  0  0  0  0  0  0
    4.1200   -4.3584    0.0000 C   0  0  0  0  0  0  0  0  0  0  0  0
    4.6515   -1.8153    0.0000 C   0  0  0  0  0  0  0  0  0  0  0  0
   -2.3155   -0.7475    0.0000 C   0  0  0  0  0  0  0  0  0  0  0  0
    6.5882   -3.5472    0.0000 C   0  0  0  0  0  0  0  0  0  0  0  0
   -2.3155    0.7475    0.0000 C   0  0  0  0  0  0  0  0  0  0  0  0
    5.5882   -4.6653    0.0000 C   0  0  0  0  0  0  0  0  0  0  0  0
    6.1198   -2.1222    0.0000 C   0  0  0  0  0  0  0  0  0  0  0  0
    8.0579   -3.8512    0.0000 C   0  0  0  0  0  0  0  0  0  0  0  0
    6.3207    1.3698    0.0000 C   0  0  0  0  0  0  0  0  0  0  0  0
    4.0518    2.6354    0.0000 C   0  0  0  0  0  0  0  0  0  0  0  0
    7.0514    2.6798    0.0000 C   0  0  0  0  0  0  0  0  0  0  0  0
    4.7825    3.9454    0.0000 C   0  0  0  0  0  0  0  0  0  0  0  0
    6.2823    3.9676    0.0000 C   0  0  0  0  0  0  0  0  0  0  0  0
   10.5265   -3.0351    0.0000 C   0  0  0  0  0  0  0  0  0  0  0  0
   11.3251   -2.1395    0.0000 C   0  0  0  0  0  0  0  0  0  0  0  0
  1  2  2  0  0  0  0
  1  3  2  0  0  0  0
  1  6  1  0  0  0  0
  1 12  1  0  0  0  0
  4 23  1  0  0  0  0
  4 29  1  0  0  0  0
  5 23  2  0  0  0  0
  6  9  1  0  0  0  0
  6 10  1  0  0  0  0
  7 10  2  0  0  0  0
  7 11  1  0  0  0  0
  8 14  1  0  0  0  0
  8 24  1  0  0  0  0
  8 25  1  0  0  0  0
  9 11  1  0  0  0  0
  9 13  2  0  0  0  0
 10 14  1  0  0  0  0
 11 15  2  0  0  0  0
 12 16  2  0  0  0  0
 12 17  1  0  0  0  0
 13 18  1  0  0  0  0
 15 20  1  0  0  0  0
 16 21  1  0  0  0  0
 17 22  2  0  0  0  0
 18 20  2  0  0  0  0
 19 21  2  0  0  0  0
 19 22  1  0  0  0  0
 19 23  1  0  0  0  0
 24 26  1  0  0  0  0
 25 27  1  0  0  0  0
 26 28  1  0  0  0  0
 27 28  1  0  0  0  0
 29 30  1  0  0  0  0
M  END
> <PUBCHEM_COMPOUND_ID_TYPE>
0

> <PUBCHEM_TOTAL_CHARGE>
0

> <PUBCHEM_SUBSTANCE_ID>
843796

> <PUBCHEM_SUBSTANCE_VERSION>
5

> <PUBCHEM_EXT_DATASOURCE_NAME>
MLSMR

> <PUBCHEM_EXT_DATASOURCE_REGID>
MLS000032080

> <PUBCHEM_SUBSTANCE_COMMENT>
http://mlsmr.evotec.com/MLSMR_HomePage/pdf/pubchem_reference.pdf
MLSMR_SAMPLE_SUPPLIER: Asinex Ltd.
MLSMR_SUPPLIER_STRUCTURE_ID: ASN 06264438
MLSMR_COMPOUND_CLASS: DC

> <PUBCHEM_SUBSTANCE_SYNONYM>
4-(2-Piperidin-1-ylmethyl-benzoimidazole-1-sulfonyl)-benzoic acid ethyl ester
MLS000032080
SMR000006307

> <PUBCHEM_XREF_EXT_ID>
MLS000032080

> <PUBCHEM_EXT_DATASOURCE_URL>
http://mlsmr.evotec.com/MLSMR_HomePage/

> <PUBCHEM_CID_ASSOCIATIONS>
646101  1

> <PUBCHEM_COORDINATE_TYPE>
1
3

$$$$
844035
  -OEChem-12251501332D

 28 31  0     0  0  0  0  0  0999 V2000
   -3.8904    7.5036    0.0000 S   0  0  0  0  0  0  0  0  0  0  0  0
   -4.1387   10.3551    0.0000 F   0  0  0  0  0  0  0  0  0  0  0  0
   -2.8488    8.0995    0.0000 O   0  0  0  0  0  0  0  0  0  0  0  0
   -3.8854    8.7036    0.0000 O   0  0  0  0  0  0  0  0  0  0  0  0
    1.2964    1.4973    0.0000 O   0  0  0  0  0  0  0  0  0  0  0  0
    1.2964   -1.4973    0.0000 O   0  0  0  0  0  0  0  0  0  0  0  0
   -4.9494    0.9039    0.0000 O   0  0  0  0  0  0  0  0  0  0  0  0
   -3.8958    6.0028    0.0000 N   0  0  0  0  0  0  0  0  0  0  0  0
   -5.1869    8.2596    0.0000 C   0  0  0  0  0  0  0  0  0  0  0  0
   -3.9067    3.0027    0.0000 C   0  0  0  0  0  0  0  0  0  0  0  0
   -3.9091    1.5019    0.0000 C   0  0  0  0  0  0  0  0  0  0  0  0
   -5.1805    9.7596    0.0000 C   0  0  0  0  0  0  0  0  0  0  0  0
   -2.6111    0.7486    0.0000 C   0  0  0  0  0  0  0  0  0  0  0  0
   -5.1976    5.2575    0.0000 C   0  0  0  0  0  0  0  0  0  0  0  0
   -2.5995    5.2481    0.0000 C   0  0  0  0  0  0  0  0  0  0  0  0
    0.0000    0.7486    0.0000 C   0  0  0  0  0  0  0  0  0  0  0  0
   -5.2030    3.7575    0.0000 C   0  0  0  0  0  0  0  0  0  0  0  0
   -2.6050    3.7481    0.0000 C   0  0  0  0  0  0  0  0  0  0  0  0
   -6.4891    7.5151    0.0000 C   0  0  0  0  0  0  0  0  0  0  0  0
    0.0000   -0.7486    0.0000 C   0  0  0  0  0  0  0  0  0  0  0  0
   -1.2964    1.4973    0.0000 C   0  0  0  0  0  0  0  0  0  0  0  0
   -2.6111   -0.7486    0.0000 C   0  0  0  0  0  0  0  0  0  0  0  0
   -1.2964   -1.4973    0.0000 C   0  0  0  0  0  0  0  0  0  0  0  0
   -6.4764   10.5151    0.0000 C   0  0  0  0  0  0  0  0  0  0  0  0
   -7.7850    8.2707    0.0000 C   0  0  0  0  0  0  0  0  0  0  0  0
   -7.7786    9.7706    0.0000 C   0  0  0  0  0  0  0  0  0  0  0  0
    2.5929    0.7486    0.0000 C   0  0  0  0  0  0  0  0  0  0  0  0
    2.5929   -0.7486    0.0000 C   0  0  0  0  0  0  0  0  0  0  0  0
  1  3  2  0  0  0  0
  1  4  2  0  0  0  0
  1  8  1  0  0  0  0
  1  9  1  0  0  0  0
  2 12  1  0  0  0  0
  5 16  1  0  0  0  0
  5 27  1  0  0  0  0
  6 20  1  0  0  0  0
  6 28  1  0  0  0  0
  7 11  2  0  0  0  0
  8 14  1  0  0  0  0
  8 15  1  0  0  0  0
  9 12  1  0  0  0  0
  9 19  2  0  0  0  0
 10 11  1  0  0  0  0
 10 17  1  0  0  0  0
 10 18  1  0  0  0  0
 11 13  1  0  0  0  0
 12 24  2  0  0  0  0
 13 21  1  0  0  0  0
 13 22  2  0  0  0  0
 14 17  1  0  0  0  0
 15 18  1  0  0  0  0
 16 20  1  0  0  0  0
 16 21  2  0  0  0  0
 19 25  1  0  0  0  0
 20 23  2  0  0  0  0
 22 23  1  0  0  0  0
 24 26  1  0  0  0  0
 25 26  2  0  0  0  0
 27 28  1  0  0  0  0
M  END
> <PUBCHEM_COMPOUND_ID_TYPE>
0

> <PUBCHEM_TOTAL_CHARGE>
0

> <PUBCHEM_SUBSTANCE_ID>
844035

> <PUBCHEM_SUBSTANCE_VERSION>
5

> <PUBCHEM_EXT_DATASOURCE_NAME>
MLSMR

> <PUBCHEM_EXT_DATASOURCE_REGID>
MLS000074632

> <PUBCHEM_SUBSTANCE_COMMENT>
http://mlsmr.evotec.com/MLSMR_HomePage/pdf/pubchem_reference.pdf
MLSMR_SAMPLE_SUPPLIER: Asinex Ltd.
MLSMR_SUPPLIER_STRUCTURE_ID: ASN 06585066
MLSMR_COMPOUND_CLASS: DC

> <PUBCHEM_SUBSTANCE_SYNONYM>
(2,3-Dihydro-benzo[1,4]dioxin-6-yl)-[1-(2-fluoro-benzenesulfonyl)-piperidin-4-yl]-methanone
MLS000074632
SMR000007100

> <PUBCHEM_XREF_EXT_ID>
MLS000074632

> <PUBCHEM_EXT_DATASOURCE_URL>
http://mlsmr.evotec.com/MLSMR_HomePage/

> <PUBCHEM_CID_ASSOCIATIONS>
646345  1

> <PUBCHEM_COORDINATE_TYPE>
1
3

$$$$
844054
  -OEChem-12251501332D

 30 34  0     1  0  0  0  0  0999 V2000
    1.7138   -1.2033    0.0000 S   0  0  0  0  0  0  0  0  0  0  0  0
   14.3733    0.5048    0.0000 O   0  0  0  0  0  0  0  0  0  0  0  0
    7.0761    0.2776    0.0000 N   0  0  0  0  0  0  0  0  0  0  0  0
   10.6752    2.0243    0.0000 N   0  0  0  0  0  0  0  0  0  0  0  0
    4.0896    0.0290    0.0000 N   0  0  0  0  0  0  0  0  0  0  0  0
    1.7138    1.2033    0.0000 N   0  0  0  0  0  0  0  0  0  0  0  0
    8.4776    3.0545    0.0000 N   0  0  0  0  0  0  0  0  0  0  0  0
   10.8610    3.5128    0.0000 N   0  0  0  0  0  0  0  0  0  0  0  0
    9.5028    4.1495    0.0000 N   0  0  0  0  0  0  0  0  0  0  0  0
    8.5716    0.4033    0.0000 C   0  0  3  0  0  0  0  0  0  0  0  0
    9.2114    1.7609    0.0000 C   0  0  0  0  0  0  0  0  0  0  0  0
    2.5889    0.0182    0.0000 C   0  0  0  0  0  0  0  0  0  0  0  0
    0.2917   -0.7475    0.0000 C   0  0  0  0  0  0  0  0  0  0  0  0
    0.2917    0.7475    0.0000 C   0  0  0  0  0  0  0  0  0  0  0  0
    9.4304   -0.8276    0.0000 C   0  0  0  0  0  0  0  0  0  0  0  0
    6.4347   -1.0784    0.0000 C   0  0  0  0  0  0  0  0  0  0  0  0
    6.2225    1.5111    0.0000 C   0  0  0  0  0  0  0  0  0  0  0  0
    4.9397   -1.2009    0.0000 C   0  0  0  0  0  0  0  0  0  0  0  0
    4.7275    1.3885    0.0000 C   0  0  0  0  0  0  0  0  0  0  0  0
   11.7630    0.9943    0.0000 C   0  0  0  0  0  0  0  0  0  0  0  0
   -1.0028   -1.5132    0.0000 C   0  0  0  0  0  0  0  0  0  0  0  0
   -1.0028    1.5132    0.0000 C   0  0  0  0  0  0  0  0  0  0  0  0
   13.2019    1.4211    0.0000 C   0  0  0  0  0  0  0  0  0  0  0  0
   -2.3155   -0.7475    0.0000 C   0  0  0  0  0  0  0  0  0  0  0  0
   -2.3155    0.7475    0.0000 C   0  0  0  0  0  0  0  0  0  0  0  0
   10.6260   -0.7258    0.0000 C   0  0  0  0  0  0  0  0  0  0  0  0
    8.9210   -1.9141    0.0000 C   0  0  0  0  0  0  0  0  0  0  0  0
   13.6781    2.8301    0.0000 C   0  0  0  0  0  0  0  0  0  0  0  0
   15.6073    1.3575    0.0000 C   0  0  0  0  0  0  0  0  0  0  0  0
   15.1777    2.7946    0.0000 C   0  0  0  0  0  0  0  0  0  0  0  0
  1 12  1  0  0  0  0
  1 13  1  0  0  0  0
  2 23  1  0  0  0  0
  2 29  1  0  0  0  0
  3 10  1  0  0  0  0
  3 16  1  0  0  0  0
  3 17  1  0  0  0  0
  4  8  1  0  0  0  0
  4 11  1  0  0  0  0
  4 20  1  0  0  0  0
  5 12  1  0  0  0  0
  5 18  1  0  0  0  0
  5 19  1  0  0  0  0
  6 12  2  0  0  0  0
  6 14  1  0  0  0  0
  7  9  1  0  0  0  0
  7 11  2  0  0  0  0
  8  9  2  0  0  0  0
 10 11  1  0  0  0  0
 10 15  1  0  0  0  0
 13 14  1  0  0  0  0
 13 21  2  0  0  0  0
 14 22  2  0  0  0  0
 15 26  1  0  0  0  0
 15 27  1  0  0  0  0
 16 18  1  0  0  0  0
 17 19  1  0  0  0  0
 20 23  1  0  0  0  0
 21 24  1  0  0  0  0
 22 25  1  0  0  0  0
 23 28  2  0  0  0  0
 24 25  2  0  0  0  0
 28 30  1  0  0  0  0
 29 30  2  0  0  0  0
M  END
> <PUBCHEM_COMPOUND_ID_TYPE>
0

> <PUBCHEM_TOTAL_CHARGE>
0

> <PUBCHEM_SUBSTANCE_ID>
844054

> <PUBCHEM_SUBSTANCE_VERSION>
5

> <PUBCHEM_EXT_DATASOURCE_NAME>
MLSMR

> <PUBCHEM_EXT_DATASOURCE_REGID>
MLS000029949

> <PUBCHEM_SUBSTANCE_COMMENT>
http://mlsmr.evotec.com/MLSMR_HomePage/pdf/pubchem_reference.pdf
MLSMR_SAMPLE_SUPPLIER: Asinex Ltd.
MLSMR_SUPPLIER_STRUCTURE_ID: ASN 05557324
MLSMR_COMPOUND_CLASS: DC

> <PUBCHEM_SUBSTANCE_SYNONYM>
2-{4-[1-(1-Furan-2-ylmethyl-1H-tetrazol-5-yl)-2-methyl-propyl]-piperazin-1-yl}-benzothiazole
MLS000029949
SMR000005007

> <PUBCHEM_XREF_EXT_ID>
MLS000029949

> <PUBCHEM_EXT_DATASOURCE_URL>
http://mlsmr.evotec.com/MLSMR_HomePage/

> <PUBCHEM_CID_ASSOCIATIONS>
646364  1

> <PUBCHEM_COORDINATE_TYPE>
1
3

> <PUBCHEM_BONDANNOTATIONS>
10  15  3

$$$$
844088
  -OEChem-12251501332D

 29 32  0     1  0  0  0  0  0999 V2000
   -2.0293   -3.6205    0.0000 F   0  0  0  0  0  0  0  0  0  0  0  0
    0.0489   -3.6073    0.0000 F   0  0  0  0  0  0  0  0  0  0  0  0
   -0.9864   -4.2137    0.0000 F   0  0  0  0  0  0  0  0  0  0  0  0
    1.3808    3.5211    0.0000 O   0  0  0  0  0  0  0  0  0  0  0  0
    6.1820    6.0329    0.0000 O   0  0  0  0  0  0  0  0  0  0  0  0
    0.2917   -0.7475    0.0000 N   0  0  0  0  0  0  0  0  0  0  0  0
   -1.0028    1.5132    0.0000 N   0  0  0  0  0  0  0  0  0  0  0  0
    1.7138   -1.2033    0.0000 N   0  0  0  0  0  0  0  0  0  0  0  0
    3.6500    2.9355    0.0000 N   0  0  0  0  0  0  0  0  0  0  0  0
    0.2917    0.7475    0.0000 C   0  0  0  0  0  0  0  0  0  0  0  0
   -1.0028   -1.5132    0.0000 C   0  0  3  0  0  0  0  0  0  0  0  0
    1.7138    1.2033    0.0000 C   0  0  0  0  0  0  0  0  0  0  0  0
   -2.3155    0.7475    0.0000 C   0  0  3  0  0  0  0  0  0  0  0  0
   -0.9940   -3.0137    0.0000 C   0  0  0  0  0  0  0  0  0  0  0  0
   -2.3155   -0.7475    0.0000 C   0  0  0  0  0  0  0  0  0  0  0  0
    2.5889    0.0182    0.0000 C   0  0  0  0  0  0  0  0  0  0  0  0
    2.1812    2.6271    0.0000 C   0  0  0  0  0  0  0  0  0  0  0  0
   -3.6168    1.4950    0.0000 C   0  0  0  0  0  0  0  0  0  0  0  0
   -3.6203    2.9951    0.0000 C   0  0  0  0  0  0  0  0  0  0  0  0
   -4.9143    0.7422    0.0000 C   0  0  0  0  0  0  0  0  0  0  0  0
   -4.9210    3.7422    0.0000 C   0  0  0  0  0  0  0  0  0  0  0  0
   -6.2150    1.4893    0.0000 C   0  0  0  0  0  0  0  0  0  0  0  0
    4.1182    4.3614    0.0000 C   0  0  0  0  0  0  0  0  0  0  0  0
   -6.2184    2.9893    0.0000 C   0  0  0  0  0  0  0  0  0  0  0  0
    5.5870    4.6698    0.0000 C   0  0  0  0  0  0  0  0  0  0  0  0
    6.6758    3.6566    0.0000 C   0  0  0  0  0  0  0  0  0  0  0  0
   -7.2590    3.5870    0.0000 C   0  0  0  0  0  0  0  0  0  0  0  0
    7.6730    5.8694    0.0000 C   0  0  0  0  0  0  0  0  0  0  0  0
    7.9782    4.4008    0.0000 C   0  0  0  0  0  0  0  0  0  0  0  0
  1 14  1  0  0  0  0
  2 14  1  0  0  0  0
  3 14  1  0  0  0  0
  4 17  2  0  0  0  0
  5 25  1  0  0  0  0
  5 28  1  0  0  0  0
  6  8  1  0  0  0  0
  6 10  1  0  0  0  0
  6 11  1  0  0  0  0
  7 10  1  0  0  0  0
  7 13  1  0  0  0  0
  8 16  2  0  0  0  0
  9 17  1  0  0  0  0
  9 23  1  0  0  0  0
 10 12  2  0  0  0  0
 11 14  1  0  0  0  0
 11 15  1  0  0  0  0
 12 16  1  0  0  0  0
 12 17  1  0  0  0  0
 13 15  1  0  0  0  0
 13 18  1  0  0  0  0
 18 19  2  0  0  0  0
 18 20  1  0  0  0  0
 19 21  1  0  0  0  0
 20 22  2  0  0  0  0
 21 24  2  0  0  0  0
 22 24  1  0  0  0  0
 23 25  1  0  0  0  0
 24 27  1  0  0  0  0
 25 26  2  0  0  0  0
 26 29  1  0  0  0  0
 28 29  2  0  0  0  0
M  END
> <PUBCHEM_COMPOUND_ID_TYPE>
0

> <PUBCHEM_TOTAL_CHARGE>
0

> <PUBCHEM_SUBSTANCE_ID>
844088

> <PUBCHEM_SUBSTANCE_VERSION>
5

> <PUBCHEM_EXT_DATASOURCE_NAME>
MLSMR

> <PUBCHEM_EXT_DATASOURCE_REGID>
MLS000072291

> <PUBCHEM_SUBSTANCE_COMMENT>
http://mlsmr.evotec.com/MLSMR_HomePage/pdf/pubchem_reference.pdf
MLSMR_SAMPLE_SUPPLIER: Asinex Ltd.
MLSMR_SUPPLIER_STRUCTURE_ID: BAS 01841790
MLSMR_COMPOUND_CLASS: DC

> <PUBCHEM_SUBSTANCE_SYNONYM>
5-p-Tolyl-7-trifluoromethyl-4,5,6,7-tetrahydro-pyrazolo[1,5-a]pyrimidine-3-carboxylic acid (furan-2-ylmethyl)-amide
MLS000072291
SMR000010788

> <PUBCHEM_XREF_EXT_ID>
MLS000072291

> <PUBCHEM_EXT_DATASOURCE_URL>
http://mlsmr.evotec.com/MLSMR_HomePage/

> <PUBCHEM_CID_ASSOCIATIONS>
5764608  1

> <PUBCHEM_COORDINATE_TYPE>
1
3

> <PUBCHEM_BONDANNOTATIONS>
11  14  3
13  18  3

$$$$
844092
  -OEChem-12251501332D

 24 26  0     0  0  0  0  0  0999 V2000
   -2.3383   -1.3500    0.0000 Cl  0  0  0  0  0  0  0  0  0  0  0  0
    6.1107   -6.9172    0.0000 S   0  0  0  0  0  0  0  0  0  0  0  0
    4.0312   -5.2378    0.0000 N   0  0  0  0  0  0  0  0  0  0  0  0
    5.2447   -3.1359    0.0000 N   0  0  0  0  0  0  0  0  0  0  0  0
    6.2484   -4.2507    0.0000 N   0  0  0  0  0  0  0  0  0  0  0  0
    2.5973   -1.5031    0.0000 N   0  0  0  0  0  0  0  0  0  0  0  0
    3.8933   -3.7570    0.0000 C   0  0  0  0  0  0  0  0  0  0  0  0
    5.4984   -5.5497    0.0000 C   0  0  0  0  0  0  0  0  0  0  0  0
    2.5951   -3.0039    0.0000 C   0  0  0  0  0  0  0  0  0  0  0  0
    2.9122   -6.2341    0.0000 C   0  0  0  0  0  0  0  0  0  0  0  0
    1.2990   -0.7500    0.0000 C   0  0  0  0  0  0  0  0  0  0  0  0
    7.6035   -7.0719    0.0000 C   0  0  0  0  0  0  0  0  0  0  0  0
    8.2168   -8.4417    0.0000 C   0  0  0  0  0  0  0  0  0  0  0  0
    0.0000   -1.5000    0.0000 C   0  0  0  0  0  0  0  0  0  0  0  0
    1.2990    0.7500    0.0000 C   0  0  0  0  0  0  0  0  0  0  0  0
   -1.2990   -0.7500    0.0000 C   0  0  0  0  0  0  0  0  0  0  0  0
    3.1544   -7.4094    0.0000 C   0  0  0  0  0  0  0  0  0  0  0  0
    0.0000    1.5000    0.0000 C   0  0  0  0  0  0  0  0  0  0  0  0
   -1.2990    0.7500    0.0000 C   0  0  0  0  0  0  0  0  0  0  0  0
    9.7086   -8.5985    0.0000 C   0  0  0  0  0  0  0  0  0  0  0  0
    7.3351   -9.6553    0.0000 C   0  0  0  0  0  0  0  0  0  0  0  0
   10.3187   -9.9688    0.0000 C   0  0  0  0  0  0  0  0  0  0  0  0
    7.9453  -11.0256    0.0000 C   0  0  0  0  0  0  0  0  0  0  0  0
    9.4371  -11.1824    0.0000 C   0  0  0  0  0  0  0  0  0  0  0  0
  1 16  1  0  0  0  0
  2  8  1  0  0  0  0
  2 12  1  0  0  0  0
  3  7  1  0  0  0  0
  3  8  1  0  0  0  0
  3 10  1  0  0  0  0
  4  5  1  0  0  0  0
  4  7  2  0  0  0  0
  5  8  2  0  0  0  0
  6  9  1  0  0  0  0
  6 11  1  0  0  0  0
  7  9  1  0  0  0  0
 10 17  1  0  0  0  0
 11 14  1  0  0  0  0
 11 15  2  0  0  0  0
 12 13  1  0  0  0  0
 13 20  2  0  0  0  0
 13 21  1  0  0  0  0
 14 16  2  0  0  0  0
 15 18  1  0  0  0  0
 16 19  1  0  0  0  0
 18 19  2  0  0  0  0
 20 22  1  0  0  0  0
 21 23  2  0  0  0  0
 22 24  2  0  0  0  0
 23 24  1  0  0  0  0
M  END
> <PUBCHEM_COMPOUND_ID_TYPE>
0

> <PUBCHEM_TOTAL_CHARGE>
0

> <PUBCHEM_SUBSTANCE_ID>
844092

> <PUBCHEM_SUBSTANCE_VERSION>
5

> <PUBCHEM_EXT_DATASOURCE_NAME>
MLSMR

> <PUBCHEM_EXT_DATASOURCE_REGID>
MLS000031219

> <PUBCHEM_SUBSTANCE_COMMENT>
http://mlsmr.evotec.com/MLSMR_HomePage/pdf/pubchem_reference.pdf
MLSMR_SAMPLE_SUPPLIER: Asinex Ltd.
MLSMR_SUPPLIER_STRUCTURE_ID: BAS 02241382
MLSMR_COMPOUND_CLASS: DC

> <PUBCHEM_SUBSTANCE_SYNONYM>
(5-Benzylsulfanyl-4-ethyl-4H-[1,2,4]triazol-3-ylmethyl)-(3-chloro-phenyl)-amine
MLS000031219
SMR000011215

> <PUBCHEM_XREF_EXT_ID>
MLS000031219

> <PUBCHEM_EXT_DATASOURCE_URL>
http://mlsmr.evotec.com/MLSMR_HomePage/

> <PUBCHEM_CID_ASSOCIATIONS>
646402  1

> <PUBCHEM_COORDINATE_TYPE>
1
3

$$$$
844094
  -OEChem-12251501332D

 30 33  0     1  0  0  0  0  0999 V2000
   -6.5018    3.7420    0.0000 O   0  0  0  0  0  0  0  0  0  0  0  0
    1.2990   -0.7500    0.0000 N   0  0  0  0  0  0  0  0  0  0  0  0
    3.8056   -3.8679    0.0000 N   0  0  0  0  0  0  0  0  0  0  0  0
   -1.2990    0.7500    0.0000 N   0  0  0  0  0  0  0  0  0  0  0  0
    1.3786   -3.8595    0.0000 N   0  0  0  0  0  0  0  0  0  0  0  0
    3.3372   -5.2929    0.0000 N   0  0  0  0  0  0  0  0  0  0  0  0
    1.8372   -5.2877    0.0000 N   0  0  0  0  0  0  0  0  0  0  0  0
    2.5951   -3.0039    0.0000 C   0  0  0  0  0  0  0  0  0  0  0  0
    2.5973   -1.5031    0.0000 C   0  0  3  0  0  0  0  0  0  0  0  0
    1.2990    0.7500    0.0000 C   0  0  0  0  0  0  0  0  0  0  0  0
    0.0000   -1.5000    0.0000 C   0  0  0  0  0  0  0  0  0  0  0  0
   -2.5987    1.5004    0.0000 C   0  0  0  0  0  0  0  0  0  0  0  0
    0.0000    1.5000    0.0000 C   0  0  0  0  0  0  0  0  0  0  0  0
   -1.2990   -0.7500    0.0000 C   0  0  0  0  0  0  0  0  0  0  0  0
    3.8999   -0.7576    0.0000 C   0  0  0  0  0  0  0  0  0  0  0  0
    5.2295   -3.4020    0.0000 C   0  0  0  0  0  0  0  0  0  0  0  0
   -2.6012    3.0004    0.0000 C   0  0  0  0  0  0  0  0  0  0  0  0
   -3.8967    0.7484    0.0000 C   0  0  0  0  0  0  0  0  0  0  0  0
    6.3476   -4.4031    0.0000 C   0  0  0  0  0  0  0  0  0  0  0  0
   -5.1993    2.9963    0.0000 C   0  0  0  0  0  0  0  0  0  0  0  0
   -3.9015    3.7484    0.0000 C   0  0  0  0  0  0  0  0  0  0  0  0
   -5.1969    1.4963    0.0000 C   0  0  0  0  0  0  0  0  0  0  0  0
    7.7740   -3.9362    0.0000 C   0  0  0  0  0  0  0  0  0  0  0  0
    4.9372   -1.3609    0.0000 C   0  0  0  0  0  0  0  0  0  0  0  0
    8.8930   -4.9352    0.0000 C   0  0  0  0  0  0  0  0  0  0  0  0
    8.0798   -2.4676    0.0000 C   0  0  0  0  0  0  0  0  0  0  0  0
   10.3176   -4.4656    0.0000 C   0  0  0  0  0  0  0  0  0  0  0  0
    9.5044   -1.9981    0.0000 C   0  0  0  0  0  0  0  0  0  0  0  0
   10.6233   -2.9971    0.0000 C   0  0  0  0  0  0  0  0  0  0  0  0
   -7.5392    3.1388    0.0000 C   0  0  0  0  0  0  0  0  0  0  0  0
  1 20  1  0  0  0  0
  1 30  1  0  0  0  0
  2  9  1  0  0  0  0
  2 10  1  0  0  0  0
  2 11  1  0  0  0  0
  3  6  1  0  0  0  0
  3  8  1  0  0  0  0
  3 16  1  0  0  0  0
  4 12  1  0  0  0  0
  4 13  1  0  0  0  0
  4 14  1  0  0  0  0
  5  7  1  0  0  0  0
  5  8  2  0  0  0  0
  6  7  2  0  0  0  0
  8  9  1  0  0  0  0
  9 15  1  0  0  0  0
 10 13  1  0  0  0  0
 11 14  1  0  0  0  0
 12 17  2  0  0  0  0
 12 18  1  0  0  0  0
 15 24  1  0  0  0  0
 16 19  1  0  0  0  0
 17 21  1  0  0  0  0
 18 22  2  0  0  0  0
 19 23  1  0  0  0  0
 20 21  2  0  0  0  0
 20 22  1  0  0  0  0
 23 25  2  0  0  0  0
 23 26  1  0  0  0  0
 25 27  1  0  0  0  0
 26 28  2  0  0  0  0
 27 29  2  0  0  0  0
 28 29  1  0  0  0  0
M  END
> <PUBCHEM_COMPOUND_ID_TYPE>
0

> <PUBCHEM_TOTAL_CHARGE>
0

> <PUBCHEM_SUBSTANCE_ID>
844094

> <PUBCHEM_SUBSTANCE_VERSION>
5

> <PUBCHEM_EXT_DATASOURCE_NAME>
MLSMR

> <PUBCHEM_EXT_DATASOURCE_REGID>
MLS000070829

> <PUBCHEM_SUBSTANCE_COMMENT>
http://mlsmr.evotec.com/MLSMR_HomePage/pdf/pubchem_reference.pdf
MLSMR_SAMPLE_SUPPLIER: Asinex Ltd.
MLSMR_SUPPLIER_STRUCTURE_ID: ASN 05560627
MLSMR_COMPOUND_CLASS: DC

> <PUBCHEM_SUBSTANCE_SYNONYM>
1-(4-Methoxy-phenyl)-4-[1-(1-phenethyl-1H-tetrazol-5-yl)-propyl]-piperazine
MLS000070829
SMR000005087

> <PUBCHEM_XREF_EXT_ID>
MLS000070829

> <PUBCHEM_EXT_DATASOURCE_URL>
http://mlsmr.evotec.com/MLSMR_HomePage/

> <PUBCHEM_CID_ASSOCIATIONS>
646404  1

> <PUBCHEM_COORDINATE_TYPE>
1
3

> <PUBCHEM_BONDANNOTATIONS>
9  15  3

$$$$
844213
  -OEChem-12251501332D

 24 26  0     0  0  0  0  0  0999 V2000
   -2.5988    1.5004    0.0000 S   0  0  0  0  0  0  0  0  0  0  0  0
   -5.9861    9.0679    0.0000 S   0  0  0  0  0  0  0  0  0  0  0  0
   -4.2301    6.5004    0.0000 O   0  0  0  0  0  0  0  0  0  0  0  0
   -3.6378    0.9001    0.0000 O   0  0  0  0  0  0  0  0  0  0  0  0
   -2.5986    0.3004    0.0000 O   0  0  0  0  0  0  0  0  0  0  0  0
   -2.4250    7.9951    0.0000 O   0  0  0  0  0  0  0  0  0  0  0  0
   -2.5998    3.0012    0.0000 N   0  0  0  0  0  0  0  0  0  0  0  0
   -3.8138    3.8602    0.0000 N   0  0  0  0  0  0  0  0  0  0  0  0
   -0.2475    3.4848    0.0000 N   0  0  0  0  0  0  0  0  0  0  0  0
   -1.3868    3.8617    0.0000 C   0  0  0  0  0  0  0  0  0  0  0  0
   -1.2990    0.7500    0.0000 C   0  0  0  0  0  0  0  0  0  0  0  0
   -3.3512    5.2871    0.0000 C   0  0  0  0  0  0  0  0  0  0  0  0
   -1.8512    5.2880    0.0000 C   0  0  0  0  0  0  0  0  0  0  0  0
    0.0000    1.5000    0.0000 C   0  0  0  0  0  0  0  0  0  0  0  0
   -1.2990   -0.7500    0.0000 C   0  0  0  0  0  0  0  0  0  0  0  0
   -3.6186    7.8710    0.0000 C   0  0  0  0  0  0  0  0  0  0  0  0
   -4.4990    9.0865    0.0000 C   0  0  0  0  0  0  0  0  0  0  0  0
    1.2990    0.7500    0.0000 C   0  0  0  0  0  0  0  0  0  0  0  0
    0.0000   -1.5000    0.0000 C   0  0  0  0  0  0  0  0  0  0  0  0
    1.2990   -0.7500    0.0000 C   0  0  0  0  0  0  0  0  0  0  0  0
   -4.0235   10.4957    0.0000 C   0  0  0  0  0  0  0  0  0  0  0  0
   -6.4505   10.4942    0.0000 C   0  0  0  0  0  0  0  0  0  0  0  0
   -5.2376   11.3766    0.0000 C   0  0  0  0  0  0  0  0  0  0  0  0
    2.3383   -1.3500    0.0000 C   0  0  0  0  0  0  0  0  0  0  0  0
  1  4  2  0  0  0  0
  1  5  2  0  0  0  0
  1  7  1  0  0  0  0
  1 11  1  0  0  0  0
  2 17  1  0  0  0  0
  2 22  1  0  0  0  0
  3 12  1  0  0  0  0
  3 16  1  0  0  0  0
  6 16  2  0  0  0  0
  7  8  1  0  0  0  0
  7 10  1  0  0  0  0
  8 12  2  0  0  0  0
  9 10  1  0  0  0  0
 10 13  2  0  0  0  0
 11 14  2  0  0  0  0
 11 15  1  0  0  0  0
 12 13  1  0  0  0  0
 14 18  1  0  0  0  0
 15 19  2  0  0  0  0
 16 17  1  0  0  0  0
 17 21  2  0  0  0  0
 18 20  2  0  0  0  0
 19 20  1  0  0  0  0
 20 24  1  0  0  0  0
 21 23  1  0  0  0  0
 22 23  2  0  0  0  0
M  END
> <PUBCHEM_COMPOUND_ID_TYPE>
0

> <PUBCHEM_TOTAL_CHARGE>
0

> <PUBCHEM_SUBSTANCE_ID>
844213

> <PUBCHEM_SUBSTANCE_VERSION>
5

> <PUBCHEM_EXT_DATASOURCE_NAME>
MLSMR

> <PUBCHEM_EXT_DATASOURCE_REGID>
MLS000033863

> <PUBCHEM_SUBSTANCE_COMMENT>
http://mlsmr.evotec.com/MLSMR_HomePage/pdf/pubchem_reference.pdf
MLSMR_SAMPLE_SUPPLIER: Asinex Ltd.
MLSMR_SUPPLIER_STRUCTURE_ID: BAS 08330396
MLSMR_COMPOUND_CLASS: DC

> <PUBCHEM_SUBSTANCE_SYNONYM>
MLS000033863
SMR000014914
Thiophene-2-carboxylic acid 5-amino-1-(toluene-4-sulfonyl)-1H-pyrazol-3-yl ester

> <PUBCHEM_XREF_EXT_ID>
MLS000033863

> <PUBCHEM_EXT_DATASOURCE_URL>
http://mlsmr.evotec.com/MLSMR_HomePage/

> <PUBCHEM_CID_ASSOCIATIONS>
646525  1

> <PUBCHEM_COORDINATE_TYPE>
1
3

$$$$
844238
  -OEChem-12251501332D

 19 20  0     0  0  0  0  0  0999 V2000
    8.6927   -0.0808    0.0000 Cl  0  0  0  0  0  0  0  0  0  0  0  0
    4.2891    2.2880    0.0000 O   0  0  0  0  0  0  0  0  0  0  0  0
    0.8711   -1.3689    0.0000 N   0  0  0  0  0  0  0  0  0  0  0  0
    0.1244    1.9290    0.0000 N   0  0  0  0  0  0  0  0  0  0  0  0
    2.2245   -0.7311    0.0000 C   0  0  0  0  0  0  0  0  0  0  0  0
    2.5823    0.7000    0.0000 C   0  0  0  0  0  0  0  0  0  0  0  0
    4.7913   -1.3067    0.0000 C   0  0  0  0  0  0  0  0  0  0  0  0
    4.0135    1.1200    0.0000 C   0  0  0  0  0  0  0  0  0  0  0  0
    3.3446   -1.7734    0.0000 C   0  0  0  0  0  0  0  0  0  0  0  0
   -0.4667   -0.7156    0.0000 C   0  0  0  0  0  0  0  0  0  0  0  0
    5.1180    0.0933    0.0000 C   0  0  0  0  0  0  0  0  0  0  0  0
   -0.7934    0.7623    0.0000 C   0  0  0  0  0  0  0  0  0  0  0  0
    1.6490    1.9290    0.0000 C   0  0  0  0  0  0  0  0  0  0  0  0
   -1.5712   -1.7423    0.0000 C   0  0  0  0  0  0  0  0  0  0  0  0
   -2.2245    1.1978    0.0000 C   0  0  0  0  0  0  0  0  0  0  0  0
    4.5005   -2.4710    0.0000 C   0  0  0  0  0  0  0  0  0  0  0  0
    5.9276   -0.9208    0.0000 C   0  0  0  0  0  0  0  0  0  0  0  0
   -3.0179   -1.2445    0.0000 C   0  0  0  0  0  0  0  0  0  0  0  0
   -3.3290    0.1556    0.0000 C   0  0  0  0  0  0  0  0  0  0  0  0
  2  8  2  0  0  0  0
  3  5  2  0  0  0  0
  3 10  1  0  0  0  0
  4 12  1  0  0  0  0
  4 13  1  0  0  0  0
  5  6  1  0  0  0  0
  5  9  1  0  0  0  0
  6  8  1  0  0  0  0
  6 13  2  0  0  0  0
  7  9  1  0  0  0  0
  7 11  1  0  0  0  0
  7 16  1  0  0  0  0
  7 17  1  0  0  0  0
  8 11  1  0  0  0  0
 10 12  1  0  0  0  0
 10 14  2  0  0  0  0
 12 15  2  0  0  0  0
 14 18  1  0  0  0  0
 15 19  1  0  0  0  0
 18 19  2  0  0  0  0
M  END
> <PUBCHEM_COMPOUND_ID_TYPE>
0

> <PUBCHEM_TOTAL_CHARGE>
0

> <PUBCHEM_SUBSTANCE_ID>
844238

> <PUBCHEM_SUBSTANCE_VERSION>
6

> <PUBCHEM_EXT_DATASOURCE_NAME>
MLSMR

> <PUBCHEM_EXT_DATASOURCE_REGID>
MLS000032534

> <PUBCHEM_SUBSTANCE_COMMENT>
http://mlsmr.evotec.com/MLSMR_HomePage/pdf/pubchem_reference.pdf
MLSMR_SAMPLE_SUPPLIER: Asinex Ltd.
MLSMR_SUPPLIER_STRUCTURE_ID: BAS 00122071
MLSMR_COMPOUND_CLASS: DC
SALT: 1 hydrogen chloride

> <PUBCHEM_SUBSTANCE_SYNONYM>
3,3-Dimethyl-2,3,4,10-tetrahydro-dibenzo[b,e][1,4]diazepin-1-one
MLS000032534
SMR000001100

> <PUBCHEM_XREF_EXT_ID>
MLS000032534

> <PUBCHEM_EXT_DATASOURCE_URL>
http://mlsmr.evotec.com/MLSMR_HomePage/

> <PUBCHEM_CID_ASSOCIATIONS>
6603408  1
313  2
646551  2

> <PUBCHEM_COORDINATE_TYPE>
1
3

$$$$
844423
  -OEChem-12251501332D

 27 29  0     0  0  0  0  0  0999 V2000
   -2.5988    1.5004    0.0000 S   0  0  0  0  0  0  0  0  0  0  0  0
   -3.6378    0.9001    0.0000 O   0  0  0  0  0  0  0  0  0  0  0  0
   -2.5986    0.3004    0.0000 O   0  0  0  0  0  0  0  0  0  0  0  0
   -4.2301    6.5004    0.0000 O   0  0  0  0  0  0  0  0  0  0  0  0
    2.5973   -1.5031    0.0000 O   0  0  0  0  0  0  0  0  0  0  0  0
   -2.4250    7.9951    0.0000 O   0  0  0  0  0  0  0  0  0  0  0  0
   -2.5998    3.0012    0.0000 N   0  0  0  0  0  0  0  0  0  0  0  0
   -3.8138    3.8602    0.0000 N   0  0  0  0  0  0  0  0  0  0  0  0
   -0.2475    3.4848    0.0000 N   0  0  0  0  0  0  0  0  0  0  0  0
   -1.2990    0.7500    0.0000 C   0  0  0  0  0  0  0  0  0  0  0  0
   -1.3868    3.8617    0.0000 C   0  0  0  0  0  0  0  0  0  0  0  0
   -3.3512    5.2871    0.0000 C   0  0  0  0  0  0  0  0  0  0  0  0
   -1.8512    5.2880    0.0000 C   0  0  0  0  0  0  0  0  0  0  0  0
    0.0000    1.5000    0.0000 C   0  0  0  0  0  0  0  0  0  0  0  0
   -1.2990   -0.7500    0.0000 C   0  0  0  0  0  0  0  0  0  0  0  0
   -3.6186    7.8710    0.0000 C   0  0  0  0  0  0  0  0  0  0  0  0
    1.2990   -0.7500    0.0000 C   0  0  0  0  0  0  0  0  0  0  0  0
    1.2990    0.7500    0.0000 C   0  0  0  0  0  0  0  0  0  0  0  0
    0.0000   -1.5000    0.0000 C   0  0  0  0  0  0  0  0  0  0  0  0
   -4.4990    9.0865    0.0000 C   0  0  0  0  0  0  0  0  0  0  0  0
   -3.8898   10.4572    0.0000 C   0  0  0  0  0  0  0  0  0  0  0  0
   -5.9907    8.9289    0.0000 C   0  0  0  0  0  0  0  0  0  0  0  0
   -6.2639   11.5126    0.0000 C   0  0  0  0  0  0  0  0  0  0  0  0
   -4.7722   11.6702    0.0000 C   0  0  0  0  0  0  0  0  0  0  0  0
   -6.8731   10.1419    0.0000 C   0  0  0  0  0  0  0  0  0  0  0  0
    2.5956   -2.7031    0.0000 C   0  0  0  0  0  0  0  0  0  0  0  0
   -6.9698   12.4830    0.0000 C   0  0  0  0  0  0  0  0  0  0  0  0
  1  2  2  0  0  0  0
  1  3  2  0  0  0  0
  1  7  1  0  0  0  0
  1 10  1  0  0  0  0
  4 12  1  0  0  0  0
  4 16  1  0  0  0  0
  5 17  1  0  0  0  0
  5 26  1  0  0  0  0
  6 16  2  0  0  0  0
  7  8  1  0  0  0  0
  7 11  1  0  0  0  0
  8 12  2  0  0  0  0
  9 11  1  0  0  0  0
 10 14  2  0  0  0  0
 10 15  1  0  0  0  0
 11 13  2  0  0  0  0
 12 13  1  0  0  0  0
 14 18  1  0  0  0  0
 15 19  2  0  0  0  0
 16 20  1  0  0  0  0
 17 18  2  0  0  0  0
 17 19  1  0  0  0  0
 20 21  2  0  0  0  0
 20 22  1  0  0  0  0
 21 24  1  0  0  0  0
 22 25  2  0  0  0  0
 23 24  2  0  0  0  0
 23 25  1  0  0  0  0
 23 27  1  0  0  0  0
M  END
> <PUBCHEM_COMPOUND_ID_TYPE>
0

> <PUBCHEM_TOTAL_CHARGE>
0

> <PUBCHEM_SUBSTANCE_ID>
844423

> <PUBCHEM_SUBSTANCE_VERSION>
5

> <PUBCHEM_EXT_DATASOURCE_NAME>
MLSMR

> <PUBCHEM_EXT_DATASOURCE_REGID>
MLS000033886

> <PUBCHEM_SUBSTANCE_COMMENT>
http://mlsmr.evotec.com/MLSMR_HomePage/pdf/pubchem_reference.pdf
MLSMR_SAMPLE_SUPPLIER: Asinex Ltd.
MLSMR_SUPPLIER_STRUCTURE_ID: BAS 08330409
MLSMR_COMPOUND_CLASS: DC

> <PUBCHEM_SUBSTANCE_SYNONYM>
4-Methyl-benzoic acid 5-amino-1-(4-methoxy-benzenesulfonyl)-1H-pyrazol-3-yl ester
MLS000033886
SMR000014917

> <PUBCHEM_XREF_EXT_ID>
MLS000033886

> <PUBCHEM_EXT_DATASOURCE_URL>
http://mlsmr.evotec.com/MLSMR_HomePage/

> <PUBCHEM_CID_ASSOCIATIONS>
646749  1

> <PUBCHEM_COORDINATE_TYPE>
1
3

$$$$
844515
  -OEChem-12251501332D

 30 34  0     0  0  0  0  0  0999 V2000
    1.7138   -1.2033    0.0000 N   0  0  0  0  0  0  0  0  0  0  0  0
    2.5889    0.0182    0.0000 N   0  0  0  0  0  0  0  0  0  0  0  0
    1.7138    1.2033    0.0000 N   0  0  0  0  0  0  0  0  0  0  0  0
    3.3443   -5.3916    0.0000 N   0  0  0  0  0  0  0  0  0  0  0  0
    6.1175   -8.2750    0.0000 N   0  0  0  0  0  0  0  0  0  0  0  0
    6.4183   -5.8666    0.0000 N   0  0  0  0  0  0  0  0  0  0  0  0
    7.5905   -7.9918    0.0000 N   0  0  0  0  0  0  0  0  0  0  0  0
    7.7764   -6.5034    0.0000 N   0  0  0  0  0  0  0  0  0  0  0  0
    0.2917   -0.7475    0.0000 C   0  0  0  0  0  0  0  0  0  0  0  0
    0.2917    0.7475    0.0000 C   0  0  0  0  0  0  0  0  0  0  0  0
    2.1852   -2.6281    0.0000 C   0  0  0  0  0  0  0  0  0  0  0  0
   -1.0028   -1.5132    0.0000 C   0  0  0  0  0  0  0  0  0  0  0  0
   -1.0028    1.5132    0.0000 C   0  0  0  0  0  0  0  0  0  0  0  0
    5.4147   -6.9642    0.0000 C   0  0  0  0  0  0  0  0  0  0  0  0
    1.2781   -3.8165    0.0000 C   0  0  0  0  0  0  0  0  0  0  0  0
    3.6753   -2.8147    0.0000 C   0  0  0  0  0  0  0  0  0  0  0  0
   -2.3155    0.7475    0.0000 C   0  0  0  0  0  0  0  0  0  0  0  0
    3.9258   -6.7752    0.0000 C   0  0  0  0  0  0  0  0  0  0  0  0
    1.8565   -5.2005    0.0000 C   0  0  0  0  0  0  0  0  0  0  0  0
    4.2537   -4.1987    0.0000 C   0  0  0  0  0  0  0  0  0  0  0  0
   -2.3155   -0.7475    0.0000 C   0  0  0  0  0  0  0  0  0  0  0  0
    5.4739   -9.6279    0.0000 C   0  0  0  0  0  0  0  0  0  0  0  0
    6.3244  -10.8644    0.0000 C   0  0  0  0  0  0  0  0  0  0  0  0
   -3.3560    1.3452    0.0000 C   0  0  0  0  0  0  0  0  0  0  0  0
    5.6820  -12.2199    0.0000 C   0  0  0  0  0  0  0  0  0  0  0  0
    7.8196  -10.7432    0.0000 C   0  0  0  0  0  0  0  0  0  0  0  0
    8.0297  -13.3328    0.0000 C   0  0  0  0  0  0  0  0  0  0  0  0
    6.5346  -13.4541    0.0000 C   0  0  0  0  0  0  0  0  0  0  0  0
    8.6722  -11.9773    0.0000 C   0  0  0  0  0  0  0  0  0  0  0  0
    8.7118  -14.3201    0.0000 C   0  0  0  0  0  0  0  0  0  0  0  0
  1  2  1  0  0  0  0
  1  9  1  0  0  0  0
  1 11  1  0  0  0  0
  2  3  2  0  0  0  0
  3 10  1  0  0  0  0
  4 18  1  0  0  0  0
  4 19  1  0  0  0  0
  4 20  1  0  0  0  0
  5  7  1  0  0  0  0
  5 14  1  0  0  0  0
  5 22  1  0  0  0  0
  6  8  1  0  0  0  0
  6 14  2  0  0  0  0
  7  8  2  0  0  0  0
  9 10  1  0  0  0  0
  9 12  2  0  0  0  0
 10 13  2  0  0  0  0
 11 15  1  0  0  0  0
 11 16  1  0  0  0  0
 12 21  1  0  0  0  0
 13 17  1  0  0  0  0
 14 18  1  0  0  0  0
 15 19  1  0  0  0  0
 16 20  1  0  0  0  0
 17 21  2  0  0  0  0
 17 24  1  0  0  0  0
 22 23  1  0  0  0  0
 23 25  2  0  0  0  0
 23 26  1  0  0  0  0
 25 28  1  0  0  0  0
 26 29  2  0  0  0  0
 27 28  2  0  0  0  0
 27 29  1  0  0  0  0
 27 30  1  0  0  0  0
M  END
> <PUBCHEM_COMPOUND_ID_TYPE>
0

> <PUBCHEM_TOTAL_CHARGE>
0

> <PUBCHEM_SUBSTANCE_ID>
844515

> <PUBCHEM_SUBSTANCE_VERSION>
5

> <PUBCHEM_EXT_DATASOURCE_NAME>
MLSMR

> <PUBCHEM_EXT_DATASOURCE_REGID>
MLS000074799

> <PUBCHEM_SUBSTANCE_COMMENT>
http://mlsmr.evotec.com/MLSMR_HomePage/pdf/pubchem_reference.pdf
MLSMR_SAMPLE_SUPPLIER: Asinex Ltd.
MLSMR_SUPPLIER_STRUCTURE_ID: ASN 06366151
MLSMR_COMPOUND_CLASS: DC

> <PUBCHEM_SUBSTANCE_SYNONYM>
5-Methyl-1-{1-[1-(4-methyl-benzyl)-1H-tetrazol-5-ylmethyl]-piperidin-4-yl}-1H-benzotriazole
MLS000074799
SMR000006508

> <PUBCHEM_XREF_EXT_ID>
MLS000074799

> <PUBCHEM_EXT_DATASOURCE_URL>
http://mlsmr.evotec.com/MLSMR_HomePage/

> <PUBCHEM_CID_ASSOCIATIONS>
646842  1

> <PUBCHEM_COORDINATE_TYPE>
1
3

$$$$
844555
  -OEChem-12251501332D

 22 23  0     0  0  0  0  0  0999 V2000
   -6.5517    0.8722    0.0000 O   0  0  0  0  0  0  0  0  0  0  0  0
    2.5951   -3.0039    0.0000 O   0  0  0  0  0  0  0  0  0  0  0  0
   -3.8969   -0.4545    0.0000 O   0  0  0  0  0  0  0  0  0  0  0  0
    3.6375   -0.9049    0.0000 O   0  0  0  0  0  0  0  0  0  0  0  0
   -2.6003    1.4977    0.0000 N   0  0  0  0  0  0  0  0  0  0  0  0
   -1.2990    0.7500    0.0000 C   0  0  0  0  0  0  0  0  0  0  0  0
   -3.8990    0.7455    0.0000 C   0  0  0  0  0  0  0  0  0  0  0  0
   -5.2003    1.4932    0.0000 C   0  0  0  0  0  0  0  0  0  0  0  0
    1.2990   -0.7500    0.0000 C   0  0  0  0  0  0  0  0  0  0  0  0
    0.0000    1.5000    0.0000 C   0  0  0  0  0  0  0  0  0  0  0  0
   -1.2990   -0.7500    0.0000 C   0  0  0  0  0  0  0  0  0  0  0  0
    2.5973   -1.5031    0.0000 C   0  0  0  0  0  0  0  0  0  0  0  0
    1.2990    0.7500    0.0000 C   0  0  0  0  0  0  0  0  0  0  0  0
    0.0000   -1.5000    0.0000 C   0  0  0  0  0  0  0  0  0  0  0  0
   -5.3382    2.9741    0.0000 C   0  0  0  0  0  0  0  0  0  0  0  0
   -7.5554    1.9869    0.0000 C   0  0  0  0  0  0  0  0  0  0  0  0
   -6.8054    3.2859    0.0000 C   0  0  0  0  0  0  0  0  0  0  0  0
    3.8933   -3.7570    0.0000 C   0  0  0  0  0  0  0  0  0  0  0  0
    3.8912   -5.2578    0.0000 C   0  0  0  0  0  0  0  0  0  0  0  0
    5.1894   -6.0109    0.0000 C   0  0  0  0  0  0  0  0  0  0  0  0
    5.1873   -7.5117    0.0000 C   0  0  0  0  0  0  0  0  0  0  0  0
    6.2253   -8.1139    0.0000 C   0  0  0  0  0  0  0  0  0  0  0  0
  1  8  1  0  0  0  0
  1 16  1  0  0  0  0
  2 12  1  0  0  0  0
  2 18  1  0  0  0  0
  3  7  2  0  0  0  0
  4 12  2  0  0  0  0
  5  6  1  0  0  0  0
  5  7  1  0  0  0  0
  6 10  2  0  0  0  0
  6 11  1  0  0  0  0
  7  8  1  0  0  0  0
  8 15  2  0  0  0  0
  9 12  1  0  0  0  0
  9 13  2  0  0  0  0
  9 14  1  0  0  0  0
 10 13  1  0  0  0  0
 11 14  2  0  0  0  0
 15 17  1  0  0  0  0
 16 17  2  0  0  0  0
 18 19  1  0  0  0  0
 19 20  1  0  0  0  0
 20 21  1  0  0  0  0
 21 22  1  0  0  0  0
M  END
> <PUBCHEM_COMPOUND_ID_TYPE>
0

> <PUBCHEM_TOTAL_CHARGE>
0

> <PUBCHEM_SUBSTANCE_ID>
844555

> <PUBCHEM_SUBSTANCE_VERSION>
5

> <PUBCHEM_EXT_DATASOURCE_NAME>
MLSMR

> <PUBCHEM_EXT_DATASOURCE_REGID>
MLS000029442

> <PUBCHEM_SUBSTANCE_COMMENT>
http://mlsmr.evotec.com/MLSMR_HomePage/pdf/pubchem_reference.pdf
MLSMR_SAMPLE_SUPPLIER: Asinex Ltd.
MLSMR_SUPPLIER_STRUCTURE_ID: BAS 00202905
MLSMR_COMPOUND_CLASS: DC

> <PUBCHEM_SUBSTANCE_SYNONYM>
4-[(Furan-2-carbonyl)-amino]-benzoic acid pentyl ester
MLS000029442
SMR000001195

> <PUBCHEM_XREF_EXT_ID>
MLS000029442

> <PUBCHEM_EXT_DATASOURCE_URL>
http://mlsmr.evotec.com/MLSMR_HomePage/

> <PUBCHEM_CID_ASSOCIATIONS>
646882  1

> <PUBCHEM_COORDINATE_TYPE>
1
3

$$$$
844651
  -OEChem-12251501332D

 29 32  0     0  0  0  0  0  0999 V2000
   -3.9106    1.4992    0.0000 S   0  0  0  0  0  0  0  0  0  0  0  0
   -3.9101    2.6992    0.0000 O   0  0  0  0  0  0  0  0  0  0  0  0
   -4.9495    2.0999    0.0000 O   0  0  0  0  0  0  0  0  0  0  0  0
    1.2964    1.4973    0.0000 O   0  0  0  0  0  0  0  0  0  0  0  0
    1.2964   -1.4973    0.0000 O   0  0  0  0  0  0  0  0  0  0  0  0
   -9.1151   -2.6949    0.0000 O   0  0  0  0  0  0  0  0  0  0  0  0
  -14.2970    1.5279    0.0000 O   0  0  0  0  0  0  0  0  0  0  0  0
   -5.2109    0.7498    0.0000 N   0  0  0  0  0  0  0  0  0  0  0  0
   -2.6111    0.7486    0.0000 C   0  0  0  0  0  0  0  0  0  0  0  0
    0.0000    0.7486    0.0000 C   0  0  0  0  0  0  0  0  0  0  0  0
   -1.2964    1.4973    0.0000 C   0  0  0  0  0  0  0  0  0  0  0  0
    0.0000   -0.7486    0.0000 C   0  0  0  0  0  0  0  0  0  0  0  0
   -2.6111   -0.7486    0.0000 C   0  0  0  0  0  0  0  0  0  0  0  0
   -5.2121   -0.7502    0.0000 C   0  0  0  0  0  0  0  0  0  0  0  0
   -6.5094    1.5008    0.0000 C   0  0  0  0  0  0  0  0  0  0  0  0
   -7.8102   -0.7482    0.0000 C   0  0  0  0  0  0  0  0  0  0  0  0
   -1.2964   -1.4973    0.0000 C   0  0  0  0  0  0  0  0  0  0  0  0
   -6.5117   -1.4992    0.0000 C   0  0  0  0  0  0  0  0  0  0  0  0
   -7.8090    0.7518    0.0000 C   0  0  0  0  0  0  0  0  0  0  0  0
   -9.1120   -1.4949    0.0000 C   0  0  0  0  0  0  0  0  0  0  0  0
  -10.4101   -0.7417    0.0000 C   0  0  0  0  0  0  0  0  0  0  0  0
    2.5929    0.7486    0.0000 C   0  0  0  0  0  0  0  0  0  0  0  0
    2.5929   -0.7486    0.0000 C   0  0  0  0  0  0  0  0  0  0  0  0
  -11.7124   -1.4861    0.0000 C   0  0  0  0  0  0  0  0  0  0  0  0
  -10.4039    0.7584    0.0000 C   0  0  0  0  0  0  0  0  0  0  0  0
  -13.0019    0.7694    0.0000 C   0  0  0  0  0  0  0  0  0  0  0  0
  -13.0083   -0.7306    0.0000 C   0  0  0  0  0  0  0  0  0  0  0  0
  -11.6997    1.5139    0.0000 C   0  0  0  0  0  0  0  0  0  0  0  0
  -14.2902    2.7279    0.0000 C   0  0  0  0  0  0  0  0  0  0  0  0
  1  2  2  0  0  0  0
  1  3  2  0  0  0  0
  1  8  1  0  0  0  0
  1  9  1  0  0  0  0
  4 10  1  0  0  0  0
  4 22  1  0  0  0  0
  5 12  1  0  0  0  0
  5 23  1  0  0  0  0
  6 20  2  0  0  0  0
  7 26  1  0  0  0  0
  7 29  1  0  0  0  0
  8 14  1  0  0  0  0
  8 15  1  0  0  0  0
  9 11  1  0  0  0  0
  9 13  2  0  0  0  0
 10 11  2  0  0  0  0
 10 12  1  0  0  0  0
 12 17  2  0  0  0  0
 13 17  1  0  0  0  0
 14 18  1  0  0  0  0
 15 19  1  0  0  0  0
 16 18  1  0  0  0  0
 16 19  1  0  0  0  0
 16 20  1  0  0  0  0
 20 21  1  0  0  0  0
 21 24  2  0  0  0  0
 21 25  1  0  0  0  0
 22 23  1  0  0  0  0
 24 27  1  0  0  0  0
 25 28  2  0  0  0  0
 26 27  2  0  0  0  0
 26 28  1  0  0  0  0
M  END
> <PUBCHEM_COMPOUND_ID_TYPE>
0

> <PUBCHEM_TOTAL_CHARGE>
0

> <PUBCHEM_SUBSTANCE_ID>
844651

> <PUBCHEM_SUBSTANCE_VERSION>
5

> <PUBCHEM_EXT_DATASOURCE_NAME>
MLSMR

> <PUBCHEM_EXT_DATASOURCE_REGID>
MLS000074609

> <PUBCHEM_SUBSTANCE_COMMENT>
http://mlsmr.evotec.com/MLSMR_HomePage/pdf/pubchem_reference.pdf
MLSMR_SAMPLE_SUPPLIER: Asinex Ltd.
MLSMR_SUPPLIER_STRUCTURE_ID: ASN 06585020
MLSMR_COMPOUND_CLASS: DC

> <PUBCHEM_SUBSTANCE_SYNONYM>
MLS000074609
SMR000007099
[1-(2,3-Dihydro-benzo[1,4]dioxine-6-sulfonyl)-piperidin-4-yl]-(4-methoxy-phenyl)-methanone

> <PUBCHEM_XREF_EXT_ID>
MLS000074609

> <PUBCHEM_EXT_DATASOURCE_URL>
http://mlsmr.evotec.com/MLSMR_HomePage/

> <PUBCHEM_CID_ASSOCIATIONS>
646983  1

> <PUBCHEM_COORDINATE_TYPE>
1
3

$$$$
844759
  -OEChem-12251501332D

 22 24  0     0  0  0  0  0  0999 V2000
   -5.3382    2.9741    0.0000 S   0  0  0  0  0  0  0  0  0  0  0  0
    4.0312   -5.2378    0.0000 O   0  0  0  0  0  0  0  0  0  0  0  0
   -3.8969   -0.4545    0.0000 O   0  0  0  0  0  0  0  0  0  0  0  0
    1.5548   -3.6021    0.0000 O   0  0  0  0  0  0  0  0  0  0  0  0
   -2.6003    1.4977    0.0000 N   0  0  0  0  0  0  0  0  0  0  0  0
    2.5973   -1.5031    0.0000 N   0  0  0  0  0  0  0  0  0  0  0  0
    0.0000   -1.5000    0.0000 N   0  0  0  0  0  0  0  0  0  0  0  0
   -1.2990    0.7500    0.0000 C   0  0  0  0  0  0  0  0  0  0  0  0
    1.2990   -0.7500    0.0000 C   0  0  0  0  0  0  0  0  0  0  0  0
   -3.8990    0.7455    0.0000 C   0  0  0  0  0  0  0  0  0  0  0  0
    2.5951   -3.0039    0.0000 C   0  0  0  0  0  0  0  0  0  0  0  0
   -5.2003    1.4932    0.0000 C   0  0  0  0  0  0  0  0  0  0  0  0
    3.8933   -3.7570    0.0000 C   0  0  0  0  0  0  0  0  0  0  0  0
   -1.2990   -0.7500    0.0000 C   0  0  0  0  0  0  0  0  0  0  0  0
    0.0000    1.5000    0.0000 C   0  0  0  0  0  0  0  0  0  0  0  0
    1.2990    0.7500    0.0000 C   0  0  0  0  0  0  0  0  0  0  0  0
   -6.5517    0.8722    0.0000 C   0  0  0  0  0  0  0  0  0  0  0  0
    5.2447   -3.1359    0.0000 C   0  0  0  0  0  0  0  0  0  0  0  0
   -6.8054    3.2859    0.0000 C   0  0  0  0  0  0  0  0  0  0  0  0
   -7.5554    1.9869    0.0000 C   0  0  0  0  0  0  0  0  0  0  0  0
    5.4984   -5.5497    0.0000 C   0  0  0  0  0  0  0  0  0  0  0  0
    6.2484   -4.2507    0.0000 C   0  0  0  0  0  0  0  0  0  0  0  0
  1 12  1  0  0  0  0
  1 19  1  0  0  0  0
  2 13  1  0  0  0  0
  2 21  1  0  0  0  0
  3 10  2  0  0  0  0
  4 11  2  0  0  0  0
  5  8  1  0  0  0  0
  5 10  1  0  0  0  0
  6  9  1  0  0  0  0
  6 11  1  0  0  0  0
  7  9  1  0  0  0  0
  7 14  2  0  0  0  0
  8 14  1  0  0  0  0
  8 15  2  0  0  0  0
  9 16  2  0  0  0  0
 10 12  1  0  0  0  0
 11 13  1  0  0  0  0
 12 17  2  0  0  0  0
 13 18  2  0  0  0  0
 15 16  1  0  0  0  0
 17 20  1  0  0  0  0
 18 22  1  0  0  0  0
 19 20  2  0  0  0  0
 21 22  2  0  0  0  0
M  END
> <PUBCHEM_COMPOUND_ID_TYPE>
0

> <PUBCHEM_TOTAL_CHARGE>
0

> <PUBCHEM_SUBSTANCE_ID>
844759

> <PUBCHEM_SUBSTANCE_VERSION>
5

> <PUBCHEM_EXT_DATASOURCE_NAME>
MLSMR

> <PUBCHEM_EXT_DATASOURCE_REGID>
MLS000034423

> <PUBCHEM_SUBSTANCE_COMMENT>
http://mlsmr.evotec.com/MLSMR_HomePage/pdf/pubchem_reference.pdf
MLSMR_SAMPLE_SUPPLIER: Asinex Ltd.
MLSMR_SUPPLIER_STRUCTURE_ID: ASN 05804140
MLSMR_COMPOUND_CLASS: DC

> <PUBCHEM_SUBSTANCE_SYNONYM>
Furan-2-carboxylic acid {5-[(thiophene-2-carbonyl)-amino]-pyridin-2-yl}-amide
MLS000034423
SMR000005507

> <PUBCHEM_XREF_EXT_ID>
MLS000034423

> <PUBCHEM_EXT_DATASOURCE_URL>
http://mlsmr.evotec.com/MLSMR_HomePage/

> <PUBCHEM_CID_ASSOCIATIONS>
647091  1

> <PUBCHEM_COORDINATE_TYPE>
1
3

$$$$
844857
  -OEChem-12251501332D

 29 31  0     0  0  0  0  0  0999 V2000
    3.3333   -5.2502    0.0000 Cl  0  0  0  0  0  0  0  0  0  0  0  0
   -2.2878    5.2708    0.0000 O   0  0  0  0  0  0  0  0  0  0  0  0
    0.3083    5.2623    0.0000 O   0  0  0  0  0  0  0  0  0  0  0  0
   -3.3352    3.1743    0.0000 O   0  0  0  0  0  0  0  0  0  0  0  0
    1.3420    3.1590    0.0000 O   0  0  0  0  0  0  0  0  0  0  0  0
    1.7138   -1.2033    0.0000 N   0  0  0  0  0  0  0  0  0  0  0  0
    1.7138    1.2033    0.0000 N   0  0  0  0  0  0  0  0  0  0  0  0
   -1.0028   -1.5132    0.0000 N   0  0  0  0  0  0  0  0  0  0  0  0
   -2.3155    0.7475    0.0000 N   0  0  0  0  0  0  0  0  0  0  0  0
    2.5889    0.0182    0.0000 N   0  0  0  0  0  0  0  0  0  0  0  0
    0.2917    0.7475    0.0000 C   0  0  0  0  0  0  0  0  0  0  0  0
    0.2917   -0.7475    0.0000 C   0  0  0  0  0  0  0  0  0  0  0  0
   -1.0028    1.5132    0.0000 C   0  0  0  0  0  0  0  0  0  0  0  0
   -0.9971    3.0138    0.0000 C   0  0  0  0  0  0  0  0  0  0  0  0
   -2.3155   -0.7475    0.0000 C   0  0  0  0  0  0  0  0  0  0  0  0
   -2.2935    3.7700    0.0000 C   0  0  0  0  0  0  0  0  0  0  0  0
    0.3042    3.7615    0.0000 C   0  0  0  0  0  0  0  0  0  0  0  0
    2.1855   -2.6254    0.0000 C   0  0  0  0  0  0  0  0  0  0  0  0
    3.6552   -2.9294    0.0000 C   0  0  0  0  0  0  0  0  0  0  0  0
    4.1295   -4.3524    0.0000 C   0  0  0  0  0  0  0  0  0  0  0  0
   -3.3560   -1.3452    0.0000 C   0  0  0  0  0  0  0  0  0  0  0  0
    4.6506   -1.8071    0.0000 C   0  0  0  0  0  0  0  0  0  0  0  0
    5.5991   -4.6533    0.0000 C   0  0  0  0  0  0  0  0  0  0  0  0
    6.1201   -2.1080    0.0000 C   0  0  0  0  0  0  0  0  0  0  0  0
   -3.5842    6.0270    0.0000 C   0  0  0  0  0  0  0  0  0  0  0  0
    1.6096    6.0100    0.0000 C   0  0  0  0  0  0  0  0  0  0  0  0
    6.5944   -3.5310    0.0000 C   0  0  0  0  0  0  0  0  0  0  0  0
   -3.5796    7.2269    0.0000 C   0  0  0  0  0  0  0  0  0  0  0  0
    1.6128    7.2100    0.0000 C   0  0  0  0  0  0  0  0  0  0  0  0
  1 20  1  0  0  0  0
  2 16  1  0  0  0  0
  2 25  1  0  0  0  0
  3 17  1  0  0  0  0
  3 26  1  0  0  0  0
  4 16  2  0  0  0  0
  5 17  2  0  0  0  0
  6 10  1  0  0  0  0
  6 12  1  0  0  0  0
  6 18  1  0  0  0  0
  7 10  2  0  0  0  0
  7 11  1  0  0  0  0
  8 12  1  0  0  0  0
  8 15  2  0  0  0  0
  9 13  2  0  0  0  0
  9 15  1  0  0  0  0
 11 12  2  0  0  0  0
 11 13  1  0  0  0  0
 13 14  1  0  0  0  0
 14 16  1  0  0  0  0
 14 17  1  0  0  0  0
 15 21  1  0  0  0  0
 18 19  1  0  0  0  0
 19 20  1  0  0  0  0
 19 22  2  0  0  0  0
 20 23  2  0  0  0  0
 22 24  1  0  0  0  0
 23 27  1  0  0  0  0
 24 27  2  0  0  0  0
 25 28  1  0  0  0  0
 26 29  1  0  0  0  0
M  END
> <PUBCHEM_COMPOUND_ID_TYPE>
0

> <PUBCHEM_TOTAL_CHARGE>
0

> <PUBCHEM_SUBSTANCE_ID>
844857

> <PUBCHEM_SUBSTANCE_VERSION>
5

> <PUBCHEM_EXT_DATASOURCE_NAME>
MLSMR

> <PUBCHEM_EXT_DATASOURCE_REGID>
MLS000074913

> <PUBCHEM_SUBSTANCE_COMMENT>
http://mlsmr.evotec.com/MLSMR_HomePage/pdf/pubchem_reference.pdf
MLSMR_SAMPLE_SUPPLIER: Asinex Ltd.
MLSMR_SUPPLIER_STRUCTURE_ID: ASN 08954183
MLSMR_COMPOUND_CLASS: DC

> <PUBCHEM_SUBSTANCE_SYNONYM>
2-[3-(2-Chloro-benzyl)-5-methyl-3H-[1,2,3]triazolo[4,5-d]pyrimidin-7-yl]-malonic acid diethyl ester
MLS000074913
SMR000000504

> <PUBCHEM_XREF_EXT_ID>
MLS000074913

> <PUBCHEM_EXT_DATASOURCE_URL>
http://mlsmr.evotec.com/MLSMR_HomePage/

> <PUBCHEM_CID_ASSOCIATIONS>
647189  1

> <PUBCHEM_COORDINATE_TYPE>
1
3

$$$$
844866
  -OEChem-12251501332D

 22 23  0     0  0  0  0  0  0999 V2000
   -2.5988    1.5004    0.0000 S   0  0  0  0  0  0  0  0  0  0  0  0
   -3.6378    0.9001    0.0000 O   0  0  0  0  0  0  0  0  0  0  0  0
   -3.6383    2.0999    0.0000 O   0  0  0  0  0  0  0  0  0  0  0  0
   -2.8614    5.8528    0.0000 O   0  0  0  0  0  0  0  0  0  0  0  0
   -4.1654    8.1050    0.0000 O   0  0  0  0  0  0  0  0  0  0  0  0
   -8.8419    8.0955    0.0000 O   0  0  0  0  0  0  0  0  0  0  0  0
   -1.2990    0.7500    0.0000 C   0  0  0  0  0  0  0  0  0  0  0  0
   -5.2002    6.0029    0.0000 C   0  0  0  0  0  0  0  0  0  0  0  0
   -3.9005    5.2525    0.0000 C   0  0  0  0  0  0  0  0  0  0  0  0
   -2.5998    3.0012    0.0000 C   0  0  0  0  0  0  0  0  0  0  0  0
   -5.2034    7.5029    0.0000 C   0  0  0  0  0  0  0  0  0  0  0  0
   -3.8995    3.7516    0.0000 C   0  0  0  0  0  0  0  0  0  0  0  0
    0.0000    1.5000    0.0000 C   0  0  0  0  0  0  0  0  0  0  0  0
   -1.2990   -0.7500    0.0000 C   0  0  0  0  0  0  0  0  0  0  0  0
   -6.4978    5.2502    0.0000 C   0  0  0  0  0  0  0  0  0  0  0  0
   -6.5039    8.2502    0.0000 C   0  0  0  0  0  0  0  0  0  0  0  0
   -7.8014    7.4976    0.0000 C   0  0  0  0  0  0  0  0  0  0  0  0
   -7.7984    5.9976    0.0000 C   0  0  0  0  0  0  0  0  0  0  0  0
    1.2990   -0.7500    0.0000 C   0  0  0  0  0  0  0  0  0  0  0  0
    1.2990    0.7500    0.0000 C   0  0  0  0  0  0  0  0  0  0  0  0
    0.0000   -1.5000    0.0000 C   0  0  0  0  0  0  0  0  0  0  0  0
    2.3383   -1.3500    0.0000 C   0  0  0  0  0  0  0  0  0  0  0  0
  1  2  2  0  0  0  0
  1  3  2  0  0  0  0
  1  7  1  0  0  0  0
  1 10  1  0  0  0  0
  4  9  2  0  0  0  0
  5 11  1  0  0  0  0
  6 17  1  0  0  0  0
  7 13  2  0  0  0  0
  7 14  1  0  0  0  0
  8  9  1  0  0  0  0
  8 11  1  0  0  0  0
  8 15  2  0  0  0  0
  9 12  1  0  0  0  0
 10 12  1  0  0  0  0
 11 16  2  0  0  0  0
 13 20  1  0  0  0  0
 14 21  2  0  0  0  0
 15 18  1  0  0  0  0
 16 17  1  0  0  0  0
 17 18  2  0  0  0  0
 19 20  2  0  0  0  0
 19 21  1  0  0  0  0
 19 22  1  0  0  0  0
M  END
> <PUBCHEM_COMPOUND_ID_TYPE>
0

> <PUBCHEM_TOTAL_CHARGE>
0

> <PUBCHEM_SUBSTANCE_ID>
844866

> <PUBCHEM_SUBSTANCE_VERSION>
5

> <PUBCHEM_EXT_DATASOURCE_NAME>
MLSMR

> <PUBCHEM_EXT_DATASOURCE_REGID>
MLS000070408

> <PUBCHEM_SUBSTANCE_COMMENT>
http://mlsmr.evotec.com/MLSMR_HomePage/pdf/pubchem_reference.pdf
MLSMR_SAMPLE_SUPPLIER: Asinex Ltd.
MLSMR_SUPPLIER_STRUCTURE_ID: BAS 01215444
MLSMR_COMPOUND_CLASS: DC

> <PUBCHEM_SUBSTANCE_SYNONYM>
1-(2,4-Dihydroxy-phenyl)-3-(toluene-4-sulfonyl)-propan-1-one
MLS000070408
SMR000010187

> <PUBCHEM_XREF_EXT_ID>
MLS000070408

> <PUBCHEM_EXT_DATASOURCE_URL>
http://mlsmr.evotec.com/MLSMR_HomePage/

> <PUBCHEM_CID_ASSOCIATIONS>
647198  1

> <PUBCHEM_COORDINATE_TYPE>
1
3

$$$$
844909
  -OEChem-12251501332D

 15 17  0     0  0  0  0  0  0999 V2000
    0.0000   -1.3190    0.0000 S   0  0  0  0  0  0  0  0  0  0  0  0
   -3.7006    0.8244    0.0000 S   0  0  0  0  0  0  0  0  0  0  0  0
   -2.5030    2.7388    0.0000 O   0  0  0  0  0  0  0  0  0  0  0  0
   -2.4915   -1.3190    0.0000 N   0  0  0  0  0  0  0  0  0  0  0  0
   -4.7428   -1.1993    0.0000 N   0  0  0  0  0  0  0  0  0  0  0  0
   -1.2274    0.8244    0.0000 C   0  0  0  0  0  0  0  0  0  0  0  0
   -1.2274   -0.6045    0.0000 C   0  0  0  0  0  0  0  0  0  0  0  0
    1.2274    0.8244    0.0000 C   0  0  0  0  0  0  0  0  0  0  0  0
    1.2274   -0.6045    0.0000 C   0  0  0  0  0  0  0  0  0  0  0  0
   -2.4915    1.5389    0.0000 C   0  0  0  0  0  0  0  0  0  0  0  0
   -3.7006   -0.6045    0.0000 C   0  0  0  0  0  0  0  0  0  0  0  0
    2.4732    1.5389    0.0000 C   0  0  0  0  0  0  0  0  0  0  0  0
    2.4732   -1.3190    0.0000 C   0  0  0  0  0  0  0  0  0  0  0  0
    3.7372    0.8244    0.0000 C   0  0  0  0  0  0  0  0  0  0  0  0
    3.7372   -0.6045    0.0000 C   0  0  0  0  0  0  0  0  0  0  0  0
  1  7  1  0  0  0  0
  1  9  1  0  0  0  0
  2 10  1  0  0  0  0
  2 11  1  0  0  0  0
  3 10  2  0  0  0  0
  4  7  1  0  0  0  0
  4 11  2  0  0  0  0
  5 11  1  0  0  0  0
  6  7  2  0  0  0  0
  6  8  1  0  0  0  0
  6 10  1  0  0  0  0
  8  9  2  0  0  0  0
  8 12  1  0  0  0  0
  9 13  1  0  0  0  0
 12 14  1  0  0  0  0
 13 15  1  0  0  0  0
 14 15  1  0  0  0  0
M  END
> <PUBCHEM_COMPOUND_ID_TYPE>
0

> <PUBCHEM_TOTAL_CHARGE>
0

> <PUBCHEM_SUBSTANCE_ID>
844909

> <PUBCHEM_SUBSTANCE_VERSION>
5

> <PUBCHEM_EXT_DATASOURCE_NAME>
MLSMR

> <PUBCHEM_EXT_DATASOURCE_REGID>
MLS000029292

> <PUBCHEM_SUBSTANCE_COMMENT>
http://mlsmr.evotec.com/MLSMR_HomePage/pdf/pubchem_reference.pdf
MLSMR_SAMPLE_SUPPLIER: Asinex Ltd.
MLSMR_SUPPLIER_STRUCTURE_ID: BAS 02072512
MLSMR_COMPOUND_CLASS: DC

> <PUBCHEM_SUBSTANCE_SYNONYM>
2-Amino-5,6,7,8-tetrahydro-benzo[4,5]thieno[2,3-d][1,3]thiazin-4-one
MLS000029292
SMR000011021

> <PUBCHEM_XREF_EXT_ID>
MLS000029292

> <PUBCHEM_EXT_DATASOURCE_URL>
http://mlsmr.evotec.com/MLSMR_HomePage/

> <PUBCHEM_CID_ASSOCIATIONS>
647240  1

> <PUBCHEM_COORDINATE_TYPE>
1
3

$$$$
845011
  -OEChem-12251501332D

 21 24  0     0  0  0  0  0  0999 V2000
    7.2015    0.1663    0.0000 S   0  0  0  0  0  0  0  0  0  0  0  0
    4.8208    1.3475    0.0000 S   0  0  0  0  0  0  0  0  0  0  0  0
    1.7138   -1.2033    0.0000 N   0  0  0  0  0  0  0  0  0  0  0  0
    1.7138    1.2033    0.0000 N   0  0  0  0  0  0  0  0  0  0  0  0
    7.1507    2.5724    0.0000 N   0  0  0  0  0  0  0  0  0  0  0  0
    0.2917   -0.7475    0.0000 C   0  0  0  0  0  0  0  0  0  0  0  0
    2.5889    0.0182    0.0000 C   0  0  0  0  0  0  0  0  0  0  0  0
    0.2917    0.7475    0.0000 C   0  0  0  0  0  0  0  0  0  0  0  0
    8.6136    0.6520    0.0000 C   0  0  0  0  0  0  0  0  0  0  0  0
    8.5820    2.1467    0.0000 C   0  0  0  0  0  0  0  0  0  0  0  0
    6.3215    1.3677    0.0000 C   0  0  0  0  0  0  0  0  0  0  0  0
    4.0872    0.0382    0.0000 C   0  0  0  0  0  0  0  0  0  0  0  0
   -1.0028   -1.5132    0.0000 C   0  0  0  0  0  0  0  0  0  0  0  0
   -1.0028    1.5132    0.0000 C   0  0  0  0  0  0  0  0  0  0  0  0
    9.9240   -0.0862    0.0000 C   0  0  0  0  0  0  0  0  0  0  0  0
    9.8601    2.9396    0.0000 C   0  0  0  0  0  0  0  0  0  0  0  0
    2.0907   -2.3426    0.0000 C   0  0  0  0  0  0  0  0  0  0  0  0
   -2.3155   -0.7475    0.0000 C   0  0  0  0  0  0  0  0  0  0  0  0
   -2.3155    0.7475    0.0000 C   0  0  0  0  0  0  0  0  0  0  0  0
   11.2202    0.7071    0.0000 C   0  0  0  0  0  0  0  0  0  0  0  0
   11.1886    2.2018    0.0000 C   0  0  0  0  0  0  0  0  0  0  0  0
  1  9  1  0  0  0  0
  1 11  1  0  0  0  0
  2 11  1  0  0  0  0
  2 12  1  0  0  0  0
  3  6  1  0  0  0  0
  3  7  1  0  0  0  0
  3 17  1  0  0  0  0
  4  7  2  0  0  0  0
  4  8  1  0  0  0  0
  5 10  1  0  0  0  0
  5 11  2  0  0  0  0
  6  8  1  0  0  0  0
  6 13  2  0  0  0  0
  7 12  1  0  0  0  0
  8 14  2  0  0  0  0
  9 10  1  0  0  0  0
  9 15  2  0  0  0  0
 10 16  2  0  0  0  0
 13 18  1  0  0  0  0
 14 19  1  0  0  0  0
 15 20  1  0  0  0  0
 16 21  1  0  0  0  0
 18 19  2  0  0  0  0
 20 21  2  0  0  0  0
M  END
> <PUBCHEM_COMPOUND_ID_TYPE>
0

> <PUBCHEM_TOTAL_CHARGE>
0

> <PUBCHEM_SUBSTANCE_ID>
845011

> <PUBCHEM_SUBSTANCE_VERSION>
5

> <PUBCHEM_EXT_DATASOURCE_NAME>
MLSMR

> <PUBCHEM_EXT_DATASOURCE_REGID>
MLS000030629

> <PUBCHEM_SUBSTANCE_COMMENT>
http://mlsmr.evotec.com/MLSMR_HomePage/pdf/pubchem_reference.pdf
MLSMR_SAMPLE_SUPPLIER: Asinex Ltd.
MLSMR_SUPPLIER_STRUCTURE_ID: BAS 01228952
MLSMR_COMPOUND_CLASS: DC

> <PUBCHEM_SUBSTANCE_SYNONYM>
2-(1-Methyl-1H-benzoimidazol-2-ylmethylsulfanyl)-benzothiazole
MLS000030629
SMR000010207

> <PUBCHEM_XREF_EXT_ID>
MLS000030629

> <PUBCHEM_EXT_DATASOURCE_URL>
http://mlsmr.evotec.com/MLSMR_HomePage/

> <PUBCHEM_CID_ASSOCIATIONS>
647349  1

> <PUBCHEM_COORDINATE_TYPE>
1
3

$$$$
845145
  -OEChem-12251501332D

 30 33  0     0  0  0  0  0  0999 V2000
   -9.2338    5.2246    0.0000 S   0  0  0  0  0  0  0  0  0  0  0  0
   -3.8969   -0.4545    0.0000 O   0  0  0  0  0  0  0  0  0  0  0  0
  -16.0112    6.6062    0.0000 O   0  0  0  0  0  0  0  0  0  0  0  0
    2.5973   -1.5031    0.0000 O   0  0  0  0  0  0  0  0  0  0  0  0
   -7.7985    2.9932    0.0000 N   0  0  0  0  0  0  0  0  0  0  0  0
  -10.4506    3.1246    0.0000 N   0  0  0  0  0  0  0  0  0  0  0  0
   -5.2003    1.4932    0.0000 N   0  0  0  0  0  0  0  0  0  0  0  0
   -2.6003    1.4977    0.0000 N   0  0  0  0  0  0  0  0  0  0  0  0
   -9.0982    3.7435    0.0000 C   0  0  0  0  0  0  0  0  0  0  0  0
  -11.4526    4.2409    0.0000 C   0  0  0  0  0  0  0  0  0  0  0  0
  -12.9453    4.0863    0.0000 C   0  0  0  0  0  0  0  0  0  0  0  0
  -10.7005    5.5388    0.0000 C   0  0  0  0  0  0  0  0  0  0  0  0
   -7.7985    1.4932    0.0000 C   0  0  0  0  0  0  0  0  0  0  0  0
   -6.4995    3.7432    0.0000 C   0  0  0  0  0  0  0  0  0  0  0  0
   -3.8990    0.7455    0.0000 C   0  0  0  0  0  0  0  0  0  0  0  0
   -6.4994    0.7432    0.0000 C   0  0  0  0  0  0  0  0  0  0  0  0
   -5.2004    2.9933    0.0000 C   0  0  0  0  0  0  0  0  0  0  0  0
  -13.7281    5.3680    0.0000 C   0  0  0  0  0  0  0  0  0  0  0  0
  -13.6557    2.7709    0.0000 C   0  0  0  0  0  0  0  0  0  0  0  0
  -15.2275    5.3262    0.0000 C   0  0  0  0  0  0  0  0  0  0  0  0
   -1.2990    0.7500    0.0000 C   0  0  0  0  0  0  0  0  0  0  0  0
  -15.1551    2.7291    0.0000 C   0  0  0  0  0  0  0  0  0  0  0  0
  -15.9410    4.0068    0.0000 C   0  0  0  0  0  0  0  0  0  0  0  0
    0.0000    1.5000    0.0000 C   0  0  0  0  0  0  0  0  0  0  0  0
   -1.2990   -0.7500    0.0000 C   0  0  0  0  0  0  0  0  0  0  0  0
    1.2990   -0.7500    0.0000 C   0  0  0  0  0  0  0  0  0  0  0  0
    1.2990    0.7500    0.0000 C   0  0  0  0  0  0  0  0  0  0  0  0
    0.0000   -1.5000    0.0000 C   0  0  0  0  0  0  0  0  0  0  0  0
  -15.4388    7.6609    0.0000 C   0  0  0  0  0  0  0  0  0  0  0  0
    2.5956   -2.7031    0.0000 C   0  0  0  0  0  0  0  0  0  0  0  0
  1  9  1  0  0  0  0
  1 12  1  0  0  0  0
  2 15  2  0  0  0  0
  3 20  1  0  0  0  0
  3 29  1  0  0  0  0
  4 26  1  0  0  0  0
  4 30  1  0  0  0  0
  5  9  1  0  0  0  0
  5 13  1  0  0  0  0
  5 14  1  0  0  0  0
  6  9  2  0  0  0  0
  6 10  1  0  0  0  0
  7 15  1  0  0  0  0
  7 16  1  0  0  0  0
  7 17  1  0  0  0  0
  8 15  1  0  0  0  0
  8 21  1  0  0  0  0
 10 11  1  0  0  0  0
 10 12  2  0  0  0  0
 11 18  1  0  0  0  0
 11 19  2  0  0  0  0
 13 16  1  0  0  0  0
 14 17  1  0  0  0  0
 18 20  2  0  0  0  0
 19 22  1  0  0  0  0
 20 23  1  0  0  0  0
 21 24  2  0  0  0  0
 21 25  1  0  0  0  0
 22 23  2  0  0  0  0
 24 27  1  0  0  0  0
 25 28  2  0  0  0  0
 26 27  2  0  0  0  0
 26 28  1  0  0  0  0
M  END
> <PUBCHEM_COMPOUND_ID_TYPE>
0

> <PUBCHEM_TOTAL_CHARGE>
0

> <PUBCHEM_SUBSTANCE_ID>
845145

> <PUBCHEM_SUBSTANCE_VERSION>
5

> <PUBCHEM_EXT_DATASOURCE_NAME>
MLSMR

> <PUBCHEM_EXT_DATASOURCE_REGID>
MLS000074672

> <PUBCHEM_SUBSTANCE_COMMENT>
http://mlsmr.evotec.com/MLSMR_HomePage/pdf/pubchem_reference.pdf
MLSMR_SAMPLE_SUPPLIER: Asinex Ltd.
MLSMR_SUPPLIER_STRUCTURE_ID: ASN 06589373
MLSMR_COMPOUND_CLASS: DC

> <PUBCHEM_SUBSTANCE_SYNONYM>
4-[4-(3-Methoxy-phenyl)-thiazol-2-yl]-piperazine-1-carboxylic acid (4-methoxy-phenyl)-amide
MLS000074672
SMR000007119

> <PUBCHEM_XREF_EXT_ID>
MLS000074672

> <PUBCHEM_EXT_DATASOURCE_URL>
http://mlsmr.evotec.com/MLSMR_HomePage/

> <PUBCHEM_CID_ASSOCIATIONS>
647479  1

> <PUBCHEM_COORDINATE_TYPE>
1
3

$$$$
845151
  -OEChem-12251501332D

 22 24  0     0  0  0  0  0  0999 V2000
    2.3383   -1.3500    0.0000 Cl  0  0  0  0  0  0  0  0  0  0  0  0
   -2.6531   -3.1237    0.0000 S   0  0  0  0  0  0  0  0  0  0  0  0
   -2.8319   -7.8763    0.0000 O   0  0  0  0  0  0  0  0  0  0  0  0
   -7.8742   -9.8602    0.0000 O   0  0  0  0  0  0  0  0  0  0  0  0
   -1.4469   -5.2298    0.0000 N   0  0  0  0  0  0  0  0  0  0  0  0
   -0.0031   -3.0008    0.0000 N   0  0  0  0  0  0  0  0  0  0  0  0
   -5.0256   -7.0514    0.0000 N   0  0  0  0  0  0  0  0  0  0  0  0
   -2.9152   -5.5365    0.0000 C   0  0  0  0  0  0  0  0  0  0  0  0
   -1.3039   -3.7494    0.0000 C   0  0  0  0  0  0  0  0  0  0  0  0
   -3.5322   -6.9018    0.0000 C   0  0  0  0  0  0  0  0  0  0  0  0
    0.0000   -1.5000    0.0000 C   0  0  0  0  0  0  0  0  0  0  0  0
   -3.6607   -4.2349    0.0000 C   0  0  0  0  0  0  0  0  0  0  0  0
    1.2990   -0.7500    0.0000 C   0  0  0  0  0  0  0  0  0  0  0  0
   -1.2990   -0.7500    0.0000 C   0  0  0  0  0  0  0  0  0  0  0  0
   -7.1369   -8.5686    0.0000 C   0  0  0  0  0  0  0  0  0  0  0  0
   -5.6436   -8.4190    0.0000 C   0  0  0  0  0  0  0  0  0  0  0  0
    1.2990    0.7500    0.0000 C   0  0  0  0  0  0  0  0  0  0  0  0
   -1.2990    0.7500    0.0000 C   0  0  0  0  0  0  0  0  0  0  0  0
    0.0000    1.5000    0.0000 C   0  0  0  0  0  0  0  0  0  0  0  0
   -8.1111   -7.4447    0.0000 C   0  0  0  0  0  0  0  0  0  0  0  0
   -9.3392   -9.5381    0.0000 C   0  0  0  0  0  0  0  0  0  0  0  0
   -9.4856   -8.0453    0.0000 C   0  0  0  0  0  0  0  0  0  0  0  0
  1 13  1  0  0  0  0
  2  9  1  0  0  0  0
  2 12  1  0  0  0  0
  3 10  2  0  0  0  0
  4 15  1  0  0  0  0
  4 21  1  0  0  0  0
  5  8  1  0  0  0  0
  5  9  2  0  0  0  0
  6  9  1  0  0  0  0
  6 11  1  0  0  0  0
  7 10  1  0  0  0  0
  7 16  1  0  0  0  0
  8 10  1  0  0  0  0
  8 12  2  0  0  0  0
 11 13  1  0  0  0  0
 11 14  2  0  0  0  0
 13 17  2  0  0  0  0
 14 18  1  0  0  0  0
 15 16  1  0  0  0  0
 15 20  2  0  0  0  0
 17 19  1  0  0  0  0
 18 19  2  0  0  0  0
 20 22  1  0  0  0  0
 21 22  2  0  0  0  0
M  END
> <PUBCHEM_COMPOUND_ID_TYPE>
0

> <PUBCHEM_TOTAL_CHARGE>
0

> <PUBCHEM_SUBSTANCE_ID>
845151

> <PUBCHEM_SUBSTANCE_VERSION>
5

> <PUBCHEM_EXT_DATASOURCE_NAME>
MLSMR

> <PUBCHEM_EXT_DATASOURCE_REGID>
MLS000027279

> <PUBCHEM_SUBSTANCE_COMMENT>
http://mlsmr.evotec.com/MLSMR_HomePage/pdf/pubchem_reference.pdf
MLSMR_SAMPLE_SUPPLIER: Asinex Ltd.
MLSMR_SUPPLIER_STRUCTURE_ID: BAS 11101636
MLSMR_COMPOUND_CLASS: DC

> <PUBCHEM_SUBSTANCE_SYNONYM>
2-(2-Chloro-phenylamino)-thiazole-4-carboxylic acid (furan-2-ylmethyl)-amide
MLS000027279
SMR000015353

> <PUBCHEM_XREF_EXT_ID>
MLS000027279

> <PUBCHEM_EXT_DATASOURCE_URL>
http://mlsmr.evotec.com/MLSMR_HomePage/

> <PUBCHEM_CID_ASSOCIATIONS>
647485  1

> <PUBCHEM_COORDINATE_TYPE>
1
3

$$$$
845167
  -OEChem-12251501332D

 21 23  0     0  0  0  0  0  0999 V2000
    1.2964   -2.6973    0.0000 O   0  0  0  0  0  0  0  0  0  0  0  0
    3.6321    1.3486    0.0000 O   0  0  0  0  0  0  0  0  0  0  0  0
   -1.2964    1.4973    0.0000 N   0  0  0  0  0  0  0  0  0  0  0  0
    2.5929   -0.7486    0.0000 N   0  0  0  0  0  0  0  0  0  0  0  0
   -1.2964   -1.4973    0.0000 N   0  0  0  0  0  0  0  0  0  0  0  0
    1.2964    1.4973    0.0000 N   0  0  0  0  0  0  0  0  0  0  0  0
   -2.6111    0.7486    0.0000 N   0  0  0  0  0  0  0  0  0  0  0  0
    0.0000   -0.7486    0.0000 C   0  0  0  0  0  0  0  0  0  0  0  0
    0.0000    0.7486    0.0000 C   0  0  0  0  0  0  0  0  0  0  0  0
    1.2964   -1.4973    0.0000 C   0  0  0  0  0  0  0  0  0  0  0  0
   -2.6111   -0.7486    0.0000 C   0  0  0  0  0  0  0  0  0  0  0  0
    2.5929    0.7486    0.0000 C   0  0  0  0  0  0  0  0  0  0  0  0
   -3.9086   -1.5029    0.0000 C   0  0  0  0  0  0  0  0  0  0  0  0
   -1.2907    2.9981    0.0000 C   0  0  0  0  0  0  0  0  0  0  0  0
    3.6321   -1.3486    0.0000 C   0  0  0  0  0  0  0  0  0  0  0  0
   -3.9097   -3.0028    0.0000 C   0  0  0  0  0  0  0  0  0  0  0  0
   -5.2071   -0.7519    0.0000 C   0  0  0  0  0  0  0  0  0  0  0  0
   -5.2093   -3.7519    0.0000 C   0  0  0  0  0  0  0  0  0  0  0  0
   -6.5067   -1.5010    0.0000 C   0  0  0  0  0  0  0  0  0  0  0  0
   -2.3272    3.6028    0.0000 C   0  0  0  0  0  0  0  0  0  0  0  0
   -6.5078   -3.0010    0.0000 C   0  0  0  0  0  0  0  0  0  0  0  0
  1 10  2  0  0  0  0
  2 12  2  0  0  0  0
  3  7  1  0  0  0  0
  3  9  1  0  0  0  0
  3 14  1  0  0  0  0
  4 10  1  0  0  0  0
  4 12  1  0  0  0  0
  4 15  1  0  0  0  0
  5  8  2  0  0  0  0
  5 11  1  0  0  0  0
  6  9  2  0  0  0  0
  6 12  1  0  0  0  0
  7 11  2  0  0  0  0
  8  9  1  0  0  0  0
  8 10  1  0  0  0  0
 11 13  1  0  0  0  0
 13 16  2  0  0  0  0
 13 17  1  0  0  0  0
 14 20  1  0  0  0  0
 16 18  1  0  0  0  0
 17 19  2  0  0  0  0
 18 21  2  0  0  0  0
 19 21  1  0  0  0  0
M  END
> <PUBCHEM_COMPOUND_ID_TYPE>
0

> <PUBCHEM_TOTAL_CHARGE>
0

> <PUBCHEM_SUBSTANCE_ID>
845167

> <PUBCHEM_SUBSTANCE_VERSION>
5

> <PUBCHEM_EXT_DATASOURCE_NAME>
MLSMR

> <PUBCHEM_EXT_DATASOURCE_REGID>
MLS000027832

> <PUBCHEM_SUBSTANCE_COMMENT>
http://mlsmr.evotec.com/MLSMR_HomePage/pdf/pubchem_reference.pdf
MLSMR_SAMPLE_SUPPLIER: Asinex Ltd.
MLSMR_SUPPLIER_STRUCTURE_ID: BAS 00444323
MLSMR_COMPOUND_CLASS: DC

> <PUBCHEM_SUBSTANCE_SYNONYM>
1-Ethyl-6-methyl-3-phenyl-1H-pyrimido[5,4-e][1,2,4]triazine-5,7-dione
MLS000027832
SMR000008919

> <PUBCHEM_XREF_EXT_ID>
MLS000027832

> <PUBCHEM_EXT_DATASOURCE_URL>
http://mlsmr.evotec.com/MLSMR_HomePage/

> <PUBCHEM_CID_ASSOCIATIONS>
647501  1

> <PUBCHEM_COORDINATE_TYPE>
1
3

$$$$
845214
  -OEChem-12251501332D

 27 30  0     1  0  0  0  0  0999 V2000
   -3.9106   -1.4992    0.0000 S   0  0  0  0  0  0  0  0  0  0  0  0
   -5.1253   -3.8592    0.0000 S   0  0  0  0  0  0  0  0  0  0  0  0
   -4.9497   -0.8990    0.0000 O   0  0  0  0  0  0  0  0  0  0  0  0
   -3.9106   -0.2992    0.0000 O   0  0  0  0  0  0  0  0  0  0  0  0
   -4.9494    0.9039    0.0000 O   0  0  0  0  0  0  0  0  0  0  0  0
   -2.6111   -0.7486    0.0000 N   0  0  3  0  0  0  0  0  0  0  0  0
   -3.9067    3.0027    0.0000 N   0  0  0  0  0  0  0  0  0  0  0  0
   -2.6111    0.7486    0.0000 C   0  0  3  0  0  0  0  0  0  0  0  0
   -3.9114   -3.0001    0.0000 C   0  0  0  0  0  0  0  0  0  0  0  0
   -1.2964   -1.4973    0.0000 C   0  0  0  0  0  0  0  0  0  0  0  0
    0.0000   -0.7486    0.0000 C   0  0  0  0  0  0  0  0  0  0  0  0
    0.0000    0.7486    0.0000 C   0  0  0  0  0  0  0  0  0  0  0  0
   -3.9091    1.5019    0.0000 C   0  0  0  0  0  0  0  0  0  0  0  0
   -1.2964    1.4973    0.0000 C   0  0  0  0  0  0  0  0  0  0  0  0
   -2.6983   -3.8604    0.0000 C   0  0  0  0  0  0  0  0  0  0  0  0
    1.2964   -1.4973    0.0000 C   0  0  0  0  0  0  0  0  0  0  0  0
    1.2964    1.4973    0.0000 C   0  0  0  0  0  0  0  0  0  0  0  0
   -4.6625   -5.2860    0.0000 C   0  0  0  0  0  0  0  0  0  0  0  0
   -3.1625   -5.2868    0.0000 C   0  0  0  0  0  0  0  0  0  0  0  0
    2.5929   -0.7486    0.0000 C   0  0  0  0  0  0  0  0  0  0  0  0
    2.5929    0.7486    0.0000 C   0  0  0  0  0  0  0  0  0  0  0  0
   -5.2558    3.6751    0.0000 C   0  0  0  0  0  0  0  0  0  0  0  0
   -2.5529    3.6653    0.0000 C   0  0  0  0  0  0  0  0  0  0  0  0
   -5.5842    5.1387    0.0000 C   0  0  0  0  0  0  0  0  0  0  0  0
   -2.2138    5.1265    0.0000 C   0  0  0  0  0  0  0  0  0  0  0  0
   -4.6448    6.3080    0.0000 C   0  0  0  0  0  0  0  0  0  0  0  0
   -3.1448    6.3026    0.0000 C   0  0  0  0  0  0  0  0  0  0  0  0
  1  3  2  0  0  0  0
  1  4  2  0  0  0  0
  1  6  1  0  0  0  0
  1  9  1  0  0  0  0
  2  9  1  0  0  0  0
  2 18  1  0  0  0  0
  5 13  2  0  0  0  0
  6  8  1  0  0  0  0
  6 10  1  0  0  0  0
  7 13  1  0  0  0  0
  7 22  1  0  0  0  0
  7 23  1  0  0  0  0
  8 13  1  0  0  0  0
  8 14  1  0  0  0  0
  9 15  2  0  0  0  0
 10 11  1  0  0  0  0
 11 12  1  0  0  0  0
 11 16  2  0  0  0  0
 12 14  1  0  0  0  0
 12 17  2  0  0  0  0
 15 19  1  0  0  0  0
 16 20  1  0  0  0  0
 17 21  1  0  0  0  0
 18 19  2  0  0  0  0
 20 21  2  0  0  0  0
 22 24  1  0  0  0  0
 23 25  1  0  0  0  0
 24 26  1  0  0  0  0
 25 27  1  0  0  0  0
 26 27  1  0  0  0  0
M  END
> <PUBCHEM_COMPOUND_ID_TYPE>
0

> <PUBCHEM_TOTAL_CHARGE>
0

> <PUBCHEM_SUBSTANCE_ID>
845214

> <PUBCHEM_SUBSTANCE_VERSION>
5

> <PUBCHEM_EXT_DATASOURCE_NAME>
MLSMR

> <PUBCHEM_EXT_DATASOURCE_REGID>
MLS000034967

> <PUBCHEM_SUBSTANCE_COMMENT>
http://mlsmr.evotec.com/MLSMR_HomePage/pdf/pubchem_reference.pdf
MLSMR_SAMPLE_SUPPLIER: Asinex Ltd.
MLSMR_SUPPLIER_STRUCTURE_ID: BAS 05346938
MLSMR_COMPOUND_CLASS: DC

> <PUBCHEM_SUBSTANCE_SYNONYM>
Azepan-1-yl-[2-(thiophene-2-sulfonyl)-1,2,3,4-tetrahydro-isoquinolin-3-yl]-methanone
MLS000034967
SMR000013302

> <PUBCHEM_XREF_EXT_ID>
MLS000034967

> <PUBCHEM_EXT_DATASOURCE_URL>
http://mlsmr.evotec.com/MLSMR_HomePage/

> <PUBCHEM_CID_ASSOCIATIONS>
647556  1

> <PUBCHEM_COORDINATE_TYPE>
1
3

> <PUBCHEM_BONDANNOTATIONS>
8  13  3

$$$$
845300
  -OEChem-12251501332D

 20 20  0     1  0  0  0  0  0999 V2000
    8.9915   -2.2535    0.0000 Cl  0  0  0  0  0  0  0  0  0  0  0  0
    3.6375   -0.9049    0.0000 O   0  0  0  0  0  0  0  0  0  0  0  0
    1.2859   -5.2502    0.0000 N   0  0  0  0  0  0  0  0  0  0  0  0
    2.5951   -3.0039    0.0000 C   0  0  3  0  0  0  0  0  0  0  0  0
    2.5973   -1.5031    0.0000 C   0  0  0  0  0  0  0  0  0  0  0  0
    3.8933   -3.7570    0.0000 C   0  0  0  0  0  0  0  0  0  0  0  0
    1.2990   -0.7500    0.0000 C   0  0  0  0  0  0  0  0  0  0  0  0
    1.2925   -3.7494    0.0000 C   0  0  0  0  0  0  0  0  0  0  0  0
    3.8934   -5.2570    0.0000 C   0  0  0  0  0  0  0  0  0  0  0  0
    5.1925   -3.0070    0.0000 C   0  0  0  0  0  0  0  0  0  0  0  0
    1.2990    0.7500    0.0000 C   0  0  0  0  0  0  0  0  0  0  0  0
    0.0000   -1.5000    0.0000 C   0  0  0  0  0  0  0  0  0  0  0  0
    5.1924   -6.0070    0.0000 C   0  0  0  0  0  0  0  0  0  0  0  0
    6.4915   -3.7571    0.0000 C   0  0  0  0  0  0  0  0  0  0  0  0
    0.0000    1.5000    0.0000 C   0  0  0  0  0  0  0  0  0  0  0  0
   -1.2990   -0.7500    0.0000 C   0  0  0  0  0  0  0  0  0  0  0  0
    6.4915   -5.2571    0.0000 C   0  0  0  0  0  0  0  0  0  0  0  0
   -1.2990    0.7500    0.0000 C   0  0  0  0  0  0  0  0  0  0  0  0
    0.2444   -5.8462    0.0000 C   0  0  0  0  0  0  0  0  0  0  0  0
    2.3226   -5.8545    0.0000 C   0  0  0  0  0  0  0  0  0  0  0  0
  2  5  2  0  0  0  0
  3  8  1  0  0  0  0
  3 19  1  0  0  0  0
  3 20  1  0  0  0  0
  4  5  1  0  0  0  0
  4  6  1  0  0  0  0
  4  8  1  0  0  0  0
  5  7  1  0  0  0  0
  6  9  2  0  0  0  0
  6 10  1  0  0  0  0
  7 11  2  0  0  0  0
  7 12  1  0  0  0  0
  9 13  1  0  0  0  0
 10 14  2  0  0  0  0
 11 15  1  0  0  0  0
 12 16  2  0  0  0  0
 13 17  2  0  0  0  0
 14 17  1  0  0  0  0
 15 18  2  0  0  0  0
 16 18  1  0  0  0  0
M  END
> <PUBCHEM_COMPOUND_ID_TYPE>
0

> <PUBCHEM_TOTAL_CHARGE>
0

> <PUBCHEM_SUBSTANCE_ID>
845300

> <PUBCHEM_SUBSTANCE_VERSION>
6

> <PUBCHEM_EXT_DATASOURCE_NAME>
MLSMR

> <PUBCHEM_EXT_DATASOURCE_REGID>
MLS000077224

> <PUBCHEM_SUBSTANCE_COMMENT>
http://mlsmr.evotec.com/MLSMR_HomePage/pdf/pubchem_reference.pdf
MLSMR_SAMPLE_SUPPLIER: Asinex Ltd.
MLSMR_SUPPLIER_STRUCTURE_ID: BAS 00363766
MLSMR_COMPOUND_CLASS: DC
SALT: 1 hydrogen chloride

> <PUBCHEM_SUBSTANCE_SYNONYM>
3-Dimethylamino-1,2-diphenyl-propan-1-one
MLS000077224
SMR000008711

> <PUBCHEM_XREF_EXT_ID>
MLS000077224

> <PUBCHEM_EXT_DATASOURCE_URL>
http://mlsmr.evotec.com/MLSMR_HomePage/

> <PUBCHEM_CID_ASSOCIATIONS>
91378  1
313  2
91379  2

> <PUBCHEM_COORDINATE_TYPE>
1
3

> <PUBCHEM_BONDANNOTATIONS>
4  8  3

$$$$
845400
  -OEChem-12251501332D

 20 22  0     0  0  0  0  0  0999 V2000
    2.3383   -1.3500    0.0000 O   0  0  0  0  0  0  0  0  0  0  0  0
  -10.1261   -1.3678    0.0000 O   0  0  0  0  0  0  0  0  0  0  0  0
   -3.8967    0.7484    0.0000 N   0  0  0  0  0  0  0  0  0  0  0  0
   -2.5987    1.5004    0.0000 C   0  0  0  0  0  0  0  0  0  0  0  0
   -5.1969    1.4963    0.0000 C   0  0  0  0  0  0  0  0  0  0  0  0
   -1.2990    0.7500    0.0000 C   0  0  0  0  0  0  0  0  0  0  0  0
   -6.4954    0.7438    0.0000 C   0  0  0  0  0  0  0  0  0  0  0  0
   -2.6012    3.0004    0.0000 C   0  0  0  0  0  0  0  0  0  0  0  0
   -5.1993    2.9963    0.0000 C   0  0  0  0  0  0  0  0  0  0  0  0
    0.0000    1.5000    0.0000 C   0  0  0  0  0  0  0  0  0  0  0  0
   -1.2990   -0.7500    0.0000 C   0  0  0  0  0  0  0  0  0  0  0  0
   -7.7969    1.4897    0.0000 C   0  0  0  0  0  0  0  0  0  0  0  0
   -6.4907   -0.7562    0.0000 C   0  0  0  0  0  0  0  0  0  0  0  0
   -3.9015    3.7484    0.0000 C   0  0  0  0  0  0  0  0  0  0  0  0
    1.2990   -0.7500    0.0000 C   0  0  0  0  0  0  0  0  0  0  0  0
   -9.0888   -0.7645    0.0000 C   0  0  0  0  0  0  0  0  0  0  0  0
    1.2990    0.7500    0.0000 C   0  0  0  0  0  0  0  0  0  0  0  0
    0.0000   -1.5000    0.0000 C   0  0  0  0  0  0  0  0  0  0  0  0
   -9.0936    0.7355    0.0000 C   0  0  0  0  0  0  0  0  0  0  0  0
   -7.7874   -1.5103    0.0000 C   0  0  0  0  0  0  0  0  0  0  0  0
  1 15  1  0  0  0  0
  2 16  1  0  0  0  0
  3  4  1  0  0  0  0
  3  5  2  0  0  0  0
  4  6  1  0  0  0  0
  4  8  2  0  0  0  0
  5  7  1  0  0  0  0
  5  9  1  0  0  0  0
  6 10  2  0  0  0  0
  6 11  1  0  0  0  0
  7 12  2  0  0  0  0
  7 13  1  0  0  0  0
  8 14  1  0  0  0  0
  9 14  2  0  0  0  0
 10 17  1  0  0  0  0
 11 18  2  0  0  0  0
 12 19  1  0  0  0  0
 13 20  2  0  0  0  0
 15 17  2  0  0  0  0
 15 18  1  0  0  0  0
 16 19  2  0  0  0  0
 16 20  1  0  0  0  0
M  END
> <PUBCHEM_COMPOUND_ID_TYPE>
0

> <PUBCHEM_TOTAL_CHARGE>
0

> <PUBCHEM_SUBSTANCE_ID>
845400

> <PUBCHEM_SUBSTANCE_VERSION>
5

> <PUBCHEM_EXT_DATASOURCE_NAME>
MLSMR

> <PUBCHEM_EXT_DATASOURCE_REGID>
MLS000030802

> <PUBCHEM_SUBSTANCE_COMMENT>
http://mlsmr.evotec.com/MLSMR_HomePage/pdf/pubchem_reference.pdf
MLSMR_SAMPLE_SUPPLIER: Asinex Ltd.
MLSMR_SUPPLIER_STRUCTURE_ID: BAS 00119419
MLSMR_COMPOUND_CLASS: DC

> <PUBCHEM_SUBSTANCE_SYNONYM>
MLS000030802
SMR000001087

> <PUBCHEM_XREF_EXT_ID>
MLS000030802

> <PUBCHEM_EXT_DATASOURCE_URL>
http://mlsmr.evotec.com/MLSMR_HomePage/

> <PUBCHEM_CID_ASSOCIATIONS>
5399660  1

> <PUBCHEM_COORDINATE_TYPE>
1
3

$$$$
845406
  -OEChem-12251501332D

 30 32  0     0  0  0  0  0  0999 V2000
   -1.5630    3.6021    0.0000 Cl  0  0  0  0  0  0  0  0  0  0  0  0
   -7.7986    7.5000    0.0000 O   0  0  0  0  0  0  0  0  0  0  0  0
    3.6375   -0.9049    0.0000 O   0  0  0  0  0  0  0  0  0  0  0  0
   -5.4596    5.8480    0.0000 O   0  0  0  0  0  0  0  0  0  0  0  0
   -1.2990    0.7500    0.0000 N   0  0  0  0  0  0  0  0  0  0  0  0
    1.2990   -0.7500    0.0000 N   0  0  0  0  0  0  0  0  0  0  0  0
   -6.4987    3.7473    0.0000 N   0  0  0  0  0  0  0  0  0  0  0  0
   -2.5987    1.5004    0.0000 C   0  0  0  0  0  0  0  0  0  0  0  0
   -2.6012    3.0004    0.0000 C   0  0  0  0  0  0  0  0  0  0  0  0
   -5.1993    2.9963    0.0000 C   0  0  0  0  0  0  0  0  0  0  0  0
   -3.8967    0.7484    0.0000 C   0  0  0  0  0  0  0  0  0  0  0  0
   -3.9014    3.7484    0.0000 C   0  0  0  0  0  0  0  0  0  0  0  0
    0.0000    1.5000    0.0000 C   0  0  0  0  0  0  0  0  0  0  0  0
   -1.2990   -0.7500    0.0000 C   0  0  0  0  0  0  0  0  0  0  0  0
   -5.1969    1.4963    0.0000 C   0  0  0  0  0  0  0  0  0  0  0  0
    1.2990    0.7500    0.0000 C   0  0  0  0  0  0  0  0  0  0  0  0
    0.0000   -1.5000    0.0000 C   0  0  0  0  0  0  0  0  0  0  0  0
    2.5973   -1.5031    0.0000 C   0  0  0  0  0  0  0  0  0  0  0  0
   -6.4989    5.2481    0.0000 C   0  0  0  0  0  0  0  0  0  0  0  0
    2.5951   -3.0039    0.0000 C   0  0  0  0  0  0  0  0  0  0  0  0
   -9.0980    8.2510    0.0000 C   0  0  0  0  0  0  0  0  0  0  0  0
   -7.7983    5.9992    0.0000 C   0  0  0  0  0  0  0  0  0  0  0  0
   -9.1004    9.7510    0.0000 C   0  0  0  0  0  0  0  0  0  0  0  0
  -10.3960    7.4990    0.0000 C   0  0  0  0  0  0  0  0  0  0  0  0
  -10.4006   10.4990    0.0000 C   0  0  0  0  0  0  0  0  0  0  0  0
    3.6331   -3.6060    0.0000 C   0  0  0  0  0  0  0  0  0  0  0  0
    1.5548   -3.6021    0.0000 C   0  0  0  0  0  0  0  0  0  0  0  0
  -11.6962    8.2470    0.0000 C   0  0  0  0  0  0  0  0  0  0  0  0
  -11.6985    9.7470    0.0000 C   0  0  0  0  0  0  0  0  0  0  0  0
   -8.0621   10.3527    0.0000 C   0  0  0  0  0  0  0  0  0  0  0  0
  1  9  1  0  0  0  0
  2 21  1  0  0  0  0
  2 22  1  0  0  0  0
  3 18  2  0  0  0  0
  4 19  2  0  0  0  0
  5  8  1  0  0  0  0
  5 13  1  0  0  0  0
  5 14  1  0  0  0  0
  6 16  1  0  0  0  0
  6 17  1  0  0  0  0
  6 18  1  0  0  0  0
  7 10  1  0  0  0  0
  7 19  1  0  0  0  0
  8  9  1  0  0  0  0
  8 11  2  0  0  0  0
  9 12  2  0  0  0  0
 10 12  1  0  0  0  0
 10 15  2  0  0  0  0
 11 15  1  0  0  0  0
 13 16  1  0  0  0  0
 14 17  1  0  0  0  0
 18 20  1  0  0  0  0
 19 22  1  0  0  0  0
 20 26  1  0  0  0  0
 20 27  1  0  0  0  0
 21 23  1  0  0  0  0
 21 24  2  0  0  0  0
 23 25  2  0  0  0  0
 23 30  1  0  0  0  0
 24 28  1  0  0  0  0
 25 29  1  0  0  0  0
 28 29  2  0  0  0  0
M  END
> <PUBCHEM_COMPOUND_ID_TYPE>
0

> <PUBCHEM_TOTAL_CHARGE>
0

> <PUBCHEM_SUBSTANCE_ID>
845406

> <PUBCHEM_SUBSTANCE_VERSION>
5

> <PUBCHEM_EXT_DATASOURCE_NAME>
MLSMR

> <PUBCHEM_EXT_DATASOURCE_REGID>
MLS000034491

> <PUBCHEM_SUBSTANCE_COMMENT>
http://mlsmr.evotec.com/MLSMR_HomePage/pdf/pubchem_reference.pdf
MLSMR_SAMPLE_SUPPLIER: Asinex Ltd.
MLSMR_SUPPLIER_STRUCTURE_ID: BAS 07126275
MLSMR_COMPOUND_CLASS: DC

> <PUBCHEM_SUBSTANCE_SYNONYM>
MLS000034491
N-[3-Chloro-4-(4-isobutyryl-piperazin-1-yl)-phenyl]-2-o-tolyloxy-acetamide
SMR000014234

> <PUBCHEM_XREF_EXT_ID>
MLS000034491

> <PUBCHEM_EXT_DATASOURCE_URL>
http://mlsmr.evotec.com/MLSMR_HomePage/

> <PUBCHEM_CID_ASSOCIATIONS>
647748  1

> <PUBCHEM_COORDINATE_TYPE>
1
3

$$$$
845543
  -OEChem-12251501332D

 15 16  0     0  0  0  0  0  0999 V2000
    1.3993   -2.9127    0.0000 S   0  0  0  0  0  0  0  0  0  0  0  0
    2.8552   -0.6517    0.0000 O   0  0  0  0  0  0  0  0  0  0  0  0
    0.7500   -1.5574    0.0000 N   0  0  0  0  0  0  0  0  0  0  0  0
    0.5521   -4.1515    0.0000 C   0  0  0  0  0  0  0  0  0  0  0  0
    1.6852   -0.3846    0.0000 C   0  0  0  0  0  0  0  0  0  0  0  0
   -0.7500   -1.5574    0.0000 C   0  0  0  0  0  0  0  0  0  0  0  0
    1.1982   -5.5053    0.0000 C   0  0  0  0  0  0  0  0  0  0  0  0
   -0.9434   -4.0343    0.0000 C   0  0  0  0  0  0  0  0  0  0  0  0
    1.3514    1.0778    0.0000 C   0  0  0  0  0  0  0  0  0  0  0  0
   -1.6852   -0.3847    0.0000 C   0  0  0  0  0  0  0  0  0  0  0  0
    0.3489   -6.7417    0.0000 C   0  0  0  0  0  0  0  0  0  0  0  0
   -1.7926   -5.2708    0.0000 C   0  0  0  0  0  0  0  0  0  0  0  0
    0.0000    1.7286    0.0000 C   0  0  0  0  0  0  0  0  0  0  0  0
   -1.3515    1.0777    0.0000 C   0  0  0  0  0  0  0  0  0  0  0  0
   -1.1465   -6.6245    0.0000 C   0  0  0  0  0  0  0  0  0  0  0  0
  1  3  1  0  0  0  0
  1  4  1  0  0  0  0
  2  5  2  0  0  0  0
  3  5  1  0  0  0  0
  3  6  1  0  0  0  0
  4  7  2  0  0  0  0
  4  8  1  0  0  0  0
  5  9  1  0  0  0  0
  6 10  1  0  0  0  0
  7 11  1  0  0  0  0
  8 12  2  0  0  0  0
  9 13  1  0  0  0  0
 10 14  1  0  0  0  0
 11 15  2  0  0  0  0
 12 15  1  0  0  0  0
 13 14  1  0  0  0  0
M  END
> <PUBCHEM_COMPOUND_ID_TYPE>
0

> <PUBCHEM_TOTAL_CHARGE>
0

> <PUBCHEM_SUBSTANCE_ID>
845543

> <PUBCHEM_SUBSTANCE_VERSION>
5

> <PUBCHEM_EXT_DATASOURCE_NAME>
MLSMR

> <PUBCHEM_EXT_DATASOURCE_REGID>
MLS000071653

> <PUBCHEM_SUBSTANCE_COMMENT>
http://mlsmr.evotec.com/MLSMR_HomePage/pdf/pubchem_reference.pdf
MLSMR_SAMPLE_SUPPLIER: Asinex Ltd.
MLSMR_SUPPLIER_STRUCTURE_ID: BAS 00531433
MLSMR_COMPOUND_CLASS: DC

> <PUBCHEM_SUBSTANCE_SYNONYM>
1-Phenylsulfanyl-azepan-2-one
MLS000071653
SMR000009094

> <PUBCHEM_XREF_EXT_ID>
MLS000071653

> <PUBCHEM_EXT_DATASOURCE_URL>
http://mlsmr.evotec.com/MLSMR_HomePage/

> <PUBCHEM_CID_ASSOCIATIONS>
118982  1

> <PUBCHEM_COORDINATE_TYPE>
1
3

$$$$
845855
  -OEChem-12251501332D

 24 26  0     0  0  0  0  0  0999 V2000
   -0.9991   -2.7132    0.0000 O   0  0  0  0  0  0  0  0  0  0  0  0
   -3.3560    1.3452    0.0000 O   0  0  0  0  0  0  0  0  0  0  0  0
   -1.0028    1.5132    0.0000 N   0  0  0  0  0  0  0  0  0  0  0  0
    2.5889    0.0182    0.0000 N   0  0  0  0  0  0  0  0  0  0  0  0
   -2.3155   -0.7475    0.0000 N   0  0  0  0  0  0  0  0  0  0  0  0
    8.5716    0.4033    0.0000 N   0  0  0  0  0  0  0  0  0  0  0  0
    0.2917   -0.7475    0.0000 C   0  0  0  0  0  0  0  0  0  0  0  0
    0.2917    0.7475    0.0000 C   0  0  0  0  0  0  0  0  0  0  0  0
   -1.0028   -1.5132    0.0000 C   0  0  0  0  0  0  0  0  0  0  0  0
   -2.3155    0.7475    0.0000 C   0  0  0  0  0  0  0  0  0  0  0  0
    1.7138   -1.2033    0.0000 C   0  0  0  0  0  0  0  0  0  0  0  0
    1.7138    1.2033    0.0000 C   0  0  0  0  0  0  0  0  0  0  0  0
    4.0896    0.0290    0.0000 C   0  0  0  0  0  0  0  0  0  0  0  0
    4.9397   -1.2009    0.0000 C   0  0  0  0  0  0  0  0  0  0  0  0
    4.7275    1.3885    0.0000 C   0  0  0  0  0  0  0  0  0  0  0  0
   -0.9991    2.7132    0.0000 C   0  0  0  0  0  0  0  0  0  0  0  0
   -3.3560   -1.3452    0.0000 C   0  0  0  0  0  0  0  0  0  0  0  0
    7.0761    0.2776    0.0000 C   0  0  0  0  0  0  0  0  0  0  0  0
    6.4347   -1.0784    0.0000 C   0  0  0  0  0  0  0  0  0  0  0  0
    6.2225    1.5111    0.0000 C   0  0  0  0  0  0  0  0  0  0  0  0
    9.2114    1.7609    0.0000 C   0  0  0  0  0  0  0  0  0  0  0  0
    9.4304   -0.8276    0.0000 C   0  0  0  0  0  0  0  0  0  0  0  0
   10.4072    1.8614    0.0000 C   0  0  0  0  0  0  0  0  0  0  0  0
   10.6260   -0.7258    0.0000 C   0  0  0  0  0  0  0  0  0  0  0  0
  1  9  2  0  0  0  0
  2 10  2  0  0  0  0
  3  8  1  0  0  0  0
  3 10  1  0  0  0  0
  3 16  1  0  0  0  0
  4 11  1  0  0  0  0
  4 12  1  0  0  0  0
  4 13  1  0  0  0  0
  5  9  1  0  0  0  0
  5 10  1  0  0  0  0
  5 17  1  0  0  0  0
  6 18  1  0  0  0  0
  6 21  1  0  0  0  0
  6 22  1  0  0  0  0
  7  8  1  0  0  0  0
  7  9  1  0  0  0  0
  7 11  2  0  0  0  0
  8 12  2  0  0  0  0
 13 14  2  0  0  0  0
 13 15  1  0  0  0  0
 14 19  1  0  0  0  0
 15 20  2  0  0  0  0
 18 19  2  0  0  0  0
 18 20  1  0  0  0  0
 21 23  1  0  0  0  0
 22 24  1  0  0  0  0
M  END
> <PUBCHEM_COMPOUND_ID_TYPE>
0

> <PUBCHEM_TOTAL_CHARGE>
0

> <PUBCHEM_SUBSTANCE_ID>
845855

> <PUBCHEM_SUBSTANCE_VERSION>
5

> <PUBCHEM_EXT_DATASOURCE_NAME>
MLSMR

> <PUBCHEM_EXT_DATASOURCE_REGID>
MLS000033618

> <PUBCHEM_SUBSTANCE_COMMENT>
http://mlsmr.evotec.com/MLSMR_HomePage/pdf/pubchem_reference.pdf
MLSMR_SAMPLE_SUPPLIER: Asinex Ltd.
MLSMR_SUPPLIER_STRUCTURE_ID: BAS 06348398
MLSMR_COMPOUND_CLASS: DC

> <PUBCHEM_SUBSTANCE_SYNONYM>
6-(4-Diethylamino-phenyl)-1,3-dimethyl-1,6-dihydro-pyrrolo[3,4-d]pyrimidine-2,4-dione
MLS000033618
SMR000013755

> <PUBCHEM_XREF_EXT_ID>
MLS000033618

> <PUBCHEM_EXT_DATASOURCE_URL>
http://mlsmr.evotec.com/MLSMR_HomePage/

> <PUBCHEM_CID_ASSOCIATIONS>
648214  1

> <PUBCHEM_COORDINATE_TYPE>
1
3

$$$$
845873
  -OEChem-12251501332D

 25 28  0     0  0  0  0  0  0999 V2000
    9.2114    1.7609    0.0000 S   0  0  0  0  0  0  0  0  0  0  0  0
    1.7138    1.2033    0.0000 O   0  0  0  0  0  0  0  0  0  0  0  0
    8.5268    2.7464    0.0000 O   0  0  0  0  0  0  0  0  0  0  0  0
    8.0156    1.6610    0.0000 O   0  0  0  0  0  0  0  0  0  0  0  0
    1.7138   -1.2033    0.0000 N   0  0  0  0  0  0  0  0  0  0  0  0
    8.5716    0.4033    0.0000 N   0  0  0  0  0  0  0  0  0  0  0  0
    2.5889    0.0182    0.0000 C   0  0  0  0  0  0  0  0  0  0  0  0
    4.0896    0.0290    0.0000 C   0  0  0  0  0  0  0  0  0  0  0  0
    0.2917    0.7475    0.0000 C   0  0  0  0  0  0  0  0  0  0  0  0
    0.2917   -0.7475    0.0000 C   0  0  0  0  0  0  0  0  0  0  0  0
    7.0761    0.2776    0.0000 C   0  0  0  0  0  0  0  0  0  0  0  0
   10.7070    1.8865    0.0000 C   0  0  0  0  0  0  0  0  0  0  0  0
    4.9397   -1.2009    0.0000 C   0  0  0  0  0  0  0  0  0  0  0  0
    4.7275    1.3885    0.0000 C   0  0  0  0  0  0  0  0  0  0  0  0
    6.4347   -1.0784    0.0000 C   0  0  0  0  0  0  0  0  0  0  0  0
    6.2225    1.5111    0.0000 C   0  0  0  0  0  0  0  0  0  0  0  0
   -1.0028    1.5132    0.0000 C   0  0  0  0  0  0  0  0  0  0  0  0
   -1.0028   -1.5132    0.0000 C   0  0  0  0  0  0  0  0  0  0  0  0
   11.5631    0.6549    0.0000 C   0  0  0  0  0  0  0  0  0  0  0  0
   11.3456    3.2438    0.0000 C   0  0  0  0  0  0  0  0  0  0  0  0
   -2.3155    0.7475    0.0000 C   0  0  0  0  0  0  0  0  0  0  0  0
   -2.3155   -0.7475    0.0000 C   0  0  0  0  0  0  0  0  0  0  0  0
   13.0579    0.7805    0.0000 C   0  0  0  0  0  0  0  0  0  0  0  0
   12.8403    3.3694    0.0000 C   0  0  0  0  0  0  0  0  0  0  0  0
   13.6965    2.1377    0.0000 C   0  0  0  0  0  0  0  0  0  0  0  0
  1  3  2  0  0  0  0
  1  4  2  0  0  0  0
  1  6  1  0  0  0  0
  1 12  1  0  0  0  0
  2  7  1  0  0  0  0
  2  9  1  0  0  0  0
  5  7  2  0  0  0  0
  5 10  1  0  0  0  0
  6 11  1  0  0  0  0
  7  8  1  0  0  0  0
  8 13  2  0  0  0  0
  8 14  1  0  0  0  0
  9 10  1  0  0  0  0
  9 17  2  0  0  0  0
 10 18  2  0  0  0  0
 11 15  2  0  0  0  0
 11 16  1  0  0  0  0
 12 19  2  0  0  0  0
 12 20  1  0  0  0  0
 13 15  1  0  0  0  0
 14 16  2  0  0  0  0
 17 21  1  0  0  0  0
 18 22  1  0  0  0  0
 19 23  1  0  0  0  0
 20 24  2  0  0  0  0
 21 22  2  0  0  0  0
 23 25  2  0  0  0  0
 24 25  1  0  0  0  0
M  END
> <PUBCHEM_COMPOUND_ID_TYPE>
0

> <PUBCHEM_TOTAL_CHARGE>
0

> <PUBCHEM_SUBSTANCE_ID>
845873

> <PUBCHEM_SUBSTANCE_VERSION>
5

> <PUBCHEM_EXT_DATASOURCE_NAME>
MLSMR

> <PUBCHEM_EXT_DATASOURCE_REGID>
MLS000070376

> <PUBCHEM_SUBSTANCE_COMMENT>
http://mlsmr.evotec.com/MLSMR_HomePage/pdf/pubchem_reference.pdf
MLSMR_SAMPLE_SUPPLIER: Asinex Ltd.
MLSMR_SUPPLIER_STRUCTURE_ID: BAS 01411884
MLSMR_COMPOUND_CLASS: DC

> <PUBCHEM_SUBSTANCE_SYNONYM>
MLS000070376
N-(4-Benzooxazol-2-yl-phenyl)-benzenesulfonamide
SMR000010522

> <PUBCHEM_XREF_EXT_ID>
MLS000070376

> <PUBCHEM_EXT_DATASOURCE_URL>
http://mlsmr.evotec.com/MLSMR_HomePage/

> <PUBCHEM_CID_ASSOCIATIONS>
648231  1

> <PUBCHEM_COORDINATE_TYPE>
1
3

$$$$
846100
  -OEChem-12251501332D

 24 26  0     0  0  0  0  0  0999 V2000
    3.8942   -1.4964    0.0000 O   0  0  0  0  0  0  0  0  0  0  0  0
   -1.5581    5.8443    0.0000 O   0  0  0  0  0  0  0  0  0  0  0  0
   -1.2964    1.4973    0.0000 N   0  0  0  0  0  0  0  0  0  0  0  0
   -2.6111   -0.7486    0.0000 N   0  0  0  0  0  0  0  0  0  0  0  0
   -3.9091    1.5019    0.0000 N   0  0  0  0  0  0  0  0  0  0  0  0
   -2.6050    3.7481    0.0000 N   0  0  0  0  0  0  0  0  0  0  0  0
   -5.2030    3.7575    0.0000 N   0  0  0  0  0  0  0  0  0  0  0  0
    0.0000   -0.7486    0.0000 C   0  0  0  0  0  0  0  0  0  0  0  0
    0.0000    0.7486    0.0000 C   0  0  0  0  0  0  0  0  0  0  0  0
   -2.6111    0.7486    0.0000 C   0  0  0  0  0  0  0  0  0  0  0  0
   -1.2964   -1.4973    0.0000 C   0  0  0  0  0  0  0  0  0  0  0  0
   -3.9067    3.0027    0.0000 C   0  0  0  0  0  0  0  0  0  0  0  0
   -3.8958    6.0028    0.0000 C   0  0  0  0  0  0  0  0  0  0  0  0
    1.2964   -1.4973    0.0000 C   0  0  0  0  0  0  0  0  0  0  0  0
   -2.5995    5.2481    0.0000 C   0  0  0  0  0  0  0  0  0  0  0  0
   -5.1976    5.2575    0.0000 C   0  0  0  0  0  0  0  0  0  0  0  0
    1.2964    1.4973    0.0000 C   0  0  0  0  0  0  0  0  0  0  0  0
    2.5929   -0.7486    0.0000 C   0  0  0  0  0  0  0  0  0  0  0  0
    2.5929    0.7486    0.0000 C   0  0  0  0  0  0  0  0  0  0  0  0
   -1.2928   -2.6973    0.0000 C   0  0  0  0  0  0  0  0  0  0  0  0
   -3.8873    7.5036    0.0000 C   0  0  0  0  0  0  0  0  0  0  0  0
   -6.2346    5.8613    0.0000 C   0  0  0  0  0  0  0  0  0  0  0  0
   -2.8450    8.0984    0.0000 C   0  0  0  0  0  0  0  0  0  0  0  0
    4.9326   -0.8949    0.0000 C   0  0  0  0  0  0  0  0  0  0  0  0
  1 18  1  0  0  0  0
  1 24  1  0  0  0  0
  2 15  1  0  0  0  0
  3  9  2  0  0  0  0
  3 10  1  0  0  0  0
  4 10  2  0  0  0  0
  4 11  1  0  0  0  0
  5 10  1  0  0  0  0
  5 12  1  0  0  0  0
  6 12  1  0  0  0  0
  6 15  2  0  0  0  0
  7 12  2  0  0  0  0
  7 16  1  0  0  0  0
  8  9  1  0  0  0  0
  8 11  2  0  0  0  0
  8 14  1  0  0  0  0
  9 17  1  0  0  0  0
 11 20  1  0  0  0  0
 13 15  1  0  0  0  0
 13 16  2  0  0  0  0
 13 21  1  0  0  0  0
 14 18  2  0  0  0  0
 16 22  1  0  0  0  0
 17 19  2  0  0  0  0
 18 19  1  0  0  0  0
 21 23  1  0  0  0  0
M  END
> <PUBCHEM_COMPOUND_ID_TYPE>
0

> <PUBCHEM_TOTAL_CHARGE>
0

> <PUBCHEM_SUBSTANCE_ID>
846100

> <PUBCHEM_SUBSTANCE_VERSION>
5

> <PUBCHEM_EXT_DATASOURCE_NAME>
MLSMR

> <PUBCHEM_EXT_DATASOURCE_REGID>
MLS000034496

> <PUBCHEM_SUBSTANCE_COMMENT>
http://mlsmr.evotec.com/MLSMR_HomePage/pdf/pubchem_reference.pdf
MLSMR_SAMPLE_SUPPLIER: Asinex Ltd.
MLSMR_SUPPLIER_STRUCTURE_ID: BAS 05590777
MLSMR_COMPOUND_CLASS: DC

> <PUBCHEM_SUBSTANCE_SYNONYM>
5-Ethyl-2-(6-methoxy-4-methyl-quinazolin-2-ylamino)-6-methyl-1H-pyrimidin-4-one
MLS000034496
SMR000013446

> <PUBCHEM_XREF_EXT_ID>
MLS000034496

> <PUBCHEM_EXT_DATASOURCE_URL>
http://mlsmr.evotec.com/MLSMR_HomePage/

> <PUBCHEM_CID_ASSOCIATIONS>
648472  1

> <PUBCHEM_COORDINATE_TYPE>
1
3

$$$$
846173
  -OEChem-12251501332D

 23 26  0     0  0  0  0  0  0999 V2000
   -6.2772    3.1068    0.0000 S   0  0  0  0  0  0  0  0  0  0  0  0
   -2.5905    3.5979    0.0000 O   0  0  0  0  0  0  0  0  0  0  0  0
    2.5889    0.0182    0.0000 N   0  0  0  0  0  0  0  0  0  0  0  0
    1.7138    1.2033    0.0000 N   0  0  0  0  0  0  0  0  0  0  0  0
    1.7138   -1.2033    0.0000 N   0  0  0  0  0  0  0  0  0  0  0  0
   -3.6187    1.4919    0.0000 N   0  0  0  0  0  0  0  0  0  0  0  0
    0.2917    0.7475    0.0000 C   0  0  0  0  0  0  0  0  0  0  0  0
    0.2917   -0.7475    0.0000 C   0  0  0  0  0  0  0  0  0  0  0  0
   -2.3155    0.7475    0.0000 C   0  0  0  0  0  0  0  0  0  0  0  0
   -1.0028    1.5132    0.0000 C   0  0  0  0  0  0  0  0  0  0  0  0
    4.0896    0.0290    0.0000 C   0  0  0  0  0  0  0  0  0  0  0  0
   -1.0028   -1.5132    0.0000 C   0  0  0  0  0  0  0  0  0  0  0  0
   -2.3155   -0.7475    0.0000 C   0  0  0  0  0  0  0  0  0  0  0  0
   -3.6267    2.9927    0.0000 C   0  0  0  0  0  0  0  0  0  0  0  0
   -4.9300    3.7369    0.0000 C   0  0  0  0  0  0  0  0  0  0  0  0
    4.9234    1.2700    0.0000 C   0  0  0  0  0  0  0  0  0  0  0  0
    4.7453   -1.3220    0.0000 C   0  0  0  0  0  0  0  0  0  0  0  0
   -5.0779    5.2168    0.0000 C   0  0  0  0  0  0  0  0  0  0  0  0
    6.4199    1.1671    0.0000 C   0  0  0  0  0  0  0  0  0  0  0  0
    6.2418   -1.4248    0.0000 C   0  0  0  0  0  0  0  0  0  0  0  0
   -7.2884    4.2146    0.0000 C   0  0  0  0  0  0  0  0  0  0  0  0
   -6.5472    5.5187    0.0000 C   0  0  0  0  0  0  0  0  0  0  0  0
    7.0791   -0.1803    0.0000 C   0  0  0  0  0  0  0  0  0  0  0  0
  1 15  1  0  0  0  0
  1 21  1  0  0  0  0
  2 14  2  0  0  0  0
  3  4  1  0  0  0  0
  3  5  1  0  0  0  0
  3 11  1  0  0  0  0
  4  7  2  0  0  0  0
  5  8  2  0  0  0  0
  6  9  1  0  0  0  0
  6 14  1  0  0  0  0
  7  8  1  0  0  0  0
  7 10  1  0  0  0  0
  8 12  1  0  0  0  0
  9 10  2  0  0  0  0
  9 13  1  0  0  0  0
 11 16  2  0  0  0  0
 11 17  1  0  0  0  0
 12 13  2  0  0  0  0
 14 15  1  0  0  0  0
 15 18  2  0  0  0  0
 16 19  1  0  0  0  0
 17 20  2  0  0  0  0
 18 22  1  0  0  0  0
 19 23  2  0  0  0  0
 20 23  1  0  0  0  0
 21 22  2  0  0  0  0
M  END
> <PUBCHEM_COMPOUND_ID_TYPE>
0

> <PUBCHEM_TOTAL_CHARGE>
0

> <PUBCHEM_SUBSTANCE_ID>
846173

> <PUBCHEM_SUBSTANCE_VERSION>
5

> <PUBCHEM_EXT_DATASOURCE_NAME>
MLSMR

> <PUBCHEM_EXT_DATASOURCE_REGID>
MLS000069084

> <PUBCHEM_SUBSTANCE_COMMENT>
http://mlsmr.evotec.com/MLSMR_HomePage/pdf/pubchem_reference.pdf
MLSMR_SAMPLE_SUPPLIER: Asinex Ltd.
MLSMR_SUPPLIER_STRUCTURE_ID: BAS 02866179
MLSMR_COMPOUND_CLASS: DC

> <PUBCHEM_SUBSTANCE_SYNONYM>
MLS000069084
SMR000011561
Thiophene-2-carboxylic acid (2-phenyl-2H-benzotriazol-5-yl)-amide

> <PUBCHEM_XREF_EXT_ID>
MLS000069084

> <PUBCHEM_EXT_DATASOURCE_URL>
http://mlsmr.evotec.com/MLSMR_HomePage/

> <PUBCHEM_CID_ASSOCIATIONS>
648555  1

> <PUBCHEM_COORDINATE_TYPE>
1
3

$$$$
846265
  -OEChem-12251501332D

 27 30  0     0  0  0  0  0  0999 V2000
    6.8985   -2.7743    0.0000 O   0  0  0  0  0  0  0  0  0  0  0  0
    8.5766   -0.2801    0.0000 O   0  0  0  0  0  0  0  0  0  0  0  0
    0.2917    0.7475    0.0000 N   0  0  0  0  0  0  0  0  0  0  0  0
    1.7138    1.2033    0.0000 N   0  0  0  0  0  0  0  0  0  0  0  0
   -0.9982    3.0140    0.0000 N   0  0  0  0  0  0  0  0  0  0  0  0
   -1.0028   -1.5132    0.0000 N   0  0  0  0  0  0  0  0  0  0  0  0
   -1.0028    1.5132    0.0000 C   0  0  0  0  0  0  0  0  0  0  0  0
    0.2917   -0.7475    0.0000 C   0  0  0  0  0  0  0  0  0  0  0  0
    2.5889    0.0182    0.0000 C   0  0  0  0  0  0  0  0  0  0  0  0
   -2.3155    0.7475    0.0000 C   0  0  0  0  0  0  0  0  0  0  0  0
    1.7138   -1.2033    0.0000 C   0  0  0  0  0  0  0  0  0  0  0  0
   -2.3155   -0.7475    0.0000 C   0  0  0  0  0  0  0  0  0  0  0  0
    4.0896    0.0290    0.0000 C   0  0  0  0  0  0  0  0  0  0  0  0
    4.7453   -1.3220    0.0000 C   0  0  0  0  0  0  0  0  0  0  0  0
   -3.6187    1.4919    0.0000 C   0  0  0  0  0  0  0  0  0  0  0  0
   -2.2026    3.8859    0.0000 C   0  0  0  0  0  0  0  0  0  0  0  0
    0.2243    3.8612    0.0000 C   0  0  0  0  0  0  0  0  0  0  0  0
    4.9234    1.2700    0.0000 C   0  0  0  0  0  0  0  0  0  0  0  0
    6.2418   -1.4248    0.0000 C   0  0  0  0  0  0  0  0  0  0  0  0
    7.0791   -0.1803    0.0000 C   0  0  0  0  0  0  0  0  0  0  0  0
    6.4199    1.1671    0.0000 C   0  0  0  0  0  0  0  0  0  0  0  0
   -3.3560   -1.3452    0.0000 C   0  0  0  0  0  0  0  0  0  0  0  0
   -1.7246    5.3077    0.0000 C   0  0  0  0  0  0  0  0  0  0  0  0
   -0.2247    5.2924    0.0000 C   0  0  0  0  0  0  0  0  0  0  0  0
   -3.6251    2.6919    0.0000 C   0  0  0  0  0  0  0  0  0  0  0  0
    6.2273   -3.7690    0.0000 C   0  0  0  0  0  0  0  0  0  0  0  0
    9.2450    0.7165    0.0000 C   0  0  0  0  0  0  0  0  0  0  0  0
  1 19  1  0  0  0  0
  1 26  1  0  0  0  0
  2 20  1  0  0  0  0
  2 27  1  0  0  0  0
  3  4  1  0  0  0  0
  3  7  1  0  0  0  0
  3  8  1  0  0  0  0
  4  9  2  0  0  0  0
  5  7  1  0  0  0  0
  5 16  1  0  0  0  0
  5 17  1  0  0  0  0
  6  8  1  0  0  0  0
  6 12  2  0  0  0  0
  7 10  2  0  0  0  0
  8 11  2  0  0  0  0
  9 11  1  0  0  0  0
  9 13  1  0  0  0  0
 10 12  1  0  0  0  0
 10 15  1  0  0  0  0
 12 22  1  0  0  0  0
 13 14  1  0  0  0  0
 13 18  2  0  0  0  0
 14 19  2  0  0  0  0
 15 25  1  0  0  0  0
 16 23  1  0  0  0  0
 17 24  1  0  0  0  0
 18 21  1  0  0  0  0
 19 20  1  0  0  0  0
 20 21  2  0  0  0  0
 23 24  1  0  0  0  0
M  END
> <PUBCHEM_COMPOUND_ID_TYPE>
0

> <PUBCHEM_TOTAL_CHARGE>
0

> <PUBCHEM_SUBSTANCE_ID>
846265

> <PUBCHEM_SUBSTANCE_VERSION>
5

> <PUBCHEM_EXT_DATASOURCE_NAME>
MLSMR

> <PUBCHEM_EXT_DATASOURCE_REGID>
MLS000035091

> <PUBCHEM_SUBSTANCE_COMMENT>
http://mlsmr.evotec.com/MLSMR_HomePage/pdf/pubchem_reference.pdf
MLSMR_SAMPLE_SUPPLIER: Asinex Ltd.
MLSMR_SUPPLIER_STRUCTURE_ID: ASN 08735602
MLSMR_COMPOUND_CLASS: DC

> <PUBCHEM_SUBSTANCE_SYNONYM>
2-(3,4-Dimethoxy-phenyl)-6-ethyl-5-methyl-7-pyrrolidin-1-yl-pyrazolo[1,5-a]pyrimidine
MLS000035091
SMR000008497

> <PUBCHEM_XREF_EXT_ID>
MLS000035091

> <PUBCHEM_EXT_DATASOURCE_URL>
http://mlsmr.evotec.com/MLSMR_HomePage/

> <PUBCHEM_CID_ASSOCIATIONS>
648651  1

> <PUBCHEM_COORDINATE_TYPE>
1
3

$$$$
846270
  -OEChem-12251501332D

 26 29  0     1  0  0  0  0  0999 V2000
   -4.2067    3.2905    0.0000 S   0  0  0  0  0  0  0  0  0  0  0  0
   -7.4839    5.6924    0.0000 O   0  0  0  0  0  0  0  0  0  0  0  0
   -8.5225    2.9123    0.0000 O   0  0  0  0  0  0  0  0  0  0  0  0
   -4.6777   -0.7310    0.0000 O   0  0  0  0  0  0  0  0  0  0  0  0
   -6.4441    1.8293    0.0000 N   0  0  0  0  0  0  0  0  0  0  0  0
   -3.9492    0.8772    0.0000 N   0  0  0  0  0  0  0  0  0  0  0  0
   -4.9546    1.9903    0.0000 C   0  0  0  0  0  0  0  0  0  0  0  0
   -7.3295    3.0412    0.0000 C   0  0  0  0  0  0  0  0  0  0  0  0
   -2.5987    1.5004    0.0000 C   0  0  0  0  0  0  0  0  0  0  0  0
   -6.7235    4.4143    0.0000 C   0  0  0  0  0  0  0  0  0  0  0  0
   -1.2990    0.7500    0.0000 C   0  0  0  0  0  0  0  0  0  0  0  0
   -7.0501    0.4563    0.0000 C   0  0  0  0  0  0  0  0  0  0  0  0
   -2.7390    2.9810    0.0000 C   0  0  0  0  0  0  0  0  0  0  0  0
   -6.1648   -0.7556    0.0000 C   0  0  3  0  0  0  0  0  0  0  0  0
   -5.2655    4.7079    0.0000 C   0  0  0  0  0  0  0  0  0  0  0  0
    0.0000    1.5000    0.0000 C   0  0  0  0  0  0  0  0  0  0  0  0
   -1.2990   -0.7500    0.0000 C   0  0  0  0  0  0  0  0  0  0  0  0
   -6.6346   -2.1667    0.0000 C   0  0  0  0  0  0  0  0  0  0  0  0
   -6.4815    6.8083    0.0000 C   0  0  0  0  0  0  0  0  0  0  0  0
   -5.1105    6.1999    0.0000 C   0  0  0  0  0  0  0  0  0  0  0  0
    1.2990    0.7500    0.0000 C   0  0  0  0  0  0  0  0  0  0  0  0
    0.0000   -1.5000    0.0000 C   0  0  0  0  0  0  0  0  0  0  0  0
    1.2990   -0.7500    0.0000 C   0  0  0  0  0  0  0  0  0  0  0  0
   -4.2075   -2.1554    0.0000 C   0  0  0  0  0  0  0  0  0  0  0  0
   -5.4169   -3.0427    0.0000 C   0  0  0  0  0  0  0  0  0  0  0  0
    2.3383   -1.3500    0.0000 C   0  0  0  0  0  0  0  0  0  0  0  0
  1  7  1  0  0  0  0
  1 13  1  0  0  0  0
  2 10  1  0  0  0  0
  2 19  1  0  0  0  0
  3  8  2  0  0  0  0
  4 14  1  0  0  0  0
  4 24  1  0  0  0  0
  5  7  1  0  0  0  0
  5  8  1  0  0  0  0
  5 12  1  0  0  0  0
  6  7  2  0  0  0  0
  6  9  1  0  0  0  0
  8 10  1  0  0  0  0
  9 11  1  0  0  0  0
  9 13  2  0  0  0  0
 10 15  2  0  0  0  0
 11 16  2  0  0  0  0
 11 17  1  0  0  0  0
 12 14  1  0  0  0  0
 14 18  1  0  0  0  0
 15 20  1  0  0  0  0
 16 21  1  0  0  0  0
 17 22  2  0  0  0  0
 18 25  1  0  0  0  0
 19 20  2  0  0  0  0
 21 23  2  0  0  0  0
 22 23  1  0  0  0  0
 23 26  1  0  0  0  0
 24 25  1  0  0  0  0
M  END
> <PUBCHEM_COMPOUND_ID_TYPE>
0

> <PUBCHEM_TOTAL_CHARGE>
0

> <PUBCHEM_SUBSTANCE_ID>
846270

> <PUBCHEM_SUBSTANCE_VERSION>
5

> <PUBCHEM_EXT_DATASOURCE_NAME>
MLSMR

> <PUBCHEM_EXT_DATASOURCE_REGID>
MLS000075427

> <PUBCHEM_SUBSTANCE_COMMENT>
http://mlsmr.evotec.com/MLSMR_HomePage/pdf/pubchem_reference.pdf
MLSMR_SAMPLE_SUPPLIER: Asinex Ltd.
MLSMR_SUPPLIER_STRUCTURE_ID: ASN 04457358
MLSMR_COMPOUND_CLASS: DC

> <PUBCHEM_SUBSTANCE_SYNONYM>
Furan-2-carboxylic acid (tetrahydro-furan-2-ylmethyl)-(4-p-tolyl-thiazol-2-yl)-amide
MLS000075427
SMR000003578

> <PUBCHEM_XREF_EXT_ID>
MLS000075427

> <PUBCHEM_EXT_DATASOURCE_URL>
http://mlsmr.evotec.com/MLSMR_HomePage/

> <PUBCHEM_CID_ASSOCIATIONS>
648656  1

> <PUBCHEM_COORDINATE_TYPE>
1
3

> <PUBCHEM_BONDANNOTATIONS>
14  12  3

$$$$
846409
  -OEChem-12251501332D

 26 29  0     0  0  0  0  0  0999 V2000
   11.0679   -6.4720    0.0000 F   0  0  0  0  0  0  0  0  0  0  0  0
    5.4892    0.2949    0.0000 O   0  0  0  0  0  0  0  0  0  0  0  0
    3.8926   -1.4990    0.0000 N   0  0  0  0  0  0  0  0  0  0  0  0
    6.2469   -1.9962    0.0000 N   0  0  0  0  0  0  0  0  0  0  0  0
    1.2964   -1.4973    0.0000 N   0  0  0  0  0  0  0  0  0  0  0  0
    2.5929   -0.7486    0.0000 C   0  0  0  0  0  0  0  0  0  0  0  0
    5.2449   -0.8800    0.0000 C   0  0  0  0  0  0  0  0  0  0  0  0
    2.5929    0.7486    0.0000 C   0  0  0  0  0  0  0  0  0  0  0  0
    0.0000   -0.7486    0.0000 C   0  0  0  0  0  0  0  0  0  0  0  0
    0.0000    0.7486    0.0000 C   0  0  0  0  0  0  0  0  0  0  0  0
    4.0282   -2.9800    0.0000 C   0  0  0  0  0  0  0  0  0  0  0  0
    1.2964    1.4973    0.0000 C   0  0  0  0  0  0  0  0  0  0  0  0
    5.4950   -3.2941    0.0000 C   0  0  0  0  0  0  0  0  0  0  0  0
    7.7375   -1.8449    0.0000 C   0  0  0  0  0  0  0  0  0  0  0  0
   -1.2964    1.4973    0.0000 C   0  0  0  0  0  0  0  0  0  0  0  0
   -1.2964   -1.4973    0.0000 C   0  0  0  0  0  0  0  0  0  0  0  0
   -2.6111    0.7486    0.0000 C   0  0  0  0  0  0  0  0  0  0  0  0
    8.6161   -3.0617    0.0000 C   0  0  0  0  0  0  0  0  0  0  0  0
   -2.6111   -0.7486    0.0000 C   0  0  0  0  0  0  0  0  0  0  0  0
    3.6321    1.3486    0.0000 C   0  0  0  0  0  0  0  0  0  0  0  0
   10.1087   -2.9125    0.0000 C   0  0  0  0  0  0  0  0  0  0  0  0
    7.9992   -4.4291    0.0000 C   0  0  0  0  0  0  0  0  0  0  0  0
   10.3674   -5.4976    0.0000 C   0  0  0  0  0  0  0  0  0  0  0  0
   10.9843   -4.1304    0.0000 C   0  0  0  0  0  0  0  0  0  0  0  0
    8.8748   -5.6470    0.0000 C   0  0  0  0  0  0  0  0  0  0  0  0
   -3.6486    1.3517    0.0000 C   0  0  0  0  0  0  0  0  0  0  0  0
  1 23  1  0  0  0  0
  2  7  2  0  0  0  0
  3  6  1  0  0  0  0
  3  7  1  0  0  0  0
  3 11  1  0  0  0  0
  4  7  1  0  0  0  0
  4 13  1  0  0  0  0
  4 14  1  0  0  0  0
  5  6  2  0  0  0  0
  5  9  1  0  0  0  0
  6  8  1  0  0  0  0
  8 12  2  0  0  0  0
  8 20  1  0  0  0  0
  9 10  1  0  0  0  0
  9 16  2  0  0  0  0
 10 12  1  0  0  0  0
 10 15  2  0  0  0  0
 11 13  1  0  0  0  0
 14 18  1  0  0  0  0
 15 17  1  0  0  0  0
 16 19  1  0  0  0  0
 17 19  2  0  0  0  0
 17 26  1  0  0  0  0
 18 21  2  0  0  0  0
 18 22  1  0  0  0  0
 21 24  1  0  0  0  0
 22 25  2  0  0  0  0
 23 24  2  0  0  0  0
 23 25  1  0  0  0  0
M  END
> <PUBCHEM_COMPOUND_ID_TYPE>
0

> <PUBCHEM_TOTAL_CHARGE>
0

> <PUBCHEM_SUBSTANCE_ID>
846409

> <PUBCHEM_SUBSTANCE_VERSION>
5

> <PUBCHEM_EXT_DATASOURCE_NAME>
MLSMR

> <PUBCHEM_EXT_DATASOURCE_REGID>
MLS000027167

> <PUBCHEM_SUBSTANCE_COMMENT>
http://mlsmr.evotec.com/MLSMR_HomePage/pdf/pubchem_reference.pdf
MLSMR_SAMPLE_SUPPLIER: Asinex Ltd.
MLSMR_SUPPLIER_STRUCTURE_ID: ASN 11726430
MLSMR_COMPOUND_CLASS: DC

> <PUBCHEM_SUBSTANCE_SYNONYM>
1-(3,6-Dimethyl-quinolin-2-yl)-3-(4-fluoro-benzyl)-imidazolidin-2-one
MLS000027167
SMR000000970

> <PUBCHEM_XREF_EXT_ID>
MLS000027167

> <PUBCHEM_EXT_DATASOURCE_URL>
http://mlsmr.evotec.com/MLSMR_HomePage/

> <PUBCHEM_CID_ASSOCIATIONS>
648799  1

> <PUBCHEM_COORDINATE_TYPE>
1
3

$$$$
846481
  -OEChem-12251501332D

 26 28  0     0  0  0  0  0  0999 V2000
    3.8911    1.5017    0.0000 S   0  0  0  0  0  0  0  0  0  0  0  0
   -3.9091    1.5019    0.0000 O   0  0  0  0  0  0  0  0  0  0  0  0
    6.2274    3.1575    0.0000 O   0  0  0  0  0  0  0  0  0  0  0  0
    1.2964    1.4973    0.0000 N   0  0  0  0  0  0  0  0  0  0  0  0
    5.1850    5.2565    0.0000 N   0  0  0  0  0  0  0  0  0  0  0  0
    4.9319   -2.0991    0.0000 N   0  0  0  0  0  0  0  0  0  0  0  0
    0.0000    0.7486    0.0000 C   0  0  0  0  0  0  0  0  0  0  0  0
    0.0000   -0.7486    0.0000 C   0  0  0  0  0  0  0  0  0  0  0  0
    2.5929    0.7486    0.0000 C   0  0  0  0  0  0  0  0  0  0  0  0
    2.5929   -0.7486    0.0000 C   0  0  0  0  0  0  0  0  0  0  0  0
    1.2964   -1.4973    0.0000 C   0  0  0  0  0  0  0  0  0  0  0  0
   -1.2964    1.4973    0.0000 C   0  0  0  0  0  0  0  0  0  0  0  0
   -2.6111    0.7486    0.0000 C   0  0  0  0  0  0  0  0  0  0  0  0
   -1.2964   -1.4973    0.0000 C   0  0  0  0  0  0  0  0  0  0  0  0
   -2.6111   -0.7486    0.0000 C   0  0  0  0  0  0  0  0  0  0  0  0
    3.8926   -1.4991    0.0000 C   0  0  0  0  0  0  0  0  0  0  0  0
    5.1872    3.7556    0.0000 C   0  0  0  0  0  0  0  0  0  0  0  0
    3.8890    3.0026    0.0000 C   0  0  0  0  0  0  0  0  0  0  0  0
    6.4815    6.0111    0.0000 C   0  0  0  0  0  0  0  0  0  0  0  0
    3.8834    6.0021    0.0000 C   0  0  0  0  0  0  0  0  0  0  0  0
    5.1746    8.2565    0.0000 C   0  0  0  0  0  0  0  0  0  0  0  0
    6.4763    7.5110    0.0000 C   0  0  0  0  0  0  0  0  0  0  0  0
    3.8782    7.5021    0.0000 C   0  0  0  0  0  0  0  0  0  0  0  0
   -3.9067    3.0027    0.0000 C   0  0  0  0  0  0  0  0  0  0  0  0
    5.1705    9.4565    0.0000 C   0  0  0  0  0  0  0  0  0  0  0  0
   -4.9447    3.6050    0.0000 C   0  0  0  0  0  0  0  0  0  0  0  0
  1  9  1  0  0  0  0
  1 18  1  0  0  0  0
  2 13  1  0  0  0  0
  2 24  1  0  0  0  0
  3 17  2  0  0  0  0
  4  7  1  0  0  0  0
  4  9  2  0  0  0  0
  5 17  1  0  0  0  0
  5 19  1  0  0  0  0
  5 20  1  0  0  0  0
  6 16  3  0  0  0  0
  7  8  1  0  0  0  0
  7 12  2  0  0  0  0
  8 11  1  0  0  0  0
  8 14  2  0  0  0  0
  9 10  1  0  0  0  0
 10 11  2  0  0  0  0
 10 16  1  0  0  0  0
 12 13  1  0  0  0  0
 13 15  2  0  0  0  0
 14 15  1  0  0  0  0
 17 18  1  0  0  0  0
 19 22  1  0  0  0  0
 20 23  1  0  0  0  0
 21 22  1  0  0  0  0
 21 23  1  0  0  0  0
 21 25  1  0  0  0  0
 24 26  1  0  0  0  0
M  END
> <PUBCHEM_COMPOUND_ID_TYPE>
0

> <PUBCHEM_TOTAL_CHARGE>
0

> <PUBCHEM_SUBSTANCE_ID>
846481

> <PUBCHEM_SUBSTANCE_VERSION>
5

> <PUBCHEM_EXT_DATASOURCE_NAME>
MLSMR

> <PUBCHEM_EXT_DATASOURCE_REGID>
MLS000032281

> <PUBCHEM_SUBSTANCE_COMMENT>
http://mlsmr.evotec.com/MLSMR_HomePage/pdf/pubchem_reference.pdf
MLSMR_SAMPLE_SUPPLIER: Asinex Ltd.
MLSMR_SUPPLIER_STRUCTURE_ID: ASN 03777125
MLSMR_COMPOUND_CLASS: DC

> <PUBCHEM_SUBSTANCE_SYNONYM>
7-Ethoxy-2-[2-(4-methyl-piperidin-1-yl)-2-oxo-ethylsulfanyl]-quinoline-3-carbonitrile
MLS000032281
SMR000002486

> <PUBCHEM_XREF_EXT_ID>
MLS000032281

> <PUBCHEM_EXT_DATASOURCE_URL>
http://mlsmr.evotec.com/MLSMR_HomePage/

> <PUBCHEM_CID_ASSOCIATIONS>
648869  1

> <PUBCHEM_COORDINATE_TYPE>
1
3

$$$$
846490
  -OEChem-12251501332D

 18 19  0     0  0  0  0  0  0999 V2000
    3.6321   -1.3486    0.0000 Br  0  0  0  0  0  0  0  0  0  0  0  0
    1.2964   -2.6973    0.0000 Cl  0  0  0  0  0  0  0  0  0  0  0  0
    1.2964    1.4973    0.0000 O   0  0  0  0  0  0  0  0  0  0  0  0
    3.6321    1.3486    0.0000 O   0  0  0  0  0  0  0  0  0  0  0  0
   -3.9091    1.5019    0.0000 N   0  0  0  0  0  0  0  0  0  0  0  0
    0.0000   -0.7486    0.0000 C   0  0  0  0  0  0  0  0  0  0  0  0
    0.0000    0.7486    0.0000 C   0  0  0  0  0  0  0  0  0  0  0  0
    1.2964   -1.4973    0.0000 C   0  0  0  0  0  0  0  0  0  0  0  0
    2.5929   -0.7486    0.0000 C   0  0  0  0  0  0  0  0  0  0  0  0
    2.5929    0.7486    0.0000 C   0  0  0  0  0  0  0  0  0  0  0  0
   -2.6111    0.7486    0.0000 C   0  0  0  0  0  0  0  0  0  0  0  0
   -1.2964    1.4973    0.0000 C   0  0  0  0  0  0  0  0  0  0  0  0
   -1.2964   -1.4973    0.0000 C   0  0  0  0  0  0  0  0  0  0  0  0
   -2.6111   -0.7486    0.0000 C   0  0  0  0  0  0  0  0  0  0  0  0
   -3.9067    3.0027    0.0000 C   0  0  0  0  0  0  0  0  0  0  0  0
   -5.2118    0.7566    0.0000 C   0  0  0  0  0  0  0  0  0  0  0  0
   -4.9447    3.6050    0.0000 C   0  0  0  0  0  0  0  0  0  0  0  0
   -6.2490    1.3600    0.0000 C   0  0  0  0  0  0  0  0  0  0  0  0
  1  9  1  0  0  0  0
  2  8  1  0  0  0  0
  3  7  1  0  0  0  0
  3 10  1  0  0  0  0
  4 10  2  0  0  0  0
  5 11  1  0  0  0  0
  5 15  1  0  0  0  0
  5 16  1  0  0  0  0
  6  7  1  0  0  0  0
  6  8  1  0  0  0  0
  6 13  2  0  0  0  0
  7 12  2  0  0  0  0
  8  9  2  0  0  0  0
  9 10  1  0  0  0  0
 11 12  1  0  0  0  0
 11 14  2  0  0  0  0
 13 14  1  0  0  0  0
 15 17  1  0  0  0  0
 16 18  1  0  0  0  0
M  END
> <PUBCHEM_COMPOUND_ID_TYPE>
0

> <PUBCHEM_TOTAL_CHARGE>
0

> <PUBCHEM_SUBSTANCE_ID>
846490

> <PUBCHEM_SUBSTANCE_VERSION>
5

> <PUBCHEM_EXT_DATASOURCE_NAME>
MLSMR

> <PUBCHEM_EXT_DATASOURCE_REGID>
MLS000029629

> <PUBCHEM_SUBSTANCE_COMMENT>
http://mlsmr.evotec.com/MLSMR_HomePage/pdf/pubchem_reference.pdf
MLSMR_SAMPLE_SUPPLIER: Asinex Ltd.
MLSMR_SUPPLIER_STRUCTURE_ID: BAS 00231826
MLSMR_COMPOUND_CLASS: DC

> <PUBCHEM_SUBSTANCE_SYNONYM>
3-Bromo-4-chloro-7-diethylamino-chromen-2-one
MLS000029629
SMR000001240

> <PUBCHEM_XREF_EXT_ID>
MLS000029629

> <PUBCHEM_EXT_DATASOURCE_URL>
http://mlsmr.evotec.com/MLSMR_HomePage/

> <PUBCHEM_CID_ASSOCIATIONS>
648878  1

> <PUBCHEM_COORDINATE_TYPE>
1
3

$$$$
846550
  -OEChem-12251501332D

 18 20  0     0  0  0  0  0  0999 V2000
    1.7138    1.2033    0.0000 S   0  0  0  0  0  0  0  0  0  0  0  0
    7.1974   -0.0045    0.0000 S   0  0  0  0  0  0  0  0  0  0  0  0
    4.2697   -2.2982    0.0000 O   0  0  0  0  0  0  0  0  0  0  0  0
    1.7138   -1.2033    0.0000 N   0  0  0  0  0  0  0  0  0  0  0  0
    0.2917   -0.7475    0.0000 C   0  0  0  0  0  0  0  0  0  0  0  0
    2.5889    0.0182    0.0000 C   0  0  0  0  0  0  0  0  0  0  0  0
    0.2917    0.7475    0.0000 C   0  0  0  0  0  0  0  0  0  0  0  0
    4.0872    0.0382    0.0000 C   0  0  0  0  0  0  0  0  0  0  0  0
    4.8556   -1.2510    0.0000 C   0  0  0  0  0  0  0  0  0  0  0  0
   -1.0028   -1.5132    0.0000 C   0  0  0  0  0  0  0  0  0  0  0  0
   -1.0028    1.5132    0.0000 C   0  0  0  0  0  0  0  0  0  0  0  0
    6.3563   -1.2311    0.0000 C   0  0  0  0  0  0  0  0  0  0  0  0
    2.0907   -2.3426    0.0000 C   0  0  0  0  0  0  0  0  0  0  0  0
   -2.3155   -0.7475    0.0000 C   0  0  0  0  0  0  0  0  0  0  0  0
   -2.3155    0.7475    0.0000 C   0  0  0  0  0  0  0  0  0  0  0  0
    7.2346   -2.4313    0.0000 C   0  0  0  0  0  0  0  0  0  0  0  0
    8.6309   -0.4461    0.0000 C   0  0  0  0  0  0  0  0  0  0  0  0
    8.6539   -1.9460    0.0000 C   0  0  0  0  0  0  0  0  0  0  0  0
  1  6  1  0  0  0  0
  1  7  1  0  0  0  0
  2 12  1  0  0  0  0
  2 17  1  0  0  0  0
  3  9  2  0  0  0  0
  4  5  1  0  0  0  0
  4  6  1  0  0  0  0
  4 13  1  0  0  0  0
  5  7  1  0  0  0  0
  5 10  2  0  0  0  0
  6  8  2  0  0  0  0
  7 11  2  0  0  0  0
  8  9  1  0  0  0  0
  9 12  1  0  0  0  0
 10 14  1  0  0  0  0
 11 15  1  0  0  0  0
 12 16  2  0  0  0  0
 14 15  2  0  0  0  0
 16 18  1  0  0  0  0
 17 18  2  0  0  0  0
M  END
> <PUBCHEM_COMPOUND_ID_TYPE>
0

> <PUBCHEM_TOTAL_CHARGE>
0

> <PUBCHEM_SUBSTANCE_ID>
846550

> <PUBCHEM_SUBSTANCE_VERSION>
5

> <PUBCHEM_EXT_DATASOURCE_NAME>
MLSMR

> <PUBCHEM_EXT_DATASOURCE_REGID>
MLS000072102

> <PUBCHEM_SUBSTANCE_COMMENT>
http://mlsmr.evotec.com/MLSMR_HomePage/pdf/pubchem_reference.pdf
MLSMR_SAMPLE_SUPPLIER: Asinex Ltd.
MLSMR_SUPPLIER_STRUCTURE_ID: BAS 00917488
MLSMR_COMPOUND_CLASS: DC

> <PUBCHEM_SUBSTANCE_SYNONYM>
2-[3-Methyl-3H-benzothiazol-(2E)-ylidene]-1-thiophen-2-yl-ethanone
MLS000072102
SMR000009703

> <PUBCHEM_XREF_EXT_ID>
MLS000072102

> <PUBCHEM_EXT_DATASOURCE_URL>
http://mlsmr.evotec.com/MLSMR_HomePage/

> <PUBCHEM_CID_ASSOCIATIONS>
1633229  1

> <PUBCHEM_COORDINATE_TYPE>
1
3

$$$$
846591
  -OEChem-12251501332D

 26 28  0     0  0  0  0  0  0999 V2000
   -1.2928   -2.6973    0.0000 O   0  0  0  0  0  0  0  0  0  0  0  0
   -3.6486    1.3517    0.0000 O   0  0  0  0  0  0  0  0  0  0  0  0
   -4.9494   -0.9039    0.0000 O   0  0  0  0  0  0  0  0  0  0  0  0
   -4.1654   -5.8559    0.0000 O   0  0  0  0  0  0  0  0  0  0  0  0
   -1.2964    1.4973    0.0000 N   0  0  0  0  0  0  0  0  0  0  0  0
   -3.9067   -3.0027    0.0000 N   0  0  0  0  0  0  0  0  0  0  0  0
   -6.5041   -3.0062    0.0000 N   0  0  0  0  0  0  0  0  0  0  0  0
   -2.6111   -0.7486    0.0000 C   0  0  0  0  0  0  0  0  0  0  0  0
    0.0000    0.7486    0.0000 C   0  0  0  0  0  0  0  0  0  0  0  0
    0.0000   -0.7486    0.0000 C   0  0  0  0  0  0  0  0  0  0  0  0
   -1.2964   -1.4973    0.0000 C   0  0  0  0  0  0  0  0  0  0  0  0
   -2.6111    0.7486    0.0000 C   0  0  0  0  0  0  0  0  0  0  0  0
   -3.9091   -1.5019    0.0000 C   0  0  0  0  0  0  0  0  0  0  0  0
    1.2964    1.4973    0.0000 C   0  0  0  0  0  0  0  0  0  0  0  0
    1.2964   -1.4973    0.0000 C   0  0  0  0  0  0  0  0  0  0  0  0
   -1.2907    2.9981    0.0000 C   0  0  0  0  0  0  0  0  0  0  0  0
   -5.2049   -3.7560    0.0000 C   0  0  0  0  0  0  0  0  0  0  0  0
    2.5929    0.7486    0.0000 C   0  0  0  0  0  0  0  0  0  0  0  0
    2.5929   -0.7486    0.0000 C   0  0  0  0  0  0  0  0  0  0  0  0
   -2.5870    3.7544    0.0000 C   0  0  0  0  0  0  0  0  0  0  0  0
   -5.2047   -5.2560    0.0000 C   0  0  0  0  0  0  0  0  0  0  0  0
   -6.5036   -6.0062    0.0000 C   0  0  0  0  0  0  0  0  0  0  0  0
   -7.8030   -3.7564    0.0000 C   0  0  0  0  0  0  0  0  0  0  0  0
   -7.8028   -5.2564    0.0000 C   0  0  0  0  0  0  0  0  0  0  0  0
   -2.5824    4.9544    0.0000 C   0  0  0  0  0  0  0  0  0  0  0  0
   -3.6288    3.1588    0.0000 C   0  0  0  0  0  0  0  0  0  0  0  0
  1 11  1  0  0  0  0
  2 12  2  0  0  0  0
  3 13  2  0  0  0  0
  4 21  1  0  0  0  0
  5  9  1  0  0  0  0
  5 12  1  0  0  0  0
  5 16  1  0  0  0  0
  6 13  1  0  0  0  0
  6 17  1  0  0  0  0
  7 17  2  0  0  0  0
  7 23  1  0  0  0  0
  8 11  2  0  0  0  0
  8 12  1  0  0  0  0
  8 13  1  0  0  0  0
  9 10  2  0  0  0  0
  9 14  1  0  0  0  0
 10 11  1  0  0  0  0
 10 15  1  0  0  0  0
 14 18  1  0  0  0  0
 15 19  1  0  0  0  0
 16 20  1  0  0  0  0
 17 21  1  0  0  0  0
 18 19  1  0  0  0  0
 20 25  1  0  0  0  0
 20 26  1  0  0  0  0
 21 22  2  0  0  0  0
 22 24  1  0  0  0  0
 23 24  2  0  0  0  0
M  END
> <PUBCHEM_COMPOUND_ID_TYPE>
0

> <PUBCHEM_TOTAL_CHARGE>
0

> <PUBCHEM_SUBSTANCE_ID>
846591

> <PUBCHEM_SUBSTANCE_VERSION>
5

> <PUBCHEM_EXT_DATASOURCE_NAME>
MLSMR

> <PUBCHEM_EXT_DATASOURCE_REGID>
MLS000071601

> <PUBCHEM_SUBSTANCE_COMMENT>
http://mlsmr.evotec.com/MLSMR_HomePage/pdf/pubchem_reference.pdf
MLSMR_SAMPLE_SUPPLIER: Asinex Ltd.
MLSMR_SUPPLIER_STRUCTURE_ID: BAS 03420366
MLSMR_COMPOUND_CLASS: DC

> <PUBCHEM_SUBSTANCE_SYNONYM>
4-Hydroxy-1-isobutyl-2-oxo-1,2,5,6,7,8-hexahydro-quinoline-3-carboxylic acid (3-hydroxy-pyridin-2-yl)-amide
MLS000071601
SMR000012310

> <PUBCHEM_XREF_EXT_ID>
MLS000071601

> <PUBCHEM_EXT_DATASOURCE_URL>
http://mlsmr.evotec.com/MLSMR_HomePage/

> <PUBCHEM_CID_ASSOCIATIONS>
54686950  1

> <PUBCHEM_COORDINATE_TYPE>
1
3

$$$$
846693
  -OEChem-12251501332D

 26 28  0     1  0  0  0  0  0999 V2000
   -1.2964   -1.4973    0.0000 O   0  0  0  0  0  0  0  0  0  0  0  0
   -5.2110    0.7553    0.0000 O   0  0  0  0  0  0  0  0  0  0  0  0
    1.3086    2.9915    0.0000 O   0  0  0  0  0  0  0  0  0  0  0  0
   -3.9059    2.7019    0.0000 O   0  0  0  0  0  0  0  0  0  0  0  0
   -3.6486   -1.3517    0.0000 N   0  0  0  0  0  0  0  0  0  0  0  0
    3.8942   -1.4964    0.0000 N   0  0  0  0  0  0  0  0  0  0  0  0
   -1.2964    1.4973    0.0000 C   0  0  3  0  0  0  0  0  0  0  0  0
    0.0000    0.7486    0.0000 C   0  0  0  0  0  0  0  0  0  0  0  0
   -2.6111    0.7486    0.0000 C   0  0  0  0  0  0  0  0  0  0  0  0
    0.0000   -0.7486    0.0000 C   0  0  0  0  0  0  0  0  0  0  0  0
   -1.2919    2.9980    0.0000 C   0  0  0  0  0  0  0  0  0  0  0  0
   -2.6111   -0.7486    0.0000 C   0  0  0  0  0  0  0  0  0  0  0  0
   -3.9091    1.5019    0.0000 C   0  0  0  0  0  0  0  0  0  0  0  0
    1.2964    1.4973    0.0000 C   0  0  0  0  0  0  0  0  0  0  0  0
    0.0099    3.7437    0.0000 C   0  0  0  0  0  0  0  0  0  0  0  0
    1.2964   -1.4973    0.0000 C   0  0  0  0  0  0  0  0  0  0  0  0
    2.5929   -0.7486    0.0000 C   0  0  0  0  0  0  0  0  0  0  0  0
   -2.5882    3.7528    0.0000 C   0  0  0  0  0  0  0  0  0  0  0  0
    2.5929    0.7486    0.0000 C   0  0  0  0  0  0  0  0  0  0  0  0
    0.0151    5.2437    0.0000 C   0  0  0  0  0  0  0  0  0  0  0  0
   -2.5830    5.2528    0.0000 C   0  0  0  0  0  0  0  0  0  0  0  0
   -1.2813    5.9982    0.0000 C   0  0  0  0  0  0  0  0  0  0  0  0
    4.9326   -0.8949    0.0000 C   0  0  0  0  0  0  0  0  0  0  0  0
    3.8963   -2.6964    0.0000 C   0  0  0  0  0  0  0  0  0  0  0  0
   -6.2489    1.3577    0.0000 C   0  0  0  0  0  0  0  0  0  0  0  0
    2.3490    3.5894    0.0000 C   0  0  0  0  0  0  0  0  0  0  0  0
  1 10  1  0  0  0  0
  1 12  1  0  0  0  0
  2 13  1  0  0  0  0
  2 25  1  0  0  0  0
  3 15  1  0  0  0  0
  3 26  1  0  0  0  0
  4 13  2  0  0  0  0
  5 12  1  0  0  0  0
  6 17  1  0  0  0  0
  6 23  1  0  0  0  0
  6 24  1  0  0  0  0
  7  8  1  0  0  0  0
  7  9  1  0  0  0  0
  7 11  1  0  0  0  0
  8 10  1  0  0  0  0
  8 14  2  0  0  0  0
  9 12  2  0  0  0  0
  9 13  1  0  0  0  0
 10 16  2  0  0  0  0
 11 15  1  0  0  0  0
 11 18  2  0  0  0  0
 14 19  1  0  0  0  0
 15 20  2  0  0  0  0
 16 17  1  0  0  0  0
 17 19  2  0  0  0  0
 18 21  1  0  0  0  0
 20 22  1  0  0  0  0
 21 22  2  0  0  0  0
M  END
> <PUBCHEM_COMPOUND_ID_TYPE>
0

> <PUBCHEM_TOTAL_CHARGE>
0

> <PUBCHEM_SUBSTANCE_ID>
846693

> <PUBCHEM_SUBSTANCE_VERSION>
5

> <PUBCHEM_EXT_DATASOURCE_NAME>
MLSMR

> <PUBCHEM_EXT_DATASOURCE_REGID>
MLS000033972

> <PUBCHEM_SUBSTANCE_COMMENT>
http://mlsmr.evotec.com/MLSMR_HomePage/pdf/pubchem_reference.pdf
MLSMR_SAMPLE_SUPPLIER: Asinex Ltd.
MLSMR_SUPPLIER_STRUCTURE_ID: BAS 08204767
MLSMR_COMPOUND_CLASS: DC

> <PUBCHEM_SUBSTANCE_SYNONYM>
2-Amino-7-dimethylamino-4-(2-methoxy-phenyl)-4H-chromene-3-carboxylic acid methyl ester
MLS000033972
SMR000014824

> <PUBCHEM_XREF_EXT_ID>
MLS000033972

> <PUBCHEM_EXT_DATASOURCE_URL>
http://mlsmr.evotec.com/MLSMR_HomePage/

> <PUBCHEM_CID_ASSOCIATIONS>
649086  1

> <PUBCHEM_COORDINATE_TYPE>
1
3

> <PUBCHEM_BONDANNOTATIONS>
7  11  3

$$$$
846820
  -OEChem-12251501332D

 19 20  0     0  0  0  0  0  0999 V2000
   -5.2447   -3.1360    0.0000 S   0  0  0  0  0  0  0  0  0  0  0  0
    2.5951   -3.0039    0.0000 O   0  0  0  0  0  0  0  0  0  0  0  0
   -1.5548   -3.6021    0.0000 O   0  0  0  0  0  0  0  0  0  0  0  0
    3.6375   -0.9049    0.0000 O   0  0  0  0  0  0  0  0  0  0  0  0
   -2.5972   -1.5031    0.0000 N   0  0  0  0  0  0  0  0  0  0  0  0
   -1.2990   -0.7500    0.0000 C   0  0  0  0  0  0  0  0  0  0  0  0
    1.2990   -0.7500    0.0000 C   0  0  0  0  0  0  0  0  0  0  0  0
   -2.5951   -3.0039    0.0000 C   0  0  0  0  0  0  0  0  0  0  0  0
   -3.8933   -3.7570    0.0000 C   0  0  0  0  0  0  0  0  0  0  0  0
    0.0000   -1.5000    0.0000 C   0  0  0  0  0  0  0  0  0  0  0  0
    2.5973   -1.5031    0.0000 C   0  0  0  0  0  0  0  0  0  0  0  0
   -1.2990    0.7500    0.0000 C   0  0  0  0  0  0  0  0  0  0  0  0
    1.2990    0.7500    0.0000 C   0  0  0  0  0  0  0  0  0  0  0  0
   -4.0312   -5.2379    0.0000 C   0  0  0  0  0  0  0  0  0  0  0  0
    0.0000    1.5000    0.0000 C   0  0  0  0  0  0  0  0  0  0  0  0
   -6.2484   -4.2507    0.0000 C   0  0  0  0  0  0  0  0  0  0  0  0
   -5.4984   -5.5497    0.0000 C   0  0  0  0  0  0  0  0  0  0  0  0
    3.8933   -3.7570    0.0000 C   0  0  0  0  0  0  0  0  0  0  0  0
    3.8916   -4.9570    0.0000 C   0  0  0  0  0  0  0  0  0  0  0  0
  1  9  1  0  0  0  0
  1 16  1  0  0  0  0
  2 11  1  0  0  0  0
  2 18  1  0  0  0  0
  3  8  2  0  0  0  0
  4 11  2  0  0  0  0
  5  6  1  0  0  0  0
  5  8  1  0  0  0  0
  6 10  2  0  0  0  0
  6 12  1  0  0  0  0
  7 10  1  0  0  0  0
  7 11  1  0  0  0  0
  7 13  2  0  0  0  0
  8  9  1  0  0  0  0
  9 14  2  0  0  0  0
 12 15  2  0  0  0  0
 13 15  1  0  0  0  0
 14 17  1  0  0  0  0
 16 17  2  0  0  0  0
 18 19  1  0  0  0  0
M  END
> <PUBCHEM_COMPOUND_ID_TYPE>
0

> <PUBCHEM_TOTAL_CHARGE>
0

> <PUBCHEM_SUBSTANCE_ID>
846820

> <PUBCHEM_SUBSTANCE_VERSION>
5

> <PUBCHEM_EXT_DATASOURCE_NAME>
MLSMR

> <PUBCHEM_EXT_DATASOURCE_REGID>
MLS000070338

> <PUBCHEM_SUBSTANCE_COMMENT>
http://mlsmr.evotec.com/MLSMR_HomePage/pdf/pubchem_reference.pdf
MLSMR_SAMPLE_SUPPLIER: Asinex Ltd.
MLSMR_SUPPLIER_STRUCTURE_ID: BAS 00570069
MLSMR_COMPOUND_CLASS: DC

> <PUBCHEM_SUBSTANCE_SYNONYM>
3-[(Thiophene-2-carbonyl)-amino]-benzoic acid ethyl ester
MLS000070338
SMR000009182

> <PUBCHEM_XREF_EXT_ID>
MLS000070338

> <PUBCHEM_EXT_DATASOURCE_URL>
http://mlsmr.evotec.com/MLSMR_HomePage/

> <PUBCHEM_CID_ASSOCIATIONS>
649213  1

> <PUBCHEM_COORDINATE_TYPE>
1
3

$$$$
846856
  -OEChem-12251501332D

 28 31  0     1  0  0  0  0  0999 V2000
    4.4530   -2.0330    0.0000 O   0  0  0  0  0  0  0  0  0  0  0  0
    8.5716    0.4033    0.0000 O   0  0  0  0  0  0  0  0  0  0  0  0
    1.7138   -1.2033    0.0000 N   0  0  0  0  0  0  0  0  0  0  0  0
    5.5974   -4.6579    0.0000 N   0  0  0  0  0  0  0  0  0  0  0  0
    6.6831   -3.6415    0.0000 N   0  0  0  0  0  0  0  0  0  0  0  0
    2.5889    0.0182    0.0000 C   0  0  0  0  0  0  0  0  0  0  0  0
    0.2917   -0.7475    0.0000 C   0  0  0  0  0  0  0  0  0  0  0  0
    0.2917    0.7475    0.0000 C   0  0  0  0  0  0  0  0  0  0  0  0
    1.7138    1.2033    0.0000 C   0  0  0  0  0  0  0  0  0  0  0  0
    4.0896    0.0290    0.0000 C   0  0  0  0  0  0  0  0  0  0  0  0
    2.1855   -2.6254    0.0000 C   0  0  0  0  0  0  0  0  0  0  0  0
   -1.0028   -1.5132    0.0000 C   0  0  0  0  0  0  0  0  0  0  0  0
   -1.0028    1.5132    0.0000 C   0  0  0  0  0  0  0  0  0  0  0  0
    3.6552   -2.9294    0.0000 C   0  0  3  0  0  0  0  0  0  0  0  0
    4.9397   -1.2009    0.0000 C   0  0  0  0  0  0  0  0  0  0  0  0
    4.7275    1.3885    0.0000 C   0  0  0  0  0  0  0  0  0  0  0  0
    4.1277   -4.3539    0.0000 C   0  0  0  0  0  0  0  0  0  0  0  0
   -2.3155   -0.7475    0.0000 C   0  0  0  0  0  0  0  0  0  0  0  0
   -2.3155    0.7475    0.0000 C   0  0  0  0  0  0  0  0  0  0  0  0
    6.1964   -6.0192    0.0000 C   0  0  0  0  0  0  0  0  0  0  0  0
    7.0761    0.2776    0.0000 C   0  0  0  0  0  0  0  0  0  0  0  0
    6.4347   -1.0784    0.0000 C   0  0  0  0  0  0  0  0  0  0  0  0
    6.2225    1.5111    0.0000 C   0  0  0  0  0  0  0  0  0  0  0  0
    7.9878   -4.3817    0.0000 C   0  0  0  0  0  0  0  0  0  0  0  0
    7.6869   -5.8512    0.0000 C   0  0  0  0  0  0  0  0  0  0  0  0
    5.5980   -7.0594    0.0000 C   0  0  0  0  0  0  0  0  0  0  0  0
    9.0803   -3.8854    0.0000 C   0  0  0  0  0  0  0  0  0  0  0  0
    9.0832    1.4888    0.0000 C   0  0  0  0  0  0  0  0  0  0  0  0
  1 14  1  0  0  0  0
  2 21  1  0  0  0  0
  2 28  1  0  0  0  0
  3  6  1  0  0  0  0
  3  7  1  0  0  0  0
  3 11  1  0  0  0  0
  4  5  1  0  0  0  0
  4 17  1  0  0  0  0
  4 20  1  0  0  0  0
  5 24  2  0  0  0  0
  6  9  2  0  0  0  0
  6 10  1  0  0  0  0
  7  8  1  0  0  0  0
  7 12  2  0  0  0  0
  8  9  1  0  0  0  0
  8 13  2  0  0  0  0
 10 15  2  0  0  0  0
 10 16  1  0  0  0  0
 11 14  1  0  0  0  0
 12 18  1  0  0  0  0
 13 19  1  0  0  0  0
 14 17  1  0  0  0  0
 15 22  1  0  0  0  0
 16 23  2  0  0  0  0
 18 19  2  0  0  0  0
 20 25  2  0  0  0  0
 20 26  1  0  0  0  0
 21 22  2  0  0  0  0
 21 23  1  0  0  0  0
 24 25  1  0  0  0  0
 24 27  1  0  0  0  0
M  END
> <PUBCHEM_COMPOUND_ID_TYPE>
0

> <PUBCHEM_TOTAL_CHARGE>
0

> <PUBCHEM_SUBSTANCE_ID>
846856

> <PUBCHEM_SUBSTANCE_VERSION>
5

> <PUBCHEM_EXT_DATASOURCE_NAME>
MLSMR

> <PUBCHEM_EXT_DATASOURCE_REGID>
MLS000034801

> <PUBCHEM_SUBSTANCE_COMMENT>
http://mlsmr.evotec.com/MLSMR_HomePage/pdf/pubchem_reference.pdf
MLSMR_SAMPLE_SUPPLIER: Asinex Ltd.
MLSMR_SUPPLIER_STRUCTURE_ID: BAS 05022818
MLSMR_COMPOUND_CLASS: DC

> <PUBCHEM_SUBSTANCE_SYNONYM>
1-(3,5-Dimethyl-pyrazol-1-yl)-3-[2-(4-methoxy-phenyl)-indol-1-yl]-propan-2-ol
MLS000034801
SMR000013146

> <PUBCHEM_XREF_EXT_ID>
MLS000034801

> <PUBCHEM_EXT_DATASOURCE_URL>
http://mlsmr.evotec.com/MLSMR_HomePage/

> <PUBCHEM_CID_ASSOCIATIONS>
649252  1

> <PUBCHEM_COORDINATE_TYPE>
1
3

> <PUBCHEM_BONDANNOTATIONS>
14  1  3

$$$$
846863
  -OEChem-12251501332D

 26 29  0     1  0  0  0  0  0999 V2000
    2.5805   -7.2039    0.0000 F   0  0  0  0  0  0  0  0  0  0  0  0
    5.2494   -1.3765    0.0000 N   0  0  0  0  0  0  0  0  0  0  0  0
    1.2991   -0.7500    0.0000 N   0  0  3  0  0  0  0  0  0  0  0  0
    4.0367    0.7258    0.0000 N   0  0  0  0  0  0  0  0  0  0  0  0
    6.2536   -0.2622    0.0000 N   0  0  0  0  0  0  0  0  0  0  0  0
    5.5041    1.0371    0.0000 N   0  0  0  0  0  0  0  0  0  0  0  0
    2.5973   -1.5031    0.0000 C   0  0  3  0  0  0  0  0  0  0  0  0
    3.8982   -0.7550    0.0000 C   0  0  0  0  0  0  0  0  0  0  0  0
    2.5951   -3.0039    0.0000 C   0  0  0  0  0  0  0  0  0  0  0  0
    5.5522   -2.8464    0.0000 C   0  0  0  0  0  0  0  0  0  0  0  0
    1.3012    0.7508    0.0000 C   0  0  0  0  0  0  0  0  0  0  0  0
    3.8915   -3.7584    0.0000 C   0  0  0  0  0  0  0  0  0  0  0  0
    1.2935   -3.7494    0.0000 C   0  0  0  0  0  0  0  0  0  0  0  0
    4.6328   -4.0091    0.0000 C   0  0  0  0  0  0  0  0  0  0  0  0
    6.9614   -3.3249    0.0000 C   0  0  0  0  0  0  0  0  0  0  0  0
    0.2588   -1.3482    0.0000 C   0  0  0  0  0  0  0  0  0  0  0  0
    0.0048    1.5054    0.0000 C   0  0  0  0  0  0  0  0  0  0  0  0
    2.6028    1.4964    0.0000 C   0  0  0  0  0  0  0  0  0  0  0  0
    3.8863   -5.2584    0.0000 C   0  0  0  0  0  0  0  0  0  0  0  0
    1.2883   -5.2494    0.0000 C   0  0  0  0  0  0  0  0  0  0  0  0
    2.5847   -6.0039    0.0000 C   0  0  0  0  0  0  0  0  0  0  0  0
    5.4797   -5.2471    0.0000 C   0  0  0  0  0  0  0  0  0  0  0  0
    6.9188   -4.8243    0.0000 C   0  0  0  0  0  0  0  0  0  0  0  0
    0.0100    3.0054    0.0000 C   0  0  0  0  0  0  0  0  0  0  0  0
    2.6080    2.9964    0.0000 C   0  0  0  0  0  0  0  0  0  0  0  0
    1.3116    3.7509    0.0000 C   0  0  0  0  0  0  0  0  0  0  0  0
  1 21  1  0  0  0  0
  2  5  1  0  0  0  0
  2  8  1  0  0  0  0
  2 10  1  0  0  0  0
  3  7  1  0  0  0  0
  3 11  1  0  0  0  0
  3 16  1  0  0  0  0
  4  6  1  0  0  0  0
  4  8  2  0  0  0  0
  5  6  2  0  0  0  0
  7  8  1  0  0  0  0
  7  9  1  0  0  0  0
  9 12  2  0  0  0  0
  9 13  1  0  0  0  0
 10 14  1  0  0  0  0
 10 15  1  0  0  0  0
 11 17  2  0  0  0  0
 11 18  1  0  0  0  0
 12 19  1  0  0  0  0
 13 20  2  0  0  0  0
 14 22  1  0  0  0  0
 15 23  1  0  0  0  0
 17 24  1  0  0  0  0
 18 25  2  0  0  0  0
 19 21  2  0  0  0  0
 20 21  1  0  0  0  0
 22 23  1  0  0  0  0
 24 26  2  0  0  0  0
 25 26  1  0  0  0  0
M  END
> <PUBCHEM_COMPOUND_ID_TYPE>
0

> <PUBCHEM_TOTAL_CHARGE>
0

> <PUBCHEM_SUBSTANCE_ID>
846863

> <PUBCHEM_SUBSTANCE_VERSION>
5

> <PUBCHEM_EXT_DATASOURCE_NAME>
MLSMR

> <PUBCHEM_EXT_DATASOURCE_REGID>
MLS000027793

> <PUBCHEM_SUBSTANCE_COMMENT>
http://mlsmr.evotec.com/MLSMR_HomePage/pdf/pubchem_reference.pdf
MLSMR_SAMPLE_SUPPLIER: Asinex Ltd.
MLSMR_SUPPLIER_STRUCTURE_ID: ASN 03579068
MLSMR_COMPOUND_CLASS: DC

> <PUBCHEM_SUBSTANCE_SYNONYM>
MLS000027793
SMR000002427
[(1-Cyclopentyl-1H-tetrazol-5-yl)-(4-fluoro-phenyl)-methyl]-methyl-phenyl-amine

> <PUBCHEM_XREF_EXT_ID>
MLS000027793

> <PUBCHEM_EXT_DATASOURCE_URL>
http://mlsmr.evotec.com/MLSMR_HomePage/

> <PUBCHEM_CID_ASSOCIATIONS>
649259  1

> <PUBCHEM_COORDINATE_TYPE>
1
3

> <PUBCHEM_BONDANNOTATIONS>
7  3  3

$$$$
847113
  -OEChem-12251501332D

 31 33  0     0  0  0  0  0  0999 V2000
   -6.1107    6.9171    0.0000 S   0  0  0  0  0  0  0  0  0  0  0  0
   -4.0312    5.2378    0.0000 O   0  0  0  0  0  0  0  0  0  0  0  0
   -7.5131    9.4137    0.0000 O   0  0  0  0  0  0  0  0  0  0  0  0
   -9.7096    8.5964    0.0000 N   0  0  0  0  0  0  0  0  0  0  0  0
   -6.2484    4.2507    0.0000 N   0  0  0  0  0  0  0  0  0  0  0  0
   -5.2447    3.1359    0.0000 N   0  0  0  0  0  0  0  0  0  0  0  0
   -2.5973    1.5031    0.0000 N   0  0  0  0  0  0  0  0  0  0  0  0
  -10.5921    7.3825    0.0000 C   0  0  0  0  0  0  0  0  0  0  0  0
   -8.2168    8.4417    0.0000 C   0  0  0  0  0  0  0  0  0  0  0  0
   -5.4984    5.5497    0.0000 C   0  0  0  0  0  0  0  0  0  0  0  0
   -3.8933    3.7570    0.0000 C   0  0  0  0  0  0  0  0  0  0  0  0
  -10.3229    9.9662    0.0000 C   0  0  0  0  0  0  0  0  0  0  0  0
   -7.6035    7.0719    0.0000 C   0  0  0  0  0  0  0  0  0  0  0  0
  -11.8157   10.1209    0.0000 C   0  0  0  0  0  0  0  0  0  0  0  0
   -1.2990    0.7500    0.0000 C   0  0  0  0  0  0  0  0  0  0  0  0
   -2.5951    3.0039    0.0000 C   0  0  0  0  0  0  0  0  0  0  0  0
   -1.2990   -0.7500    0.0000 C   0  0  0  0  0  0  0  0  0  0  0  0
  -11.7856    7.5075    0.0000 C   0  0  0  0  0  0  0  0  0  0  0  0
  -11.2973    6.4115    0.0000 C   0  0  0  0  0  0  0  0  0  0  0  0
  -10.1040    6.2862    0.0000 C   0  0  0  0  0  0  0  0  0  0  0  0
    0.0000    1.5000    0.0000 C   0  0  0  0  0  0  0  0  0  0  0  0
    0.0000   -1.5000    0.0000 C   0  0  0  0  0  0  0  0  0  0  0  0
    1.2990   -0.7500    0.0000 C   0  0  0  0  0  0  0  0  0  0  0  0
  -12.4307   11.4891    0.0000 C   0  0  0  0  0  0  0  0  0  0  0  0
  -12.6933    8.9043    0.0000 C   0  0  0  0  0  0  0  0  0  0  0  0
    1.2990    0.7500    0.0000 C   0  0  0  0  0  0  0  0  0  0  0  0
  -13.9230   11.6407    0.0000 C   0  0  0  0  0  0  0  0  0  0  0  0
  -14.1856    9.0559    0.0000 C   0  0  0  0  0  0  0  0  0  0  0  0
   -2.3383   -1.3500    0.0000 C   0  0  0  0  0  0  0  0  0  0  0  0
  -14.8005   10.4241    0.0000 C   0  0  0  0  0  0  0  0  0  0  0  0
    2.3383   -1.3500    0.0000 C   0  0  0  0  0  0  0  0  0  0  0  0
  1 10  1  0  0  0  0
  1 13  1  0  0  0  0
  2 10  1  0  0  0  0
  2 11  1  0  0  0  0
  3  9  2  0  0  0  0
  4  8  1  0  0  0  0
  4  9  1  0  0  0  0
  4 12  1  0  0  0  0
  5  6  1  0  0  0  0
  5 10  2  0  0  0  0
  6 11  2  0  0  0  0
  7 15  1  0  0  0  0
  7 16  1  0  0  0  0
  8 18  1  0  0  0  0
  8 19  1  0  0  0  0
  8 20  1  0  0  0  0
  9 13  1  0  0  0  0
 11 16  1  0  0  0  0
 12 14  1  0  0  0  0
 14 24  2  0  0  0  0
 14 25  1  0  0  0  0
 15 17  1  0  0  0  0
 15 21  2  0  0  0  0
 17 22  2  0  0  0  0
 17 29  1  0  0  0  0
 21 26  1  0  0  0  0
 22 23  1  0  0  0  0
 23 26  2  0  0  0  0
 23 31  1  0  0  0  0
 24 27  1  0  0  0  0
 25 28  2  0  0  0  0
 27 30  2  0  0  0  0
 28 30  1  0  0  0  0
M  END
> <PUBCHEM_COMPOUND_ID_TYPE>
0

> <PUBCHEM_TOTAL_CHARGE>
0

> <PUBCHEM_SUBSTANCE_ID>
847113

> <PUBCHEM_SUBSTANCE_VERSION>
5

> <PUBCHEM_EXT_DATASOURCE_NAME>
MLSMR

> <PUBCHEM_EXT_DATASOURCE_REGID>
MLS000033727

> <PUBCHEM_SUBSTANCE_COMMENT>
http://mlsmr.evotec.com/MLSMR_HomePage/pdf/pubchem_reference.pdf
MLSMR_SAMPLE_SUPPLIER: Asinex Ltd.
MLSMR_SUPPLIER_STRUCTURE_ID: ASN 04044273
MLSMR_COMPOUND_CLASS: DC

> <PUBCHEM_SUBSTANCE_SYNONYM>
MLS000033727
N-Benzyl-N-tert-butyl-2-{5-[(2,4-dimethyl-phenylamino)-methyl]-[1,3,4]oxadiazol-2-ylsulfanyl}-acetamide
SMR000002888

> <PUBCHEM_XREF_EXT_ID>
MLS000033727

> <PUBCHEM_EXT_DATASOURCE_URL>
http://mlsmr.evotec.com/MLSMR_HomePage/

> <PUBCHEM_CID_ASSOCIATIONS>
649516  1

> <PUBCHEM_COORDINATE_TYPE>
1
3

$$$$
847157
  -OEChem-12251501332D

 21 24  0     0  0  0  0  0  0999 V2000
    2.0825    2.3453    0.0000 O   0  0  0  0  0  0  0  0  0  0  0  0
    2.0907   -2.3426    0.0000 O   0  0  0  0  0  0  0  0  0  0  0  0
    4.7468    2.3367    0.0000 O   0  0  0  0  0  0  0  0  0  0  0  0
    4.8413   -1.2265    0.0000 N   0  0  0  0  0  0  0  0  0  0  0  0
    2.5889    0.0182    0.0000 C   0  0  0  0  0  0  0  0  0  0  0  0
    4.0896    0.0290    0.0000 C   0  0  0  0  0  0  0  0  0  0  0  0
    1.7138    1.2033    0.0000 C   0  0  0  0  0  0  0  0  0  0  0  0
    1.7138   -1.2033    0.0000 C   0  0  0  0  0  0  0  0  0  0  0  0
    0.2917    0.7475    0.0000 C   0  0  0  0  0  0  0  0  0  0  0  0
    0.2917   -0.7475    0.0000 C   0  0  0  0  0  0  0  0  0  0  0  0
    5.0365    1.1722    0.0000 C   0  0  0  0  0  0  0  0  0  0  0  0
    6.4170    0.6025    0.0000 C   0  0  0  0  0  0  0  0  0  0  0  0
    6.2957   -0.8876    0.0000 C   0  0  0  0  0  0  0  0  0  0  0  0
   -1.0028    1.5132    0.0000 C   0  0  0  0  0  0  0  0  0  0  0  0
   -1.0028   -1.5132    0.0000 C   0  0  0  0  0  0  0  0  0  0  0  0
    7.7693    1.2608    0.0000 C   0  0  0  0  0  0  0  0  0  0  0  0
    7.5238   -1.7558    0.0000 C   0  0  0  0  0  0  0  0  0  0  0  0
   -2.3155    0.7475    0.0000 C   0  0  0  0  0  0  0  0  0  0  0  0
   -2.3155   -0.7475    0.0000 C   0  0  0  0  0  0  0  0  0  0  0  0
    9.0155    0.3911    0.0000 C   0  0  0  0  0  0  0  0  0  0  0  0
    8.8943   -1.0990    0.0000 C   0  0  0  0  0  0  0  0  0  0  0  0
  1  7  2  0  0  0  0
  2  8  1  0  0  0  0
  3 11  2  0  0  0  0
  4  6  2  0  0  0  0
  4 13  1  0  0  0  0
  5  6  1  0  0  0  0
  5  7  1  0  0  0  0
  5  8  2  0  0  0  0
  6 11  1  0  0  0  0
  7  9  1  0  0  0  0
  8 10  1  0  0  0  0
  9 10  1  0  0  0  0
  9 14  2  0  0  0  0
 10 15  2  0  0  0  0
 11 12  1  0  0  0  0
 12 13  1  0  0  0  0
 12 16  2  0  0  0  0
 13 17  2  0  0  0  0
 14 18  1  0  0  0  0
 15 19  1  0  0  0  0
 16 20  1  0  0  0  0
 17 21  1  0  0  0  0
 18 19  2  0  0  0  0
 20 21  2  0  0  0  0
M  END
> <PUBCHEM_COMPOUND_ID_TYPE>
0

> <PUBCHEM_TOTAL_CHARGE>
0

> <PUBCHEM_SUBSTANCE_ID>
847157

> <PUBCHEM_SUBSTANCE_VERSION>
5

> <PUBCHEM_EXT_DATASOURCE_NAME>
MLSMR

> <PUBCHEM_EXT_DATASOURCE_REGID>
MLS000071738

> <PUBCHEM_SUBSTANCE_COMMENT>
http://mlsmr.evotec.com/MLSMR_HomePage/pdf/pubchem_reference.pdf
MLSMR_SAMPLE_SUPPLIER: Asinex Ltd.
MLSMR_SUPPLIER_STRUCTURE_ID: BAS 01369331
MLSMR_COMPOUND_CLASS: DC

> <PUBCHEM_SUBSTANCE_SYNONYM>
2-(3-Oxo-1,3-dihydro-indol-2-ylidene)-indan-1,3-dione
MLS000071738
SMR000010447

> <PUBCHEM_XREF_EXT_ID>
MLS000071738

> <PUBCHEM_EXT_DATASOURCE_URL>
http://mlsmr.evotec.com/MLSMR_HomePage/

> <PUBCHEM_CID_ASSOCIATIONS>
649556  1

> <PUBCHEM_COORDINATE_TYPE>
1
3

$$$$
847161
  -OEChem-12251501332D

 17 19  0     0  0  0  0  0  0999 V2000
    2.5889    0.0182    0.0000 S   0  0  0  0  0  0  0  0  0  0  0  0
   -1.0692    6.1235    0.0000 S   0  0  0  0  0  0  0  0  0  0  0  0
   -3.3352    3.1743    0.0000 O   0  0  0  0  0  0  0  0  0  0  0  0
   -0.9971    3.0138    0.0000 N   0  0  0  0  0  0  0  0  0  0  0  0
    1.7138    1.2033    0.0000 N   0  0  0  0  0  0  0  0  0  0  0  0
    1.7138   -1.2033    0.0000 N   0  0  0  0  0  0  0  0  0  0  0  0
    0.2917    0.7475    0.0000 C   0  0  0  0  0  0  0  0  0  0  0  0
   -1.0028    1.5132    0.0000 C   0  0  0  0  0  0  0  0  0  0  0  0
    0.2917   -0.7475    0.0000 C   0  0  0  0  0  0  0  0  0  0  0  0
   -2.2935    3.7700    0.0000 C   0  0  0  0  0  0  0  0  0  0  0  0
   -2.2878    5.2708    0.0000 C   0  0  0  0  0  0  0  0  0  0  0  0
   -2.3155    0.7475    0.0000 C   0  0  0  0  0  0  0  0  0  0  0  0
   -1.0028   -1.5132    0.0000 C   0  0  0  0  0  0  0  0  0  0  0  0
   -2.3155   -0.7475    0.0000 C   0  0  0  0  0  0  0  0  0  0  0  0
   -3.4962    6.1377    0.0000 C   0  0  0  0  0  0  0  0  0  0  0  0
   -1.5244    7.5527    0.0000 C   0  0  0  0  0  0  0  0  0  0  0  0
   -3.0243    7.5615    0.0000 C   0  0  0  0  0  0  0  0  0  0  0  0
  1  5  1  0  0  0  0
  1  6  1  0  0  0  0
  2 11  1  0  0  0  0
  2 16  1  0  0  0  0
  3 10  2  0  0  0  0
  4  8  1  0  0  0  0
  4 10  1  0  0  0  0
  5  7  2  0  0  0  0
  6  9  2  0  0  0  0
  7  8  1  0  0  0  0
  7  9  1  0  0  0  0
  8 12  2  0  0  0  0
  9 13  1  0  0  0  0
 10 11  1  0  0  0  0
 11 15  2  0  0  0  0
 12 14  1  0  0  0  0
 13 14  2  0  0  0  0
 15 17  1  0  0  0  0
 16 17  2  0  0  0  0
M  END
> <PUBCHEM_COMPOUND_ID_TYPE>
0

> <PUBCHEM_TOTAL_CHARGE>
0

> <PUBCHEM_SUBSTANCE_ID>
847161

> <PUBCHEM_SUBSTANCE_VERSION>
5

> <PUBCHEM_EXT_DATASOURCE_NAME>
MLSMR

> <PUBCHEM_EXT_DATASOURCE_REGID>
MLS000077190

> <PUBCHEM_SUBSTANCE_COMMENT>
http://mlsmr.evotec.com/MLSMR_HomePage/pdf/pubchem_reference.pdf
MLSMR_SAMPLE_SUPPLIER: Asinex Ltd.
MLSMR_SUPPLIER_STRUCTURE_ID: BAS 01153074
MLSMR_COMPOUND_CLASS: DC

> <PUBCHEM_SUBSTANCE_SYNONYM>
MLS000077190
SMR000010096
Thiophene-2-carboxylic acid benzo[1,2,5]thiadiazol-4-ylamide

> <PUBCHEM_XREF_EXT_ID>
MLS000077190

> <PUBCHEM_EXT_DATASOURCE_URL>
http://mlsmr.evotec.com/MLSMR_HomePage/

> <PUBCHEM_CID_ASSOCIATIONS>
573743  1

> <PUBCHEM_COORDINATE_TYPE>
1
3

$$$$
847243
  -OEChem-12251501332D

 28 31  0     0  0  0  0  0  0999 V2000
  -16.9771   -1.4357    0.0000 Cl  0  0  0  0  0  0  0  0  0  0  0  0
    2.3383   -1.3500    0.0000 F   0  0  0  0  0  0  0  0  0  0  0  0
   -4.2067    3.2905    0.0000 O   0  0  0  0  0  0  0  0  0  0  0  0
  -11.6487    1.9242    0.0000 O   0  0  0  0  0  0  0  0  0  0  0  0
   -3.9492    0.8772    0.0000 N   0  0  0  0  0  0  0  0  0  0  0  0
   -2.7390    2.9810    0.0000 N   0  0  0  0  0  0  0  0  0  0  0  0
   -9.3937    1.2860    0.0000 N   0  0  0  0  0  0  0  0  0  0  0  0
  -11.3705   -0.4028    0.0000 N   0  0  0  0  0  0  0  0  0  0  0  0
   -4.9546    1.9903    0.0000 C   0  0  0  0  0  0  0  0  0  0  0  0
   -2.5987    1.5004    0.0000 C   0  0  0  0  0  0  0  0  0  0  0  0
   -6.4469    1.8311    0.0000 C   0  0  0  0  0  0  0  0  0  0  0  0
   -1.2990    0.7500    0.0000 C   0  0  0  0  0  0  0  0  0  0  0  0
   -7.4153    2.9701    0.0000 C   0  0  0  0  0  0  0  0  0  0  0  0
   -6.9460    0.4147    0.0000 C   0  0  0  0  0  0  0  0  0  0  0  0
  -10.8692    1.0118    0.0000 C   0  0  0  0  0  0  0  0  0  0  0  0
   -8.8906    2.6991    0.0000 C   0  0  0  0  0  0  0  0  0  0  0  0
   -8.4213    0.1438    0.0000 C   0  0  0  0  0  0  0  0  0  0  0  0
    0.0000    1.5000    0.0000 C   0  0  0  0  0  0  0  0  0  0  0  0
   -1.2990   -0.7500    0.0000 C   0  0  0  0  0  0  0  0  0  0  0  0
  -12.8461   -0.6769    0.0000 C   0  0  0  0  0  0  0  0  0  0  0  0
    1.2990   -0.7500    0.0000 C   0  0  0  0  0  0  0  0  0  0  0  0
    1.2990    0.7500    0.0000 C   0  0  0  0  0  0  0  0  0  0  0  0
    0.0000   -1.5000    0.0000 C   0  0  0  0  0  0  0  0  0  0  0  0
  -13.3492   -2.0901    0.0000 C   0  0  0  0  0  0  0  0  0  0  0  0
  -13.8185    0.4653    0.0000 C   0  0  0  0  0  0  0  0  0  0  0  0
  -15.7968   -1.2189    0.0000 C   0  0  0  0  0  0  0  0  0  0  0  0
  -14.8245   -2.3611    0.0000 C   0  0  0  0  0  0  0  0  0  0  0  0
  -15.2939    0.1943    0.0000 C   0  0  0  0  0  0  0  0  0  0  0  0
  1 26  1  0  0  0  0
  2 21  1  0  0  0  0
  3  6  1  0  0  0  0
  3  9  1  0  0  0  0
  4 15  2  0  0  0  0
  5  9  2  0  0  0  0
  5 10  1  0  0  0  0
  6 10  2  0  0  0  0
  7 15  1  0  0  0  0
  7 16  1  0  0  0  0
  7 17  1  0  0  0  0
  8 15  1  0  0  0  0
  8 20  1  0  0  0  0
  9 11  1  0  0  0  0
 10 12  1  0  0  0  0
 11 13  1  0  0  0  0
 11 14  1  0  0  0  0
 12 18  2  0  0  0  0
 12 19  1  0  0  0  0
 13 16  1  0  0  0  0
 14 17  1  0  0  0  0
 18 22  1  0  0  0  0
 19 23  2  0  0  0  0
 20 24  2  0  0  0  0
 20 25  1  0  0  0  0
 21 22  2  0  0  0  0
 21 23  1  0  0  0  0
 24 27  1  0  0  0  0
 25 28  2  0  0  0  0
 26 27  2  0  0  0  0
 26 28  1  0  0  0  0
M  END
> <PUBCHEM_COMPOUND_ID_TYPE>
0

> <PUBCHEM_TOTAL_CHARGE>
0

> <PUBCHEM_SUBSTANCE_ID>
847243

> <PUBCHEM_SUBSTANCE_VERSION>
5

> <PUBCHEM_EXT_DATASOURCE_NAME>
MLSMR

> <PUBCHEM_EXT_DATASOURCE_REGID>
MLS000034684

> <PUBCHEM_SUBSTANCE_COMMENT>
http://mlsmr.evotec.com/MLSMR_HomePage/pdf/pubchem_reference.pdf
MLSMR_SAMPLE_SUPPLIER: Asinex Ltd.
MLSMR_SUPPLIER_STRUCTURE_ID: ASN 06926483
MLSMR_COMPOUND_CLASS: DC

> <PUBCHEM_SUBSTANCE_SYNONYM>
4-[3-(4-Fluoro-phenyl)-[1,2,4]oxadiazol-5-yl]-piperidine-1-carboxylic acid (4-chloro-phenyl)-amide
MLS000034684
SMR000007428

> <PUBCHEM_XREF_EXT_ID>
MLS000034684

> <PUBCHEM_EXT_DATASOURCE_URL>
http://mlsmr.evotec.com/MLSMR_HomePage/

> <PUBCHEM_CID_ASSOCIATIONS>
649642  1

> <PUBCHEM_COORDINATE_TYPE>
1
3

$$$$
847306
  -OEChem-12251501332D

 18 20  0     0  0  0  0  0  0999 V2000
    5.0356   -1.3582    0.0000 S   0  0  0  0  0  0  0  0  0  0  0  0
   -4.9998    1.5775    0.0000 O   0  0  0  0  0  0  0  0  0  0  0  0
    0.0000   -1.3190    0.0000 N   0  0  0  0  0  0  0  0  0  0  0  0
    2.4732   -1.3190    0.0000 N   0  0  0  0  0  0  0  0  0  0  0  0
    2.4732    1.5389    0.0000 N   0  0  0  0  0  0  0  0  0  0  0  0
    3.7372    0.8244    0.0000 N   0  0  0  0  0  0  0  0  0  0  0  0
    1.2274    0.8244    0.0000 C   0  0  0  0  0  0  0  0  0  0  0  0
   -1.2274    0.8244    0.0000 C   0  0  0  0  0  0  0  0  0  0  0  0
    1.2274   -0.6045    0.0000 C   0  0  0  0  0  0  0  0  0  0  0  0
   -1.2274   -0.6045    0.0000 C   0  0  0  0  0  0  0  0  0  0  0  0
   -2.4915    1.5389    0.0000 C   0  0  0  0  0  0  0  0  0  0  0  0
   -2.4915   -1.3190    0.0000 C   0  0  0  0  0  0  0  0  0  0  0  0
    3.7372   -0.6045    0.0000 C   0  0  0  0  0  0  0  0  0  0  0  0
   -3.7006    0.8244    0.0000 C   0  0  0  0  0  0  0  0  0  0  0  0
   -3.7006   -0.6045    0.0000 C   0  0  0  0  0  0  0  0  0  0  0  0
    0.0000   -2.5190    0.0000 C   0  0  0  0  0  0  0  0  0  0  0  0
    5.0337   -2.5582    0.0000 C   0  0  0  0  0  0  0  0  0  0  0  0
   -4.9984    2.7775    0.0000 C   0  0  0  0  0  0  0  0  0  0  0  0
  1 13  1  0  0  0  0
  1 17  1  0  0  0  0
  2 14  1  0  0  0  0
  2 18  1  0  0  0  0
  3  9  1  0  0  0  0
  3 10  1  0  0  0  0
  3 16  1  0  0  0  0
  4  9  2  0  0  0  0
  4 13  1  0  0  0  0
  5  6  1  0  0  0  0
  5  7  2  0  0  0  0
  6 13  2  0  0  0  0
  7  8  1  0  0  0  0
  7  9  1  0  0  0  0
  8 10  1  0  0  0  0
  8 11  2  0  0  0  0
 10 12  2  0  0  0  0
 11 14  1  0  0  0  0
 12 15  1  0  0  0  0
 14 15  2  0  0  0  0
M  END
> <PUBCHEM_COMPOUND_ID_TYPE>
0

> <PUBCHEM_TOTAL_CHARGE>
0

> <PUBCHEM_SUBSTANCE_ID>
847306

> <PUBCHEM_SUBSTANCE_VERSION>
5

> <PUBCHEM_EXT_DATASOURCE_NAME>
MLSMR

> <PUBCHEM_EXT_DATASOURCE_REGID>
MLS000033501

> <PUBCHEM_SUBSTANCE_COMMENT>
http://mlsmr.evotec.com/MLSMR_HomePage/pdf/pubchem_reference.pdf
MLSMR_SAMPLE_SUPPLIER: Asinex Ltd.
MLSMR_SUPPLIER_STRUCTURE_ID: ASN 06018396
MLSMR_COMPOUND_CLASS: DC

> <PUBCHEM_SUBSTANCE_SYNONYM>
8-Methoxy-5-methyl-3-methylsulfanyl-5H-[1,2,4]triazino[5,6-b]indole
MLS000033501
SMR000006082

> <PUBCHEM_XREF_EXT_ID>
MLS000033501

> <PUBCHEM_EXT_DATASOURCE_URL>
http://mlsmr.evotec.com/MLSMR_HomePage/

> <PUBCHEM_CID_ASSOCIATIONS>
649707  1

> <PUBCHEM_COORDINATE_TYPE>
1
3

$$$$
847498
  -OEChem-12251501332D

 20 21  0     0  0  0  0  0  0999 V2000
   -5.3382    2.9741    0.0000 S   0  0  0  0  0  0  0  0  0  0  0  0
   -3.8969   -0.4545    0.0000 O   0  0  0  0  0  0  0  0  0  0  0  0
    1.5548   -3.6021    0.0000 O   0  0  0  0  0  0  0  0  0  0  0  0
   -2.6003    1.4977    0.0000 N   0  0  0  0  0  0  0  0  0  0  0  0
    0.0000   -1.5000    0.0000 N   0  0  0  0  0  0  0  0  0  0  0  0
    2.5973   -1.5031    0.0000 N   0  0  0  0  0  0  0  0  0  0  0  0
   -1.2990    0.7500    0.0000 C   0  0  0  0  0  0  0  0  0  0  0  0
   -5.2003    1.4932    0.0000 C   0  0  0  0  0  0  0  0  0  0  0  0
   -3.8990    0.7455    0.0000 C   0  0  0  0  0  0  0  0  0  0  0  0
    1.2990   -0.7500    0.0000 C   0  0  0  0  0  0  0  0  0  0  0  0
   -1.2990   -0.7500    0.0000 C   0  0  0  0  0  0  0  0  0  0  0  0
    0.0000    1.5000    0.0000 C   0  0  0  0  0  0  0  0  0  0  0  0
    1.2990    0.7500    0.0000 C   0  0  0  0  0  0  0  0  0  0  0  0
   -6.5517    0.8722    0.0000 C   0  0  0  0  0  0  0  0  0  0  0  0
   -6.8054    3.2859    0.0000 C   0  0  0  0  0  0  0  0  0  0  0  0
   -7.5554    1.9869    0.0000 C   0  0  0  0  0  0  0  0  0  0  0  0
    2.5951   -3.0039    0.0000 C   0  0  0  0  0  0  0  0  0  0  0  0
    3.8933   -3.7570    0.0000 C   0  0  0  0  0  0  0  0  0  0  0  0
    3.8912   -5.2578    0.0000 C   0  0  0  0  0  0  0  0  0  0  0  0
    4.9292   -5.8600    0.0000 C   0  0  0  0  0  0  0  0  0  0  0  0
  1  8  1  0  0  0  0
  1 15  1  0  0  0  0
  2  9  2  0  0  0  0
  3 17  2  0  0  0  0
  4  7  1  0  0  0  0
  4  9  1  0  0  0  0
  5 10  1  0  0  0  0
  5 11  2  0  0  0  0
  6 10  1  0  0  0  0
  6 17  1  0  0  0  0
  7 11  1  0  0  0  0
  7 12  2  0  0  0  0
  8  9  1  0  0  0  0
  8 14  2  0  0  0  0
 10 13  2  0  0  0  0
 12 13  1  0  0  0  0
 14 16  1  0  0  0  0
 15 16  2  0  0  0  0
 17 18  1  0  0  0  0
 18 19  1  0  0  0  0
 19 20  1  0  0  0  0
M  END
> <PUBCHEM_COMPOUND_ID_TYPE>
0

> <PUBCHEM_TOTAL_CHARGE>
0

> <PUBCHEM_SUBSTANCE_ID>
847498

> <PUBCHEM_SUBSTANCE_VERSION>
5

> <PUBCHEM_EXT_DATASOURCE_NAME>
MLSMR

> <PUBCHEM_EXT_DATASOURCE_REGID>
MLS000035084

> <PUBCHEM_SUBSTANCE_COMMENT>
http://mlsmr.evotec.com/MLSMR_HomePage/pdf/pubchem_reference.pdf
MLSMR_SAMPLE_SUPPLIER: Asinex Ltd.
MLSMR_SUPPLIER_STRUCTURE_ID: ASN 05804040
MLSMR_COMPOUND_CLASS: DC

> <PUBCHEM_SUBSTANCE_SYNONYM>
MLS000035084
SMR000005487
Thiophene-2-carboxylic acid (6-butyrylamino-pyridin-3-yl)-amide

> <PUBCHEM_XREF_EXT_ID>
MLS000035084

> <PUBCHEM_EXT_DATASOURCE_URL>
http://mlsmr.evotec.com/MLSMR_HomePage/

> <PUBCHEM_CID_ASSOCIATIONS>
649903  1

> <PUBCHEM_COORDINATE_TYPE>
1
3

$$$$
847511
  -OEChem-12251501332D

 28 31  0     1  0  0  0  0  0999 V2000
   -4.9530   -1.9978    0.0000 O   0  0  0  0  0  0  0  0  0  0  0  0
    2.5973   -1.5031    0.0000 O   0  0  0  0  0  0  0  0  0  0  0  0
   -3.7604   -9.4933    0.0000 O   0  0  0  0  0  0  0  0  0  0  0  0
   -2.7343   -2.9815    0.0000 N   0  0  0  0  0  0  0  0  0  0  0  0
   -3.9511   -0.8815    0.0000 N   0  0  0  0  0  0  0  0  0  0  0  0
   -4.3352   -7.2212    0.0000 N   0  0  0  0  0  0  0  0  0  0  0  0
   -4.2010   -3.2957    0.0000 C   0  0  0  0  0  0  0  0  0  0  0  0
   -2.5987   -1.5004    0.0000 C   0  0  0  0  0  0  0  0  0  0  0  0
   -4.8092   -4.6676    0.0000 C   0  0  3  0  0  0  0  0  0  0  0  0
   -1.2990   -0.7500    0.0000 C   0  0  0  0  0  0  0  0  0  0  0  0
   -3.8322   -5.8081    0.0000 C   0  0  0  0  0  0  0  0  0  0  0  0
   -6.2798   -4.9368    0.0000 C   0  0  0  0  0  0  0  0  0  0  0  0
    0.0000   -1.5000    0.0000 C   0  0  0  0  0  0  0  0  0  0  0  0
   -3.3600   -8.3620    0.0000 C   0  0  0  0  0  0  0  0  0  0  0  0
   -1.2990    0.7500    0.0000 C   0  0  0  0  0  0  0  0  0  0  0  0
   -5.8105   -7.4922    0.0000 C   0  0  0  0  0  0  0  0  0  0  0  0
    1.2990   -0.7500    0.0000 C   0  0  0  0  0  0  0  0  0  0  0  0
   -6.7828   -6.3500    0.0000 C   0  0  0  0  0  0  0  0  0  0  0  0
   -1.8842   -8.0888    0.0000 C   0  0  0  0  0  0  0  0  0  0  0  0
    0.0000    1.5000    0.0000 C   0  0  0  0  0  0  0  0  0  0  0  0
    1.2990    0.7500    0.0000 C   0  0  0  0  0  0  0  0  0  0  0  0
   -0.9091   -9.2297    0.0000 C   0  0  0  0  0  0  0  0  0  0  0  0
    0.5663   -8.9588    0.0000 C   0  0  0  0  0  0  0  0  0  0  0  0
   -1.4120  -10.6429    0.0000 C   0  0  0  0  0  0  0  0  0  0  0  0
    1.5386  -10.1010    0.0000 C   0  0  0  0  0  0  0  0  0  0  0  0
   -0.4397  -11.7851    0.0000 C   0  0  0  0  0  0  0  0  0  0  0  0
    1.0357  -11.5141    0.0000 C   0  0  0  0  0  0  0  0  0  0  0  0
    2.5956   -2.7031    0.0000 C   0  0  0  0  0  0  0  0  0  0  0  0
  1  5  1  0  0  0  0
  1  7  1  0  0  0  0
  2 17  1  0  0  0  0
  2 28  1  0  0  0  0
  3 14  2  0  0  0  0
  4  7  2  0  0  0  0
  4  8  1  0  0  0  0
  5  8  2  0  0  0  0
  6 11  1  0  0  0  0
  6 14  1  0  0  0  0
  6 16  1  0  0  0  0
  7  9  1  0  0  0  0
  8 10  1  0  0  0  0
  9 11  1  0  0  0  0
  9 12  1  0  0  0  0
 10 13  2  0  0  0  0
 10 15  1  0  0  0  0
 12 18  1  0  0  0  0
 13 17  1  0  0  0  0
 14 19  1  0  0  0  0
 15 20  2  0  0  0  0
 16 18  1  0  0  0  0
 17 21  2  0  0  0  0
 19 22  1  0  0  0  0
 20 21  1  0  0  0  0
 22 23  2  0  0  0  0
 22 24  1  0  0  0  0
 23 25  1  0  0  0  0
 24 26  2  0  0  0  0
 25 27  2  0  0  0  0
 26 27  1  0  0  0  0
M  END
> <PUBCHEM_COMPOUND_ID_TYPE>
0

> <PUBCHEM_TOTAL_CHARGE>
0

> <PUBCHEM_SUBSTANCE_ID>
847511

> <PUBCHEM_SUBSTANCE_VERSION>
5

> <PUBCHEM_EXT_DATASOURCE_NAME>
MLSMR

> <PUBCHEM_EXT_DATASOURCE_REGID>
MLS000027934

> <PUBCHEM_SUBSTANCE_COMMENT>
http://mlsmr.evotec.com/MLSMR_HomePage/pdf/pubchem_reference.pdf
MLSMR_SAMPLE_SUPPLIER: Asinex Ltd.
MLSMR_SUPPLIER_STRUCTURE_ID: ASN 06934799
MLSMR_COMPOUND_CLASS: DC

> <PUBCHEM_SUBSTANCE_SYNONYM>
1-{3-[3-(3-Methoxy-phenyl)-[1,2,4]oxadiazol-5-yl]-piperidin-1-yl}-2-phenyl-ethanone
MLS000027934
SMR000007461

> <PUBCHEM_XREF_EXT_ID>
MLS000027934

> <PUBCHEM_EXT_DATASOURCE_URL>
http://mlsmr.evotec.com/MLSMR_HomePage/

> <PUBCHEM_CID_ASSOCIATIONS>
649916  1

> <PUBCHEM_COORDINATE_TYPE>
1
3

> <PUBCHEM_BONDANNOTATIONS>
9  7  3

$$$$
847582
  -OEChem-12251501332D

 25 27  0     0  0  0  0  0  0999 V2000
    0.0000   -2.7000    0.0000 Cl  0  0  0  0  0  0  0  0  0  0  0  0
   -6.3418   -0.5131    0.0000 O   0  0  0  0  0  0  0  0  0  0  0  0
    4.9395   -1.3433    0.0000 O   0  0  0  0  0  0  0  0  0  0  0  0
   -4.9546    1.9903    0.0000 N   0  0  0  0  0  0  0  0  0  0  0  0
   -3.9492    0.8772    0.0000 N   0  0  0  0  0  0  0  0  0  0  0  0
   -2.7390    2.9810    0.0000 N   0  0  0  0  0  0  0  0  0  0  0  0
   -4.2067    3.2905    0.0000 N   0  0  0  0  0  0  0  0  0  0  0  0
    2.6003   -1.4977    0.0000 N   0  0  0  0  0  0  0  0  0  0  0  0
   -2.5987    1.5004    0.0000 C   0  0  0  0  0  0  0  0  0  0  0  0
   -1.2990    0.7500    0.0000 C   0  0  0  0  0  0  0  0  0  0  0  0
    0.0000   -1.5000    0.0000 C   0  0  0  0  0  0  0  0  0  0  0  0
   -1.2990   -0.7500    0.0000 C   0  0  0  0  0  0  0  0  0  0  0  0
    1.2990   -0.7500    0.0000 C   0  0  0  0  0  0  0  0  0  0  0  0
    0.0000    1.5000    0.0000 C   0  0  0  0  0  0  0  0  0  0  0  0
    1.2990    0.7500    0.0000 C   0  0  0  0  0  0  0  0  0  0  0  0
   -6.4441    1.8282    0.0000 C   0  0  0  0  0  0  0  0  0  0  0  0
   -7.0504    0.4553    0.0000 C   0  0  0  0  0  0  0  0  0  0  0  0
   -8.5424    0.2930    0.0000 C   0  0  0  0  0  0  0  0  0  0  0  0
    3.8990   -0.7455    0.0000 C   0  0  0  0  0  0  0  0  0  0  0  0
   -9.1503   -1.0783    0.0000 C   0  0  0  0  0  0  0  0  0  0  0  0
   -9.4261    1.5051    0.0000 C   0  0  0  0  0  0  0  0  0  0  0  0
  -10.6419   -1.2376    0.0000 C   0  0  0  0  0  0  0  0  0  0  0  0
  -10.9177    1.3458    0.0000 C   0  0  0  0  0  0  0  0  0  0  0  0
  -11.5255   -0.0255    0.0000 C   0  0  0  0  0  0  0  0  0  0  0  0
    3.8969    0.4545    0.0000 C   0  0  0  0  0  0  0  0  0  0  0  0
  1 11  1  0  0  0  0
  2 17  2  0  0  0  0
  3 19  2  0  0  0  0
  4  5  1  0  0  0  0
  4  7  1  0  0  0  0
  4 16  1  0  0  0  0
  5  9  2  0  0  0  0
  6  7  2  0  0  0  0
  6  9  1  0  0  0  0
  8 13  1  0  0  0  0
  8 19  1  0  0  0  0
  9 10  1  0  0  0  0
 10 12  1  0  0  0  0
 10 14  2  0  0  0  0
 11 12  2  0  0  0  0
 11 13  1  0  0  0  0
 13 15  2  0  0  0  0
 14 15  1  0  0  0  0
 16 17  1  0  0  0  0
 17 18  1  0  0  0  0
 18 20  2  0  0  0  0
 18 21  1  0  0  0  0
 19 25  1  0  0  0  0
 20 22  1  0  0  0  0
 21 23  2  0  0  0  0
 22 24  2  0  0  0  0
 23 24  1  0  0  0  0
M  END
> <PUBCHEM_COMPOUND_ID_TYPE>
0

> <PUBCHEM_TOTAL_CHARGE>
0

> <PUBCHEM_SUBSTANCE_ID>
847582

> <PUBCHEM_SUBSTANCE_VERSION>
5

> <PUBCHEM_EXT_DATASOURCE_NAME>
MLSMR

> <PUBCHEM_EXT_DATASOURCE_REGID>
MLS000032928

> <PUBCHEM_SUBSTANCE_COMMENT>
http://mlsmr.evotec.com/MLSMR_HomePage/pdf/pubchem_reference.pdf
MLSMR_SAMPLE_SUPPLIER: Asinex Ltd.
MLSMR_SUPPLIER_STRUCTURE_ID: ASN 08812447
MLSMR_COMPOUND_CLASS: DC

> <PUBCHEM_SUBSTANCE_SYNONYM>
MLS000032928
N-{2-Chloro-4-[2-(2-oxo-2-phenyl-ethyl)-2H-tetrazol-5-yl]-phenyl}-acetamide
SMR000000411

> <PUBCHEM_XREF_EXT_ID>
MLS000032928

> <PUBCHEM_EXT_DATASOURCE_URL>
http://mlsmr.evotec.com/MLSMR_HomePage/

> <PUBCHEM_CID_ASSOCIATIONS>
649986  1

> <PUBCHEM_COORDINATE_TYPE>
1
3

$$$$
847741
  -OEChem-12251501332D

 18 20  0     0  0  0  0  0  0999 V2000
    3.1582   -2.2245    0.0000 S   0  0  0  0  0  0  0  0  0  0  0  0
    1.4993    2.4733    0.0000 O   0  0  0  0  0  0  0  0  0  0  0  0
    0.3010    0.3704    0.0000 N   0  0  0  0  0  0  0  0  0  0  0  0
    5.3103    1.1655    0.0000 N   0  0  0  0  0  0  0  0  0  0  0  0
    0.7408   -1.0186    0.0000 C   0  0  0  0  0  0  0  0  0  0  0  0
    2.2688   -1.0186    0.0000 C   0  0  0  0  0  0  0  0  0  0  0  0
   -1.2039    0.3704    0.0000 C   0  0  0  0  0  0  0  0  0  0  0  0
    1.5048    1.2733    0.0000 C   0  0  0  0  0  0  0  0  0  0  0  0
    2.7318    0.3704    0.0000 C   0  0  0  0  0  0  0  0  0  0  0  0
   -1.6669   -1.0186    0.0000 C   0  0  0  0  0  0  0  0  0  0  0  0
   -0.4399   -1.9215    0.0000 C   0  0  0  0  0  0  0  0  0  0  0  0
   -2.2225    1.5280    0.0000 C   0  0  0  0  0  0  0  0  0  0  0  0
   -3.1485   -1.3659    0.0000 C   0  0  0  0  0  0  0  0  0  0  0  0
    4.1635    0.8120    0.0000 C   0  0  0  0  0  0  0  0  0  0  0  0
   -3.6810    1.1807    0.0000 C   0  0  0  0  0  0  0  0  0  0  0  0
   -4.1672    0.0000    0.0000 C   0  0  0  0  0  0  0  0  0  0  0  0
    4.6497   -2.0576    0.0000 C   0  0  0  0  0  0  0  0  0  0  0  0
    5.3622   -3.0232    0.0000 C   0  0  0  0  0  0  0  0  0  0  0  0
  1  6  1  0  0  0  0
  1 17  1  0  0  0  0
  2  8  2  0  0  0  0
  3  5  1  0  0  0  0
  3  7  1  0  0  0  0
  3  8  1  0  0  0  0
  4 14  3  0  0  0  0
  5  6  1  0  0  0  0
  5 11  2  0  0  0  0
  6  9  2  0  0  0  0
  7 10  2  0  0  0  0
  7 12  1  0  0  0  0
  8  9  1  0  0  0  0
  9 14  1  0  0  0  0
 10 11  1  0  0  0  0
 10 13  1  0  0  0  0
 12 15  1  0  0  0  0
 13 16  1  0  0  0  0
 15 16  1  0  0  0  0
 17 18  1  0  0  0  0
M  END
> <PUBCHEM_COMPOUND_ID_TYPE>
0

> <PUBCHEM_TOTAL_CHARGE>
0

> <PUBCHEM_SUBSTANCE_ID>
847741

> <PUBCHEM_SUBSTANCE_VERSION>
5

> <PUBCHEM_EXT_DATASOURCE_NAME>
MLSMR

> <PUBCHEM_EXT_DATASOURCE_REGID>
MLS000071711

> <PUBCHEM_SUBSTANCE_COMMENT>
http://mlsmr.evotec.com/MLSMR_HomePage/pdf/pubchem_reference.pdf
MLSMR_SAMPLE_SUPPLIER: Asinex Ltd.
MLSMR_SUPPLIER_STRUCTURE_ID: BAS 01184146
MLSMR_COMPOUND_CLASS: DC

> <PUBCHEM_SUBSTANCE_SYNONYM>
1-Ethylsulfanyl-3-oxo-5,6,7,8-tetrahydro-3H-pyrrolo[1,2-a]indole-2-carbonitrile
MLS000071711
SMR000010155

> <PUBCHEM_XREF_EXT_ID>
MLS000071711

> <PUBCHEM_EXT_DATASOURCE_URL>
http://mlsmr.evotec.com/MLSMR_HomePage/

> <PUBCHEM_CID_ASSOCIATIONS>
650150  1

> <PUBCHEM_COORDINATE_TYPE>
1
3

$$$$
847746
  -OEChem-12251501332D

 23 25  0     0  0  0  0  0  0999 V2000
   -3.9492    0.8772    0.0000 S   0  0  0  0  0  0  0  0  0  0  0  0
   -6.3418   -0.5131    0.0000 O   0  0  0  0  0  0  0  0  0  0  0  0
    2.5973   -1.5031    0.0000 O   0  0  0  0  0  0  0  0  0  0  0  0
   -6.4441    1.8282    0.0000 N   0  0  0  0  0  0  0  0  0  0  0  0
   -4.2067    3.2905    0.0000 N   0  0  0  0  0  0  0  0  0  0  0  0
   -2.7390    2.9810    0.0000 N   0  0  0  0  0  0  0  0  0  0  0  0
   -4.9546    1.9903    0.0000 C   0  0  0  0  0  0  0  0  0  0  0  0
   -2.5987    1.5004    0.0000 C   0  0  0  0  0  0  0  0  0  0  0  0
   -7.0504    0.4553    0.0000 C   0  0  0  0  0  0  0  0  0  0  0  0
   -1.2990    0.7500    0.0000 C   0  0  0  0  0  0  0  0  0  0  0  0
   -8.5424    0.2930    0.0000 C   0  0  0  0  0  0  0  0  0  0  0  0
    0.0000    1.5000    0.0000 C   0  0  0  0  0  0  0  0  0  0  0  0
   -1.2990   -0.7500    0.0000 C   0  0  0  0  0  0  0  0  0  0  0  0
   -7.3328    3.0377    0.0000 C   0  0  0  0  0  0  0  0  0  0  0  0
   -9.4331   -0.8687    0.0000 C   0  0  0  0  0  0  0  0  0  0  0  0
   -9.6582    1.2406    0.0000 C   0  0  0  0  0  0  0  0  0  0  0  0
    1.2990   -0.7500    0.0000 C   0  0  0  0  0  0  0  0  0  0  0  0
    1.2990    0.7500    0.0000 C   0  0  0  0  0  0  0  0  0  0  0  0
    0.0000   -1.5000    0.0000 C   0  0  0  0  0  0  0  0  0  0  0  0
  -10.6003    0.0734    0.0000 C   0  0  0  0  0  0  0  0  0  0  0  0
   -8.5256    2.9065    0.0000 C   0  0  0  0  0  0  0  0  0  0  0  0
    2.5951   -3.0039    0.0000 C   0  0  0  0  0  0  0  0  0  0  0  0
    3.6331   -3.6060    0.0000 C   0  0  0  0  0  0  0  0  0  0  0  0
  1  7  1  0  0  0  0
  1  8  1  0  0  0  0
  2  9  2  0  0  0  0
  3 17  1  0  0  0  0
  3 22  1  0  0  0  0
  4  7  1  0  0  0  0
  4  9  1  0  0  0  0
  4 14  1  0  0  0  0
  5  6  1  0  0  0  0
  5  7  2  0  0  0  0
  6  8  2  0  0  0  0
  8 10  1  0  0  0  0
  9 11  1  0  0  0  0
 10 12  2  0  0  0  0
 10 13  1  0  0  0  0
 11 15  1  0  0  0  0
 11 16  1  0  0  0  0
 12 18  1  0  0  0  0
 13 19  2  0  0  0  0
 14 21  1  0  0  0  0
 15 20  1  0  0  0  0
 16 20  1  0  0  0  0
 17 18  2  0  0  0  0
 17 19  1  0  0  0  0
 22 23  1  0  0  0  0
M  END
> <PUBCHEM_COMPOUND_ID_TYPE>
0

> <PUBCHEM_TOTAL_CHARGE>
0

> <PUBCHEM_SUBSTANCE_ID>
847746

> <PUBCHEM_SUBSTANCE_VERSION>
5

> <PUBCHEM_EXT_DATASOURCE_NAME>
MLSMR

> <PUBCHEM_EXT_DATASOURCE_REGID>
MLS000076399

> <PUBCHEM_SUBSTANCE_COMMENT>
http://mlsmr.evotec.com/MLSMR_HomePage/pdf/pubchem_reference.pdf
MLSMR_SAMPLE_SUPPLIER: Asinex Ltd.
MLSMR_SUPPLIER_STRUCTURE_ID: ASN 08911570
MLSMR_COMPOUND_CLASS: DC

> <PUBCHEM_SUBSTANCE_SYNONYM>
Cyclobutanecarboxylic acid [5-(4-ethoxy-phenyl)-[1,3,4]thiadiazol-2-yl]-ethyl-amide
MLS000076399
SMR000000465

> <PUBCHEM_XREF_EXT_ID>
MLS000076399

> <PUBCHEM_EXT_DATASOURCE_URL>
http://mlsmr.evotec.com/MLSMR_HomePage/

> <PUBCHEM_CID_ASSOCIATIONS>
650155  1

> <PUBCHEM_COORDINATE_TYPE>
1
3

$$$$
847790
  -OEChem-12251501332D

 24 26  0     0  0  0  0  0  0999 V2000
   -1.2928   -2.6973    0.0000 O   0  0  0  0  0  0  0  0  0  0  0  0
   -3.6486    1.3517    0.0000 O   0  0  0  0  0  0  0  0  0  0  0  0
   -4.9494   -0.9039    0.0000 O   0  0  0  0  0  0  0  0  0  0  0  0
   -1.2964    1.4973    0.0000 N   0  0  0  0  0  0  0  0  0  0  0  0
   -3.9067   -3.0027    0.0000 N   0  0  0  0  0  0  0  0  0  0  0  0
   -3.8954   -7.5022    0.0000 N   0  0  0  0  0  0  0  0  0  0  0  0
   -2.6111   -0.7486    0.0000 C   0  0  0  0  0  0  0  0  0  0  0  0
    0.0000   -0.7486    0.0000 C   0  0  0  0  0  0  0  0  0  0  0  0
    0.0000    0.7486    0.0000 C   0  0  0  0  0  0  0  0  0  0  0  0
   -1.2964   -1.4973    0.0000 C   0  0  0  0  0  0  0  0  0  0  0  0
   -2.6111    0.7486    0.0000 C   0  0  0  0  0  0  0  0  0  0  0  0
   -3.9091   -1.5019    0.0000 C   0  0  0  0  0  0  0  0  0  0  0  0
    1.2964   -1.4973    0.0000 C   0  0  0  0  0  0  0  0  0  0  0  0
    1.2964    1.4973    0.0000 C   0  0  0  0  0  0  0  0  0  0  0  0
   -1.2907    2.9981    0.0000 C   0  0  0  0  0  0  0  0  0  0  0  0
    2.5929   -0.7486    0.0000 C   0  0  0  0  0  0  0  0  0  0  0  0
    2.5929    0.7486    0.0000 C   0  0  0  0  0  0  0  0  0  0  0  0
   -5.2049   -3.7560    0.0000 C   0  0  0  0  0  0  0  0  0  0  0  0
   -5.2025   -5.2568    0.0000 C   0  0  0  0  0  0  0  0  0  0  0  0
   -2.3272    3.6028    0.0000 C   0  0  0  0  0  0  0  0  0  0  0  0
   -3.9008   -6.0022    0.0000 C   0  0  0  0  0  0  0  0  0  0  0  0
   -6.4988   -6.0116    0.0000 C   0  0  0  0  0  0  0  0  0  0  0  0
   -6.4935   -7.5116    0.0000 C   0  0  0  0  0  0  0  0  0  0  0  0
   -5.1917   -8.2569    0.0000 C   0  0  0  0  0  0  0  0  0  0  0  0
  1 10  1  0  0  0  0
  2 11  2  0  0  0  0
  3 12  2  0  0  0  0
  4  9  1  0  0  0  0
  4 11  1  0  0  0  0
  4 15  1  0  0  0  0
  5 12  1  0  0  0  0
  5 18  1  0  0  0  0
  6 21  2  0  0  0  0
  6 24  1  0  0  0  0
  7 10  2  0  0  0  0
  7 11  1  0  0  0  0
  7 12  1  0  0  0  0
  8  9  1  0  0  0  0
  8 10  1  0  0  0  0
  8 13  2  0  0  0  0
  9 14  2  0  0  0  0
 13 16  1  0  0  0  0
 14 17  1  0  0  0  0
 15 20  1  0  0  0  0
 16 17  2  0  0  0  0
 18 19  1  0  0  0  0
 19 21  1  0  0  0  0
 19 22  2  0  0  0  0
 22 23  1  0  0  0  0
 23 24  2  0  0  0  0
M  END
> <PUBCHEM_COMPOUND_ID_TYPE>
0

> <PUBCHEM_TOTAL_CHARGE>
0

> <PUBCHEM_SUBSTANCE_ID>
847790

> <PUBCHEM_SUBSTANCE_VERSION>
5

> <PUBCHEM_EXT_DATASOURCE_NAME>
MLSMR

> <PUBCHEM_EXT_DATASOURCE_REGID>
MLS000033953

> <PUBCHEM_SUBSTANCE_COMMENT>
http://mlsmr.evotec.com/MLSMR_HomePage/pdf/pubchem_reference.pdf
MLSMR_SAMPLE_SUPPLIER: Asinex Ltd.
MLSMR_SUPPLIER_STRUCTURE_ID: BAS 00287702
MLSMR_COMPOUND_CLASS: DC

> <PUBCHEM_SUBSTANCE_SYNONYM>
1-Ethyl-4-hydroxy-2-oxo-1,2-dihydro-quinoline-3-carboxylic acid (pyridin-3-ylmethyl)-amide
MLS000033953
SMR000001330

> <PUBCHEM_XREF_EXT_ID>
MLS000033953

> <PUBCHEM_EXT_DATASOURCE_URL>
http://mlsmr.evotec.com/MLSMR_HomePage/

> <PUBCHEM_CID_ASSOCIATIONS>
54690425  1

> <PUBCHEM_COORDINATE_TYPE>
1
3

$$$$
847829
  -OEChem-12251501332D

 29 32  0     0  0  0  0  0  0999 V2000
   -1.3245   13.9491    0.0000 F   0  0  0  0  0  0  0  0  0  0  0  0
    1.0270    8.1052    0.0000 O   0  0  0  0  0  0  0  0  0  0  0  0
    0.0000    3.0008    0.0000 N   0  0  0  0  0  0  0  0  0  0  0  0
   -1.2990    0.7500    0.0000 N   0  0  0  0  0  0  0  0  0  0  0  0
    0.0000   -1.5000    0.0000 N   0  0  0  0  0  0  0  0  0  0  0  0
   -1.3123    8.2482    0.0000 N   0  0  0  0  0  0  0  0  0  0  0  0
    0.0000    1.5000    0.0000 C   0  0  0  0  0  0  0  0  0  0  0  0
   -1.2990   -0.7500    0.0000 C   0  0  0  0  0  0  0  0  0  0  0  0
    1.2990    0.7500    0.0000 C   0  0  0  0  0  0  0  0  0  0  0  0
   -0.0048    6.0009    0.0000 C   0  0  0  0  0  0  0  0  0  0  0  0
   -2.5987   -1.5004    0.0000 C   0  0  0  0  0  0  0  0  0  0  0  0
    1.2990   -0.7500    0.0000 C   0  0  0  0  0  0  0  0  0  0  0  0
    1.2978    3.7529    0.0000 C   0  0  0  0  0  0  0  0  0  0  0  0
   -1.3002    3.7488    0.0000 C   0  0  0  0  0  0  0  0  0  0  0  0
   -0.0103    7.5017    0.0000 C   0  0  0  0  0  0  0  0  0  0  0  0
    1.2954    5.2529    0.0000 C   0  0  0  0  0  0  0  0  0  0  0  0
   -1.3026    5.2488    0.0000 C   0  0  0  0  0  0  0  0  0  0  0  0
   -3.8991   -0.7525    0.0000 C   0  0  0  0  0  0  0  0  0  0  0  0
   -2.5964   -3.0004    0.0000 C   0  0  0  0  0  0  0  0  0  0  0  0
   -1.3178    9.7490    0.0000 C   0  0  0  0  0  0  0  0  0  0  0  0
    2.3383   -1.3500    0.0000 C   0  0  0  0  0  0  0  0  0  0  0  0
   -2.6180   10.4970    0.0000 C   0  0  0  0  0  0  0  0  0  0  0  0
   -0.0199   10.5012    0.0000 C   0  0  0  0  0  0  0  0  0  0  0  0
   -5.1969   -1.5046    0.0000 C   0  0  0  0  0  0  0  0  0  0  0  0
   -3.8943   -3.7525    0.0000 C   0  0  0  0  0  0  0  0  0  0  0  0
   -1.3226   12.7491    0.0000 C   0  0  0  0  0  0  0  0  0  0  0  0
   -5.1945   -3.0046    0.0000 C   0  0  0  0  0  0  0  0  0  0  0  0
   -2.6204   11.9970    0.0000 C   0  0  0  0  0  0  0  0  0  0  0  0
   -0.0223   12.0012    0.0000 C   0  0  0  0  0  0  0  0  0  0  0  0
  1 26  1  0  0  0  0
  2 15  2  0  0  0  0
  3  7  1  0  0  0  0
  3 13  1  0  0  0  0
  3 14  1  0  0  0  0
  4  7  2  0  0  0  0
  4  8  1  0  0  0  0
  5  8  2  0  0  0  0
  5 12  1  0  0  0  0
  6 15  1  0  0  0  0
  6 20  1  0  0  0  0
  7  9  1  0  0  0  0
  8 11  1  0  0  0  0
  9 12  2  0  0  0  0
 10 15  1  0  0  0  0
 10 16  1  0  0  0  0
 10 17  1  0  0  0  0
 11 18  2  0  0  0  0
 11 19  1  0  0  0  0
 12 21  1  0  0  0  0
 13 16  1  0  0  0  0
 14 17  1  0  0  0  0
 18 24  1  0  0  0  0
 19 25  2  0  0  0  0
 20 22  2  0  0  0  0
 20 23  1  0  0  0  0
 22 28  1  0  0  0  0
 23 29  2  0  0  0  0
 24 27  2  0  0  0  0
 25 27  1  0  0  0  0
 26 28  2  0  0  0  0
 26 29  1  0  0  0  0
M  END
> <PUBCHEM_COMPOUND_ID_TYPE>
0

> <PUBCHEM_TOTAL_CHARGE>
0

> <PUBCHEM_SUBSTANCE_ID>
847829

> <PUBCHEM_SUBSTANCE_VERSION>
5

> <PUBCHEM_EXT_DATASOURCE_NAME>
MLSMR

> <PUBCHEM_EXT_DATASOURCE_REGID>
MLS000035174

> <PUBCHEM_SUBSTANCE_COMMENT>
http://mlsmr.evotec.com/MLSMR_HomePage/pdf/pubchem_reference.pdf
MLSMR_SAMPLE_SUPPLIER: Asinex Ltd.
MLSMR_SUPPLIER_STRUCTURE_ID: ASN 09858008
MLSMR_COMPOUND_CLASS: DC

> <PUBCHEM_SUBSTANCE_SYNONYM>
1-(6-Methyl-2-phenyl-pyrimidin-4-yl)-piperidine-4-carboxylic acid (4-fluoro-phenyl)-amide
MLS000035174
SMR000000730

> <PUBCHEM_XREF_EXT_ID>
MLS000035174

> <PUBCHEM_EXT_DATASOURCE_URL>
http://mlsmr.evotec.com/MLSMR_HomePage/

> <PUBCHEM_CID_ASSOCIATIONS>
650243  1

> <PUBCHEM_COORDINATE_TYPE>
1
3

$$$$
847924
  -OEChem-12251501332D

 29 32  0     0  0  0  0  0  0999 V2000
   -3.8904    7.5036    0.0000 S   0  0  0  0  0  0  0  0  0  0  0  0
   -2.8488    8.0995    0.0000 O   0  0  0  0  0  0  0  0  0  0  0  0
   -3.8854    8.7036    0.0000 O   0  0  0  0  0  0  0  0  0  0  0  0
    1.2964    1.4973    0.0000 O   0  0  0  0  0  0  0  0  0  0  0  0
    1.2964   -1.4973    0.0000 O   0  0  0  0  0  0  0  0  0  0  0  0
   -4.9494    0.9039    0.0000 O   0  0  0  0  0  0  0  0  0  0  0  0
   -9.0736   10.5293    0.0000 O   0  0  0  0  0  0  0  0  0  0  0  0
   -3.8958    6.0028    0.0000 N   0  0  0  0  0  0  0  0  0  0  0  0
   -5.1869    8.2596    0.0000 C   0  0  0  0  0  0  0  0  0  0  0  0
   -3.9067    3.0027    0.0000 C   0  0  0  0  0  0  0  0  0  0  0  0
   -3.9091    1.5019    0.0000 C   0  0  0  0  0  0  0  0  0  0  0  0
   -2.6111    0.7486    0.0000 C   0  0  0  0  0  0  0  0  0  0  0  0
   -5.1976    5.2575    0.0000 C   0  0  0  0  0  0  0  0  0  0  0  0
   -2.5995    5.2481    0.0000 C   0  0  0  0  0  0  0  0  0  0  0  0
    0.0000    0.7486    0.0000 C   0  0  0  0  0  0  0  0  0  0  0  0
    0.0000   -0.7486    0.0000 C   0  0  0  0  0  0  0  0  0  0  0  0
   -5.2030    3.7575    0.0000 C   0  0  0  0  0  0  0  0  0  0  0  0
   -2.6050    3.7481    0.0000 C   0  0  0  0  0  0  0  0  0  0  0  0
   -1.2964    1.4973    0.0000 C   0  0  0  0  0  0  0  0  0  0  0  0
   -6.4891    7.5151    0.0000 C   0  0  0  0  0  0  0  0  0  0  0  0
   -5.1805    9.7596    0.0000 C   0  0  0  0  0  0  0  0  0  0  0  0
   -2.6111   -0.7486    0.0000 C   0  0  0  0  0  0  0  0  0  0  0  0
   -1.2964   -1.4973    0.0000 C   0  0  0  0  0  0  0  0  0  0  0  0
   -7.7786    9.7706    0.0000 C   0  0  0  0  0  0  0  0  0  0  0  0
   -7.7850    8.2707    0.0000 C   0  0  0  0  0  0  0  0  0  0  0  0
   -6.4763   10.5151    0.0000 C   0  0  0  0  0  0  0  0  0  0  0  0
    2.5929    0.7486    0.0000 C   0  0  0  0  0  0  0  0  0  0  0  0
    2.5929   -0.7486    0.0000 C   0  0  0  0  0  0  0  0  0  0  0  0
   -9.0667   11.7293    0.0000 C   0  0  0  0  0  0  0  0  0  0  0  0
  1  2  2  0  0  0  0
  1  3  2  0  0  0  0
  1  8  1  0  0  0  0
  1  9  1  0  0  0  0
  4 15  1  0  0  0  0
  4 27  1  0  0  0  0
  5 16  1  0  0  0  0
  5 28  1  0  0  0  0
  6 11  2  0  0  0  0
  7 24  1  0  0  0  0
  7 29  1  0  0  0  0
  8 13  1  0  0  0  0
  8 14  1  0  0  0  0
  9 20  2  0  0  0  0
  9 21  1  0  0  0  0
 10 11  1  0  0  0  0
 10 17  1  0  0  0  0
 10 18  1  0  0  0  0
 11 12  1  0  0  0  0
 12 19  1  0  0  0  0
 12 22  2  0  0  0  0
 13 17  1  0  0  0  0
 14 18  1  0  0  0  0
 15 16  1  0  0  0  0
 15 19  2  0  0  0  0
 16 23  2  0  0  0  0
 20 25  1  0  0  0  0
 21 26  2  0  0  0  0
 22 23  1  0  0  0  0
 24 25  2  0  0  0  0
 24 26  1  0  0  0  0
 27 28  1  0  0  0  0
M  END
> <PUBCHEM_COMPOUND_ID_TYPE>
0

> <PUBCHEM_TOTAL_CHARGE>
0

> <PUBCHEM_SUBSTANCE_ID>
847924

> <PUBCHEM_SUBSTANCE_VERSION>
5

> <PUBCHEM_EXT_DATASOURCE_NAME>
MLSMR

> <PUBCHEM_EXT_DATASOURCE_REGID>
MLS000074622

> <PUBCHEM_SUBSTANCE_COMMENT>
http://mlsmr.evotec.com/MLSMR_HomePage/pdf/pubchem_reference.pdf
MLSMR_SAMPLE_SUPPLIER: Asinex Ltd.
MLSMR_SUPPLIER_STRUCTURE_ID: ASN 06584186
MLSMR_COMPOUND_CLASS: DC

> <PUBCHEM_SUBSTANCE_SYNONYM>
(2,3-Dihydro-benzo[1,4]dioxin-6-yl)-[1-(4-methoxy-benzenesulfonyl)-piperidin-4-yl]-methanone
MLS000074622
SMR000007094

> <PUBCHEM_XREF_EXT_ID>
MLS000074622

> <PUBCHEM_EXT_DATASOURCE_URL>
http://mlsmr.evotec.com/MLSMR_HomePage/

> <PUBCHEM_CID_ASSOCIATIONS>
650342  1

> <PUBCHEM_COORDINATE_TYPE>
1
3

$$$$
847929
  -OEChem-12251501332D

 24 26  0     0  0  0  0  0  0999 V2000
    6.6320    2.9727    0.0000 S   0  0  0  0  0  0  0  0  0  0  0  0
    1.2964    2.6973    0.0000 O   0  0  0  0  0  0  0  0  0  0  0  0
    3.6321   -1.3486    0.0000 O   0  0  0  0  0  0  0  0  0  0  0  0
    3.8963    2.6964    0.0000 O   0  0  0  0  0  0  0  0  0  0  0  0
    1.2964   -1.4973    0.0000 N   0  0  0  0  0  0  0  0  0  0  0  0
    5.1929    0.7441    0.0000 N   0  0  0  0  0  0  0  0  0  0  0  0
    7.8455    0.8708    0.0000 N   0  0  0  0  0  0  0  0  0  0  0  0
    2.5929    0.7486    0.0000 C   0  0  0  0  0  0  0  0  0  0  0  0
    0.0000   -0.7486    0.0000 C   0  0  0  0  0  0  0  0  0  0  0  0
    0.0000    0.7486    0.0000 C   0  0  0  0  0  0  0  0  0  0  0  0
    1.2964    1.4973    0.0000 C   0  0  0  0  0  0  0  0  0  0  0  0
    2.5929   -0.7486    0.0000 C   0  0  0  0  0  0  0  0  0  0  0  0
    3.8942    1.4964    0.0000 C   0  0  0  0  0  0  0  0  0  0  0  0
   -1.2964   -1.4973    0.0000 C   0  0  0  0  0  0  0  0  0  0  0  0
   -1.2964    1.4973    0.0000 C   0  0  0  0  0  0  0  0  0  0  0  0
    1.2995   -2.9981    0.0000 C   0  0  0  0  0  0  0  0  0  0  0  0
    6.4942    1.4919    0.0000 C   0  0  0  0  0  0  0  0  0  0  0  0
   -2.6111   -0.7486    0.0000 C   0  0  0  0  0  0  0  0  0  0  0  0
   -2.6111    0.7486    0.0000 C   0  0  0  0  0  0  0  0  0  0  0  0
    2.6003   -3.7467    0.0000 C   0  0  0  0  0  0  0  0  0  0  0  0
    8.0993    3.2846    0.0000 C   0  0  0  0  0  0  0  0  0  0  0  0
    8.8492    1.9855    0.0000 C   0  0  0  0  0  0  0  0  0  0  0  0
    2.6028   -4.9467    0.0000 C   0  0  0  0  0  0  0  0  0  0  0  0
    3.6385   -3.1449    0.0000 C   0  0  0  0  0  0  0  0  0  0  0  0
  1 17  1  0  0  0  0
  1 21  1  0  0  0  0
  2 11  1  0  0  0  0
  3 12  2  0  0  0  0
  4 13  2  0  0  0  0
  5  9  1  0  0  0  0
  5 12  1  0  0  0  0
  5 16  1  0  0  0  0
  6 13  1  0  0  0  0
  6 17  1  0  0  0  0
  7 17  2  0  0  0  0
  7 22  1  0  0  0  0
  8 11  2  0  0  0  0
  8 12  1  0  0  0  0
  8 13  1  0  0  0  0
  9 10  2  0  0  0  0
  9 14  1  0  0  0  0
 10 11  1  0  0  0  0
 10 15  1  0  0  0  0
 14 18  1  0  0  0  0
 15 19  1  0  0  0  0
 16 20  1  0  0  0  0
 18 19  1  0  0  0  0
 20 23  1  0  0  0  0
 20 24  1  0  0  0  0
 21 22  2  0  0  0  0
M  END
> <PUBCHEM_COMPOUND_ID_TYPE>
0

> <PUBCHEM_TOTAL_CHARGE>
0

> <PUBCHEM_SUBSTANCE_ID>
847929

> <PUBCHEM_SUBSTANCE_VERSION>
5

> <PUBCHEM_EXT_DATASOURCE_NAME>
MLSMR

> <PUBCHEM_EXT_DATASOURCE_REGID>
MLS000075192

> <PUBCHEM_SUBSTANCE_COMMENT>
http://mlsmr.evotec.com/MLSMR_HomePage/pdf/pubchem_reference.pdf
MLSMR_SAMPLE_SUPPLIER: Asinex Ltd.
MLSMR_SUPPLIER_STRUCTURE_ID: BAS 03420353
MLSMR_COMPOUND_CLASS: DC

> <PUBCHEM_SUBSTANCE_SYNONYM>
4-Hydroxy-1-isobutyl-2-oxo-1,2,5,6,7,8-hexahydro-quinoline-3-carboxylic acid thiazol-2-ylamide
MLS000075192
SMR000012308

> <PUBCHEM_XREF_EXT_ID>
MLS000075192

> <PUBCHEM_EXT_DATASOURCE_URL>
http://mlsmr.evotec.com/MLSMR_HomePage/

> <PUBCHEM_CID_ASSOCIATIONS>
54685847  1

> <PUBCHEM_COORDINATE_TYPE>
1
3

$$$$
848429
  -OEChem-12251501332D

 24 26  0     1  0  0  0  0  0999 V2000
   -2.3383   -1.3500    0.0000 O   0  0  0  0  0  0  0  0  0  0  0  0
   -4.9336    3.1588    0.0000 O   0  0  0  0  0  0  0  0  0  0  0  0
   -3.8912    5.2578    0.0000 N   0  0  0  0  0  0  0  0  0  0  0  0
   -1.2990    0.7500    0.0000 C   0  0  0  0  0  0  0  0  0  0  0  0
   -2.5973    1.5031    0.0000 C   0  0  3  0  0  0  0  0  0  0  0  0
   -1.2990   -0.7500    0.0000 C   0  0  0  0  0  0  0  0  0  0  0  0
   -3.8982    0.7550    0.0000 C   0  0  0  0  0  0  0  0  0  0  0  0
    0.0000   -1.5000    0.0000 C   0  0  0  0  0  0  0  0  0  0  0  0
   -2.5951    3.0039    0.0000 C   0  0  0  0  0  0  0  0  0  0  0  0
    0.0000    1.5000    0.0000 C   0  0  0  0  0  0  0  0  0  0  0  0
    1.2990   -0.7500    0.0000 C   0  0  0  0  0  0  0  0  0  0  0  0
   -3.8933    3.7570    0.0000 C   0  0  0  0  0  0  0  0  0  0  0  0
    1.2990    0.7500    0.0000 C   0  0  0  0  0  0  0  0  0  0  0  0
   -5.1971    1.5054    0.0000 C   0  0  0  0  0  0  0  0  0  0  0  0
   -3.8989   -0.7451    0.0000 C   0  0  0  0  0  0  0  0  0  0  0  0
    0.0000   -2.7000    0.0000 C   0  0  0  0  0  0  0  0  0  0  0  0
   -5.1017    6.1218    0.0000 C   0  0  0  0  0  0  0  0  0  0  0  0
   -2.6747    6.1134    0.0000 C   0  0  0  0  0  0  0  0  0  0  0  0
   -6.4964    0.7559    0.0000 C   0  0  0  0  0  0  0  0  0  0  0  0
   -5.1982   -1.4946    0.0000 C   0  0  0  0  0  0  0  0  0  0  0  0
    2.3383   -1.3500    0.0000 C   0  0  0  0  0  0  0  0  0  0  0  0
   -4.6332    7.5468    0.0000 C   0  0  0  0  0  0  0  0  0  0  0  0
   -3.1333    7.5416    0.0000 C   0  0  0  0  0  0  0  0  0  0  0  0
   -6.4970   -0.7441    0.0000 C   0  0  0  0  0  0  0  0  0  0  0  0
  1  6  1  0  0  0  0
  2 12  2  0  0  0  0
  3 12  1  0  0  0  0
  3 17  1  0  0  0  0
  3 18  1  0  0  0  0
  4  5  1  0  0  0  0
  4  6  1  0  0  0  0
  4 10  2  0  0  0  0
  5  7  1  0  0  0  0
  5  9  1  0  0  0  0
  6  8  2  0  0  0  0
  7 14  2  0  0  0  0
  7 15  1  0  0  0  0
  8 11  1  0  0  0  0
  8 16  1  0  0  0  0
  9 12  1  0  0  0  0
 10 13  1  0  0  0  0
 11 13  2  0  0  0  0
 11 21  1  0  0  0  0
 14 19  1  0  0  0  0
 15 20  2  0  0  0  0
 17 22  1  0  0  0  0
 18 23  1  0  0  0  0
 19 24  2  0  0  0  0
 20 24  1  0  0  0  0
 22 23  1  0  0  0  0
M  END
> <PUBCHEM_COMPOUND_ID_TYPE>
0

> <PUBCHEM_TOTAL_CHARGE>
0

> <PUBCHEM_SUBSTANCE_ID>
848429

> <PUBCHEM_SUBSTANCE_VERSION>
5

> <PUBCHEM_EXT_DATASOURCE_NAME>
MLSMR

> <PUBCHEM_EXT_DATASOURCE_REGID>
MLS000073678

> <PUBCHEM_SUBSTANCE_COMMENT>
http://mlsmr.evotec.com/MLSMR_HomePage/pdf/pubchem_reference.pdf
MLSMR_SAMPLE_SUPPLIER: Asinex Ltd.
MLSMR_SUPPLIER_STRUCTURE_ID: BAS 04387983
MLSMR_COMPOUND_CLASS: DC

> <PUBCHEM_SUBSTANCE_SYNONYM>
3-(2-Hydroxy-3,4-dimethyl-phenyl)-3-phenyl-1-pyrrolidin-1-yl-propan-1-one
MLS000073678
SMR000012858

> <PUBCHEM_XREF_EXT_ID>
MLS000073678

> <PUBCHEM_EXT_DATASOURCE_URL>
http://mlsmr.evotec.com/MLSMR_HomePage/

> <PUBCHEM_CID_ASSOCIATIONS>
650871  1

> <PUBCHEM_COORDINATE_TYPE>
1
3

> <PUBCHEM_BONDANNOTATIONS>
5  9  3

$$$$
848633
  -OEChem-12251501332D

 24 26  0     0  0  0  0  0  0999 V2000
   -4.9480    5.8460    0.0000 F   0  0  0  0  0  0  0  0  0  0  0  0
   -2.8697    5.8526    0.0000 F   0  0  0  0  0  0  0  0  0  0  0  0
    2.5973   -1.5031    0.0000 O   0  0  0  0  0  0  0  0  0  0  0  0
   -6.4954    0.7438    0.0000 N   0  0  0  0  0  0  0  0  0  0  0  0
   -3.8967    0.7484    0.0000 N   0  0  0  0  0  0  0  0  0  0  0  0
   -5.1993    2.9963    0.0000 N   0  0  0  0  0  0  0  0  0  0  0  0
   -6.6286   -0.7375    0.0000 N   0  0  0  0  0  0  0  0  0  0  0  0
   -5.1969    1.4963    0.0000 C   0  0  0  0  0  0  0  0  0  0  0  0
   -2.5987    1.5004    0.0000 C   0  0  0  0  0  0  0  0  0  0  0  0
   -3.9015    3.7484    0.0000 C   0  0  0  0  0  0  0  0  0  0  0  0
   -7.8488    1.3606    0.0000 C   0  0  0  0  0  0  0  0  0  0  0  0
   -1.2990    0.7500    0.0000 C   0  0  0  0  0  0  0  0  0  0  0  0
   -2.6012    3.0004    0.0000 C   0  0  0  0  0  0  0  0  0  0  0  0
   -8.0948   -1.0540    0.0000 C   0  0  0  0  0  0  0  0  0  0  0  0
   -8.8489    0.2427    0.0000 C   0  0  0  0  0  0  0  0  0  0  0  0
   -3.9069    5.2492    0.0000 C   0  0  0  0  0  0  0  0  0  0  0  0
    0.0000    1.5000    0.0000 C   0  0  0  0  0  0  0  0  0  0  0  0
   -1.2990   -0.7500    0.0000 C   0  0  0  0  0  0  0  0  0  0  0  0
   -8.0950    2.5350    0.0000 C   0  0  0  0  0  0  0  0  0  0  0  0
    1.2990   -0.7500    0.0000 C   0  0  0  0  0  0  0  0  0  0  0  0
    1.2990    0.7500    0.0000 C   0  0  0  0  0  0  0  0  0  0  0  0
    0.0000   -1.5000    0.0000 C   0  0  0  0  0  0  0  0  0  0  0  0
   -8.5794   -2.1518    0.0000 C   0  0  0  0  0  0  0  0  0  0  0  0
    2.5956   -2.7031    0.0000 C   0  0  0  0  0  0  0  0  0  0  0  0
  1 16  1  0  0  0  0
  2 16  1  0  0  0  0
  3 20  1  0  0  0  0
  3 24  1  0  0  0  0
  4  7  1  0  0  0  0
  4  8  1  0  0  0  0
  4 11  1  0  0  0  0
  5  8  2  0  0  0  0
  5  9  1  0  0  0  0
  6  8  1  0  0  0  0
  6 10  2  0  0  0  0
  7 14  2  0  0  0  0
  9 12  1  0  0  0  0
  9 13  2  0  0  0  0
 10 13  1  0  0  0  0
 10 16  1  0  0  0  0
 11 15  2  0  0  0  0
 11 19  1  0  0  0  0
 12 17  2  0  0  0  0
 12 18  1  0  0  0  0
 14 15  1  0  0  0  0
 14 23  1  0  0  0  0
 17 21  1  0  0  0  0
 18 22  2  0  0  0  0
 20 21  2  0  0  0  0
 20 22  1  0  0  0  0
M  END
> <PUBCHEM_COMPOUND_ID_TYPE>
0

> <PUBCHEM_TOTAL_CHARGE>
0

> <PUBCHEM_SUBSTANCE_ID>
848633

> <PUBCHEM_SUBSTANCE_VERSION>
5

> <PUBCHEM_EXT_DATASOURCE_NAME>
MLSMR

> <PUBCHEM_EXT_DATASOURCE_REGID>
MLS000027359

> <PUBCHEM_SUBSTANCE_COMMENT>
http://mlsmr.evotec.com/MLSMR_HomePage/pdf/pubchem_reference.pdf
MLSMR_SAMPLE_SUPPLIER: Asinex Ltd.
MLSMR_SUPPLIER_STRUCTURE_ID: BAS 06332064
MLSMR_COMPOUND_CLASS: DC

> <PUBCHEM_SUBSTANCE_SYNONYM>
4-Difluoromethyl-2-(3,5-dimethyl-pyrazol-1-yl)-6-(4-methoxy-phenyl)-pyrimidine
MLS000027359
SMR000013704

> <PUBCHEM_XREF_EXT_ID>
MLS000027359

> <PUBCHEM_EXT_DATASOURCE_URL>
http://mlsmr.evotec.com/MLSMR_HomePage/

> <PUBCHEM_CID_ASSOCIATIONS>
651086  1

> <PUBCHEM_COORDINATE_TYPE>
1
3

$$$$
848789
  -OEChem-12251501332D

 27 29  0     1  0  0  0  0  0999 V2000
    6.5455   -3.6304    0.0000 N   0  0  0  0  0  0  0  0  0  0  0  0
    2.5951   -3.0039    0.0000 N   0  0  3  0  0  0  0  0  0  0  0  0
    5.3328   -1.5281    0.0000 N   0  0  0  0  0  0  0  0  0  0  0  0
    7.5496   -2.5161    0.0000 N   0  0  0  0  0  0  0  0  0  0  0  0
    6.8001   -1.2168    0.0000 N   0  0  0  0  0  0  0  0  0  0  0  0
    2.5895   -6.0034    0.0000 N   0  0  0  0  0  0  0  0  0  0  0  0
    5.1943   -3.0089    0.0000 C   0  0  0  0  0  0  0  0  0  0  0  0
    3.8933   -3.7570    0.0000 C   0  0  3  0  0  0  0  0  0  0  0  0
    6.8452   -5.0983    0.0000 C   0  0  0  0  0  0  0  0  0  0  0  0
    3.8912   -5.2578    0.0000 C   0  0  0  0  0  0  0  0  0  0  0  0
    2.5973   -1.5031    0.0000 C   0  0  0  0  0  0  0  0  0  0  0  0
    8.2685   -5.5745    0.0000 C   0  0  0  0  0  0  0  0  0  0  0  0
    5.1876   -6.0124    0.0000 C   0  0  0  0  0  0  0  0  0  0  0  0
    1.2925   -3.7494    0.0000 C   0  0  0  0  0  0  0  0  0  0  0  0
    5.9467   -5.8938    0.0000 C   0  0  0  0  0  0  0  0  0  0  0  0
    7.0846   -6.2742    0.0000 C   0  0  0  0  0  0  0  0  0  0  0  0
    1.2990   -0.7500    0.0000 C   0  0  0  0  0  0  0  0  0  0  0  0
    2.5844   -7.5034    0.0000 C   0  0  0  0  0  0  0  0  0  0  0  0
    5.1824   -7.5124    0.0000 C   0  0  0  0  0  0  0  0  0  0  0  0
    3.8808   -8.2579    0.0000 C   0  0  0  0  0  0  0  0  0  0  0  0
    1.2990    0.7500    0.0000 C   0  0  0  0  0  0  0  0  0  0  0  0
    0.0000   -1.5000    0.0000 C   0  0  0  0  0  0  0  0  0  0  0  0
    8.5085   -6.7503    0.0000 C   0  0  0  0  0  0  0  0  0  0  0  0
    0.2552   -3.1461    0.0000 C   0  0  0  0  0  0  0  0  0  0  0  0
    0.0000    1.5000    0.0000 C   0  0  0  0  0  0  0  0  0  0  0  0
   -1.2990   -0.7500    0.0000 C   0  0  0  0  0  0  0  0  0  0  0  0
   -1.2990    0.7500    0.0000 C   0  0  0  0  0  0  0  0  0  0  0  0
  1  4  1  0  0  0  0
  1  7  1  0  0  0  0
  1  9  1  0  0  0  0
  2  8  1  0  0  0  0
  2 11  1  0  0  0  0
  2 14  1  0  0  0  0
  3  5  1  0  0  0  0
  3  7  2  0  0  0  0
  4  5  2  0  0  0  0
  6 10  1  0  0  0  0
  6 18  2  0  0  0  0
  7  8  1  0  0  0  0
  8 10  1  0  0  0  0
  9 12  1  0  0  0  0
  9 15  1  0  0  0  0
  9 16  1  0  0  0  0
 10 13  2  0  0  0  0
 11 17  1  0  0  0  0
 12 23  1  0  0  0  0
 13 19  1  0  0  0  0
 14 24  1  0  0  0  0
 17 21  2  0  0  0  0
 17 22  1  0  0  0  0
 18 20  1  0  0  0  0
 19 20  2  0  0  0  0
 21 25  1  0  0  0  0
 22 26  2  0  0  0  0
 25 27  2  0  0  0  0
 26 27  1  0  0  0  0
M  END
> <PUBCHEM_COMPOUND_ID_TYPE>
0

> <PUBCHEM_TOTAL_CHARGE>
0

> <PUBCHEM_SUBSTANCE_ID>
848789

> <PUBCHEM_SUBSTANCE_VERSION>
5

> <PUBCHEM_EXT_DATASOURCE_NAME>
MLSMR

> <PUBCHEM_EXT_DATASOURCE_REGID>
MLS000030003

> <PUBCHEM_SUBSTANCE_COMMENT>
http://mlsmr.evotec.com/MLSMR_HomePage/pdf/pubchem_reference.pdf
MLSMR_SAMPLE_SUPPLIER: Asinex Ltd.
MLSMR_SUPPLIER_STRUCTURE_ID: ASN 07880194
MLSMR_COMPOUND_CLASS: DC

> <PUBCHEM_SUBSTANCE_SYNONYM>
Benzyl-{[1-(1,1-dimethyl-propyl)-1H-tetrazol-5-yl]-pyridin-2-yl-methyl}-ethyl-amine
MLS000030003
SMR000008227

> <PUBCHEM_XREF_EXT_ID>
MLS000030003

> <PUBCHEM_EXT_DATASOURCE_URL>
http://mlsmr.evotec.com/MLSMR_HomePage/

> <PUBCHEM_CID_ASSOCIATIONS>
651242  1

> <PUBCHEM_COORDINATE_TYPE>
1
3

> <PUBCHEM_BONDANNOTATIONS>
8  2  3

$$$$
848927
  -OEChem-12251501332D

 27 30  0     0  0  0  0  0  0999 V2000
    8.5716    0.4033    0.0000 S   0  0  0  0  0  0  0  0  0  0  0  0
   15.0599    4.3041    0.0000 O   0  0  0  0  0  0  0  0  0  0  0  0
   11.3916    0.9010    0.0000 O   0  0  0  0  0  0  0  0  0  0  0  0
    1.7138    1.2033    0.0000 N   0  0  0  0  0  0  0  0  0  0  0  0
    1.7138   -1.2033    0.0000 N   0  0  0  0  0  0  0  0  0  0  0  0
    6.2225    1.5111    0.0000 N   0  0  0  0  0  0  0  0  0  0  0  0
   11.3468    3.2442    0.0000 N   0  0  0  0  0  0  0  0  0  0  0  0
   13.6002    4.6495    0.0000 N   0  0  0  0  0  0  0  0  0  0  0  0
    2.5889    0.0182    0.0000 C   0  0  0  0  0  0  0  0  0  0  0  0
    0.2917    0.7475    0.0000 C   0  0  0  0  0  0  0  0  0  0  0  0
    0.2917   -0.7475    0.0000 C   0  0  0  0  0  0  0  0  0  0  0  0
    4.0896    0.0290    0.0000 C   0  0  0  0  0  0  0  0  0  0  0  0
   -1.0028    1.5132    0.0000 C   0  0  0  0  0  0  0  0  0  0  0  0
   -1.0028   -1.5132    0.0000 C   0  0  0  0  0  0  0  0  0  0  0  0
    4.7275    1.3885    0.0000 C   0  0  0  0  0  0  0  0  0  0  0  0
    4.9397   -1.2009    0.0000 C   0  0  0  0  0  0  0  0  0  0  0  0
   -2.3155    0.7475    0.0000 C   0  0  0  0  0  0  0  0  0  0  0  0
    7.0761    0.2776    0.0000 C   0  0  0  0  0  0  0  0  0  0  0  0
   -2.3155   -0.7475    0.0000 C   0  0  0  0  0  0  0  0  0  0  0  0
    6.4347   -1.0784    0.0000 C   0  0  0  0  0  0  0  0  0  0  0  0
   12.8423    3.3698    0.0000 C   0  0  0  0  0  0  0  0  0  0  0  0
   10.7070    1.8865    0.0000 C   0  0  0  0  0  0  0  0  0  0  0  0
   15.1824    2.8091    0.0000 C   0  0  0  0  0  0  0  0  0  0  0  0
   13.7984    2.2306    0.0000 C   0  0  0  0  0  0  0  0  0  0  0  0
    9.2114    1.7609    0.0000 C   0  0  0  0  0  0  0  0  0  0  0  0
   -3.3560    1.3452    0.0000 C   0  0  0  0  0  0  0  0  0  0  0  0
   16.2076    2.1854    0.0000 C   0  0  0  0  0  0  0  0  0  0  0  0
  1 18  1  0  0  0  0
  1 25  1  0  0  0  0
  2  8  1  0  0  0  0
  2 23  1  0  0  0  0
  3 22  2  0  0  0  0
  4  9  2  0  0  0  0
  4 10  1  0  0  0  0
  5  9  1  0  0  0  0
  5 11  1  0  0  0  0
  6 15  2  0  0  0  0
  6 18  1  0  0  0  0
  7 21  1  0  0  0  0
  7 22  1  0  0  0  0
  8 21  2  0  0  0  0
  9 12  1  0  0  0  0
 10 11  1  0  0  0  0
 10 13  2  0  0  0  0
 11 14  2  0  0  0  0
 12 15  1  0  0  0  0
 12 16  2  0  0  0  0
 13 17  1  0  0  0  0
 14 19  1  0  0  0  0
 16 20  1  0  0  0  0
 17 19  2  0  0  0  0
 17 26  1  0  0  0  0
 18 20  2  0  0  0  0
 21 24  1  0  0  0  0
 22 25  1  0  0  0  0
 23 24  2  0  0  0  0
 23 27  1  0  0  0  0
M  END
> <PUBCHEM_COMPOUND_ID_TYPE>
0

> <PUBCHEM_TOTAL_CHARGE>
0

> <PUBCHEM_SUBSTANCE_ID>
848927

> <PUBCHEM_SUBSTANCE_VERSION>
5

> <PUBCHEM_EXT_DATASOURCE_NAME>
MLSMR

> <PUBCHEM_EXT_DATASOURCE_REGID>
MLS000075252

> <PUBCHEM_SUBSTANCE_COMMENT>
http://mlsmr.evotec.com/MLSMR_HomePage/pdf/pubchem_reference.pdf
MLSMR_SAMPLE_SUPPLIER: Asinex Ltd.
MLSMR_SUPPLIER_STRUCTURE_ID: ASN 09378846
MLSMR_COMPOUND_CLASS: DC

> <PUBCHEM_SUBSTANCE_SYNONYM>
2-[5-(6-Methyl-1H-benzoimidazol-2-yl)-pyridin-2-ylsulfanyl]-N-(5-methyl-isoxazol-3-yl)-acetamide
MLS000075252
SMR000000680

> <PUBCHEM_XREF_EXT_ID>
MLS000075252

> <PUBCHEM_EXT_DATASOURCE_URL>
http://mlsmr.evotec.com/MLSMR_HomePage/

> <PUBCHEM_CID_ASSOCIATIONS>
651389  1

> <PUBCHEM_COORDINATE_TYPE>
1
3

$$$$
849093
  -OEChem-12251501332D

 17 18  0     0  0  0  0  0  0999 V2000
    1.5548   -3.6021    0.0000 Br  0  0  0  0  0  0  0  0  0  0  0  0
    5.1894   -6.0109    0.0000 N   0  0  0  0  0  0  0  0  0  0  0  0
    6.5408   -5.3899    0.0000 N   0  0  0  0  0  0  0  0  0  0  0  0
    3.8912   -5.2578    0.0000 N   0  0  0  0  0  0  0  0  0  0  0  0
    6.7945   -7.8036    0.0000 N   0  0  0  0  0  0  0  0  0  0  0  0
    7.5445   -6.5046    0.0000 N   0  0  0  0  0  0  0  0  0  0  0  0
    4.4307   -8.2894    0.0000 N   0  0  0  0  0  0  0  0  0  0  0  0
    5.3273   -7.4917    0.0000 C   0  0  0  0  0  0  0  0  0  0  0  0
    3.8933   -3.7570    0.0000 C   0  0  0  0  0  0  0  0  0  0  0  0
    2.5951   -3.0039    0.0000 C   0  0  0  0  0  0  0  0  0  0  0  0
    1.2990   -0.7500    0.0000 C   0  0  0  0  0  0  0  0  0  0  0  0
    2.5973   -1.5031    0.0000 C   0  0  0  0  0  0  0  0  0  0  0  0
    1.2990    0.7500    0.0000 C   0  0  0  0  0  0  0  0  0  0  0  0
    0.0000   -1.5000    0.0000 C   0  0  0  0  0  0  0  0  0  0  0  0
    0.0000    1.5000    0.0000 C   0  0  0  0  0  0  0  0  0  0  0  0
   -1.2990   -0.7500    0.0000 C   0  0  0  0  0  0  0  0  0  0  0  0
   -1.2990    0.7500    0.0000 C   0  0  0  0  0  0  0  0  0  0  0  0
  1 10  1  0  0  0  0
  2  3  1  0  0  0  0
  2  4  1  0  0  0  0
  2  8  1  0  0  0  0
  3  6  2  0  0  0  0
  4  9  2  0  0  0  0
  5  6  1  0  0  0  0
  5  8  2  0  0  0  0
  7  8  1  0  0  0  0
  9 10  1  0  0  0  0
 10 12  2  0  0  0  0
 11 12  1  0  0  0  0
 11 13  2  0  0  0  0
 11 14  1  0  0  0  0
 13 15  1  0  0  0  0
 14 16  2  0  0  0  0
 15 17  2  0  0  0  0
 16 17  1  0  0  0  0
M  END
> <PUBCHEM_COMPOUND_ID_TYPE>
0

> <PUBCHEM_TOTAL_CHARGE>
0

> <PUBCHEM_SUBSTANCE_ID>
849093

> <PUBCHEM_SUBSTANCE_VERSION>
5

> <PUBCHEM_EXT_DATASOURCE_NAME>
MLSMR

> <PUBCHEM_EXT_DATASOURCE_REGID>
MLS000072878

> <PUBCHEM_SUBSTANCE_COMMENT>
http://mlsmr.evotec.com/MLSMR_HomePage/pdf/pubchem_reference.pdf
MLSMR_SAMPLE_SUPPLIER: Asinex Ltd.
MLSMR_SUPPLIER_STRUCTURE_ID: BAS 00161855
MLSMR_COMPOUND_CLASS: DC

> <PUBCHEM_SUBSTANCE_SYNONYM>
MLS000072878
N*1*-[(Z)-2-Bromo-3-phenyl-prop-2-en-(E)-ylidene]-tetrazole-1,5-diamine
SMR000001159

> <PUBCHEM_XREF_EXT_ID>
MLS000072878

> <PUBCHEM_EXT_DATASOURCE_URL>
http://mlsmr.evotec.com/MLSMR_HomePage/

> <PUBCHEM_CID_ASSOCIATIONS>
6858766  1

> <PUBCHEM_COORDINATE_TYPE>
1
3

$$$$
849115
  -OEChem-12251501332D

 19 21  0     0  0  0  0  0  0999 V2000
   -3.3560   -1.3452    0.0000 Br  0  0  0  0  0  0  0  0  0  0  0  0
    1.7138    1.2033    0.0000 O   0  0  0  0  0  0  0  0  0  0  0  0
    4.7008   -0.9930    0.0000 O   0  0  0  0  0  0  0  0  0  0  0  0
    2.0907   -2.3426    0.0000 N   0  0  0  0  0  0  0  0  0  0  0  0
    0.2917   -0.7475    0.0000 C   0  0  0  0  0  0  0  0  0  0  0  0
    2.5889    0.0182    0.0000 C   0  0  0  0  0  0  0  0  0  0  0  0
    1.7138   -1.2033    0.0000 C   0  0  0  0  0  0  0  0  0  0  0  0
    0.2917    0.7475    0.0000 C   0  0  0  0  0  0  0  0  0  0  0  0
    4.0872    0.0382    0.0000 C   0  0  0  0  0  0  0  0  0  0  0  0
   -1.0028   -1.5132    0.0000 C   0  0  0  0  0  0  0  0  0  0  0  0
   -1.0028    1.5132    0.0000 C   0  0  0  0  0  0  0  0  0  0  0  0
    4.8208    1.3475    0.0000 C   0  0  0  0  0  0  0  0  0  0  0  0
   -2.3155   -0.7475    0.0000 C   0  0  0  0  0  0  0  0  0  0  0  0
   -2.3155    0.7475    0.0000 C   0  0  0  0  0  0  0  0  0  0  0  0
    6.3207    1.3698    0.0000 C   0  0  0  0  0  0  0  0  0  0  0  0
    4.0518    2.6354    0.0000 C   0  0  0  0  0  0  0  0  0  0  0  0
    7.0514    2.6798    0.0000 C   0  0  0  0  0  0  0  0  0  0  0  0
    4.7825    3.9454    0.0000 C   0  0  0  0  0  0  0  0  0  0  0  0
    6.2823    3.9676    0.0000 C   0  0  0  0  0  0  0  0  0  0  0  0
  1 13  1  0  0  0  0
  2  6  1  0  0  0  0
  2  8  1  0  0  0  0
  3  9  2  0  0  0  0
  4  7  1  0  0  0  0
  5  7  1  0  0  0  0
  5  8  1  0  0  0  0
  5 10  2  0  0  0  0
  6  7  2  0  0  0  0
  6  9  1  0  0  0  0
  8 11  2  0  0  0  0
  9 12  1  0  0  0  0
 10 13  1  0  0  0  0
 11 14  1  0  0  0  0
 12 15  2  0  0  0  0
 12 16  1  0  0  0  0
 13 14  2  0  0  0  0
 15 17  1  0  0  0  0
 16 18  2  0  0  0  0
 17 19  2  0  0  0  0
 18 19  1  0  0  0  0
M  END
> <PUBCHEM_COMPOUND_ID_TYPE>
0

> <PUBCHEM_TOTAL_CHARGE>
0

> <PUBCHEM_SUBSTANCE_ID>
849115

> <PUBCHEM_SUBSTANCE_VERSION>
5

> <PUBCHEM_EXT_DATASOURCE_NAME>
MLSMR

> <PUBCHEM_EXT_DATASOURCE_REGID>
MLS000031617

> <PUBCHEM_SUBSTANCE_COMMENT>
http://mlsmr.evotec.com/MLSMR_HomePage/pdf/pubchem_reference.pdf
MLSMR_SAMPLE_SUPPLIER: Asinex Ltd.
MLSMR_SUPPLIER_STRUCTURE_ID: BAS 01507283
MLSMR_COMPOUND_CLASS: DC

> <PUBCHEM_SUBSTANCE_SYNONYM>
(3-Amino-5-bromo-benzofuran-2-yl)-phenyl-methanone
MLS000031617
SMR000010549

> <PUBCHEM_XREF_EXT_ID>
MLS000031617

> <PUBCHEM_EXT_DATASOURCE_URL>
http://mlsmr.evotec.com/MLSMR_HomePage/

> <PUBCHEM_CID_ASSOCIATIONS>
651586  1

> <PUBCHEM_COORDINATE_TYPE>
1
3

$$$$
849139
  -OEChem-12251501332D

 29 32  0     1  0  0  0  0  0999 V2000
    0.0922  -10.6090    0.0000 S   0  0  0  0  0  0  0  0  0  0  0  0
    5.1292  -16.8309    0.0000 F   0  0  0  0  0  0  0  0  0  0  0  0
   -1.0351   -3.6026    0.0000 O   0  0  0  0  0  0  0  0  0  0  0  0
    1.3071   -8.2503    0.0000 N   0  0  0  0  0  0  0  0  0  0  0  0
    2.5193  -10.6128    0.0000 N   0  0  0  0  0  0  0  0  0  0  0  0
    0.0000   -1.5000    0.0000 N   0  0  0  0  0  0  0  0  0  0  0  0
    1.3070   -5.2502    0.0000 N   0  0  0  0  0  0  0  0  0  0  0  0
    1.3071   -9.7511    0.0000 C   0  0  0  0  0  0  0  0  0  0  0  0
    2.0535  -12.0387    0.0000 C   0  0  0  0  0  0  0  0  0  0  0  0
    2.9338  -13.2542    0.0000 C   0  0  0  0  0  0  0  0  0  0  0  0
    0.5535  -12.0363    0.0000 C   0  0  0  0  0  0  0  0  0  0  0  0
    0.0031   -3.0008    0.0000 C   0  0  0  0  0  0  0  0  0  0  0  0
    2.6061   -7.5003    0.0000 C   0  0  0  0  0  0  0  0  0  0  0  0
    0.0080   -7.5003    0.0000 C   0  0  0  0  0  0  0  0  0  0  0  0
    1.3039   -3.7494    0.0000 C   0  0  0  0  0  0  0  0  0  0  0  0
    1.2990   -0.7500    0.0000 C   0  0  3  0  0  0  0  0  0  0  0  0
   -1.2990   -0.7500    0.0000 C   0  0  3  0  0  0  0  0  0  0  0  0
    2.6060   -6.0003    0.0000 C   0  0  0  0  0  0  0  0  0  0  0  0
    0.0080   -6.0003    0.0000 C   0  0  0  0  0  0  0  0  0  0  0  0
    4.4282  -13.2117    0.0000 C   0  0  0  0  0  0  0  0  0  0  0  0
    2.2152  -14.5728    0.0000 C   0  0  0  0  0  0  0  0  0  0  0  0
    1.2990    0.7500    0.0000 C   0  0  0  0  0  0  0  0  0  0  0  0
   -1.2990    0.7500    0.0000 C   0  0  0  0  0  0  0  0  0  0  0  0
    4.5005  -15.8087    0.0000 C   0  0  0  0  0  0  0  0  0  0  0  0
    5.2141  -14.4893    0.0000 C   0  0  0  0  0  0  0  0  0  0  0  0
    3.0011  -15.8505    0.0000 C   0  0  0  0  0  0  0  0  0  0  0  0
    0.0000    1.5000    0.0000 C   0  0  0  0  0  0  0  0  0  0  0  0
    2.3383   -1.3500    0.0000 C   0  0  0  0  0  0  0  0  0  0  0  0
   -2.3383   -1.3500    0.0000 C   0  0  0  0  0  0  0  0  0  0  0  0
  1  8  1  0  0  0  0
  1 11  1  0  0  0  0
  2 24  1  0  0  0  0
  3 12  2  0  0  0  0
  4  8  1  0  0  0  0
  4 13  1  0  0  0  0
  4 14  1  0  0  0  0
  5  8  2  0  0  0  0
  5  9  1  0  0  0  0
  6 12  1  0  0  0  0
  6 16  1  0  0  0  0
  6 17  1  0  0  0  0
  7 15  1  0  0  0  0
  7 18  1  0  0  0  0
  7 19  1  0  0  0  0
  9 10  1  0  0  0  0
  9 11  2  0  0  0  0
 10 20  2  0  0  0  0
 10 21  1  0  0  0  0
 12 15  1  0  0  0  0
 13 18  1  0  0  0  0
 14 19  1  0  0  0  0
 16 22  1  0  0  0  0
 16 28  1  0  0  0  0
 17 23  1  0  0  0  0
 17 29  1  0  0  0  0
 20 25  1  0  0  0  0
 21 26  2  0  0  0  0
 22 27  1  0  0  0  0
 23 27  1  0  0  0  0
 24 25  2  0  0  0  0
 24 26  1  0  0  0  0
M  END
> <PUBCHEM_COMPOUND_ID_TYPE>
0

> <PUBCHEM_TOTAL_CHARGE>
0

> <PUBCHEM_SUBSTANCE_ID>
849139

> <PUBCHEM_SUBSTANCE_VERSION>
5

> <PUBCHEM_EXT_DATASOURCE_NAME>
MLSMR

> <PUBCHEM_EXT_DATASOURCE_REGID>
MLS000075090

> <PUBCHEM_SUBSTANCE_COMMENT>
http://mlsmr.evotec.com/MLSMR_HomePage/pdf/pubchem_reference.pdf
MLSMR_SAMPLE_SUPPLIER: Asinex Ltd.
MLSMR_SUPPLIER_STRUCTURE_ID: ASN 06588023
MLSMR_COMPOUND_CLASS: DC

> <PUBCHEM_SUBSTANCE_SYNONYM>
1-(2,6-Dimethyl-piperidin-1-yl)-2-{4-[4-(4-fluoro-phenyl)-thiazol-2-yl]-piperazin-1-yl}-ethanone
MLS000075090
SMR000007108

> <PUBCHEM_XREF_EXT_ID>
MLS000075090

> <PUBCHEM_EXT_DATASOURCE_URL>
http://mlsmr.evotec.com/MLSMR_HomePage/

> <PUBCHEM_CID_ASSOCIATIONS>
651609  1

> <PUBCHEM_COORDINATE_TYPE>
1
3

> <PUBCHEM_BONDANNOTATIONS>
16  28  3
17  29  3

$$$$
849249
  -OEChem-12251501332D

 22 22  0     0  0  0  0  0  0999 V2000
   -2.5972   -1.5031    0.0000 S   0  0  0  0  0  0  0  0  0  0  0  0
   -3.8916   -4.9570    0.0000 O   0  0  0  0  0  0  0  0  0  0  0  0
   -0.2552   -3.1461    0.0000 O   0  0  0  0  0  0  0  0  0  0  0  0
   -1.2990    0.7500    0.0000 N   0  0  0  0  0  0  0  0  0  0  0  0
    0.0000   -1.5000    0.0000 N   0  0  0  0  0  0  0  0  0  0  0  0
    1.2990    0.7500    0.0000 N   0  0  0  0  0  0  0  0  0  0  0  0
   -0.0031    3.0008    0.0000 N   0  0  0  0  0  0  0  0  0  0  0  0
    2.5973   -1.5031    0.0000 N   0  0  0  0  0  0  0  0  0  0  0  0
   -1.2990   -0.7500    0.0000 C   0  0  0  0  0  0  0  0  0  0  0  0
    0.0000    1.5000    0.0000 C   0  0  0  0  0  0  0  0  0  0  0  0
    1.2990   -0.7500    0.0000 C   0  0  0  0  0  0  0  0  0  0  0  0
   -2.5951   -3.0039    0.0000 C   0  0  0  0  0  0  0  0  0  0  0  0
   -1.3039    3.7494    0.0000 C   0  0  0  0  0  0  0  0  0  0  0  0
   -3.8933   -3.7570    0.0000 C   0  0  0  0  0  0  0  0  0  0  0  0
   -1.2925   -3.7494    0.0000 C   0  0  0  0  0  0  0  0  0  0  0  0
    2.5956   -2.7031    0.0000 C   0  0  0  0  0  0  0  0  0  0  0  0
    3.6375   -0.9049    0.0000 C   0  0  0  0  0  0  0  0  0  0  0  0
   -1.3064    4.9494    0.0000 C   0  0  0  0  0  0  0  0  0  0  0  0
   -2.3421    3.1476    0.0000 C   0  0  0  0  0  0  0  0  0  0  0  0
   -2.3443    4.3474    0.0000 C   0  0  0  0  0  0  0  0  0  0  0  0
   -4.9336   -3.1588    0.0000 C   0  0  0  0  0  0  0  0  0  0  0  0
   -1.2883   -4.9494    0.0000 C   0  0  0  0  0  0  0  0  0  0  0  0
  1  9  1  0  0  0  0
  1 12  1  0  0  0  0
  2 14  2  0  0  0  0
  3 15  2  0  0  0  0
  4  9  1  0  0  0  0
  4 10  2  0  0  0  0
  5  9  2  0  0  0  0
  5 11  1  0  0  0  0
  6 10  1  0  0  0  0
  6 11  2  0  0  0  0
  7 10  1  0  0  0  0
  7 13  1  0  0  0  0
  8 11  1  0  0  0  0
  8 16  1  0  0  0  0
  8 17  1  0  0  0  0
 12 14  1  0  0  0  0
 12 15  1  0  0  0  0
 13 18  1  0  0  0  0
 13 19  1  0  0  0  0
 13 20  1  0  0  0  0
 14 21  1  0  0  0  0
 15 22  1  0  0  0  0
M  END
> <PUBCHEM_COMPOUND_ID_TYPE>
0

> <PUBCHEM_TOTAL_CHARGE>
0

> <PUBCHEM_SUBSTANCE_ID>
849249

> <PUBCHEM_SUBSTANCE_VERSION>
5

> <PUBCHEM_EXT_DATASOURCE_NAME>
MLSMR

> <PUBCHEM_EXT_DATASOURCE_REGID>
MLS000034900

> <PUBCHEM_SUBSTANCE_COMMENT>
http://mlsmr.evotec.com/MLSMR_HomePage/pdf/pubchem_reference.pdf
MLSMR_SAMPLE_SUPPLIER: Asinex Ltd.
MLSMR_SUPPLIER_STRUCTURE_ID: BAS 06653416
MLSMR_COMPOUND_CLASS: DC

> <PUBCHEM_SUBSTANCE_SYNONYM>
3-(4-tert-Butylamino-6-dimethylamino-[1,3,5]triazin-2-ylsulfanyl)-pentane-2,4-dione
MLS000034900
SMR000013842

> <PUBCHEM_XREF_EXT_ID>
MLS000034900

> <PUBCHEM_EXT_DATASOURCE_URL>
http://mlsmr.evotec.com/MLSMR_HomePage/

> <PUBCHEM_CID_ASSOCIATIONS>
651726  1

> <PUBCHEM_COORDINATE_TYPE>
1
3

$$$$
849449
  -OEChem-12251501332D

 25 27  0     0  0  0  0  0  0999 V2000
    2.3441   10.3412    0.0000 Cl  0  0  0  0  0  0  0  0  0  0  0  0
   -2.5988    1.5004    0.0000 S   0  0  0  0  0  0  0  0  0  0  0  0
   -3.6378    0.9001    0.0000 O   0  0  0  0  0  0  0  0  0  0  0  0
   -2.5986    0.3004    0.0000 O   0  0  0  0  0  0  0  0  0  0  0  0
    2.5973   -1.5031    0.0000 O   0  0  0  0  0  0  0  0  0  0  0  0
   -2.5998    3.0012    0.0000 N   0  0  0  0  0  0  0  0  0  0  0  0
   -2.6017    6.0012    0.0000 N   0  0  0  0  0  0  0  0  0  0  0  0
   -1.2990    0.7500    0.0000 C   0  0  0  0  0  0  0  0  0  0  0  0
   -3.8993    3.7504    0.0000 C   0  0  0  0  0  0  0  0  0  0  0  0
   -1.3012    3.7521    0.0000 C   0  0  0  0  0  0  0  0  0  0  0  0
    0.0000    1.5000    0.0000 C   0  0  0  0  0  0  0  0  0  0  0  0
   -1.2990   -0.7500    0.0000 C   0  0  0  0  0  0  0  0  0  0  0  0
   -3.9002    5.2504    0.0000 C   0  0  0  0  0  0  0  0  0  0  0  0
   -1.3022    5.2521    0.0000 C   0  0  0  0  0  0  0  0  0  0  0  0
    1.2990   -0.7500    0.0000 C   0  0  0  0  0  0  0  0  0  0  0  0
    1.2990    0.7500    0.0000 C   0  0  0  0  0  0  0  0  0  0  0  0
    0.0000   -1.5000    0.0000 C   0  0  0  0  0  0  0  0  0  0  0  0
   -2.5995    7.5021    0.0000 C   0  0  0  0  0  0  0  0  0  0  0  0
   -1.2992    8.2514    0.0000 C   0  0  0  0  0  0  0  0  0  0  0  0
   -1.2949    9.7515    0.0000 C   0  0  0  0  0  0  0  0  0  0  0  0
   -0.0022    7.4978    0.0000 C   0  0  0  0  0  0  0  0  0  0  0  0
    1.3032    9.7441    0.0000 C   0  0  0  0  0  0  0  0  0  0  0  0
    0.0063   10.4978    0.0000 C   0  0  0  0  0  0  0  0  0  0  0  0
    1.2990    8.2441    0.0000 C   0  0  0  0  0  0  0  0  0  0  0  0
    2.5956   -2.7031    0.0000 C   0  0  0  0  0  0  0  0  0  0  0  0
  1 22  1  0  0  0  0
  2  3  2  0  0  0  0
  2  4  2  0  0  0  0
  2  6  1  0  0  0  0
  2  8  1  0  0  0  0
  5 15  1  0  0  0  0
  5 25  1  0  0  0  0
  6  9  1  0  0  0  0
  6 10  1  0  0  0  0
  7 13  1  0  0  0  0
  7 14  1  0  0  0  0
  7 18  1  0  0  0  0
  8 11  2  0  0  0  0
  8 12  1  0  0  0  0
  9 13  1  0  0  0  0
 10 14  1  0  0  0  0
 11 16  1  0  0  0  0
 12 17  2  0  0  0  0
 15 16  2  0  0  0  0
 15 17  1  0  0  0  0
 18 19  1  0  0  0  0
 19 20  2  0  0  0  0
 19 21  1  0  0  0  0
 20 23  1  0  0  0  0
 21 24  2  0  0  0  0
 22 23  2  0  0  0  0
 22 24  1  0  0  0  0
M  END
> <PUBCHEM_COMPOUND_ID_TYPE>
0

> <PUBCHEM_TOTAL_CHARGE>
0

> <PUBCHEM_SUBSTANCE_ID>
849449

> <PUBCHEM_SUBSTANCE_VERSION>
5

> <PUBCHEM_EXT_DATASOURCE_NAME>
MLSMR

> <PUBCHEM_EXT_DATASOURCE_REGID>
MLS000073312

> <PUBCHEM_SUBSTANCE_COMMENT>
http://mlsmr.evotec.com/MLSMR_HomePage/pdf/pubchem_reference.pdf
MLSMR_SAMPLE_SUPPLIER: Asinex Ltd.
MLSMR_SUPPLIER_STRUCTURE_ID: BAS 03050328
MLSMR_COMPOUND_CLASS: DC

> <PUBCHEM_SUBSTANCE_SYNONYM>
1-(4-Chloro-benzyl)-4-(4-methoxy-benzenesulfonyl)-piperazine
MLS000073312
SMR000011840

> <PUBCHEM_XREF_EXT_ID>
MLS000073312

> <PUBCHEM_EXT_DATASOURCE_URL>
http://mlsmr.evotec.com/MLSMR_HomePage/

> <PUBCHEM_CID_ASSOCIATIONS>
651944  1

> <PUBCHEM_COORDINATE_TYPE>
1
3

$$$$
849475
  -OEChem-12251501332D

 28 31  0     1  0  0  0  0  0999 V2000
   -1.2964    1.4973    0.0000 N   0  0  3  0  0  0  0  0  0  0  0  0
   -3.9414    3.1416    0.0000 N   0  0  0  0  0  0  0  0  0  0  0  0
   -2.7146    5.2357    0.0000 N   0  0  0  0  0  0  0  0  0  0  0  0
   -4.9381    4.2626    0.0000 N   0  0  0  0  0  0  0  0  0  0  0  0
   -4.1798    5.5569    0.0000 N   0  0  0  0  0  0  0  0  0  0  0  0
    1.3272    8.6892    0.0000 N   0  0  0  0  0  0  0  0  0  0  0  0
   -1.2896    2.9981    0.0000 C   0  0  3  0  0  0  0  0  0  0  0  0
   -2.5862    3.7540    0.0000 C   0  0  0  0  0  0  0  0  0  0  0  0
    0.0138    3.7421    0.0000 C   0  0  0  0  0  0  0  0  0  0  0  0
    0.0000    0.7486    0.0000 C   0  0  0  0  0  0  0  0  0  0  0  0
   -4.2510    1.6757    0.0000 C   0  0  0  0  0  0  0  0  0  0  0  0
    0.0000   -0.7486    0.0000 C   0  0  0  0  0  0  0  0  0  0  0  0
   -2.6111    0.7486    0.0000 C   0  0  0  0  0  0  0  0  0  0  0  0
    0.0182    5.2421    0.0000 C   0  0  0  0  0  0  0  0  0  0  0  0
    1.3107    2.9884    0.0000 C   0  0  0  0  0  0  0  0  0  0  0  0
    1.2964    1.4973    0.0000 C   0  0  0  0  0  0  0  0  0  0  0  0
   -1.2964   -1.4973    0.0000 C   0  0  0  0  0  0  0  0  0  0  0  0
   -2.6111   -0.7486    0.0000 C   0  0  0  0  0  0  0  0  0  0  0  0
    1.3194    5.9884    0.0000 C   0  0  0  0  0  0  0  0  0  0  0  0
    1.2964   -1.4973    0.0000 C   0  0  0  0  0  0  0  0  0  0  0  0
   -5.3915    1.3026    0.0000 C   0  0  0  0  0  0  0  0  0  0  0  0
   -3.3578    0.8743    0.0000 C   0  0  0  0  0  0  0  0  0  0  0  0
   -4.4983    0.5015    0.0000 C   0  0  0  0  0  0  0  0  0  0  0  0
    2.6119    3.7347    0.0000 C   0  0  0  0  0  0  0  0  0  0  0  0
    2.5929    0.7486    0.0000 C   0  0  0  0  0  0  0  0  0  0  0  0
    2.6163    5.2347    0.0000 C   0  0  0  0  0  0  0  0  0  0  0  0
    2.5929   -0.7486    0.0000 C   0  0  0  0  0  0  0  0  0  0  0  0
    1.3237    7.4892    0.0000 C   0  0  0  0  0  0  0  0  0  0  0  0
  1  7  1  0  0  0  0
  1 10  1  0  0  0  0
  1 13  1  0  0  0  0
  2  4  1  0  0  0  0
  2  8  1  0  0  0  0
  2 11  1  0  0  0  0
  3  5  1  0  0  0  0
  3  8  2  0  0  0  0
  4  5  2  0  0  0  0
  6 28  3  0  0  0  0
  7  8  1  0  0  0  0
  7  9  1  0  0  0  0
  9 14  1  0  0  0  0
  9 15  2  0  0  0  0
 10 12  1  0  0  0  0
 10 16  2  0  0  0  0
 11 21  1  0  0  0  0
 11 22  1  0  0  0  0
 11 23  1  0  0  0  0
 12 17  1  0  0  0  0
 12 20  2  0  0  0  0
 13 18  1  0  0  0  0
 14 19  2  0  0  0  0
 15 24  1  0  0  0  0
 16 25  1  0  0  0  0
 17 18  1  0  0  0  0
 19 26  1  0  0  0  0
 19 28  1  0  0  0  0
 20 27  1  0  0  0  0
 24 26  2  0  0  0  0
 25 27  2  0  0  0  0
M  END
> <PUBCHEM_COMPOUND_ID_TYPE>
0

> <PUBCHEM_TOTAL_CHARGE>
0

> <PUBCHEM_SUBSTANCE_ID>
849475

> <PUBCHEM_SUBSTANCE_VERSION>
5

> <PUBCHEM_EXT_DATASOURCE_NAME>
MLSMR

> <PUBCHEM_EXT_DATASOURCE_REGID>
MLS000075782

> <PUBCHEM_SUBSTANCE_COMMENT>
http://mlsmr.evotec.com/MLSMR_HomePage/pdf/pubchem_reference.pdf
MLSMR_SAMPLE_SUPPLIER: Asinex Ltd.
MLSMR_SUPPLIER_STRUCTURE_ID: ASN 07878899
MLSMR_COMPOUND_CLASS: DC

> <PUBCHEM_SUBSTANCE_SYNONYM>
3-[(1-tert-Butyl-1H-tetrazol-5-yl)-(3,4-dihydro-2H-quinolin-1-yl)-methyl]-benzonitrile
MLS000075782
SMR000008213

> <PUBCHEM_XREF_EXT_ID>
MLS000075782

> <PUBCHEM_EXT_DATASOURCE_URL>
http://mlsmr.evotec.com/MLSMR_HomePage/

> <PUBCHEM_CID_ASSOCIATIONS>
651969  1

> <PUBCHEM_COORDINATE_TYPE>
1
3

> <PUBCHEM_BONDANNOTATIONS>
7  8  3

$$$$
850336
  -OEChem-12251501332D

 21 23  0     0  0  0  0  0  0999 V2000
    1.3786   -3.8595    0.0000 S   0  0  0  0  0  0  0  0  0  0  0  0
   -2.9180   -7.5171    0.0000 O   0  0  0  0  0  0  0  0  0  0  0  0
   -1.0244   -5.2319    0.0000 O   0  0  0  0  0  0  0  0  0  0  0  0
    0.9498   -6.4949    0.0000 N   0  0  0  0  0  0  0  0  0  0  0  0
    3.3372   -5.2929    0.0000 N   0  0  0  0  0  0  0  0  0  0  0  0
    1.8372   -5.2877    0.0000 C   0  0  0  0  0  0  0  0  0  0  0  0
   -1.4309   -7.5400    0.0000 C   0  0  0  0  0  0  0  0  0  0  0  0
   -0.5420   -6.3307    0.0000 C   0  0  0  0  0  0  0  0  0  0  0  0
    2.5951   -3.0039    0.0000 C   0  0  0  0  0  0  0  0  0  0  0  0
    3.8056   -3.8679    0.0000 C   0  0  0  0  0  0  0  0  0  0  0  0
   -0.9594   -8.9505    0.0000 C   0  0  0  0  0  0  0  0  0  0  0  0
   -3.3865   -8.9421    0.0000 C   0  0  0  0  0  0  0  0  0  0  0  0
    2.5973   -1.5031    0.0000 C   0  0  0  0  0  0  0  0  0  0  0  0
   -2.1760   -9.8280    0.0000 C   0  0  0  0  0  0  0  0  0  0  0  0
    1.2990   -0.7500    0.0000 C   0  0  0  0  0  0  0  0  0  0  0  0
    1.2990    0.7500    0.0000 C   0  0  0  0  0  0  0  0  0  0  0  0
    0.0000   -1.5000    0.0000 C   0  0  0  0  0  0  0  0  0  0  0  0
   -4.5290   -9.3089    0.0000 C   0  0  0  0  0  0  0  0  0  0  0  0
    0.0000    1.5000    0.0000 C   0  0  0  0  0  0  0  0  0  0  0  0
   -1.2990   -0.7500    0.0000 C   0  0  0  0  0  0  0  0  0  0  0  0
   -1.2990    0.7500    0.0000 C   0  0  0  0  0  0  0  0  0  0  0  0
  1  6  1  0  0  0  0
  1  9  1  0  0  0  0
  2  7  1  0  0  0  0
  2 12  1  0  0  0  0
  3  8  2  0  0  0  0
  4  6  1  0  0  0  0
  4  8  1  0  0  0  0
  5  6  2  0  0  0  0
  5 10  1  0  0  0  0
  7  8  1  0  0  0  0
  7 11  2  0  0  0  0
  9 10  2  0  0  0  0
  9 13  1  0  0  0  0
 11 14  1  0  0  0  0
 12 14  2  0  0  0  0
 12 18  1  0  0  0  0
 13 15  1  0  0  0  0
 15 16  2  0  0  0  0
 15 17  1  0  0  0  0
 16 19  1  0  0  0  0
 17 20  2  0  0  0  0
 19 21  2  0  0  0  0
 20 21  1  0  0  0  0
M  END
> <PUBCHEM_COMPOUND_ID_TYPE>
0

> <PUBCHEM_TOTAL_CHARGE>
0

> <PUBCHEM_SUBSTANCE_ID>
850336

> <PUBCHEM_SUBSTANCE_VERSION>
5

> <PUBCHEM_EXT_DATASOURCE_NAME>
MLSMR

> <PUBCHEM_EXT_DATASOURCE_REGID>
MLS000069113

> <PUBCHEM_SUBSTANCE_COMMENT>
http://mlsmr.evotec.com/MLSMR_HomePage/pdf/pubchem_reference.pdf
MLSMR_SAMPLE_SUPPLIER: Asinex Ltd.
MLSMR_SUPPLIER_STRUCTURE_ID: BAS 09637121
MLSMR_COMPOUND_CLASS: DC

> <PUBCHEM_SUBSTANCE_SYNONYM>
5-Methyl-furan-2-carboxylic acid (5-benzyl-thiazol-2-yl)-amide
MLS000069113
SMR000015228

> <PUBCHEM_XREF_EXT_ID>
MLS000069113

> <PUBCHEM_EXT_DATASOURCE_URL>
http://mlsmr.evotec.com/MLSMR_HomePage/

> <PUBCHEM_CID_ASSOCIATIONS>
652850  1

> <PUBCHEM_COORDINATE_TYPE>
1
3

$$$$
850382
  -OEChem-12251501332D

 24 27  0     1  0  0  0  0  0999 V2000
    5.0356   -1.3582    0.0000 S   0  0  0  0  0  0  0  0  0  0  0  0
   -4.9998    1.5775    0.0000 O   0  0  0  0  0  0  0  0  0  0  0  0
    7.6828   -2.9916    0.0000 O   0  0  0  0  0  0  0  0  0  0  0  0
    0.0000   -1.3190    0.0000 N   0  0  0  0  0  0  0  0  0  0  0  0
    2.4732   -1.3190    0.0000 N   0  0  0  0  0  0  0  0  0  0  0  0
    2.4732    1.5389    0.0000 N   0  0  0  0  0  0  0  0  0  0  0  0
    3.7372    0.8244    0.0000 N   0  0  0  0  0  0  0  0  0  0  0  0
    1.2274    0.8244    0.0000 C   0  0  0  0  0  0  0  0  0  0  0  0
   -1.2274    0.8244    0.0000 C   0  0  0  0  0  0  0  0  0  0  0  0
    1.2274   -0.6045    0.0000 C   0  0  0  0  0  0  0  0  0  0  0  0
   -1.2274   -0.6045    0.0000 C   0  0  0  0  0  0  0  0  0  0  0  0
   -2.4915    1.5389    0.0000 C   0  0  0  0  0  0  0  0  0  0  0  0
   -2.4915   -1.3190    0.0000 C   0  0  0  0  0  0  0  0  0  0  0  0
    3.7372   -0.6045    0.0000 C   0  0  0  0  0  0  0  0  0  0  0  0
   -3.7006    0.8244    0.0000 C   0  0  0  0  0  0  0  0  0  0  0  0
   -3.7006   -0.6045    0.0000 C   0  0  0  0  0  0  0  0  0  0  0  0
    0.0000   -2.5190    0.0000 C   0  0  0  0  0  0  0  0  0  0  0  0
    5.0332   -2.8591    0.0000 C   0  0  0  0  0  0  0  0  0  0  0  0
    6.3312   -3.6124    0.0000 C   0  0  3  0  0  0  0  0  0  0  0  0
   -4.9980    3.0784    0.0000 C   0  0  0  0  0  0  0  0  0  0  0  0
    6.4688   -5.0933    0.0000 C   0  0  0  0  0  0  0  0  0  0  0  0
    8.6862   -4.1066    0.0000 C   0  0  0  0  0  0  0  0  0  0  0  0
    7.9360   -5.4055    0.0000 C   0  0  0  0  0  0  0  0  0  0  0  0
   -6.0362    3.6803    0.0000 C   0  0  0  0  0  0  0  0  0  0  0  0
  1 14  1  0  0  0  0
  1 18  1  0  0  0  0
  2 15  1  0  0  0  0
  2 20  1  0  0  0  0
  3 19  1  0  0  0  0
  3 22  1  0  0  0  0
  4 10  1  0  0  0  0
  4 11  1  0  0  0  0
  4 17  1  0  0  0  0
  5 10  2  0  0  0  0
  5 14  1  0  0  0  0
  6  7  1  0  0  0  0
  6  8  2  0  0  0  0
  7 14  2  0  0  0  0
  8  9  1  0  0  0  0
  8 10  1  0  0  0  0
  9 11  1  0  0  0  0
  9 12  2  0  0  0  0
 11 13  2  0  0  0  0
 12 15  1  0  0  0  0
 13 16  1  0  0  0  0
 15 16  2  0  0  0  0
 18 19  1  0  0  0  0
 19 21  1  0  0  0  0
 20 24  1  0  0  0  0
 21 23  1  0  0  0  0
 22 23  1  0  0  0  0
M  END
> <PUBCHEM_COMPOUND_ID_TYPE>
0

> <PUBCHEM_TOTAL_CHARGE>
0

> <PUBCHEM_SUBSTANCE_ID>
850382

> <PUBCHEM_SUBSTANCE_VERSION>
5

> <PUBCHEM_EXT_DATASOURCE_NAME>
MLSMR

> <PUBCHEM_EXT_DATASOURCE_REGID>
MLS000074480

> <PUBCHEM_SUBSTANCE_COMMENT>
http://mlsmr.evotec.com/MLSMR_HomePage/pdf/pubchem_reference.pdf
MLSMR_SAMPLE_SUPPLIER: Asinex Ltd.
MLSMR_SUPPLIER_STRUCTURE_ID: ASN 06018951
MLSMR_COMPOUND_CLASS: DC

> <PUBCHEM_SUBSTANCE_SYNONYM>
8-Ethoxy-5-methyl-3-(tetrahydro-furan-2-ylmethylsulfanyl)-5H-[1,2,4]triazino[5,6-b]indole
MLS000074480
SMR000006085

> <PUBCHEM_XREF_EXT_ID>
MLS000074480

> <PUBCHEM_EXT_DATASOURCE_URL>
http://mlsmr.evotec.com/MLSMR_HomePage/

> <PUBCHEM_CID_ASSOCIATIONS>
652904  1

> <PUBCHEM_COORDINATE_TYPE>
1
3

> <PUBCHEM_BONDANNOTATIONS>
19  18  3

$$$$
850415
  -OEChem-12251501332D

 23 25  0     1  0  0  0  0  0999 V2000
    5.4051   -6.3907    0.0000 O   0  0  0  0  0  0  0  0  0  0  0  0
    2.5951   -3.0039    0.0000 N   0  0  0  0  0  0  0  0  0  0  0  0
    1.3786   -3.8595    0.0000 N   0  0  0  0  0  0  0  0  0  0  0  0
    1.8372   -5.2877    0.0000 N   0  0  0  0  0  0  0  0  0  0  0  0
    3.5939   -7.8779    0.0000 N   0  0  0  0  0  0  0  0  0  0  0  0
    1.7396  -11.9776    0.0000 N   0  0  0  0  0  0  0  0  0  0  0  0
    3.3372   -5.2929    0.0000 C   0  0  0  0  0  0  0  0  0  0  0  0
    2.5973   -1.5031    0.0000 C   0  0  3  0  0  0  0  0  0  0  0  0
    3.8056   -3.8679    0.0000 C   0  0  0  0  0  0  0  0  0  0  0  0
    4.2111   -6.5099    0.0000 C   0  0  0  0  0  0  0  0  0  0  0  0
    1.2990   -0.7500    0.0000 C   0  0  0  0  0  0  0  0  0  0  0  0
    1.2990    0.7500    0.0000 C   0  0  0  0  0  0  0  0  0  0  0  0
    0.0000   -1.5000    0.0000 C   0  0  0  0  0  0  0  0  0  0  0  0
    3.6375   -0.9049    0.0000 C   0  0  0  0  0  0  0  0  0  0  0  0
    4.4693   -9.0970    0.0000 C   0  0  0  0  0  0  0  0  0  0  0  0
    3.8521  -10.4651    0.0000 C   0  0  0  0  0  0  0  0  0  0  0  0
    0.0000    1.5000    0.0000 C   0  0  0  0  0  0  0  0  0  0  0  0
   -1.2990   -0.7500    0.0000 C   0  0  0  0  0  0  0  0  0  0  0  0
   -1.2990    0.7500    0.0000 C   0  0  0  0  0  0  0  0  0  0  0  0
    2.3592  -10.6116    0.0000 C   0  0  0  0  0  0  0  0  0  0  0  0
    4.7253  -11.6848    0.0000 C   0  0  0  0  0  0  0  0  0  0  0  0
    4.1057  -13.0508    0.0000 C   0  0  0  0  0  0  0  0  0  0  0  0
    2.6128  -13.1972    0.0000 C   0  0  0  0  0  0  0  0  0  0  0  0
  1 10  2  0  0  0  0
  2  3  1  0  0  0  0
  2  8  1  0  0  0  0
  2  9  1  0  0  0  0
  3  4  2  0  0  0  0
  4  7  1  0  0  0  0
  5 10  1  0  0  0  0
  5 15  1  0  0  0  0
  6 20  2  0  0  0  0
  6 23  1  0  0  0  0
  7  9  2  0  0  0  0
  7 10  1  0  0  0  0
  8 11  1  0  0  0  0
  8 14  1  0  0  0  0
 11 12  2  0  0  0  0
 11 13  1  0  0  0  0
 12 17  1  0  0  0  0
 13 18  2  0  0  0  0
 15 16  1  0  0  0  0
 16 20  1  0  0  0  0
 16 21  2  0  0  0  0
 17 19  2  0  0  0  0
 18 19  1  0  0  0  0
 21 22  1  0  0  0  0
 22 23  2  0  0  0  0
M  END
> <PUBCHEM_COMPOUND_ID_TYPE>
0

> <PUBCHEM_TOTAL_CHARGE>
0

> <PUBCHEM_SUBSTANCE_ID>
850415

> <PUBCHEM_SUBSTANCE_VERSION>
5

> <PUBCHEM_EXT_DATASOURCE_NAME>
MLSMR

> <PUBCHEM_EXT_DATASOURCE_REGID>
MLS000076086

> <PUBCHEM_SUBSTANCE_COMMENT>
http://mlsmr.evotec.com/MLSMR_HomePage/pdf/pubchem_reference.pdf
MLSMR_SAMPLE_SUPPLIER: Asinex Ltd.
MLSMR_SUPPLIER_STRUCTURE_ID: ASN 09170090
MLSMR_COMPOUND_CLASS: DC

> <PUBCHEM_SUBSTANCE_SYNONYM>
1-(1-Phenyl-ethyl)-1H-[1,2,3]triazole-4-carboxylic acid (pyridin-3-ylmethyl)-amide
MLS000076086
SMR000000648

> <PUBCHEM_XREF_EXT_ID>
MLS000076086

> <PUBCHEM_EXT_DATASOURCE_URL>
http://mlsmr.evotec.com/MLSMR_HomePage/

> <PUBCHEM_CID_ASSOCIATIONS>
652936  1

> <PUBCHEM_COORDINATE_TYPE>
1
3

> <PUBCHEM_BONDANNOTATIONS>
8  14  3

$$$$
850491
  -OEChem-12251501332D

 20 21  0     0  0  0  0  0  0999 V2000
    5.0929   -1.5024    0.0000 Cl  0  0  0  0  0  0  0  0  0  0  0  0
   -1.5581   -5.8443    0.0000 F   0  0  0  0  0  0  0  0  0  0  0  0
   -1.2964   -1.4973    0.0000 N   0  0  0  0  0  0  0  0  0  0  0  0
   -2.6111    0.7486    0.0000 N   0  0  0  0  0  0  0  0  0  0  0  0
   -3.9091   -1.5019    0.0000 N   0  0  0  0  0  0  0  0  0  0  0  0
   -1.2928    2.6973    0.0000 N   0  0  0  0  0  0  0  0  0  0  0  0
    0.0000    0.7486    0.0000 C   0  0  0  0  0  0  0  0  0  0  0  0
    0.0000   -0.7486    0.0000 C   0  0  0  0  0  0  0  0  0  0  0  0
   -2.6111   -0.7486    0.0000 C   0  0  0  0  0  0  0  0  0  0  0  0
   -1.2964    1.4973    0.0000 C   0  0  0  0  0  0  0  0  0  0  0  0
   -3.9067   -3.0027    0.0000 C   0  0  0  0  0  0  0  0  0  0  0  0
    1.2964    1.4973    0.0000 C   0  0  0  0  0  0  0  0  0  0  0  0
    1.2964   -1.4973    0.0000 C   0  0  0  0  0  0  0  0  0  0  0  0
    2.5929    0.7486    0.0000 C   0  0  0  0  0  0  0  0  0  0  0  0
    2.5929   -0.7486    0.0000 C   0  0  0  0  0  0  0  0  0  0  0  0
   -2.6050   -3.7481    0.0000 C   0  0  0  0  0  0  0  0  0  0  0  0
   -5.2030   -3.7575    0.0000 C   0  0  0  0  0  0  0  0  0  0  0  0
   -2.5995   -5.2481    0.0000 C   0  0  0  0  0  0  0  0  0  0  0  0
   -5.1976   -5.2575    0.0000 C   0  0  0  0  0  0  0  0  0  0  0  0
   -3.8958   -6.0028    0.0000 C   0  0  0  0  0  0  0  0  0  0  0  0
  2 18  1  0  0  0  0
  3  8  1  0  0  0  0
  3  9  2  0  0  0  0
  4  9  1  0  0  0  0
  4 10  2  0  0  0  0
  5  9  1  0  0  0  0
  5 11  1  0  0  0  0
  6 10  1  0  0  0  0
  7  8  1  0  0  0  0
  7 10  1  0  0  0  0
  7 12  2  0  0  0  0
  8 13  2  0  0  0  0
 11 16  1  0  0  0  0
 11 17  2  0  0  0  0
 12 14  1  0  0  0  0
 13 15  1  0  0  0  0
 14 15  2  0  0  0  0
 16 18  2  0  0  0  0
 17 19  1  0  0  0  0
 18 20  1  0  0  0  0
 19 20  2  0  0  0  0
M  END
> <PUBCHEM_COMPOUND_ID_TYPE>
0

> <PUBCHEM_TOTAL_CHARGE>
0

> <PUBCHEM_SUBSTANCE_ID>
850491

> <PUBCHEM_SUBSTANCE_VERSION>
6

> <PUBCHEM_EXT_DATASOURCE_NAME>
MLSMR

> <PUBCHEM_EXT_DATASOURCE_REGID>
MLS000034907

> <PUBCHEM_SUBSTANCE_COMMENT>
http://mlsmr.evotec.com/MLSMR_HomePage/pdf/pubchem_reference.pdf
MLSMR_SAMPLE_SUPPLIER: Asinex Ltd.
MLSMR_SUPPLIER_STRUCTURE_ID: BAS 07396112
MLSMR_COMPOUND_CLASS: DC
SALT: 1 hydrogen chloride

> <PUBCHEM_SUBSTANCE_SYNONYM>
MLS000034907
N*2*-(3-Fluoro-phenyl)-quinazoline-2,4-diamine
SMR000014425

> <PUBCHEM_XREF_EXT_ID>
MLS000034907

> <PUBCHEM_EXT_DATASOURCE_URL>
http://mlsmr.evotec.com/MLSMR_HomePage/

> <PUBCHEM_CID_ASSOCIATIONS>
2952346  1
313  2
653020  2

> <PUBCHEM_COORDINATE_TYPE>
1
3

$$$$
850616
  -OEChem-12251501332D

 22 25  0     0  0  0  0  0  0999 V2000
    0.2917    0.7475    0.0000 N   0  0  0  0  0  0  0  0  0  0  0  0
   -1.0028   -1.5132    0.0000 N   0  0  0  0  0  0  0  0  0  0  0  0
    1.7138    1.2033    0.0000 N   0  0  0  0  0  0  0  0  0  0  0  0
    1.7138   -1.2033    0.0000 N   0  0  0  0  0  0  0  0  0  0  0  0
   -0.9971    3.0138    0.0000 N   0  0  0  0  0  0  0  0  0  0  0  0
    0.2917   -0.7475    0.0000 C   0  0  0  0  0  0  0  0  0  0  0  0
   -1.0028    1.5132    0.0000 C   0  0  0  0  0  0  0  0  0  0  0  0
   -2.3155   -0.7475    0.0000 C   0  0  0  0  0  0  0  0  0  0  0  0
   -2.3155    0.7475    0.0000 C   0  0  0  0  0  0  0  0  0  0  0  0
   -3.6168   -1.4950    0.0000 C   0  0  0  0  0  0  0  0  0  0  0  0
    2.5889    0.0182    0.0000 C   0  0  0  0  0  0  0  0  0  0  0  0
   -2.2935    3.7700    0.0000 C   0  0  0  0  0  0  0  0  0  0  0  0
   -3.6203   -2.9951    0.0000 C   0  0  0  0  0  0  0  0  0  0  0  0
   -4.9143   -0.7422    0.0000 C   0  0  0  0  0  0  0  0  0  0  0  0
   -2.2901    5.2700    0.0000 C   0  0  0  0  0  0  0  0  0  0  0  0
   -3.5944    3.0231    0.0000 C   0  0  0  0  0  0  0  0  0  0  0  0
   -4.9210   -3.7422    0.0000 C   0  0  0  0  0  0  0  0  0  0  0  0
   -6.2150   -1.4893    0.0000 C   0  0  0  0  0  0  0  0  0  0  0  0
   -6.2184   -2.9893    0.0000 C   0  0  0  0  0  0  0  0  0  0  0  0
   -3.5873    6.0231    0.0000 C   0  0  0  0  0  0  0  0  0  0  0  0
   -4.8917    3.7761    0.0000 C   0  0  0  0  0  0  0  0  0  0  0  0
   -4.8881    5.2761    0.0000 C   0  0  0  0  0  0  0  0  0  0  0  0
  1  3  1  0  0  0  0
  1  6  1  0  0  0  0
  1  7  1  0  0  0  0
  2  6  1  0  0  0  0
  2  8  2  0  0  0  0
  3 11  2  0  0  0  0
  4  6  2  0  0  0  0
  4 11  1  0  0  0  0
  5  7  1  0  0  0  0
  5 12  1  0  0  0  0
  7  9  2  0  0  0  0
  8  9  1  0  0  0  0
  8 10  1  0  0  0  0
 10 13  2  0  0  0  0
 10 14  1  0  0  0  0
 12 15  2  0  0  0  0
 12 16  1  0  0  0  0
 13 17  1  0  0  0  0
 14 18  2  0  0  0  0
 15 20  1  0  0  0  0
 16 21  2  0  0  0  0
 17 19  2  0  0  0  0
 18 19  1  0  0  0  0
 20 22  2  0  0  0  0
 21 22  1  0  0  0  0
M  END
> <PUBCHEM_COMPOUND_ID_TYPE>
0

> <PUBCHEM_TOTAL_CHARGE>
0

> <PUBCHEM_SUBSTANCE_ID>
850616

> <PUBCHEM_SUBSTANCE_VERSION>
5

> <PUBCHEM_EXT_DATASOURCE_NAME>
MLSMR

> <PUBCHEM_EXT_DATASOURCE_REGID>
MLS000035368

> <PUBCHEM_SUBSTANCE_COMMENT>
http://mlsmr.evotec.com/MLSMR_HomePage/pdf/pubchem_reference.pdf
MLSMR_SAMPLE_SUPPLIER: Asinex Ltd.
MLSMR_SUPPLIER_STRUCTURE_ID: ASN 07100968
MLSMR_COMPOUND_CLASS: DC

> <PUBCHEM_SUBSTANCE_SYNONYM>
MLS000035368
Phenyl-(5-phenyl-[1,2,4]triazolo[1,5-a]pyrimidin-7-yl)-amine
SMR000007671

> <PUBCHEM_XREF_EXT_ID>
MLS000035368

> <PUBCHEM_EXT_DATASOURCE_URL>
http://mlsmr.evotec.com/MLSMR_HomePage/

> <PUBCHEM_CID_ASSOCIATIONS>
653148  1

> <PUBCHEM_COORDINATE_TYPE>
1
3

$$$$
850709
  -OEChem-12251501332D

 24 26  0     0  0  0  0  0  0999 V2000
   -4.9171    7.6666    0.0000 F   0  0  0  0  0  0  0  0  0  0  0  0
   -2.5972   -1.5031    0.0000 O   0  0  0  0  0  0  0  0  0  0  0  0
    2.5973   -1.5031    0.0000 O   0  0  0  0  0  0  0  0  0  0  0  0
   -2.5973    1.5031    0.0000 N   0  0  0  0  0  0  0  0  0  0  0  0
   -1.2883    5.2495    0.0000 N   0  0  0  0  0  0  0  0  0  0  0  0
   -1.2935    3.7495    0.0000 N   0  0  0  0  0  0  0  0  0  0  0  0
   -2.5847    6.0040    0.0000 C   0  0  0  0  0  0  0  0  0  0  0  0
   -1.2990    0.7500    0.0000 C   0  0  0  0  0  0  0  0  0  0  0  0
   -2.5796    7.5047    0.0000 C   0  0  0  0  0  0  0  0  0  0  0  0
   -2.5951    3.0039    0.0000 C   0  0  0  0  0  0  0  0  0  0  0  0
   -1.2990   -0.7500    0.0000 C   0  0  0  0  0  0  0  0  0  0  0  0
   -3.8748    8.2614    0.0000 C   0  0  0  0  0  0  0  0  0  0  0  0
   -3.8864    5.2585    0.0000 C   0  0  0  0  0  0  0  0  0  0  0  0
   -3.8916    3.7585    0.0000 C   0  0  0  0  0  0  0  0  0  0  0  0
    1.2990   -0.7500    0.0000 C   0  0  0  0  0  0  0  0  0  0  0  0
    0.0000   -1.5000    0.0000 C   0  0  0  0  0  0  0  0  0  0  0  0
    0.0000    1.5000    0.0000 C   0  0  0  0  0  0  0  0  0  0  0  0
   -1.2768    8.2483    0.0000 C   0  0  0  0  0  0  0  0  0  0  0  0
    1.2990    0.7500    0.0000 C   0  0  0  0  0  0  0  0  0  0  0  0
   -3.8673    9.7613    0.0000 C   0  0  0  0  0  0  0  0  0  0  0  0
   -1.2692    9.7483    0.0000 C   0  0  0  0  0  0  0  0  0  0  0  0
   -2.5645   10.5048    0.0000 C   0  0  0  0  0  0  0  0  0  0  0  0
   -2.5955   -2.7031    0.0000 C   0  0  0  0  0  0  0  0  0  0  0  0
    2.5956   -2.7031    0.0000 C   0  0  0  0  0  0  0  0  0  0  0  0
  1 12  1  0  0  0  0
  2 11  1  0  0  0  0
  2 23  1  0  0  0  0
  3 15  1  0  0  0  0
  3 24  1  0  0  0  0
  4  8  1  0  0  0  0
  4 10  1  0  0  0  0
  5  6  2  0  0  0  0
  5  7  1  0  0  0  0
  6 10  1  0  0  0  0
  7  9  1  0  0  0  0
  7 13  2  0  0  0  0
  8 11  1  0  0  0  0
  8 17  2  0  0  0  0
  9 12  1  0  0  0  0
  9 18  2  0  0  0  0
 10 14  2  0  0  0  0
 11 16  2  0  0  0  0
 12 20  2  0  0  0  0
 13 14  1  0  0  0  0
 15 16  1  0  0  0  0
 15 19  2  0  0  0  0
 17 19  1  0  0  0  0
 18 21  1  0  0  0  0
 20 22  1  0  0  0  0
 21 22  2  0  0  0  0
M  END
> <PUBCHEM_COMPOUND_ID_TYPE>
0

> <PUBCHEM_TOTAL_CHARGE>
0

> <PUBCHEM_SUBSTANCE_ID>
850709

> <PUBCHEM_SUBSTANCE_VERSION>
5

> <PUBCHEM_EXT_DATASOURCE_NAME>
MLSMR

> <PUBCHEM_EXT_DATASOURCE_REGID>
MLS000075679

> <PUBCHEM_SUBSTANCE_COMMENT>
http://mlsmr.evotec.com/MLSMR_HomePage/pdf/pubchem_reference.pdf
MLSMR_SAMPLE_SUPPLIER: Asinex Ltd.
MLSMR_SUPPLIER_STRUCTURE_ID: ASN 06752431
MLSMR_COMPOUND_CLASS: DC

> <PUBCHEM_SUBSTANCE_SYNONYM>
(2,4-Dimethoxy-phenyl)-[6-(2-fluoro-phenyl)-pyridazin-3-yl]-amine
MLS000075679
SMR000007238

> <PUBCHEM_XREF_EXT_ID>
MLS000075679

> <PUBCHEM_EXT_DATASOURCE_URL>
http://mlsmr.evotec.com/MLSMR_HomePage/

> <PUBCHEM_CID_ASSOCIATIONS>
653238  1

> <PUBCHEM_COORDINATE_TYPE>
1
3

$$$$
850971
  -OEChem-12251501332D

 30 34  0     0  0  0  0  0  0999 V2000
   -1.7333    0.7457    0.0000 S   0  0  0  0  0  0  0  0  0  0  0  0
    4.5095    0.3198    0.0000 O   0  0  0  0  0  0  0  0  0  0  0  0
    4.0052    9.4805    0.0000 O   0  0  0  0  0  0  0  0  0  0  0  0
    6.0746    7.3532    0.0000 O   0  0  0  0  0  0  0  0  0  0  0  0
    1.7333   -0.7256    0.0000 N   0  0  0  0  0  0  0  0  0  0  0  0
    3.9559    2.5971    0.0000 N   0  0  0  0  0  0  0  0  0  0  0  0
    4.6075    5.5255    0.0000 N   0  0  0  0  0  0  0  0  0  0  0  0
    2.1968    0.6852    0.0000 C   0  0  0  0  0  0  0  0  0  0  0  0
    0.2217   -0.7054    0.0000 C   0  0  0  0  0  0  0  0  0  0  0  0
   -0.2419    0.7054    0.0000 C   0  0  0  0  0  0  0  0  0  0  0  0
    3.6269    1.1328    0.0000 C   0  0  0  0  0  0  0  0  0  0  0  0
    0.9876    1.5922    0.0000 C   0  0  0  0  0  0  0  0  0  0  0  0
   -0.9876   -1.5720    0.0000 C   0  0  0  0  0  0  0  0  0  0  0  0
    2.6107   -1.9399    0.0000 C   0  0  0  0  0  0  0  0  0  0  0  0
   -2.1968   -0.7054    0.0000 C   0  0  0  0  0  0  0  0  0  0  0  0
    4.1038   -1.7877    0.0000 C   0  0  0  0  0  0  0  0  0  0  0  0
    5.3868    3.0471    0.0000 C   0  0  0  0  0  0  0  0  0  0  0  0
    2.8508    3.6114    0.0000 C   0  0  0  0  0  0  0  0  0  0  0  0
    4.9305    6.9912    0.0000 C   0  0  0  0  0  0  0  0  0  0  0  0
    5.7126    4.5113    0.0000 C   0  0  0  0  0  0  0  0  0  0  0  0
    3.1766    5.0756    0.0000 C   0  0  0  0  0  0  0  0  0  0  0  0
    3.8233    8.0044    0.0000 C   0  0  0  0  0  0  0  0  0  0  0  0
    4.9841   -3.0023    0.0000 C   0  0  0  0  0  0  0  0  0  0  0  0
    4.7156   -0.4181    0.0000 C   0  0  0  0  0  0  0  0  0  0  0  0
    2.3704    7.6867    0.0000 C   0  0  0  0  0  0  0  0  0  0  0  0
    2.6386   10.0989    0.0000 C   0  0  0  0  0  0  0  0  0  0  0  0
    1.6282    8.9902    0.0000 C   0  0  0  0  0  0  0  0  0  0  0  0
    6.4761   -2.8473    0.0000 C   0  0  0  0  0  0  0  0  0  0  0  0
    6.2076   -0.2631    0.0000 C   0  0  0  0  0  0  0  0  0  0  0  0
    7.0878   -1.4777    0.0000 C   0  0  0  0  0  0  0  0  0  0  0  0
  1 10  1  0  0  0  0
  1 15  1  0  0  0  0
  2 11  2  0  0  0  0
  3 22  1  0  0  0  0
  3 26  1  0  0  0  0
  4 19  2  0  0  0  0
  5  8  1  0  0  0  0
  5  9  1  0  0  0  0
  5 14  1  0  0  0  0
  6 11  1  0  0  0  0
  6 17  1  0  0  0  0
  6 18  1  0  0  0  0
  7 19  1  0  0  0  0
  7 20  1  0  0  0  0
  7 21  1  0  0  0  0
  8 11  1  0  0  0  0
  8 12  2  0  0  0  0
  9 10  2  0  0  0  0
  9 13  1  0  0  0  0
 10 12  1  0  0  0  0
 13 15  2  0  0  0  0
 14 16  1  0  0  0  0
 16 23  2  0  0  0  0
 16 24  1  0  0  0  0
 17 20  1  0  0  0  0
 18 21  1  0  0  0  0
 19 22  1  0  0  0  0
 22 25  2  0  0  0  0
 23 28  1  0  0  0  0
 24 29  2  0  0  0  0
 25 27  1  0  0  0  0
 26 27  2  0  0  0  0
 28 30  2  0  0  0  0
 29 30  1  0  0  0  0
M  END
> <PUBCHEM_COMPOUND_ID_TYPE>
0

> <PUBCHEM_TOTAL_CHARGE>
0

> <PUBCHEM_SUBSTANCE_ID>
850971

> <PUBCHEM_SUBSTANCE_VERSION>
5

> <PUBCHEM_EXT_DATASOURCE_NAME>
MLSMR

> <PUBCHEM_EXT_DATASOURCE_REGID>
MLS000027944

> <PUBCHEM_SUBSTANCE_COMMENT>
http://mlsmr.evotec.com/MLSMR_HomePage/pdf/pubchem_reference.pdf
MLSMR_SAMPLE_SUPPLIER: Asinex Ltd.
MLSMR_SUPPLIER_STRUCTURE_ID: ASN 06914729
MLSMR_COMPOUND_CLASS: DC

> <PUBCHEM_SUBSTANCE_SYNONYM>
(4-Benzyl-4H-thieno[3,2-b]pyrrol-5-yl)-[4-(furan-2-carbonyl)-piperazin-1-yl]-methanone
MLS000027944
SMR000007353

> <PUBCHEM_XREF_EXT_ID>
MLS000027944

> <PUBCHEM_EXT_DATASOURCE_URL>
http://mlsmr.evotec.com/MLSMR_HomePage/

> <PUBCHEM_CID_ASSOCIATIONS>
653524  1

> <PUBCHEM_COORDINATE_TYPE>
1
3

$$$$
850988
  -OEChem-12251501332D

 30 33  0     0  0  0  0  0  0999 V2000
   -1.5548   -3.6021    0.0000 O   0  0  0  0  0  0  0  0  0  0  0  0
    2.5973   -1.5031    0.0000 O   0  0  0  0  0  0  0  0  0  0  0  0
  -11.6844   -3.7437    0.0000 N   0  0  0  0  0  0  0  0  0  0  0  0
   -9.0914   -5.2527    0.0000 N   0  0  0  0  0  0  0  0  0  0  0  0
   -2.5972   -1.5031    0.0000 N   0  0  0  0  0  0  0  0  0  0  0  0
   -3.8933   -3.7570    0.0000 C   0  0  0  0  0  0  0  0  0  0  0  0
   -6.4914   -5.2571    0.0000 C   0  0  0  0  0  0  0  0  0  0  0  0
   -2.5951   -3.0039    0.0000 C   0  0  0  0  0  0  0  0  0  0  0  0
  -12.9815   -2.9889    0.0000 C   0  0  0  0  0  0  0  0  0  0  0  0
   -7.7927   -6.0049    0.0000 C   0  0  0  0  0  0  0  0  0  0  0  0
   -1.2990   -0.7500    0.0000 C   0  0  0  0  0  0  0  0  0  0  0  0
   -3.8934   -5.2570    0.0000 C   0  0  0  0  0  0  0  0  0  0  0  0
   -5.1925   -3.0071    0.0000 C   0  0  0  0  0  0  0  0  0  0  0  0
  -11.6896   -5.2437    0.0000 C   0  0  0  0  0  0  0  0  0  0  0  0
  -10.3828   -2.9982    0.0000 C   0  0  0  0  0  0  0  0  0  0  0  0
   -5.1924   -6.0071    0.0000 C   0  0  0  0  0  0  0  0  0  0  0  0
   -6.4915   -3.7571    0.0000 C   0  0  0  0  0  0  0  0  0  0  0  0
  -10.3931   -5.9981    0.0000 C   0  0  0  0  0  0  0  0  0  0  0  0
   -9.0863   -3.7526    0.0000 C   0  0  0  0  0  0  0  0  0  0  0  0
    0.0000   -1.5000    0.0000 C   0  0  0  0  0  0  0  0  0  0  0  0
    1.2990   -0.7500    0.0000 C   0  0  0  0  0  0  0  0  0  0  0  0
  -14.2844   -3.7323    0.0000 C   0  0  0  0  0  0  0  0  0  0  0  0
  -12.9741   -1.4888    0.0000 C   0  0  0  0  0  0  0  0  0  0  0  0
   -1.2990    0.7500    0.0000 C   0  0  0  0  0  0  0  0  0  0  0  0
    1.2990    0.7500    0.0000 C   0  0  0  0  0  0  0  0  0  0  0  0
    0.0000    1.5000    0.0000 C   0  0  0  0  0  0  0  0  0  0  0  0
  -15.5797   -2.9758    0.0000 C   0  0  0  0  0  0  0  0  0  0  0  0
  -14.2693   -0.7323    0.0000 C   0  0  0  0  0  0  0  0  0  0  0  0
  -15.5721   -1.4758    0.0000 C   0  0  0  0  0  0  0  0  0  0  0  0
    2.5956   -2.7031    0.0000 C   0  0  0  0  0  0  0  0  0  0  0  0
  1  8  2  0  0  0  0
  2 21  1  0  0  0  0
  2 30  1  0  0  0  0
  3  9  1  0  0  0  0
  3 14  1  0  0  0  0
  3 15  1  0  0  0  0
  4 10  1  0  0  0  0
  4 18  1  0  0  0  0
  4 19  1  0  0  0  0
  5  8  1  0  0  0  0
  5 11  1  0  0  0  0
  6  8  1  0  0  0  0
  6 12  2  0  0  0  0
  6 13  1  0  0  0  0
  7 10  1  0  0  0  0
  7 16  2  0  0  0  0
  7 17  1  0  0  0  0
  9 22  2  0  0  0  0
  9 23  1  0  0  0  0
 11 20  2  0  0  0  0
 11 24  1  0  0  0  0
 12 16  1  0  0  0  0
 13 17  2  0  0  0  0
 14 18  1  0  0  0  0
 15 19  1  0  0  0  0
 20 21  1  0  0  0  0
 21 25  2  0  0  0  0
 22 27  1  0  0  0  0
 23 28  2  0  0  0  0
 24 26  2  0  0  0  0
 25 26  1  0  0  0  0
 27 29  2  0  0  0  0
 28 29  1  0  0  0  0
M  END
> <PUBCHEM_COMPOUND_ID_TYPE>
0

> <PUBCHEM_TOTAL_CHARGE>
0

> <PUBCHEM_SUBSTANCE_ID>
850988

> <PUBCHEM_SUBSTANCE_VERSION>
5

> <PUBCHEM_EXT_DATASOURCE_NAME>
MLSMR

> <PUBCHEM_EXT_DATASOURCE_REGID>
MLS000028175

> <PUBCHEM_SUBSTANCE_COMMENT>
http://mlsmr.evotec.com/MLSMR_HomePage/pdf/pubchem_reference.pdf
MLSMR_SAMPLE_SUPPLIER: Asinex Ltd.
MLSMR_SUPPLIER_STRUCTURE_ID: BAS 02027469
MLSMR_COMPOUND_CLASS: DC

> <PUBCHEM_SUBSTANCE_SYNONYM>
MLS000028175
N-(3-Methoxy-phenyl)-4-(4-phenyl-piperazin-1-ylmethyl)-benzamide
SMR000010974

> <PUBCHEM_XREF_EXT_ID>
MLS000028175

> <PUBCHEM_EXT_DATASOURCE_URL>
http://mlsmr.evotec.com/MLSMR_HomePage/

> <PUBCHEM_CID_ASSOCIATIONS>
653541  1

> <PUBCHEM_COORDINATE_TYPE>
1
3

$$$$
851241
  -OEChem-12251501332D

 20 21  0     0  0  0  0  0  0999 V2000
    0.0000   -1.5000    0.0000 S   0  0  0  0  0  0  0  0  0  0  0  0
    2.3383   -1.3500    0.0000 N   0  0  0  0  0  0  0  0  0  0  0  0
   -2.3383   -1.3500    0.0000 N   0  0  0  0  0  0  0  0  0  0  0  0
    3.6380    2.1004    0.0000 N   0  0  0  0  0  0  0  0  0  0  0  0
   -3.6380    2.1004    0.0000 N   0  0  0  0  0  0  0  0  0  0  0  0
    0.0000    1.5000    0.0000 C   0  0  0  0  0  0  0  0  0  0  0  0
    1.2990    0.7500    0.0000 C   0  0  0  0  0  0  0  0  0  0  0  0
   -1.2990    0.7500    0.0000 C   0  0  0  0  0  0  0  0  0  0  0  0
    1.2990   -0.7500    0.0000 C   0  0  0  0  0  0  0  0  0  0  0  0
   -1.2990   -0.7500    0.0000 C   0  0  0  0  0  0  0  0  0  0  0  0
   -0.0031    3.0008    0.0000 C   0  0  0  0  0  0  0  0  0  0  0  0
    2.5988    1.5004    0.0000 C   0  0  0  0  0  0  0  0  0  0  0  0
   -2.5988    1.5004    0.0000 C   0  0  0  0  0  0  0  0  0  0  0  0
   -1.3039    3.7494    0.0000 C   0  0  0  0  0  0  0  0  0  0  0  0
   -1.3070    5.2502    0.0000 C   0  0  0  0  0  0  0  0  0  0  0  0
   -2.6061    6.0003    0.0000 C   0  0  0  0  0  0  0  0  0  0  0  0
   -0.0080    6.0003    0.0000 C   0  0  0  0  0  0  0  0  0  0  0  0
   -2.6061    7.5003    0.0000 C   0  0  0  0  0  0  0  0  0  0  0  0
   -0.0080    7.5003    0.0000 C   0  0  0  0  0  0  0  0  0  0  0  0
   -1.3071    8.2503    0.0000 C   0  0  0  0  0  0  0  0  0  0  0  0
  1  9  1  0  0  0  0
  1 10  1  0  0  0  0
  2  9  1  0  0  0  0
  3 10  1  0  0  0  0
  4 12  3  0  0  0  0
  5 13  3  0  0  0  0
  6  7  1  0  0  0  0
  6  8  1  0  0  0  0
  6 11  1  0  0  0  0
  7  9  2  0  0  0  0
  7 12  1  0  0  0  0
  8 10  2  0  0  0  0
  8 13  1  0  0  0  0
 11 14  1  0  0  0  0
 14 15  1  0  0  0  0
 15 16  2  0  0  0  0
 15 17  1  0  0  0  0
 16 18  1  0  0  0  0
 17 19  2  0  0  0  0
 18 20  2  0  0  0  0
 19 20  1  0  0  0  0
M  END
> <PUBCHEM_COMPOUND_ID_TYPE>
0

> <PUBCHEM_TOTAL_CHARGE>
0

> <PUBCHEM_SUBSTANCE_ID>
851241

> <PUBCHEM_SUBSTANCE_VERSION>
5

> <PUBCHEM_EXT_DATASOURCE_NAME>
MLSMR

> <PUBCHEM_EXT_DATASOURCE_REGID>
MLS000075440

> <PUBCHEM_SUBSTANCE_COMMENT>
http://mlsmr.evotec.com/MLSMR_HomePage/pdf/pubchem_reference.pdf
MLSMR_SAMPLE_SUPPLIER: Asinex Ltd.
MLSMR_SUPPLIER_STRUCTURE_ID: BAS 06901287
MLSMR_COMPOUND_CLASS: DC

> <PUBCHEM_SUBSTANCE_SYNONYM>
2,6-Diamino-4-phenethyl-4H-thiopyran-3,5-dicarbonitrile
MLS000075440
SMR000014037

> <PUBCHEM_XREF_EXT_ID>
MLS000075440

> <PUBCHEM_EXT_DATASOURCE_URL>
http://mlsmr.evotec.com/MLSMR_HomePage/

> <PUBCHEM_CID_ASSOCIATIONS>
653805  1

> <PUBCHEM_COORDINATE_TYPE>
1
3

$$$$
851265
  -OEChem-12251501332D

 25 28  0     1  0  0  0  0  0999 V2000
    1.5226   -5.1947    0.0000 S   0  0  0  0  0  0  0  0  0  0  0  0
    1.7138   -1.2033    0.0000 N   0  0  3  0  0  0  0  0  0  0  0  0
    4.7439   -1.9172    0.0000 N   0  0  0  0  0  0  0  0  0  0  0  0
    4.2479   -4.2930    0.0000 N   0  0  0  0  0  0  0  0  0  0  0  0
    6.0456   -2.6625    0.0000 N   0  0  0  0  0  0  0  0  0  0  0  0
    5.7391   -4.1308    0.0000 N   0  0  0  0  0  0  0  0  0  0  0  0
    2.1844   -2.6256    0.0000 C   0  0  3  0  0  0  0  0  0  0  0  0
    3.6542   -2.9293    0.0000 C   0  0  0  0  0  0  0  0  0  0  0  0
    0.2917   -0.7475    0.0000 C   0  0  0  0  0  0  0  0  0  0  0  0
    1.1858   -3.7460    0.0000 C   0  0  0  0  0  0  0  0  0  0  0  0
    4.5705   -0.4291    0.0000 C   0  0  0  0  0  0  0  0  0  0  0  0
    0.2917    0.7475    0.0000 C   0  0  0  0  0  0  0  0  0  0  0  0
    2.5889    0.0182    0.0000 C   0  0  0  0  0  0  0  0  0  0  0  0
    1.7138    1.2033    0.0000 C   0  0  0  0  0  0  0  0  0  0  0  0
   -1.0028   -1.5132    0.0000 C   0  0  0  0  0  0  0  0  0  0  0  0
   -0.2925   -3.5835    0.0000 C   0  0  0  0  0  0  0  0  0  0  0  0
   -1.0028    1.5132    0.0000 C   0  0  0  0  0  0  0  0  0  0  0  0
    3.1930    0.1667    0.0000 C   0  0  0  0  0  0  0  0  0  0  0  0
    5.5335    0.2869    0.0000 C   0  0  0  0  0  0  0  0  0  0  0  0
    4.4321    0.7629    0.0000 C   0  0  0  0  0  0  0  0  0  0  0  0
    0.2289   -5.9538    0.0000 C   0  0  0  0  0  0  0  0  0  0  0  0
   -0.8929   -4.9581    0.0000 C   0  0  0  0  0  0  0  0  0  0  0  0
   -2.3155   -0.7475    0.0000 C   0  0  0  0  0  0  0  0  0  0  0  0
   -2.3155    0.7475    0.0000 C   0  0  0  0  0  0  0  0  0  0  0  0
    3.0540    1.3586    0.0000 C   0  0  0  0  0  0  0  0  0  0  0  0
  1 10  1  0  0  0  0
  1 21  1  0  0  0  0
  2  7  1  0  0  0  0
  2  9  1  0  0  0  0
  2 13  1  0  0  0  0
  3  5  1  0  0  0  0
  3  8  1  0  0  0  0
  3 11  1  0  0  0  0
  4  6  1  0  0  0  0
  4  8  2  0  0  0  0
  5  6  2  0  0  0  0
  7  8  1  0  0  0  0
  7 10  1  0  0  0  0
  9 12  1  0  0  0  0
  9 15  2  0  0  0  0
 10 16  2  0  0  0  0
 11 18  1  0  0  0  0
 11 19  1  0  0  0  0
 11 20  1  0  0  0  0
 12 14  1  0  0  0  0
 12 17  2  0  0  0  0
 13 14  1  0  0  0  0
 15 23  1  0  0  0  0
 16 22  1  0  0  0  0
 17 24  1  0  0  0  0
 18 25  1  0  0  0  0
 21 22  2  0  0  0  0
 23 24  2  0  0  0  0
M  END
> <PUBCHEM_COMPOUND_ID_TYPE>
0

> <PUBCHEM_TOTAL_CHARGE>
0

> <PUBCHEM_SUBSTANCE_ID>
851265

> <PUBCHEM_SUBSTANCE_VERSION>
5

> <PUBCHEM_EXT_DATASOURCE_NAME>
MLSMR

> <PUBCHEM_EXT_DATASOURCE_REGID>
MLS000074829

> <PUBCHEM_SUBSTANCE_COMMENT>
http://mlsmr.evotec.com/MLSMR_HomePage/pdf/pubchem_reference.pdf
MLSMR_SAMPLE_SUPPLIER: Asinex Ltd.
MLSMR_SUPPLIER_STRUCTURE_ID: ASN 05083287
MLSMR_COMPOUND_CLASS: DC

> <PUBCHEM_SUBSTANCE_SYNONYM>
1-{[1-(1,1-Dimethyl-propyl)-1H-tetrazol-5-yl]-thiophen-2-yl-methyl}-2,3-dihydro-1H-indole
MLS000074829
SMR000003994

> <PUBCHEM_XREF_EXT_ID>
MLS000074829

> <PUBCHEM_EXT_DATASOURCE_URL>
http://mlsmr.evotec.com/MLSMR_HomePage/

> <PUBCHEM_CID_ASSOCIATIONS>
653829  1

> <PUBCHEM_COORDINATE_TYPE>
1
3

> <PUBCHEM_BONDANNOTATIONS>
7  8  3

$$$$
851306
  -OEChem-12251501332D

 25 27  0     1  0  0  0  0  0999 V2000
   -1.0028    1.5132    0.0000 O   0  0  0  0  0  0  0  0  0  0  0  0
    1.6018   -3.0262    0.0000 O   0  0  0  0  0  0  0  0  0  0  0  0
   -1.0129   -7.5146    0.0000 O   0  0  0  0  0  0  0  0  0  0  0  0
    1.7138    1.2033    0.0000 N   0  0  0  0  0  0  0  0  0  0  0  0
    2.5889    0.0182    0.0000 N   0  0  0  0  0  0  0  0  0  0  0  0
   -3.3560    1.3452    0.0000 N   0  0  0  0  0  0  0  0  0  0  0  0
   -4.6635   -2.0821    0.0000 N   0  0  0  0  0  0  0  0  0  0  0  0
   -1.0028   -1.5132    0.0000 C   0  0  3  0  0  0  0  0  0  0  0  0
    0.2917   -0.7475    0.0000 C   0  0  0  0  0  0  0  0  0  0  0  0
    0.2917    0.7475    0.0000 C   0  0  0  0  0  0  0  0  0  0  0  0
   -2.3155   -0.7475    0.0000 C   0  0  0  0  0  0  0  0  0  0  0  0
   -0.9982   -3.0140    0.0000 C   0  0  0  0  0  0  0  0  0  0  0  0
    1.7138   -1.2033    0.0000 C   0  0  0  0  0  0  0  0  0  0  0  0
   -2.3155    0.7475    0.0000 C   0  0  0  0  0  0  0  0  0  0  0  0
    0.2976   -3.7689    0.0000 C   0  0  0  0  0  0  0  0  0  0  0  0
   -2.3004   -3.7588    0.0000 C   0  0  0  0  0  0  0  0  0  0  0  0
   -3.6202   -1.4892    0.0000 C   0  0  0  0  0  0  0  0  0  0  0  0
    2.1855   -2.6254    0.0000 C   0  0  0  0  0  0  0  0  0  0  0  0
    0.2918   -5.2689    0.0000 C   0  0  0  0  0  0  0  0  0  0  0  0
   -1.0102   -6.0138    0.0000 C   0  0  0  0  0  0  0  0  0  0  0  0
   -2.3063   -5.2588    0.0000 C   0  0  0  0  0  0  0  0  0  0  0  0
    3.6552   -2.9294    0.0000 C   0  0  0  0  0  0  0  0  0  0  0  0
    2.6379   -3.6316    0.0000 C   0  0  0  0  0  0  0  0  0  0  0  0
    4.0330   -4.0684    0.0000 C   0  0  0  0  0  0  0  0  0  0  0  0
    0.0248   -8.1172    0.0000 C   0  0  0  0  0  0  0  0  0  0  0  0
  1 10  1  0  0  0  0
  1 14  1  0  0  0  0
  2 15  1  0  0  0  0
  2 23  1  0  0  0  0
  3 20  1  0  0  0  0
  3 25  1  0  0  0  0
  4  5  1  0  0  0  0
  4 10  1  0  0  0  0
  5 13  2  0  0  0  0
  6 14  1  0  0  0  0
  7 17  3  0  0  0  0
  8  9  1  0  0  0  0
  8 11  1  0  0  0  0
  8 12  1  0  0  0  0
  9 10  2  0  0  0  0
  9 13  1  0  0  0  0
 11 14  2  0  0  0  0
 11 17  1  0  0  0  0
 12 15  1  0  0  0  0
 12 16  2  0  0  0  0
 13 18  1  0  0  0  0
 15 19  2  0  0  0  0
 16 21  1  0  0  0  0
 18 22  1  0  0  0  0
 19 20  1  0  0  0  0
 20 21  2  0  0  0  0
 22 24  1  0  0  0  0
M  END
> <PUBCHEM_COMPOUND_ID_TYPE>
0

> <PUBCHEM_TOTAL_CHARGE>
0

> <PUBCHEM_SUBSTANCE_ID>
851306

> <PUBCHEM_SUBSTANCE_VERSION>
5

> <PUBCHEM_EXT_DATASOURCE_NAME>
MLSMR

> <PUBCHEM_EXT_DATASOURCE_REGID>
MLS000030169

> <PUBCHEM_SUBSTANCE_COMMENT>
http://mlsmr.evotec.com/MLSMR_HomePage/pdf/pubchem_reference.pdf
MLSMR_SAMPLE_SUPPLIER: Asinex Ltd.
MLSMR_SUPPLIER_STRUCTURE_ID: BAS 07093388
MLSMR_COMPOUND_CLASS: DC

> <PUBCHEM_SUBSTANCE_SYNONYM>
6-Amino-4-(2,4-dimethoxy-phenyl)-3-propyl-1,4-dihydro-pyrano[2,3-c]pyrazole-5-carbonitrile
MLS000030169
SMR000014201

> <PUBCHEM_XREF_EXT_ID>
MLS000030169

> <PUBCHEM_EXT_DATASOURCE_URL>
http://mlsmr.evotec.com/MLSMR_HomePage/

> <PUBCHEM_CID_ASSOCIATIONS>
653868  1

> <PUBCHEM_COORDINATE_TYPE>
1
3

> <PUBCHEM_BONDANNOTATIONS>
8  12  3

$$$$
851467
  -OEChem-12251501332D

 31 34  0     0  0  0  0  0  0999 V2000
    4.1277   -4.3539    0.0000 S   0  0  0  0  0  0  0  0  0  0  0  0
   10.6920   -8.3004    0.0000 O   0  0  0  0  0  0  0  0  0  0  0  0
    1.3877   -3.5218    0.0000 O   0  0  0  0  0  0  0  0  0  0  0  0
    6.2058  -11.2169    0.0000 O   0  0  0  0  0  0  0  0  0  0  0  0
    1.7138   -1.2033    0.0000 N   0  0  0  0  0  0  0  0  0  0  0  0
    6.1964   -6.0192    0.0000 N   0  0  0  0  0  0  0  0  0  0  0  0
    7.9878   -4.3817    0.0000 N   0  0  0  0  0  0  0  0  0  0  0  0
    6.6831   -3.6415    0.0000 N   0  0  0  0  0  0  0  0  0  0  0  0
    0.2917   -0.7475    0.0000 C   0  0  0  0  0  0  0  0  0  0  0  0
    0.2917    0.7475    0.0000 C   0  0  0  0  0  0  0  0  0  0  0  0
    2.5889    0.0182    0.0000 C   0  0  0  0  0  0  0  0  0  0  0  0
    1.7138    1.2033    0.0000 C   0  0  0  0  0  0  0  0  0  0  0  0
    7.6869   -5.8512    0.0000 C   0  0  0  0  0  0  0  0  0  0  0  0
    5.5974   -4.6579    0.0000 C   0  0  0  0  0  0  0  0  0  0  0  0
    2.1855   -2.6254    0.0000 C   0  0  0  0  0  0  0  0  0  0  0  0
    8.6995   -6.9589    0.0000 C   0  0  0  0  0  0  0  0  0  0  0  0
   -1.0028   -1.5132    0.0000 C   0  0  0  0  0  0  0  0  0  0  0  0
   -1.0028    1.5132    0.0000 C   0  0  0  0  0  0  0  0  0  0  0  0
   10.1804   -6.8903    0.0000 C   0  0  0  0  0  0  0  0  0  0  0  0
    3.6552   -2.9294    0.0000 C   0  0  0  0  0  0  0  0  0  0  0  0
    5.4498   -7.3181    0.0000 C   0  0  0  0  0  0  0  0  0  0  0  0
    8.2664   -8.3827    0.0000 C   0  0  0  0  0  0  0  0  0  0  0  0
    3.7889    0.0269    0.0000 C   0  0  0  0  0  0  0  0  0  0  0  0
   -2.3155   -0.7475    0.0000 C   0  0  0  0  0  0  0  0  0  0  0  0
    2.0825    2.3453    0.0000 C   0  0  0  0  0  0  0  0  0  0  0  0
   -2.3155    0.7475    0.0000 C   0  0  0  0  0  0  0  0  0  0  0  0
    9.5091   -9.2227    0.0000 C   0  0  0  0  0  0  0  0  0  0  0  0
    6.2018   -8.6169    0.0000 C   0  0  0  0  0  0  0  0  0  0  0  0
   10.8462   -5.8920    0.0000 C   0  0  0  0  0  0  0  0  0  0  0  0
    5.4538   -9.9181    0.0000 C   0  0  0  0  0  0  0  0  0  0  0  0
    5.6078  -12.2573    0.0000 C   0  0  0  0  0  0  0  0  0  0  0  0
  1 14  1  0  0  0  0
  1 20  1  0  0  0  0
  2 19  1  0  0  0  0
  2 27  1  0  0  0  0
  3 15  2  0  0  0  0
  4 30  1  0  0  0  0
  4 31  1  0  0  0  0
  5  9  1  0  0  0  0
  5 11  1  0  0  0  0
  5 15  1  0  0  0  0
  6 13  1  0  0  0  0
  6 14  1  0  0  0  0
  6 21  1  0  0  0  0
  7  8  1  0  0  0  0
  7 13  2  0  0  0  0
  8 14  2  0  0  0  0
  9 10  1  0  0  0  0
  9 17  2  0  0  0  0
 10 12  1  0  0  0  0
 10 18  2  0  0  0  0
 11 12  2  0  0  0  0
 11 23  1  0  0  0  0
 12 25  1  0  0  0  0
 13 16  1  0  0  0  0
 15 20  1  0  0  0  0
 16 19  2  0  0  0  0
 16 22  1  0  0  0  0
 17 24  1  0  0  0  0
 18 26  1  0  0  0  0
 19 29  1  0  0  0  0
 21 28  1  0  0  0  0
 22 27  2  0  0  0  0
 24 26  2  0  0  0  0
 28 30  1  0  0  0  0
M  END
> <PUBCHEM_COMPOUND_ID_TYPE>
0

> <PUBCHEM_TOTAL_CHARGE>
0

> <PUBCHEM_SUBSTANCE_ID>
851467

> <PUBCHEM_SUBSTANCE_VERSION>
5

> <PUBCHEM_EXT_DATASOURCE_NAME>
MLSMR

> <PUBCHEM_EXT_DATASOURCE_REGID>
MLS000073694

> <PUBCHEM_SUBSTANCE_COMMENT>
http://mlsmr.evotec.com/MLSMR_HomePage/pdf/pubchem_reference.pdf
MLSMR_SAMPLE_SUPPLIER: Asinex Ltd.
MLSMR_SUPPLIER_STRUCTURE_ID: ASN 05919179
MLSMR_COMPOUND_CLASS: DC

> <PUBCHEM_SUBSTANCE_SYNONYM>
1-(2,3-Dimethyl-indol-1-yl)-2-[4-(3-methoxy-propyl)-5-(2-methyl-furan-3-yl)-4H-[1,2,4]triazol-3-ylsulfanyl]-ethanone
MLS000073694
SMR000005750

> <PUBCHEM_XREF_EXT_ID>
MLS000073694

> <PUBCHEM_EXT_DATASOURCE_URL>
http://mlsmr.evotec.com/MLSMR_HomePage/

> <PUBCHEM_CID_ASSOCIATIONS>
654043  1

> <PUBCHEM_COORDINATE_TYPE>
1
3

$$$$
851720
  -OEChem-12251501332D

 29 32  0     0  0  0  0  0  0999 V2000
   -3.5750    0.8396    0.0000 O   0  0  0  0  0  0  0  0  0  0  0  0
   -1.2557   -3.1530    0.0000 O   0  0  0  0  0  0  0  0  0  0  0  0
   -3.8405   -3.1710    0.0000 O   0  0  0  0  0  0  0  0  0  0  0  0
  -10.3342   -5.7134    0.0000 O   0  0  0  0  0  0  0  0  0  0  0  0
  -12.9378   -4.2105    0.0000 O   0  0  0  0  0  0  0  0  0  0  0  0
   -1.2594    0.9674    0.0000 N   0  0  0  0  0  0  0  0  0  0  0  0
   -5.1373   -1.2188    0.0000 N   0  0  0  0  0  0  0  0  0  0  0  0
    0.0000    0.2373    0.0000 C   0  0  0  0  0  0  0  0  0  0  0  0
    0.0000   -1.2229    0.0000 C   0  0  0  0  0  0  0  0  0  0  0  0
   -2.5371   -1.2229    0.0000 C   0  0  0  0  0  0  0  0  0  0  0  0
   -2.5371    0.2373    0.0000 C   0  0  0  0  0  0  0  0  0  0  0  0
   -1.2594   -1.9530    0.0000 C   0  0  0  0  0  0  0  0  0  0  0  0
    1.2777    0.9674    0.0000 C   0  0  0  0  0  0  0  0  0  0  0  0
   -0.9674    2.4458    0.0000 C   0  0  0  0  0  0  0  0  0  0  0  0
    0.8944    2.4276    0.0000 C   0  0  0  0  0  0  0  0  0  0  0  0
   -3.8385   -1.9710    0.0000 C   0  0  0  0  0  0  0  0  0  0  0  0
    1.2777   -1.9530    0.0000 C   0  0  0  0  0  0  0  0  0  0  0  0
    2.5553    0.2373    0.0000 C   0  0  0  0  0  0  0  0  0  0  0  0
    2.5553   -1.2229    0.0000 C   0  0  0  0  0  0  0  0  0  0  0  0
   -6.4385   -1.9667    0.0000 C   0  0  0  0  0  0  0  0  0  0  0  0
   -9.0385   -1.9624    0.0000 C   0  0  0  0  0  0  0  0  0  0  0  0
  -10.3374   -4.2126    0.0000 C   0  0  0  0  0  0  0  0  0  0  0  0
  -11.6365   -3.4627    0.0000 C   0  0  0  0  0  0  0  0  0  0  0  0
   -7.7373   -1.2146    0.0000 C   0  0  0  0  0  0  0  0  0  0  0  0
   -9.0384   -3.4625    0.0000 C   0  0  0  0  0  0  0  0  0  0  0  0
  -10.3376   -1.2126    0.0000 C   0  0  0  0  0  0  0  0  0  0  0  0
  -11.6366   -1.9627    0.0000 C   0  0  0  0  0  0  0  0  0  0  0  0
   -9.2941   -6.3119    0.0000 C   0  0  0  0  0  0  0  0  0  0  0  0
  -13.9762   -3.6091    0.0000 C   0  0  0  0  0  0  0  0  0  0  0  0
  1 11  2  0  0  0  0
  2 12  1  0  0  0  0
  3 16  2  0  0  0  0
  4 22  1  0  0  0  0
  4 28  1  0  0  0  0
  5 23  1  0  0  0  0
  5 29  1  0  0  0  0
  6  8  1  0  0  0  0
  6 11  1  0  0  0  0
  6 14  1  0  0  0  0
  7 16  1  0  0  0  0
  7 20  1  0  0  0  0
  8  9  1  0  0  0  0
  8 13  2  0  0  0  0
  9 12  1  0  0  0  0
  9 17  2  0  0  0  0
 10 11  1  0  0  0  0
 10 12  2  0  0  0  0
 10 16  1  0  0  0  0
 13 15  1  0  0  0  0
 13 18  1  0  0  0  0
 14 15  1  0  0  0  0
 17 19  1  0  0  0  0
 18 19  2  0  0  0  0
 20 24  1  0  0  0  0
 21 24  1  0  0  0  0
 21 25  1  0  0  0  0
 21 26  2  0  0  0  0
 22 23  1  0  0  0  0
 22 25  2  0  0  0  0
 23 27  2  0  0  0  0
 26 27  1  0  0  0  0
M  END
> <PUBCHEM_COMPOUND_ID_TYPE>
0

> <PUBCHEM_TOTAL_CHARGE>
0

> <PUBCHEM_SUBSTANCE_ID>
851720

> <PUBCHEM_SUBSTANCE_VERSION>
5

> <PUBCHEM_EXT_DATASOURCE_NAME>
MLSMR

> <PUBCHEM_EXT_DATASOURCE_REGID>
MLS000071778

> <PUBCHEM_SUBSTANCE_COMMENT>
http://mlsmr.evotec.com/MLSMR_HomePage/pdf/pubchem_reference.pdf
MLSMR_SAMPLE_SUPPLIER: Asinex Ltd.
MLSMR_SUPPLIER_STRUCTURE_ID: BAS 03848089
MLSMR_COMPOUND_CLASS: DC

> <PUBCHEM_SUBSTANCE_SYNONYM>
6-Hydroxy-4-oxo-1,2-dihydro-4H-pyrrolo[3,2,1-ij]quinoline-5-carboxylic acid [2-(3,4-dimethoxy-phenyl)-ethyl]-amide
MLS000071778
SMR000012651

> <PUBCHEM_XREF_EXT_ID>
MLS000071778

> <PUBCHEM_EXT_DATASOURCE_URL>
http://mlsmr.evotec.com/MLSMR_HomePage/

> <PUBCHEM_CID_ASSOCIATIONS>
54682376  1

> <PUBCHEM_COORDINATE_TYPE>
1
3

$$$$
851723
  -OEChem-12251501332D

 22 25  0     0  0  0  0  0  0999 V2000
   -9.0056    4.5571    0.0000 S   0  0  0  0  0  0  0  0  0  0  0  0
    1.2964    1.4973    0.0000 O   0  0  0  0  0  0  0  0  0  0  0  0
    1.2964   -1.4973    0.0000 O   0  0  0  0  0  0  0  0  0  0  0  0
   -2.8664    3.6008    0.0000 O   0  0  0  0  0  0  0  0  0  0  0  0
   -5.3402    5.2483    0.0000 N   0  0  0  0  0  0  0  0  0  0  0  0
   -3.9091    1.5019    0.0000 N   0  0  0  0  0  0  0  0  0  0  0  0
   -5.2049    3.7560    0.0000 C   0  0  0  0  0  0  0  0  0  0  0  0
   -6.8254    5.5517    0.0000 C   0  0  0  0  0  0  0  0  0  0  0  0
   -7.5489    4.2549    0.0000 C   0  0  0  0  0  0  0  0  0  0  0  0
   -6.5395    3.1295    0.0000 C   0  0  0  0  0  0  0  0  0  0  0  0
   -3.9067    3.0027    0.0000 C   0  0  0  0  0  0  0  0  0  0  0  0
   -7.8062    6.6759    0.0000 C   0  0  0  0  0  0  0  0  0  0  0  0
   -2.6111    0.7486    0.0000 C   0  0  0  0  0  0  0  0  0  0  0  0
    0.0000    0.7486    0.0000 C   0  0  0  0  0  0  0  0  0  0  0  0
    0.0000   -0.7486    0.0000 C   0  0  0  0  0  0  0  0  0  0  0  0
   -9.1876    6.0336    0.0000 C   0  0  0  0  0  0  0  0  0  0  0  0
   -1.2964    1.4973    0.0000 C   0  0  0  0  0  0  0  0  0  0  0  0
   -2.6111   -0.7486    0.0000 C   0  0  0  0  0  0  0  0  0  0  0  0
   -4.4458    6.0485    0.0000 C   0  0  0  0  0  0  0  0  0  0  0  0
   -1.2964   -1.4973    0.0000 C   0  0  0  0  0  0  0  0  0  0  0  0
    2.5929    0.7486    0.0000 C   0  0  0  0  0  0  0  0  0  0  0  0
    2.5929   -0.7486    0.0000 C   0  0  0  0  0  0  0  0  0  0  0  0
  1  9  1  0  0  0  0
  1 16  1  0  0  0  0
  2 14  1  0  0  0  0
  2 21  1  0  0  0  0
  3 15  1  0  0  0  0
  3 22  1  0  0  0  0
  4 11  2  0  0  0  0
  5  7  1  0  0  0  0
  5  8  1  0  0  0  0
  5 19  1  0  0  0  0
  6 11  1  0  0  0  0
  6 13  1  0  0  0  0
  7 10  2  0  0  0  0
  7 11  1  0  0  0  0
  8  9  2  0  0  0  0
  8 12  1  0  0  0  0
  9 10  1  0  0  0  0
 12 16  2  0  0  0  0
 13 17  1  0  0  0  0
 13 18  2  0  0  0  0
 14 15  1  0  0  0  0
 14 17  2  0  0  0  0
 15 20  2  0  0  0  0
 18 20  1  0  0  0  0
 21 22  1  0  0  0  0
M  END
> <PUBCHEM_COMPOUND_ID_TYPE>
0

> <PUBCHEM_TOTAL_CHARGE>
0

> <PUBCHEM_SUBSTANCE_ID>
851723

> <PUBCHEM_SUBSTANCE_VERSION>
5

> <PUBCHEM_EXT_DATASOURCE_NAME>
MLSMR

> <PUBCHEM_EXT_DATASOURCE_REGID>
MLS000027847

> <PUBCHEM_SUBSTANCE_COMMENT>
http://mlsmr.evotec.com/MLSMR_HomePage/pdf/pubchem_reference.pdf
MLSMR_SAMPLE_SUPPLIER: Asinex Ltd.
MLSMR_SUPPLIER_STRUCTURE_ID: ASN 06915078
MLSMR_COMPOUND_CLASS: DC

> <PUBCHEM_SUBSTANCE_SYNONYM>
4-Methyl-4H-thieno[3,2-b]pyrrole-5-carboxylic acid (2,3-dihydro-benzo[1,4]dioxin-6-yl)-amide
MLS000027847
SMR000007362

> <PUBCHEM_XREF_EXT_ID>
MLS000027847

> <PUBCHEM_EXT_DATASOURCE_URL>
http://mlsmr.evotec.com/MLSMR_HomePage/

> <PUBCHEM_CID_ASSOCIATIONS>
654316  1

> <PUBCHEM_COORDINATE_TYPE>
1
3

$$$$
851748
  -OEChem-12251501332D

 20 21  0     0  0  0  0  0  0999 V2000
    3.8969    0.4545    0.0000 O   0  0  0  0  0  0  0  0  0  0  0  0
   10.1394   -1.3343    0.0000 O   0  0  0  0  0  0  0  0  0  0  0  0
    9.0969    0.4636    0.0000 O   0  0  0  0  0  0  0  0  0  0  0  0
    0.0000   -3.0008    0.0000 N   0  0  0  0  0  0  0  0  0  0  0  0
    2.6003   -1.4977    0.0000 N   0  0  0  0  0  0  0  0  0  0  0  0
    0.7536   -5.2860    0.0000 N   0  0  0  0  0  0  0  0  0  0  0  0
    0.0000   -1.5000    0.0000 C   0  0  0  0  0  0  0  0  0  0  0  0
    1.2990   -0.7500    0.0000 C   0  0  0  0  0  0  0  0  0  0  0  0
   -1.2990   -0.7500    0.0000 C   0  0  0  0  0  0  0  0  0  0  0  0
    1.2990    0.7500    0.0000 C   0  0  0  0  0  0  0  0  0  0  0  0
    1.2149   -3.8587    0.0000 C   0  0  0  0  0  0  0  0  0  0  0  0
   -1.2122   -3.8625    0.0000 C   0  0  0  0  0  0  0  0  0  0  0  0
    3.8990   -0.7455    0.0000 C   0  0  0  0  0  0  0  0  0  0  0  0
   -1.2990    0.7500    0.0000 C   0  0  0  0  0  0  0  0  0  0  0  0
    0.0000    1.5000    0.0000 C   0  0  0  0  0  0  0  0  0  0  0  0
   -0.7464   -5.2884    0.0000 C   0  0  0  0  0  0  0  0  0  0  0  0
    5.2003   -1.4932    0.0000 C   0  0  0  0  0  0  0  0  0  0  0  0
    6.4990   -0.7409    0.0000 C   0  0  0  0  0  0  0  0  0  0  0  0
    7.8003   -1.4887    0.0000 C   0  0  0  0  0  0  0  0  0  0  0  0
    9.0990   -0.7364    0.0000 C   0  0  0  0  0  0  0  0  0  0  0  0
  1 13  2  0  0  0  0
  2 20  2  0  0  0  0
  3 20  1  0  0  0  0
  4  7  1  0  0  0  0
  4 11  1  0  0  0  0
  4 12  1  0  0  0  0
  5  8  1  0  0  0  0
  5 13  1  0  0  0  0
  6 11  2  0  0  0  0
  6 16  1  0  0  0  0
  7  8  1  0  0  0  0
  7  9  2  0  0  0  0
  8 10  2  0  0  0  0
  9 14  1  0  0  0  0
 10 15  1  0  0  0  0
 12 16  2  0  0  0  0
 13 17  1  0  0  0  0
 14 15  2  0  0  0  0
 17 18  1  0  0  0  0
 18 19  1  0  0  0  0
 19 20  1  0  0  0  0
M  END
> <PUBCHEM_COMPOUND_ID_TYPE>
0

> <PUBCHEM_TOTAL_CHARGE>
0

> <PUBCHEM_SUBSTANCE_ID>
851748

> <PUBCHEM_SUBSTANCE_VERSION>
5

> <PUBCHEM_EXT_DATASOURCE_NAME>
MLSMR

> <PUBCHEM_EXT_DATASOURCE_REGID>
MLS000072090

> <PUBCHEM_SUBSTANCE_COMMENT>
http://mlsmr.evotec.com/MLSMR_HomePage/pdf/pubchem_reference.pdf
MLSMR_SAMPLE_SUPPLIER: Asinex Ltd.
MLSMR_SUPPLIER_STRUCTURE_ID: BAS 03775122
MLSMR_COMPOUND_CLASS: DC

> <PUBCHEM_SUBSTANCE_SYNONYM>
4-(2-Imidazol-1-yl-phenylcarbamoyl)-butyric acid
MLS000072090
SMR000012558

> <PUBCHEM_XREF_EXT_ID>
MLS000072090

> <PUBCHEM_EXT_DATASOURCE_URL>
http://mlsmr.evotec.com/MLSMR_HomePage/

> <PUBCHEM_CID_ASSOCIATIONS>
654341  1

> <PUBCHEM_COORDINATE_TYPE>
1
3

$$$$
851828
  -OEChem-12251501332D

 25 27  0     1  0  0  0  0  0999 V2000
    4.1153    2.3969    0.0000 Cl  0  0  0  0  0  0  0  0  0  0  0  0
   -2.5988    1.5004    0.0000 S   0  0  0  0  0  0  0  0  0  0  0  0
   -1.8512    5.2880    0.0000 S   0  0  0  0  0  0  0  0  0  0  0  0
   -3.6378    0.9001    0.0000 O   0  0  0  0  0  0  0  0  0  0  0  0
   -2.5986    0.3004    0.0000 O   0  0  0  0  0  0  0  0  0  0  0  0
    3.6331   -3.6060    0.0000 O   0  0  0  0  0  0  0  0  0  0  0  0
   -2.5998    3.0012    0.0000 N   0  0  3  0  0  0  0  0  0  0  0  0
    2.5973   -1.5031    0.0000 N   0  0  0  0  0  0  0  0  0  0  0  0
   -1.3868    3.8617    0.0000 C   0  0  3  0  0  0  0  0  0  0  0  0
   -1.2990    0.7500    0.0000 C   0  0  0  0  0  0  0  0  0  0  0  0
    0.0380    3.3904    0.0000 C   0  0  0  0  0  0  0  0  0  0  0  0
   -3.8138    3.8602    0.0000 C   0  0  0  0  0  0  0  0  0  0  0  0
   -3.3512    5.2871    0.0000 C   0  0  0  0  0  0  0  0  0  0  0  0
    0.0000    1.5000    0.0000 C   0  0  0  0  0  0  0  0  0  0  0  0
   -1.2990   -0.7500    0.0000 C   0  0  0  0  0  0  0  0  0  0  0  0
    0.4554    1.9551    0.0000 C   0  0  0  0  0  0  0  0  0  0  0  0
    1.0729    4.4787    0.0000 C   0  0  0  0  0  0  0  0  0  0  0  0
    1.2990   -0.7500    0.0000 C   0  0  0  0  0  0  0  0  0  0  0  0
    1.2990    0.7500    0.0000 C   0  0  0  0  0  0  0  0  0  0  0  0
    0.0000   -1.5000    0.0000 C   0  0  0  0  0  0  0  0  0  0  0  0
    1.9124    1.5985    0.0000 C   0  0  0  0  0  0  0  0  0  0  0  0
    2.5300    4.1222    0.0000 C   0  0  0  0  0  0  0  0  0  0  0  0
    2.9497    2.6821    0.0000 C   0  0  0  0  0  0  0  0  0  0  0  0
    2.5951   -3.0039    0.0000 C   0  0  0  0  0  0  0  0  0  0  0  0
    1.5548   -3.6021    0.0000 C   0  0  0  0  0  0  0  0  0  0  0  0
  1 23  1  0  0  0  0
  2  4  2  0  0  0  0
  2  5  2  0  0  0  0
  2  7  1  0  0  0  0
  2 10  1  0  0  0  0
  3  9  1  0  0  0  0
  3 13  1  0  0  0  0
  6 24  2  0  0  0  0
  7  9  1  0  0  0  0
  7 12  1  0  0  0  0
  8 18  1  0  0  0  0
  8 24  1  0  0  0  0
  9 11  1  0  0  0  0
 10 14  2  0  0  0  0
 10 15  1  0  0  0  0
 11 16  2  0  0  0  0
 11 17  1  0  0  0  0
 12 13  1  0  0  0  0
 14 19  1  0  0  0  0
 15 20  2  0  0  0  0
 16 21  1  0  0  0  0
 17 22  2  0  0  0  0
 18 19  2  0  0  0  0
 18 20  1  0  0  0  0
 21 23  2  0  0  0  0
 22 23  1  0  0  0  0
 24 25  1  0  0  0  0
M  END
> <PUBCHEM_COMPOUND_ID_TYPE>
0

> <PUBCHEM_TOTAL_CHARGE>
0

> <PUBCHEM_SUBSTANCE_ID>
851828

> <PUBCHEM_SUBSTANCE_VERSION>
5

> <PUBCHEM_EXT_DATASOURCE_NAME>
MLSMR

> <PUBCHEM_EXT_DATASOURCE_REGID>
MLS000034049

> <PUBCHEM_SUBSTANCE_COMMENT>
http://mlsmr.evotec.com/MLSMR_HomePage/pdf/pubchem_reference.pdf
MLSMR_SAMPLE_SUPPLIER: Asinex Ltd.
MLSMR_SUPPLIER_STRUCTURE_ID: BAS 06341735
MLSMR_COMPOUND_CLASS: DC

> <PUBCHEM_SUBSTANCE_SYNONYM>
MLS000034049
N-{4-[2-(4-Chloro-phenyl)-thiazolidine-3-sulfonyl]-phenyl}-acetamide
SMR000013725

> <PUBCHEM_XREF_EXT_ID>
MLS000034049

> <PUBCHEM_EXT_DATASOURCE_URL>
http://mlsmr.evotec.com/MLSMR_HomePage/

> <PUBCHEM_CID_ASSOCIATIONS>
654431  1

> <PUBCHEM_COORDINATE_TYPE>
1
3

> <PUBCHEM_BONDANNOTATIONS>
9  11  3

$$$$
852199
  -OEChem-12251501332D

 24 26  0     0  0  0  0  0  0999 V2000
   -2.5988    1.5004    0.0000 S   0  0  0  0  0  0  0  0  0  0  0  0
    6.4437   -1.8466    0.0000 S   0  0  0  0  0  0  0  0  0  0  0  0
   -2.6857    6.1106    0.0000 S   0  0  0  0  0  0  0  0  0  0  0  0
    3.9511   -0.8815    0.0000 O   0  0  0  0  0  0  0  0  0  0  0  0
   -3.6378    0.9001    0.0000 O   0  0  0  0  0  0  0  0  0  0  0  0
   -3.6383    2.0999    0.0000 O   0  0  0  0  0  0  0  0  0  0  0  0
   -2.5998    3.0012    0.0000 N   0  0  0  0  0  0  0  0  0  0  0  0
    2.7343   -2.9815    0.0000 N   0  0  0  0  0  0  0  0  0  0  0  0
    4.2010   -3.2956    0.0000 N   0  0  0  0  0  0  0  0  0  0  0  0
   -1.2990    0.7500    0.0000 C   0  0  0  0  0  0  0  0  0  0  0  0
    1.2990   -0.7500    0.0000 C   0  0  0  0  0  0  0  0  0  0  0  0
    2.5987   -1.5004    0.0000 C   0  0  0  0  0  0  0  0  0  0  0  0
    0.0000    1.5000    0.0000 C   0  0  0  0  0  0  0  0  0  0  0  0
   -1.2990   -0.7500    0.0000 C   0  0  0  0  0  0  0  0  0  0  0  0
    1.2990    0.7500    0.0000 C   0  0  0  0  0  0  0  0  0  0  0  0
    0.0000   -1.5000    0.0000 C   0  0  0  0  0  0  0  0  0  0  0  0
    4.9531   -1.9978    0.0000 C   0  0  0  0  0  0  0  0  0  0  0  0
   -3.8995    3.7516    0.0000 C   0  0  0  0  0  0  0  0  0  0  0  0
   -3.9005    5.2525    0.0000 C   0  0  0  0  0  0  0  0  0  0  0  0
   -5.1128    6.1140    0.0000 C   0  0  0  0  0  0  0  0  0  0  0  0
   -3.1472    7.5378    0.0000 C   0  0  0  0  0  0  0  0  0  0  0  0
   -4.6472    7.5399    0.0000 C   0  0  0  0  0  0  0  0  0  0  0  0
    7.3221   -3.0635    0.0000 C   0  0  0  0  0  0  0  0  0  0  0  0
    8.5160   -2.9424    0.0000 C   0  0  0  0  0  0  0  0  0  0  0  0
  1  5  2  0  0  0  0
  1  6  2  0  0  0  0
  1  7  1  0  0  0  0
  1 10  1  0  0  0  0
  2 17  1  0  0  0  0
  2 23  1  0  0  0  0
  3 19  1  0  0  0  0
  3 21  1  0  0  0  0
  4 12  1  0  0  0  0
  4 17  1  0  0  0  0
  7 18  1  0  0  0  0
  8  9  1  0  0  0  0
  8 12  2  0  0  0  0
  9 17  2  0  0  0  0
 10 13  2  0  0  0  0
 10 14  1  0  0  0  0
 11 12  1  0  0  0  0
 11 15  2  0  0  0  0
 11 16  1  0  0  0  0
 13 15  1  0  0  0  0
 14 16  2  0  0  0  0
 18 19  1  0  0  0  0
 19 20  2  0  0  0  0
 20 22  1  0  0  0  0
 21 22  2  0  0  0  0
 23 24  1  0  0  0  0
M  END
> <PUBCHEM_COMPOUND_ID_TYPE>
0

> <PUBCHEM_TOTAL_CHARGE>
0

> <PUBCHEM_SUBSTANCE_ID>
852199

> <PUBCHEM_SUBSTANCE_VERSION>
5

> <PUBCHEM_EXT_DATASOURCE_NAME>
MLSMR

> <PUBCHEM_EXT_DATASOURCE_REGID>
MLS000075198

> <PUBCHEM_SUBSTANCE_COMMENT>
http://mlsmr.evotec.com/MLSMR_HomePage/pdf/pubchem_reference.pdf
MLSMR_SAMPLE_SUPPLIER: Asinex Ltd.
MLSMR_SUPPLIER_STRUCTURE_ID: ASN 04045600
MLSMR_COMPOUND_CLASS: DC

> <PUBCHEM_SUBSTANCE_SYNONYM>
4-(5-Ethylsulfanyl-[1,3,4]oxadiazol-2-yl)-N-thiophen-2-ylmethyl-benzenesulfonamide
MLS000075198
SMR000002889

> <PUBCHEM_XREF_EXT_ID>
MLS000075198

> <PUBCHEM_EXT_DATASOURCE_URL>
http://mlsmr.evotec.com/MLSMR_HomePage/

> <PUBCHEM_CID_ASSOCIATIONS>
654811  1

> <PUBCHEM_COORDINATE_TYPE>
1
3

$$$$
852359
  -OEChem-12251501332D

 23 24  0     1  0  0  0  0  0999 V2000
    5.0929    3.3815    0.0000 Cl  0  0  0  0  0  0  0  0  0  0  0  0
    1.2964    1.4973    0.0000 O   0  0  0  0  0  0  0  0  0  0  0  0
    1.2964   -1.4973    0.0000 O   0  0  0  0  0  0  0  0  0  0  0  0
   -3.9067    3.0027    0.0000 O   0  0  0  0  0  0  0  0  0  0  0  0
   -4.9494    0.9039    0.0000 O   0  0  0  0  0  0  0  0  0  0  0  0
   -9.0986    7.5105    0.0000 O   0  0  0  0  0  0  0  0  0  0  0  0
   -6.5006    6.0101    0.0000 N   0  0  0  0  0  0  0  0  0  0  0  0
    0.0000    0.7486    0.0000 C   0  0  0  0  0  0  0  0  0  0  0  0
    0.0000   -0.7486    0.0000 C   0  0  0  0  0  0  0  0  0  0  0  0
   -2.6111    0.7486    0.0000 C   0  0  0  0  0  0  0  0  0  0  0  0
   -1.2964    1.4973    0.0000 C   0  0  0  0  0  0  0  0  0  0  0  0
   -3.9091    1.5019    0.0000 C   0  0  0  0  0  0  0  0  0  0  0  0
   -1.2964   -1.4973    0.0000 C   0  0  0  0  0  0  0  0  0  0  0  0
   -2.6111   -0.7486    0.0000 C   0  0  0  0  0  0  0  0  0  0  0  0
   -5.2049    3.7560    0.0000 C   0  0  3  0  0  0  0  0  0  0  0  0
    2.5929    0.7486    0.0000 C   0  0  0  0  0  0  0  0  0  0  0  0
    2.5929   -0.7486    0.0000 C   0  0  0  0  0  0  0  0  0  0  0  0
   -5.2025    5.2568    0.0000 C   0  0  0  0  0  0  0  0  0  0  0  0
   -6.5005    7.5101    0.0000 C   0  0  0  0  0  0  0  0  0  0  0  0
   -7.7999    5.2603    0.0000 C   0  0  0  0  0  0  0  0  0  0  0  0
   -6.2452    3.1579    0.0000 C   0  0  0  0  0  0  0  0  0  0  0  0
   -7.7994    8.2603    0.0000 C   0  0  0  0  0  0  0  0  0  0  0  0
   -9.0988    6.0105    0.0000 C   0  0  0  0  0  0  0  0  0  0  0  0
  2  8  1  0  0  0  0
  2 16  1  0  0  0  0
  3  9  1  0  0  0  0
  3 17  1  0  0  0  0
  4 12  1  0  0  0  0
  4 15  1  0  0  0  0
  5 12  2  0  0  0  0
  6 22  1  0  0  0  0
  6 23  1  0  0  0  0
  7 18  1  0  0  0  0
  7 19  1  0  0  0  0
  7 20  1  0  0  0  0
  8  9  1  0  0  0  0
  8 11  2  0  0  0  0
  9 13  2  0  0  0  0
 10 11  1  0  0  0  0
 10 12  1  0  0  0  0
 10 14  2  0  0  0  0
 13 14  1  0  0  0  0
 15 18  1  0  0  0  0
 15 21  1  0  0  0  0
 16 17  1  0  0  0  0
 19 22  1  0  0  0  0
 20 23  1  0  0  0  0
M  END
> <PUBCHEM_COMPOUND_ID_TYPE>
0

> <PUBCHEM_TOTAL_CHARGE>
0

> <PUBCHEM_SUBSTANCE_ID>
852359

> <PUBCHEM_SUBSTANCE_VERSION>
6

> <PUBCHEM_EXT_DATASOURCE_NAME>
MLSMR

> <PUBCHEM_EXT_DATASOURCE_REGID>
MLS000035832

> <PUBCHEM_SUBSTANCE_COMMENT>
http://mlsmr.evotec.com/MLSMR_HomePage/pdf/pubchem_reference.pdf
MLSMR_SAMPLE_SUPPLIER: Asinex Ltd.
MLSMR_SUPPLIER_STRUCTURE_ID: BAS 03335168
MLSMR_COMPOUND_CLASS: DC
SALT: 1 hydrogen chloride

> <PUBCHEM_SUBSTANCE_SYNONYM>
2,3-Dihydro-benzo[1,4]dioxine-6-carboxylic acid 1-methyl-2-morpholin-4-yl-ethyl ester
MLS000035832
SMR000012233

> <PUBCHEM_XREF_EXT_ID>
MLS000035832

> <PUBCHEM_EXT_DATASOURCE_URL>
http://mlsmr.evotec.com/MLSMR_HomePage/

> <PUBCHEM_CID_ASSOCIATIONS>
2911251  1
313  2
654982  2

> <PUBCHEM_COORDINATE_TYPE>
1
3

> <PUBCHEM_BONDANNOTATIONS>
15  21  3

$$$$
852488
  -OEChem-12251501332D

 27 30  0     1  0  0  0  0  0999 V2000
   -3.9414    3.1416    0.0000 N   0  0  0  0  0  0  0  0  0  0  0  0
   -1.2964    1.4973    0.0000 N   0  0  3  0  0  0  0  0  0  0  0  0
   -2.7146    5.2357    0.0000 N   0  0  0  0  0  0  0  0  0  0  0  0
   -4.9381    4.2626    0.0000 N   0  0  0  0  0  0  0  0  0  0  0  0
   -4.1798    5.5569    0.0000 N   0  0  0  0  0  0  0  0  0  0  0  0
    1.3194    5.9884    0.0000 N   0  0  0  0  0  0  0  0  0  0  0  0
   -1.2896    2.9981    0.0000 C   0  0  3  0  0  0  0  0  0  0  0  0
   -2.5862    3.7540    0.0000 C   0  0  0  0  0  0  0  0  0  0  0  0
   -4.2510    1.6757    0.0000 C   0  0  0  0  0  0  0  0  0  0  0  0
    0.0000    0.7486    0.0000 C   0  0  0  0  0  0  0  0  0  0  0  0
    0.0138    3.7421    0.0000 C   0  0  0  0  0  0  0  0  0  0  0  0
    0.0000   -0.7486    0.0000 C   0  0  0  0  0  0  0  0  0  0  0  0
   -2.6111    0.7486    0.0000 C   0  0  0  0  0  0  0  0  0  0  0  0
    1.2964    1.4973    0.0000 C   0  0  0  0  0  0  0  0  0  0  0  0
    0.0182    5.2421    0.0000 C   0  0  0  0  0  0  0  0  0  0  0  0
    1.3107    2.9884    0.0000 C   0  0  0  0  0  0  0  0  0  0  0  0
   -1.2964   -1.4973    0.0000 C   0  0  0  0  0  0  0  0  0  0  0  0
   -3.1349    0.6723    0.0000 C   0  0  0  0  0  0  0  0  0  0  0  0
   -2.6111   -0.7486    0.0000 C   0  0  0  0  0  0  0  0  0  0  0  0
    1.2964   -1.4973    0.0000 C   0  0  0  0  0  0  0  0  0  0  0  0
   -5.3918    1.3037    0.0000 C   0  0  0  0  0  0  0  0  0  0  0  0
   -4.4994    0.5017    0.0000 C   0  0  0  0  0  0  0  0  0  0  0  0
    2.5929    0.7486    0.0000 C   0  0  0  0  0  0  0  0  0  0  0  0
    2.5929   -0.7486    0.0000 C   0  0  0  0  0  0  0  0  0  0  0  0
    2.6119    3.7347    0.0000 C   0  0  0  0  0  0  0  0  0  0  0  0
    2.6163    5.2347    0.0000 C   0  0  0  0  0  0  0  0  0  0  0  0
   -3.3828   -0.5018    0.0000 C   0  0  0  0  0  0  0  0  0  0  0  0
  1  4  1  0  0  0  0
  1  8  1  0  0  0  0
  1  9  1  0  0  0  0
  2  7  1  0  0  0  0
  2 10  1  0  0  0  0
  2 13  1  0  0  0  0
  3  5  1  0  0  0  0
  3  8  2  0  0  0  0
  4  5  2  0  0  0  0
  6 15  2  0  0  0  0
  6 26  1  0  0  0  0
  7  8  1  0  0  0  0
  7 11  1  0  0  0  0
  9 18  1  0  0  0  0
  9 21  1  0  0  0  0
  9 22  1  0  0  0  0
 10 12  1  0  0  0  0
 10 14  2  0  0  0  0
 11 15  1  0  0  0  0
 11 16  2  0  0  0  0
 12 17  1  0  0  0  0
 12 20  2  0  0  0  0
 13 19  1  0  0  0  0
 14 23  1  0  0  0  0
 16 25  1  0  0  0  0
 17 19  1  0  0  0  0
 18 27  1  0  0  0  0
 20 24  1  0  0  0  0
 23 24  2  0  0  0  0
 25 26  2  0  0  0  0
M  END
> <PUBCHEM_COMPOUND_ID_TYPE>
0

> <PUBCHEM_TOTAL_CHARGE>
0

> <PUBCHEM_SUBSTANCE_ID>
852488

> <PUBCHEM_SUBSTANCE_VERSION>
5

> <PUBCHEM_EXT_DATASOURCE_NAME>
MLSMR

> <PUBCHEM_EXT_DATASOURCE_REGID>
MLS000075771

> <PUBCHEM_SUBSTANCE_COMMENT>
http://mlsmr.evotec.com/MLSMR_HomePage/pdf/pubchem_reference.pdf
MLSMR_SAMPLE_SUPPLIER: Asinex Ltd.
MLSMR_SUPPLIER_STRUCTURE_ID: ASN 07878863
MLSMR_COMPOUND_CLASS: DC

> <PUBCHEM_SUBSTANCE_SYNONYM>
1-{[1-(1,1-Dimethyl-propyl)-1H-tetrazol-5-yl]-pyridin-3-yl-methyl}-1,2,3,4-tetrahydro-quinoline
MLS000075771
SMR000008212

> <PUBCHEM_XREF_EXT_ID>
MLS000075771

> <PUBCHEM_EXT_DATASOURCE_URL>
http://mlsmr.evotec.com/MLSMR_HomePage/

> <PUBCHEM_CID_ASSOCIATIONS>
655113  1

> <PUBCHEM_COORDINATE_TYPE>
1
3

> <PUBCHEM_BONDANNOTATIONS>
7  8  3

$$$$
852646
  -OEChem-12251501332D

 29 32  0     1  0  0  0  0  0999 V2000
   -5.2049    3.7560    0.0000 S   0  0  0  0  0  0  0  0  0  0  0  0
   -6.2452    3.1579    0.0000 O   0  0  0  0  0  0  0  0  0  0  0  0
   -5.2073    2.5560    0.0000 O   0  0  0  0  0  0  0  0  0  0  0  0
   -1.2928   -2.6973    0.0000 O   0  0  0  0  0  0  0  0  0  0  0  0
   -5.1986    9.7576    0.0000 O   0  0  0  0  0  0  0  0  0  0  0  0
   -3.9067    3.0027    0.0000 N   0  0  3  0  0  0  0  0  0  0  0  0
   -1.2964    1.4973    0.0000 N   0  0  0  0  0  0  0  0  0  0  0  0
   -2.6111   -0.7486    0.0000 N   0  0  0  0  0  0  0  0  0  0  0  0
   -5.2025    5.2568    0.0000 C   0  0  0  0  0  0  0  0  0  0  0  0
   -2.6057    3.7507    0.0000 C   0  0  0  0  0  0  0  0  0  0  0  0
   -3.9091    1.5019    0.0000 C   0  0  0  0  0  0  0  0  0  0  0  0
   -2.6111    0.7486    0.0000 C   0  0  0  0  0  0  0  0  0  0  0  0
    0.0000   -0.7486    0.0000 C   0  0  0  0  0  0  0  0  0  0  0  0
    0.0000    0.7486    0.0000 C   0  0  0  0  0  0  0  0  0  0  0  0
   -1.2964   -1.4973    0.0000 C   0  0  0  0  0  0  0  0  0  0  0  0
   -3.9023    6.0048    0.0000 C   0  0  0  0  0  0  0  0  0  0  0  0
   -6.5004    6.0088    0.0000 C   0  0  0  0  0  0  0  0  0  0  0  0
   -1.2545    3.1290    0.0000 C   0  0  0  0  0  0  0  0  0  0  0  0
   -2.4670    5.2315    0.0000 C   0  0  0  0  0  0  0  0  0  0  0  0
   -5.1979    8.2568    0.0000 C   0  0  0  0  0  0  0  0  0  0  0  0
   -3.9000    7.5048    0.0000 C   0  0  0  0  0  0  0  0  0  0  0  0
   -6.4981    7.5088    0.0000 C   0  0  0  0  0  0  0  0  0  0  0  0
    1.2964   -1.4973    0.0000 C   0  0  0  0  0  0  0  0  0  0  0  0
    1.2964    1.4973    0.0000 C   0  0  0  0  0  0  0  0  0  0  0  0
   -0.2503    4.2432    0.0000 C   0  0  0  0  0  0  0  0  0  0  0  0
   -0.9996    5.5426    0.0000 C   0  0  0  0  0  0  0  0  0  0  0  0
    2.5929   -0.7486    0.0000 C   0  0  0  0  0  0  0  0  0  0  0  0
    2.5929    0.7486    0.0000 C   0  0  0  0  0  0  0  0  0  0  0  0
   -6.2378   10.3578    0.0000 C   0  0  0  0  0  0  0  0  0  0  0  0
  1  2  2  0  0  0  0
  1  3  2  0  0  0  0
  1  6  1  0  0  0  0
  1  9  1  0  0  0  0
  4 15  1  0  0  0  0
  5 20  1  0  0  0  0
  5 29  1  0  0  0  0
  6 10  1  0  0  0  0
  6 11  1  0  0  0  0
  7 12  1  0  0  0  0
  7 14  2  0  0  0  0
  8 12  2  0  0  0  0
  8 15  1  0  0  0  0
  9 16  2  0  0  0  0
  9 17  1  0  0  0  0
 10 18  1  0  0  0  0
 10 19  1  0  0  0  0
 11 12  1  0  0  0  0
 13 14  1  0  0  0  0
 13 15  2  0  0  0  0
 13 23  1  0  0  0  0
 14 24  1  0  0  0  0
 16 21  1  0  0  0  0
 17 22  2  0  0  0  0
 18 25  1  0  0  0  0
 19 26  1  0  0  0  0
 20 21  2  0  0  0  0
 20 22  1  0  0  0  0
 23 27  2  0  0  0  0
 24 28  2  0  0  0  0
 25 26  1  0  0  0  0
 27 28  1  0  0  0  0
M  END
> <PUBCHEM_COMPOUND_ID_TYPE>
0

> <PUBCHEM_TOTAL_CHARGE>
0

> <PUBCHEM_SUBSTANCE_ID>
852646

> <PUBCHEM_SUBSTANCE_VERSION>
5

> <PUBCHEM_EXT_DATASOURCE_NAME>
MLSMR

> <PUBCHEM_EXT_DATASOURCE_REGID>
MLS000027187

> <PUBCHEM_SUBSTANCE_COMMENT>
http://mlsmr.evotec.com/MLSMR_HomePage/pdf/pubchem_reference.pdf
MLSMR_SAMPLE_SUPPLIER: Asinex Ltd.
MLSMR_SUPPLIER_STRUCTURE_ID: ASN 05813046
MLSMR_COMPOUND_CLASS: DC

> <PUBCHEM_SUBSTANCE_SYNONYM>
MLS000027187
N-Cyclopentyl-4-methoxy-N-(4-oxo-3,4-dihydro-quinazolin-2-ylmethyl)-benzenesulfonamide
SMR000005572

> <PUBCHEM_XREF_EXT_ID>
MLS000027187

> <PUBCHEM_EXT_DATASOURCE_URL>
http://mlsmr.evotec.com/MLSMR_HomePage/

> <PUBCHEM_CID_ASSOCIATIONS>
655283  1

> <PUBCHEM_COORDINATE_TYPE>
1
3

$$$$
852674
  -OEChem-12251501332D

 24 27  0     0  0  0  0  0  0999 V2000
    4.5257    2.5757    0.0000 O   0  0  0  0  0  0  0  0  0  0  0  0
    0.8951    4.6578    0.0000 N   0  0  0  0  0  0  0  0  0  0  0  0
    3.4809    4.6578    0.0000 N   0  0  0  0  0  0  0  0  0  0  0  0
    0.8841    7.6531    0.0000 N   0  0  0  0  0  0  0  0  0  0  0  0
    2.1880    0.8951    0.0000 C   0  0  0  0  0  0  0  0  0  0  0  0
    2.1880    2.3869    0.0000 C   0  0  0  0  0  0  0  0  0  0  0  0
    0.8951    3.1660    0.0000 C   0  0  0  0  0  0  0  0  0  0  0  0
   -0.3978    2.3869    0.0000 C   0  0  0  0  0  0  0  0  0  0  0  0
   -0.3978    0.8951    0.0000 C   0  0  0  0  0  0  0  0  0  0  0  0
    0.8951    0.1326    0.0000 C   0  0  0  0  0  0  0  0  0  0  0  0
    3.4809    3.1660    0.0000 C   0  0  0  0  0  0  0  0  0  0  0  0
    1.7902   -0.5801    0.0000 C   0  0  0  0  0  0  0  0  0  0  0  0
    3.6466    1.2929    0.0000 C   0  0  0  0  0  0  0  0  0  0  0  0
    2.1880    5.4037    0.0000 C   0  0  0  0  0  0  0  0  0  0  0  0
   -1.6741    3.1660    0.0000 C   0  0  0  0  0  0  0  0  0  0  0  0
   -1.6741    0.1326    0.0000 C   0  0  0  0  0  0  0  0  0  0  0  0
    2.8510   -1.6244    0.0000 C   0  0  0  0  0  0  0  0  0  0  0  0
    4.7075    0.1989    0.0000 C   0  0  0  0  0  0  0  0  0  0  0  0
   -2.9670    2.3869    0.0000 C   0  0  0  0  0  0  0  0  0  0  0  0
    2.1849    6.9046    0.0000 C   0  0  0  0  0  0  0  0  0  0  0  0
   -2.9670    0.8951    0.0000 C   0  0  0  0  0  0  0  0  0  0  0  0
    4.3097   -1.2100    0.0000 C   0  0  0  0  0  0  0  0  0  0  0  0
    0.8816    8.8531    0.0000 C   0  0  0  0  0  0  0  0  0  0  0  0
   -0.1541    7.0513    0.0000 C   0  0  0  0  0  0  0  0  0  0  0  0
  1 11  1  0  0  0  0
  2  7  2  0  0  0  0
  2 14  1  0  0  0  0
  3 11  1  0  0  0  0
  3 14  2  0  0  0  0
  4 20  1  0  0  0  0
  4 23  1  0  0  0  0
  4 24  1  0  0  0  0
  5  6  1  0  0  0  0
  5 10  1  0  0  0  0
  5 12  1  0  0  0  0
  5 13  1  0  0  0  0
  6  7  1  0  0  0  0
  6 11  2  0  0  0  0
  7  8  1  0  0  0  0
  8  9  1  0  0  0  0
  8 15  2  0  0  0  0
  9 10  1  0  0  0  0
  9 16  2  0  0  0  0
 12 17  1  0  0  0  0
 13 18  1  0  0  0  0
 14 20  1  0  0  0  0
 15 19  1  0  0  0  0
 16 21  1  0  0  0  0
 17 22  1  0  0  0  0
 18 22  1  0  0  0  0
 19 21  2  0  0  0  0
M  END
> <PUBCHEM_COMPOUND_ID_TYPE>
0

> <PUBCHEM_TOTAL_CHARGE>
0

> <PUBCHEM_SUBSTANCE_ID>
852674

> <PUBCHEM_SUBSTANCE_VERSION>
5

> <PUBCHEM_EXT_DATASOURCE_NAME>
MLSMR

> <PUBCHEM_EXT_DATASOURCE_REGID>
MLS000069030

> <PUBCHEM_SUBSTANCE_COMMENT>
http://mlsmr.evotec.com/MLSMR_HomePage/pdf/pubchem_reference.pdf
MLSMR_SAMPLE_SUPPLIER: Asinex Ltd.
MLSMR_SUPPLIER_STRUCTURE_ID: BAS 00327492
MLSMR_COMPOUND_CLASS: DC

> <PUBCHEM_SUBSTANCE_SYNONYM>
MLS000069030
SMR000008594

> <PUBCHEM_XREF_EXT_ID>
MLS000069030

> <PUBCHEM_EXT_DATASOURCE_URL>
http://mlsmr.evotec.com/MLSMR_HomePage/

> <PUBCHEM_CID_ASSOCIATIONS>
655309  1

> <PUBCHEM_COORDINATE_TYPE>
1
3

$$$$
852768
  -OEChem-12251501332D

 20 22  0     1  0  0  0  0  0999 V2000
   -1.2964    1.4973    0.0000 S   0  0  0  0  0  0  0  0  0  0  0  0
   -4.9447    3.6050    0.0000 O   0  0  0  0  0  0  0  0  0  0  0  0
   -1.2964   -1.4973    0.0000 N   0  0  0  0  0  0  0  0  0  0  0  0
   -3.9091    1.5019    0.0000 N   0  0  0  0  0  0  0  0  0  0  0  0
   -2.6111   -0.7486    0.0000 C   0  0  0  0  0  0  0  0  0  0  0  0
   -2.6111    0.7486    0.0000 C   0  0  3  0  0  0  0  0  0  0  0  0
    0.0000   -0.7486    0.0000 C   0  0  0  0  0  0  0  0  0  0  0  0
    0.0000    0.7486    0.0000 C   0  0  0  0  0  0  0  0  0  0  0  0
   -3.9086   -1.5029    0.0000 C   0  0  0  0  0  0  0  0  0  0  0  0
    1.2964   -1.4973    0.0000 C   0  0  0  0  0  0  0  0  0  0  0  0
    1.2964    1.4973    0.0000 C   0  0  0  0  0  0  0  0  0  0  0  0
   -5.2125   -0.7617    0.0000 C   0  0  0  0  0  0  0  0  0  0  0  0
   -3.8985   -3.0029    0.0000 C   0  0  0  0  0  0  0  0  0  0  0  0
    2.5929   -0.7486    0.0000 C   0  0  0  0  0  0  0  0  0  0  0  0
    2.5929    0.7486    0.0000 C   0  0  0  0  0  0  0  0  0  0  0  0
   -3.9067    3.0027    0.0000 C   0  0  0  0  0  0  0  0  0  0  0  0
   -6.5065   -1.5203    0.0000 C   0  0  0  0  0  0  0  0  0  0  0  0
   -5.1925   -3.7616    0.0000 C   0  0  0  0  0  0  0  0  0  0  0  0
   -6.4965   -3.0203    0.0000 C   0  0  0  0  0  0  0  0  0  0  0  0
   -2.8664    3.6008    0.0000 C   0  0  0  0  0  0  0  0  0  0  0  0
  1  6  1  0  0  0  0
  1  8  1  0  0  0  0
  2 16  2  0  0  0  0
  3  5  2  0  0  0  0
  3  7  1  0  0  0  0
  4  6  1  0  0  0  0
  4 16  1  0  0  0  0
  5  6  1  0  0  0  0
  5  9  1  0  0  0  0
  7  8  1  0  0  0  0
  7 10  2  0  0  0  0
  8 11  2  0  0  0  0
  9 12  2  0  0  0  0
  9 13  1  0  0  0  0
 10 14  1  0  0  0  0
 11 15  1  0  0  0  0
 12 17  1  0  0  0  0
 13 18  2  0  0  0  0
 14 15  2  0  0  0  0
 16 20  1  0  0  0  0
 17 19  2  0  0  0  0
 18 19  1  0  0  0  0
M  END
> <PUBCHEM_COMPOUND_ID_TYPE>
0

> <PUBCHEM_TOTAL_CHARGE>
0

> <PUBCHEM_SUBSTANCE_ID>
852768

> <PUBCHEM_SUBSTANCE_VERSION>
5

> <PUBCHEM_EXT_DATASOURCE_NAME>
MLSMR

> <PUBCHEM_EXT_DATASOURCE_REGID>
MLS000071691

> <PUBCHEM_SUBSTANCE_COMMENT>
http://mlsmr.evotec.com/MLSMR_HomePage/pdf/pubchem_reference.pdf
MLSMR_SAMPLE_SUPPLIER: Asinex Ltd.
MLSMR_SUPPLIER_STRUCTURE_ID: BAS 00355131
MLSMR_COMPOUND_CLASS: DC

> <PUBCHEM_SUBSTANCE_SYNONYM>
MLS000071691
N-(3-Phenyl-2H-benzo[1,4]thiazin-2-yl)-acetamide
SMR000008705

> <PUBCHEM_XREF_EXT_ID>
MLS000071691

> <PUBCHEM_EXT_DATASOURCE_URL>
http://mlsmr.evotec.com/MLSMR_HomePage/

> <PUBCHEM_CID_ASSOCIATIONS>
655408  1

> <PUBCHEM_COORDINATE_TYPE>
1
3

> <PUBCHEM_BONDANNOTATIONS>
6  4  3

$$$$
852843
  -OEChem-12251501332D

 26 28  0     0  0  0  0  0  0999 V2000
   -2.5988    1.5004    0.0000 S   0  0  0  0  0  0  0  0  0  0  0  0
   -3.6378    0.9001    0.0000 O   0  0  0  0  0  0  0  0  0  0  0  0
   -2.5986    0.3004    0.0000 O   0  0  0  0  0  0  0  0  0  0  0  0
   -4.2301    6.5004    0.0000 O   0  0  0  0  0  0  0  0  0  0  0  0
    2.5973   -1.5031    0.0000 O   0  0  0  0  0  0  0  0  0  0  0  0
   -2.4250    7.9951    0.0000 O   0  0  0  0  0  0  0  0  0  0  0  0
   -2.5998    3.0012    0.0000 N   0  0  0  0  0  0  0  0  0  0  0  0
   -3.8138    3.8602    0.0000 N   0  0  0  0  0  0  0  0  0  0  0  0
   -0.2475    3.4848    0.0000 N   0  0  0  0  0  0  0  0  0  0  0  0
   -1.2990    0.7500    0.0000 C   0  0  0  0  0  0  0  0  0  0  0  0
   -1.3868    3.8617    0.0000 C   0  0  0  0  0  0  0  0  0  0  0  0
   -3.3512    5.2871    0.0000 C   0  0  0  0  0  0  0  0  0  0  0  0
   -1.8512    5.2880    0.0000 C   0  0  0  0  0  0  0  0  0  0  0  0
    0.0000    1.5000    0.0000 C   0  0  0  0  0  0  0  0  0  0  0  0
   -1.2990   -0.7500    0.0000 C   0  0  0  0  0  0  0  0  0  0  0  0
   -3.6186    7.8710    0.0000 C   0  0  0  0  0  0  0  0  0  0  0  0
    1.2990   -0.7500    0.0000 C   0  0  0  0  0  0  0  0  0  0  0  0
    1.2990    0.7500    0.0000 C   0  0  0  0  0  0  0  0  0  0  0  0
    0.0000   -1.5000    0.0000 C   0  0  0  0  0  0  0  0  0  0  0  0
   -4.4990    9.0865    0.0000 C   0  0  0  0  0  0  0  0  0  0  0  0
   -3.8898   10.4572    0.0000 C   0  0  0  0  0  0  0  0  0  0  0  0
   -5.9907    8.9289    0.0000 C   0  0  0  0  0  0  0  0  0  0  0  0
   -4.7722   11.6702    0.0000 C   0  0  0  0  0  0  0  0  0  0  0  0
   -6.8731   10.1419    0.0000 C   0  0  0  0  0  0  0  0  0  0  0  0
   -6.2639   11.5126    0.0000 C   0  0  0  0  0  0  0  0  0  0  0  0
    2.5956   -2.7031    0.0000 C   0  0  0  0  0  0  0  0  0  0  0  0
  1  2  2  0  0  0  0
  1  3  2  0  0  0  0
  1  7  1  0  0  0  0
  1 10  1  0  0  0  0
  4 12  1  0  0  0  0
  4 16  1  0  0  0  0
  5 17  1  0  0  0  0
  5 26  1  0  0  0  0
  6 16  2  0  0  0  0
  7  8  1  0  0  0  0
  7 11  1  0  0  0  0
  8 12  2  0  0  0  0
  9 11  1  0  0  0  0
 10 14  2  0  0  0  0
 10 15  1  0  0  0  0
 11 13  2  0  0  0  0
 12 13  1  0  0  0  0
 14 18  1  0  0  0  0
 15 19  2  0  0  0  0
 16 20  1  0  0  0  0
 17 18  2  0  0  0  0
 17 19  1  0  0  0  0
 20 21  2  0  0  0  0
 20 22  1  0  0  0  0
 21 23  1  0  0  0  0
 22 24  2  0  0  0  0
 23 25  2  0  0  0  0
 24 25  1  0  0  0  0
M  END
> <PUBCHEM_COMPOUND_ID_TYPE>
0

> <PUBCHEM_TOTAL_CHARGE>
0

> <PUBCHEM_SUBSTANCE_ID>
852843

> <PUBCHEM_SUBSTANCE_VERSION>
5

> <PUBCHEM_EXT_DATASOURCE_NAME>
MLSMR

> <PUBCHEM_EXT_DATASOURCE_REGID>
MLS000033898

> <PUBCHEM_SUBSTANCE_COMMENT>
http://mlsmr.evotec.com/MLSMR_HomePage/pdf/pubchem_reference.pdf
MLSMR_SAMPLE_SUPPLIER: Asinex Ltd.
MLSMR_SUPPLIER_STRUCTURE_ID: BAS 08330401
MLSMR_COMPOUND_CLASS: DC

> <PUBCHEM_SUBSTANCE_SYNONYM>
Benzoic acid 5-amino-1-(4-methoxy-benzenesulfonyl)-1H-pyrazol-3-yl ester
MLS000033898
SMR000014915

> <PUBCHEM_XREF_EXT_ID>
MLS000033898

> <PUBCHEM_EXT_DATASOURCE_URL>
http://mlsmr.evotec.com/MLSMR_HomePage/

> <PUBCHEM_CID_ASSOCIATIONS>
655490  1

> <PUBCHEM_COORDINATE_TYPE>
1
3

$$$$
852927
  -OEChem-12251501332D

 30 33  0     0  0  0  0  0  0999 V2000
   -4.1071  -12.5959    0.0000 Cl  0  0  0  0  0  0  0  0  0  0  0  0
   -7.5327   -3.1632    0.0000 O   0  0  0  0  0  0  0  0  0  0  0  0
   -6.4870   -5.2605    0.0000 N   0  0  0  0  0  0  0  0  0  0  0  0
   -6.4718   -8.2606    0.0000 N   0  0  0  0  0  0  0  0  0  0  0  0
   -2.5987   -1.5004    0.0000 N   0  0  0  0  0  0  0  0  0  0  0  0
   -1.2990    0.7500    0.0000 N   0  0  0  0  0  0  0  0  0  0  0  0
    0.0000   -1.5000    0.0000 N   0  0  0  0  0  0  0  0  0  0  0  0
   -6.4915   -3.7597    0.0000 C   0  0  0  0  0  0  0  0  0  0  0  0
   -5.1945   -3.0046    0.0000 C   0  0  0  0  0  0  0  0  0  0  0  0
   -6.4643   -9.7613    0.0000 C   0  0  0  0  0  0  0  0  0  0  0  0
   -1.2990   -0.7500    0.0000 C   0  0  0  0  0  0  0  0  0  0  0  0
   -7.7583  -10.5200    0.0000 C   0  0  0  0  0  0  0  0  0  0  0  0
   -7.7822   -6.0172    0.0000 C   0  0  0  0  0  0  0  0  0  0  0  0
   -5.1842   -6.0041    0.0000 C   0  0  0  0  0  0  0  0  0  0  0  0
   -7.7746   -7.5172    0.0000 C   0  0  0  0  0  0  0  0  0  0  0  0
   -5.1766   -7.5040    0.0000 C   0  0  0  0  0  0  0  0  0  0  0  0
   -5.1969   -1.5046    0.0000 C   0  0  0  0  0  0  0  0  0  0  0  0
   -3.8943   -3.7525    0.0000 C   0  0  0  0  0  0  0  0  0  0  0  0
   -3.8991   -0.7525    0.0000 C   0  0  0  0  0  0  0  0  0  0  0  0
   -2.5964   -3.0004    0.0000 C   0  0  0  0  0  0  0  0  0  0  0  0
   -5.1603  -10.5028    0.0000 C   0  0  0  0  0  0  0  0  0  0  0  0
   -5.1503  -12.0028    0.0000 C   0  0  0  0  0  0  0  0  0  0  0  0
    0.0000    1.5000    0.0000 C   0  0  0  0  0  0  0  0  0  0  0  0
    1.2990   -0.7500    0.0000 C   0  0  0  0  0  0  0  0  0  0  0  0
   -7.7483  -12.0200    0.0000 C   0  0  0  0  0  0  0  0  0  0  0  0
    1.2990    0.7500    0.0000 C   0  0  0  0  0  0  0  0  0  0  0  0
   -6.4444  -12.7614    0.0000 C   0  0  0  0  0  0  0  0  0  0  0  0
   -8.8015   -9.9270    0.0000 C   0  0  0  0  0  0  0  0  0  0  0  0
    0.0000    2.7000    0.0000 C   0  0  0  0  0  0  0  0  0  0  0  0
    2.3383   -1.3500    0.0000 C   0  0  0  0  0  0  0  0  0  0  0  0
  1 22  1  0  0  0  0
  2  8  2  0  0  0  0
  3  8  1  0  0  0  0
  3 13  1  0  0  0  0
  3 14  1  0  0  0  0
  4 10  1  0  0  0  0
  4 15  1  0  0  0  0
  4 16  1  0  0  0  0
  5 11  1  0  0  0  0
  5 19  1  0  0  0  0
  5 20  1  0  0  0  0
  6 11  1  0  0  0  0
  6 23  2  0  0  0  0
  7 11  2  0  0  0  0
  7 24  1  0  0  0  0
  8  9  1  0  0  0  0
  9 17  1  0  0  0  0
  9 18  1  0  0  0  0
 10 12  1  0  0  0  0
 10 21  2  0  0  0  0
 12 25  2  0  0  0  0
 12 28  1  0  0  0  0
 13 15  1  0  0  0  0
 14 16  1  0  0  0  0
 17 19  1  0  0  0  0
 18 20  1  0  0  0  0
 21 22  1  0  0  0  0
 22 27  2  0  0  0  0
 23 26  1  0  0  0  0
 23 29  1  0  0  0  0
 24 26  2  0  0  0  0
 24 30  1  0  0  0  0
 25 27  1  0  0  0  0
M  END
> <PUBCHEM_COMPOUND_ID_TYPE>
0

> <PUBCHEM_TOTAL_CHARGE>
0

> <PUBCHEM_SUBSTANCE_ID>
852927

> <PUBCHEM_SUBSTANCE_VERSION>
5

> <PUBCHEM_EXT_DATASOURCE_NAME>
MLSMR

> <PUBCHEM_EXT_DATASOURCE_REGID>
MLS000070917

> <PUBCHEM_SUBSTANCE_COMMENT>
http://mlsmr.evotec.com/MLSMR_HomePage/pdf/pubchem_reference.pdf
MLSMR_SAMPLE_SUPPLIER: Asinex Ltd.
MLSMR_SUPPLIER_STRUCTURE_ID: ASN 06578603
MLSMR_COMPOUND_CLASS: DC

> <PUBCHEM_SUBSTANCE_SYNONYM>
MLS000070917
SMR000007001
[4-(5-Chloro-2-methyl-phenyl)-piperazin-1-yl]-[1-(4,6-dimethyl-pyrimidin-2-yl)-piperidin-4-yl]-methanone

> <PUBCHEM_XREF_EXT_ID>
MLS000070917

> <PUBCHEM_EXT_DATASOURCE_URL>
http://mlsmr.evotec.com/MLSMR_HomePage/

> <PUBCHEM_CID_ASSOCIATIONS>
655569  1

> <PUBCHEM_COORDINATE_TYPE>
1
3

$$$$
853020
  -OEChem-12251501332D

 26 30  0     0  0  0  0  0  0999 V2000
    1.2126    0.4289    0.0000 O   0  0  0  0  0  0  0  0  0  0  0  0
   -4.5916    2.8665    0.0000 O   0  0  0  0  0  0  0  0  0  0  0  0
    1.9829    2.6423    0.0000 N   0  0  0  0  0  0  0  0  0  0  0  0
   -1.9772    2.8998    0.0000 N   0  0  0  0  0  0  0  0  0  0  0  0
   -3.5506    4.9662    0.0000 N   0  0  0  0  0  0  0  0  0  0  0  0
    3.5459    0.5703    0.0000 C   0  0  0  0  0  0  0  0  0  0  0  0
    2.1694    1.1531    0.0000 C   0  0  0  0  0  0  0  0  0  0  0  0
    2.5789   -0.5703    0.0000 C   0  0  0  0  0  0  0  0  0  0  0  0
    5.0089    0.0248    0.0000 C   0  0  0  0  0  0  0  0  0  0  0  0
    3.5459    2.2565    0.0000 C   0  0  0  0  0  0  0  0  0  0  0  0
    3.7195    0.0000    0.0000 C   0  0  0  0  0  0  0  0  0  0  0  0
    4.8106    2.8516    0.0000 C   0  0  0  0  0  0  0  0  0  0  0  0
    6.1000    0.5703    0.0000 C   0  0  0  0  0  0  0  0  0  0  0  0
    3.7195    1.5374    0.0000 C   0  0  0  0  0  0  0  0  0  0  0  0
    6.1000    2.2565    0.0000 C   0  0  0  0  0  0  0  0  0  0  0  0
    5.1825   -0.5703    0.0000 C   0  0  0  0  0  0  0  0  0  0  0  0
    0.6004    3.2262    0.0000 C   0  0  0  0  0  0  0  0  0  0  0  0
    0.4118    4.7144    0.0000 C   0  0  0  0  0  0  0  0  0  0  0  0
   -2.1657    4.3879    0.0000 C   0  0  0  0  0  0  0  0  0  0  0  0
   -0.5942    2.3190    0.0000 C   0  0  0  0  0  0  0  0  0  0  0  0
   -0.9712    5.2952    0.0000 C   0  0  0  0  0  0  0  0  0  0  0  0
   -6.1294    4.6351    0.0000 C   0  0  0  0  0  0  0  0  0  0  0  0
   -4.7445    4.0568    0.0000 C   0  0  0  0  0  0  0  0  0  0  0  0
   -7.5333    4.4113    0.0000 C   0  0  0  0  0  0  0  0  0  0  0  0
   -6.9523    5.7942    0.0000 C   0  0  0  0  0  0  0  0  0  0  0  0
    1.3674    5.4402    0.0000 C   0  0  0  0  0  0  0  0  0  0  0  0
  1  7  2  0  0  0  0
  2 23  2  0  0  0  0
  3  7  1  0  0  0  0
  3 17  1  0  0  0  0
  4 19  2  0  0  0  0
  4 20  1  0  0  0  0
  5 19  1  0  0  0  0
  5 23  1  0  0  0  0
  6  7  1  0  0  0  0
  6  8  1  0  0  0  0
  6  9  1  0  0  0  0
  6 10  1  0  0  0  0
  8 11  1  0  0  0  0
  9 13  1  0  0  0  0
 10 12  1  0  0  0  0
 11 14  1  0  0  0  0
 11 16  1  0  0  0  0
 12 14  1  0  0  0  0
 12 15  1  0  0  0  0
 13 15  1  0  0  0  0
 13 16  1  0  0  0  0
 17 18  1  0  0  0  0
 17 20  2  0  0  0  0
 18 21  2  0  0  0  0
 18 26  1  0  0  0  0
 19 21  1  0  0  0  0
 22 23  1  0  0  0  0
 22 24  1  0  0  0  0
 22 25  1  0  0  0  0
 24 25  1  0  0  0  0
M  END
> <PUBCHEM_COMPOUND_ID_TYPE>
0

> <PUBCHEM_TOTAL_CHARGE>
0

> <PUBCHEM_SUBSTANCE_ID>
853020

> <PUBCHEM_SUBSTANCE_VERSION>
5

> <PUBCHEM_EXT_DATASOURCE_NAME>
MLSMR

> <PUBCHEM_EXT_DATASOURCE_REGID>
MLS000035082

> <PUBCHEM_SUBSTANCE_COMMENT>
http://mlsmr.evotec.com/MLSMR_HomePage/pdf/pubchem_reference.pdf
MLSMR_SAMPLE_SUPPLIER: Asinex Ltd.
MLSMR_SUPPLIER_STRUCTURE_ID: ASN 05804243
MLSMR_COMPOUND_CLASS: DC

> <PUBCHEM_SUBSTANCE_SYNONYM>
Adamantane-1-carboxylic acid [6-(cyclopropanecarbonyl-amino)-4-methyl-pyridin-3-yl]-amide
MLS000035082
SMR000005533

> <PUBCHEM_XREF_EXT_ID>
MLS000035082

> <PUBCHEM_EXT_DATASOURCE_URL>
http://mlsmr.evotec.com/MLSMR_HomePage/

> <PUBCHEM_CID_ASSOCIATIONS>
655663  1

> <PUBCHEM_COORDINATE_TYPE>
1
3

$$$$
853401
  -OEChem-12251501332D

 27 31  0     1  0  0  0  0  0999 V2000
   -8.9548    1.4769    0.0000 S   0  0  0  0  0  0  0  0  0  0  0  0
    1.7138    1.2033    0.0000 O   0  0  0  0  0  0  0  0  0  0  0  0
    1.7138   -1.2033    0.0000 O   0  0  0  0  0  0  0  0  0  0  0  0
   -2.5905    3.5979    0.0000 O   0  0  0  0  0  0  0  0  0  0  0  0
   -7.5281    3.7194    0.0000 N   0  0  0  0  0  0  0  0  0  0  0  0
  -10.1552    3.5628    0.0000 N   0  0  0  0  0  0  0  0  0  0  0  0
   -3.6187    1.4919    0.0000 N   0  0  0  0  0  0  0  0  0  0  0  0
   -8.8227    2.9603    0.0000 C   0  0  0  0  0  0  0  0  0  0  0  0
  -10.4147    1.1626    0.0000 C   0  0  0  0  0  0  0  0  0  0  0  0
  -11.1604    2.4583    0.0000 C   0  0  0  0  0  0  0  0  0  0  0  0
   -4.9300    3.7369    0.0000 C   0  0  3  0  0  0  0  0  0  0  0  0
    0.2917    0.7475    0.0000 C   0  0  0  0  0  0  0  0  0  0  0  0
   -6.2240    2.9782    0.0000 C   0  0  0  0  0  0  0  0  0  0  0  0
    0.2917   -0.7475    0.0000 C   0  0  0  0  0  0  0  0  0  0  0  0
   -2.3155    0.7475    0.0000 C   0  0  0  0  0  0  0  0  0  0  0  0
   -3.6267    2.9927    0.0000 C   0  0  0  0  0  0  0  0  0  0  0  0
   -7.5383    5.2194    0.0000 C   0  0  0  0  0  0  0  0  0  0  0  0
   -1.0028    1.5132    0.0000 C   0  0  0  0  0  0  0  0  0  0  0  0
  -11.1546   -0.1468    0.0000 C   0  0  0  0  0  0  0  0  0  0  0  0
  -12.6643    2.4763    0.0000 C   0  0  0  0  0  0  0  0  0  0  0  0
   -4.9402    5.2369    0.0000 C   0  0  0  0  0  0  0  0  0  0  0  0
   -1.0028   -1.5132    0.0000 C   0  0  0  0  0  0  0  0  0  0  0  0
   -2.3155   -0.7475    0.0000 C   0  0  0  0  0  0  0  0  0  0  0  0
   -6.2443    5.9781    0.0000 C   0  0  0  0  0  0  0  0  0  0  0  0
    2.5889    0.0182    0.0000 C   0  0  0  0  0  0  0  0  0  0  0  0
  -12.6743   -0.1379    0.0000 C   0  0  0  0  0  0  0  0  0  0  0  0
  -13.4200    1.1578    0.0000 C   0  0  0  0  0  0  0  0  0  0  0  0
  1  8  1  0  0  0  0
  1  9  1  0  0  0  0
  2 12  1  0  0  0  0
  2 25  1  0  0  0  0
  3 14  1  0  0  0  0
  3 25  1  0  0  0  0
  4 16  2  0  0  0  0
  5  8  1  0  0  0  0
  5 13  1  0  0  0  0
  5 17  1  0  0  0  0
  6  8  2  0  0  0  0
  6 10  1  0  0  0  0
  7 15  1  0  0  0  0
  7 16  1  0  0  0  0
  9 10  1  0  0  0  0
  9 19  2  0  0  0  0
 10 20  2  0  0  0  0
 11 13  1  0  0  0  0
 11 16  1  0  0  0  0
 11 21  1  0  0  0  0
 12 14  1  0  0  0  0
 12 18  2  0  0  0  0
 14 22  2  0  0  0  0
 15 18  1  0  0  0  0
 15 23  2  0  0  0  0
 17 24  1  0  0  0  0
 19 26  1  0  0  0  0
 20 27  1  0  0  0  0
 21 24  1  0  0  0  0
 22 23  1  0  0  0  0
 26 27  2  0  0  0  0
M  END
> <PUBCHEM_COMPOUND_ID_TYPE>
0

> <PUBCHEM_TOTAL_CHARGE>
0

> <PUBCHEM_SUBSTANCE_ID>
853401

> <PUBCHEM_SUBSTANCE_VERSION>
5

> <PUBCHEM_EXT_DATASOURCE_NAME>
MLSMR

> <PUBCHEM_EXT_DATASOURCE_REGID>
MLS000073752

> <PUBCHEM_SUBSTANCE_COMMENT>
http://mlsmr.evotec.com/MLSMR_HomePage/pdf/pubchem_reference.pdf
MLSMR_SAMPLE_SUPPLIER: Asinex Ltd.
MLSMR_SUPPLIER_STRUCTURE_ID: ASN 06744669
MLSMR_COMPOUND_CLASS: DC

> <PUBCHEM_SUBSTANCE_SYNONYM>
1-Benzothiazol-2-yl-piperidine-3-carboxylic acid benzo[1,3]dioxol-5-ylamide
MLS000073752
SMR000007199

> <PUBCHEM_XREF_EXT_ID>
MLS000073752

> <PUBCHEM_EXT_DATASOURCE_URL>
http://mlsmr.evotec.com/MLSMR_HomePage/

> <PUBCHEM_CID_ASSOCIATIONS>
656056  1

> <PUBCHEM_COORDINATE_TYPE>
1
3

> <PUBCHEM_BONDANNOTATIONS>
11  16  3

$$$$
853412
  -OEChem-12251501332D

 21 23  0     0  0  0  0  0  0999 V2000
    5.2447   -3.1359    0.0000 S   0  0  0  0  0  0  0  0  0  0  0  0
   10.0035   -3.2873    0.0000 S   0  0  0  0  0  0  0  0  0  0  0  0
    3.6375   -0.9049    0.0000 O   0  0  0  0  0  0  0  0  0  0  0  0
    4.0312   -5.2378    0.0000 N   0  0  0  0  0  0  0  0  0  0  0  0
    8.6293   -5.2878    0.0000 N   0  0  0  0  0  0  0  0  0  0  0  0
    2.5951   -3.0039    0.0000 N   0  0  0  0  0  0  0  0  0  0  0  0
   11.0322   -5.4662    0.0000 N   0  0  0  0  0  0  0  0  0  0  0  0
    6.2484   -4.2507    0.0000 C   0  0  0  0  0  0  0  0  0  0  0  0
    7.7410   -4.0938    0.0000 C   0  0  0  0  0  0  0  0  0  0  0  0
    5.4984   -5.5497    0.0000 C   0  0  0  0  0  0  0  0  0  0  0  0
    3.8933   -3.7570    0.0000 C   0  0  0  0  0  0  0  0  0  0  0  0
    8.5652   -2.8616    0.0000 C   0  0  0  0  0  0  0  0  0  0  0  0
   10.0431   -4.7867    0.0000 C   0  0  0  0  0  0  0  0  0  0  0  0
    2.5973   -1.5031    0.0000 C   0  0  0  0  0  0  0  0  0  0  0  0
    1.2990   -0.7500    0.0000 C   0  0  0  0  0  0  0  0  0  0  0  0
    5.9865   -6.6460    0.0000 C   0  0  0  0  0  0  0  0  0  0  0  0
    1.2990    0.7500    0.0000 C   0  0  0  0  0  0  0  0  0  0  0  0
    0.0000   -1.5000    0.0000 C   0  0  0  0  0  0  0  0  0  0  0  0
    0.0000    1.5000    0.0000 C   0  0  0  0  0  0  0  0  0  0  0  0
   -1.2990   -0.7500    0.0000 C   0  0  0  0  0  0  0  0  0  0  0  0
   -1.2990    0.7500    0.0000 C   0  0  0  0  0  0  0  0  0  0  0  0
  1  8  1  0  0  0  0
  1 11  1  0  0  0  0
  2 12  1  0  0  0  0
  2 13  1  0  0  0  0
  3 14  2  0  0  0  0
  4 10  1  0  0  0  0
  4 11  2  0  0  0  0
  5  9  1  0  0  0  0
  5 13  2  0  0  0  0
  6 11  1  0  0  0  0
  6 14  1  0  0  0  0
  7 13  1  0  0  0  0
  8  9  1  0  0  0  0
  8 10  2  0  0  0  0
  9 12  2  0  0  0  0
 10 16  1  0  0  0  0
 14 15  1  0  0  0  0
 15 17  2  0  0  0  0
 15 18  1  0  0  0  0
 17 19  1  0  0  0  0
 18 20  2  0  0  0  0
 19 21  2  0  0  0  0
 20 21  1  0  0  0  0
M  END
> <PUBCHEM_COMPOUND_ID_TYPE>
0

> <PUBCHEM_TOTAL_CHARGE>
0

> <PUBCHEM_SUBSTANCE_ID>
853412

> <PUBCHEM_SUBSTANCE_VERSION>
5

> <PUBCHEM_EXT_DATASOURCE_NAME>
MLSMR

> <PUBCHEM_EXT_DATASOURCE_REGID>
MLS000076569

> <PUBCHEM_SUBSTANCE_COMMENT>
http://mlsmr.evotec.com/MLSMR_HomePage/pdf/pubchem_reference.pdf
MLSMR_SAMPLE_SUPPLIER: Asinex Ltd.
MLSMR_SUPPLIER_STRUCTURE_ID: BAS 08770615
MLSMR_COMPOUND_CLASS: DC

> <PUBCHEM_SUBSTANCE_SYNONYM>
MLS000076569
N-(2-Amino-4'-methyl-[4,5']bithiazolyl-2'-yl)-benzamide
SMR000014960

> <PUBCHEM_XREF_EXT_ID>
MLS000076569

> <PUBCHEM_EXT_DATASOURCE_URL>
http://mlsmr.evotec.com/MLSMR_HomePage/

> <PUBCHEM_CID_ASSOCIATIONS>
656067  1

> <PUBCHEM_COORDINATE_TYPE>
1
3

$$$$
853540
  -OEChem-12251501332D

 23 26  0     1  0  0  0  0  0999 V2000
    1.9399    0.1464    0.0000 N   0  0  0  0  0  0  0  0  0  0  0  0
    0.6405   -2.0863    0.0000 N   0  0  0  0  0  0  0  0  0  0  0  0
    3.0746    1.1530    0.0000 N   0  0  0  0  0  0  0  0  0  0  0  0
    7.1078   -4.4057    0.0000 N   0  0  0  0  0  0  0  0  0  0  0  0
    0.6405    0.8968    0.0000 C   0  0  0  0  0  0  0  0  0  0  0  0
    1.9399   -1.3543    0.0000 C   0  0  3  0  0  0  0  0  0  0  0  0
   -0.6588    0.1464    0.0000 C   0  0  0  0  0  0  0  0  0  0  0  0
   -0.6588   -1.3543    0.0000 C   0  0  0  0  0  0  0  0  0  0  0  0
    3.2356   -2.1115    0.0000 C   0  0  0  0  0  0  0  0  0  0  0  0
    0.9517    2.3608    0.0000 C   0  0  0  0  0  0  0  0  0  0  0  0
    2.4524    2.5256    0.0000 C   0  0  0  0  0  0  0  0  0  0  0  0
   -1.9399    0.8968    0.0000 C   0  0  0  0  0  0  0  0  0  0  0  0
   -1.9399   -2.0863    0.0000 C   0  0  0  0  0  0  0  0  0  0  0  0
    4.5424   -1.3754    0.0000 C   0  0  0  0  0  0  0  0  0  0  0  0
    3.2196   -3.6115    0.0000 C   0  0  0  0  0  0  0  0  0  0  0  0
   -3.2576    0.1464    0.0000 C   0  0  0  0  0  0  0  0  0  0  0  0
    5.8176   -3.6390    0.0000 C   0  0  0  0  0  0  0  0  0  0  0  0
   -3.2576   -1.3543    0.0000 C   0  0  0  0  0  0  0  0  0  0  0  0
    5.8334   -2.1390    0.0000 C   0  0  0  0  0  0  0  0  0  0  0  0
    4.5107   -4.3752    0.0000 C   0  0  0  0  0  0  0  0  0  0  0  0
    3.0464    3.5682    0.0000 C   0  0  0  0  0  0  0  0  0  0  0  0
    7.0934   -5.6056    0.0000 C   0  0  0  0  0  0  0  0  0  0  0  0
    8.1543   -3.8185    0.0000 C   0  0  0  0  0  0  0  0  0  0  0  0
  1  3  1  0  0  0  0
  1  5  1  0  0  0  0
  1  6  1  0  0  0  0
  2  6  1  0  0  0  0
  2  8  1  0  0  0  0
  3 11  2  0  0  0  0
  4 17  1  0  0  0  0
  4 22  1  0  0  0  0
  4 23  1  0  0  0  0
  5  7  1  0  0  0  0
  5 10  2  0  0  0  0
  6  9  1  0  0  0  0
  7  8  1  0  0  0  0
  7 12  2  0  0  0  0
  8 13  2  0  0  0  0
  9 14  2  0  0  0  0
  9 15  1  0  0  0  0
 10 11  1  0  0  0  0
 11 21  1  0  0  0  0
 12 16  1  0  0  0  0
 13 18  1  0  0  0  0
 14 19  1  0  0  0  0
 15 20  2  0  0  0  0
 16 18  2  0  0  0  0
 17 19  2  0  0  0  0
 17 20  1  0  0  0  0
M  END
> <PUBCHEM_COMPOUND_ID_TYPE>
0

> <PUBCHEM_TOTAL_CHARGE>
0

> <PUBCHEM_SUBSTANCE_ID>
853540

> <PUBCHEM_SUBSTANCE_VERSION>
5

> <PUBCHEM_EXT_DATASOURCE_NAME>
MLSMR

> <PUBCHEM_EXT_DATASOURCE_REGID>
MLS000068419

> <PUBCHEM_SUBSTANCE_COMMENT>
http://mlsmr.evotec.com/MLSMR_HomePage/pdf/pubchem_reference.pdf
MLSMR_SAMPLE_SUPPLIER: Asinex Ltd.
MLSMR_SUPPLIER_STRUCTURE_ID: BAS 09625338
MLSMR_COMPOUND_CLASS: DC

> <PUBCHEM_SUBSTANCE_SYNONYM>
Dimethyl-[4-(2-methyl-5,6-dihydro-pyrazolo[1,5-c]quinazolin-5-yl)-phenyl]-amine
MLS000068419
SMR000015202

> <PUBCHEM_XREF_EXT_ID>
MLS000068419

> <PUBCHEM_EXT_DATASOURCE_URL>
http://mlsmr.evotec.com/MLSMR_HomePage/

> <PUBCHEM_CID_ASSOCIATIONS>
5295075  1

> <PUBCHEM_COORDINATE_TYPE>
1
3

> <PUBCHEM_BONDANNOTATIONS>
6  9  3

$$$$
853541
  -OEChem-12251501332D

 26 28  0     0  0  0  0  0  0999 V2000
  -12.7218   -5.8726    0.0000 F   0  0  0  0  0  0  0  0  0  0  0  0
  -11.6847   -4.0716    0.0000 F   0  0  0  0  0  0  0  0  0  0  0  0
  -12.7230   -4.6728    0.0000 F   0  0  0  0  0  0  0  0  0  0  0  0
   -7.5327   -3.1632    0.0000 O   0  0  0  0  0  0  0  0  0  0  0  0
   -2.5987   -1.5004    0.0000 N   0  0  0  0  0  0  0  0  0  0  0  0
   -6.4870   -5.2605    0.0000 N   0  0  0  0  0  0  0  0  0  0  0  0
    0.0000   -1.5000    0.0000 N   0  0  0  0  0  0  0  0  0  0  0  0
   -1.2990    0.7500    0.0000 N   0  0  0  0  0  0  0  0  0  0  0  0
  -10.3822   -6.0199    0.0000 C   0  0  0  0  0  0  0  0  0  0  0  0
   -5.1945   -3.0046    0.0000 C   0  0  0  0  0  0  0  0  0  0  0  0
  -11.6831   -5.2716    0.0000 C   0  0  0  0  0  0  0  0  0  0  0  0
   -1.2990   -0.7500    0.0000 C   0  0  0  0  0  0  0  0  0  0  0  0
   -7.7840   -6.0157    0.0000 C   0  0  0  0  0  0  0  0  0  0  0  0
   -6.4915   -3.7597    0.0000 C   0  0  0  0  0  0  0  0  0  0  0  0
   -9.0843   -5.2678    0.0000 C   0  0  0  0  0  0  0  0  0  0  0  0
   -3.8991   -0.7525    0.0000 C   0  0  0  0  0  0  0  0  0  0  0  0
   -2.5964   -3.0004    0.0000 C   0  0  0  0  0  0  0  0  0  0  0  0
   -5.1969   -1.5046    0.0000 C   0  0  0  0  0  0  0  0  0  0  0  0
   -3.8943   -3.7525    0.0000 C   0  0  0  0  0  0  0  0  0  0  0  0
  -10.3797   -7.5199    0.0000 C   0  0  0  0  0  0  0  0  0  0  0  0
   -7.7817   -7.5157    0.0000 C   0  0  0  0  0  0  0  0  0  0  0  0
   -9.0795   -8.2678    0.0000 C   0  0  0  0  0  0  0  0  0  0  0  0
    1.2990   -0.7500    0.0000 C   0  0  0  0  0  0  0  0  0  0  0  0
    0.0000    1.5000    0.0000 C   0  0  0  0  0  0  0  0  0  0  0  0
    1.2990    0.7500    0.0000 C   0  0  0  0  0  0  0  0  0  0  0  0
    2.3383   -1.3500    0.0000 C   0  0  0  0  0  0  0  0  0  0  0  0
  1 11  1  0  0  0  0
  2 11  1  0  0  0  0
  3 11  1  0  0  0  0
  4 14  2  0  0  0  0
  5 12  1  0  0  0  0
  5 16  1  0  0  0  0
  5 17  1  0  0  0  0
  6 13  1  0  0  0  0
  6 14  1  0  0  0  0
  7 12  2  0  0  0  0
  7 23  1  0  0  0  0
  8 12  1  0  0  0  0
  8 24  2  0  0  0  0
  9 11  1  0  0  0  0
  9 15  2  0  0  0  0
  9 20  1  0  0  0  0
 10 14  1  0  0  0  0
 10 18  1  0  0  0  0
 10 19  1  0  0  0  0
 13 15  1  0  0  0  0
 13 21  2  0  0  0  0
 16 18  1  0  0  0  0
 17 19  1  0  0  0  0
 20 22  2  0  0  0  0
 21 22  1  0  0  0  0
 23 25  2  0  0  0  0
 23 26  1  0  0  0  0
 24 25  1  0  0  0  0
M  END
> <PUBCHEM_COMPOUND_ID_TYPE>
0

> <PUBCHEM_TOTAL_CHARGE>
0

> <PUBCHEM_SUBSTANCE_ID>
853541

> <PUBCHEM_SUBSTANCE_VERSION>
5

> <PUBCHEM_EXT_DATASOURCE_NAME>
MLSMR

> <PUBCHEM_EXT_DATASOURCE_REGID>
MLS000074712

> <PUBCHEM_SUBSTANCE_COMMENT>
http://mlsmr.evotec.com/MLSMR_HomePage/pdf/pubchem_reference.pdf
MLSMR_SAMPLE_SUPPLIER: Asinex Ltd.
MLSMR_SUPPLIER_STRUCTURE_ID: ASN 06578409
MLSMR_COMPOUND_CLASS: DC

> <PUBCHEM_SUBSTANCE_SYNONYM>
1-(4-Methyl-pyrimidin-2-yl)-piperidine-4-carboxylic acid (3-trifluoromethyl-phenyl)-amide
MLS000074712
SMR000006984

> <PUBCHEM_XREF_EXT_ID>
MLS000074712

> <PUBCHEM_EXT_DATASOURCE_URL>
http://mlsmr.evotec.com/MLSMR_HomePage/

> <PUBCHEM_CID_ASSOCIATIONS>
656200  1

> <PUBCHEM_COORDINATE_TYPE>
1
3

$$$$
853557
  -OEChem-12251501332D

 20 23  0     1  0  0  0  0  0999 V2000
   -2.8627   -4.3436    0.0000 O   0  0  0  0  0  0  0  0  0  0  0  0
   -2.5914    0.0000    0.0000 N   0  0  0  0  0  0  0  0  0  0  0  0
   -1.2957   -2.2629    0.0000 N   0  0  0  0  0  0  0  0  0  0  0  0
    0.0000    0.0000    0.0000 C   0  0  0  0  0  0  0  0  0  0  0  0
   -1.2957    0.7482    0.0000 C   0  0  0  0  0  0  0  0  0  0  0  0
    0.0000   -1.4965    0.0000 C   0  0  0  0  0  0  0  0  0  0  0  0
   -2.5914   -1.4965    0.0000 C   0  0  3  0  0  0  0  0  0  0  0  0
    1.2957    0.7482    0.0000 C   0  0  0  0  0  0  0  0  0  0  0  0
   -3.8951   -2.2400    0.0000 C   0  0  0  0  0  0  0  0  0  0  0  0
   -1.2957    2.2447    0.0000 C   0  0  0  0  0  0  0  0  0  0  0  0
    1.2957   -2.2629    0.0000 C   0  0  0  0  0  0  0  0  0  0  0  0
   -3.9000   -3.7403    0.0000 C   0  0  0  0  0  0  0  0  0  0  0  0
    1.2957    2.2447    0.0000 C   0  0  0  0  0  0  0  0  0  0  0  0
    2.5914    0.0000    0.0000 C   0  0  0  0  0  0  0  0  0  0  0  0
    0.0000    3.0112    0.0000 C   0  0  0  0  0  0  0  0  0  0  0  0
    2.5914   -1.4965    0.0000 C   0  0  0  0  0  0  0  0  0  0  0  0
   -5.1919   -1.4862    0.0000 C   0  0  0  0  0  0  0  0  0  0  0  0
   -5.2014   -4.4862    0.0000 C   0  0  0  0  0  0  0  0  0  0  0  0
   -6.4933   -2.2321    0.0000 C   0  0  0  0  0  0  0  0  0  0  0  0
   -6.4980   -3.7321    0.0000 C   0  0  0  0  0  0  0  0  0  0  0  0
  1 12  1  0  0  0  0
  2  5  1  0  0  0  0
  2  7  1  0  0  0  0
  3  6  1  0  0  0  0
  3  7  1  0  0  0  0
  4  5  1  0  0  0  0
  4  6  2  0  0  0  0
  4  8  1  0  0  0  0
  5 10  2  0  0  0  0
  6 11  1  0  0  0  0
  7  9  1  0  0  0  0
  8 13  1  0  0  0  0
  8 14  2  0  0  0  0
  9 12  1  0  0  0  0
  9 17  2  0  0  0  0
 10 15  1  0  0  0  0
 11 16  2  0  0  0  0
 12 18  2  0  0  0  0
 13 15  2  0  0  0  0
 14 16  1  0  0  0  0
 17 19  1  0  0  0  0
 18 20  1  0  0  0  0
 19 20  2  0  0  0  0
M  END
> <PUBCHEM_COMPOUND_ID_TYPE>
0

> <PUBCHEM_TOTAL_CHARGE>
0

> <PUBCHEM_SUBSTANCE_ID>
853557

> <PUBCHEM_SUBSTANCE_VERSION>
5

> <PUBCHEM_EXT_DATASOURCE_NAME>
MLSMR

> <PUBCHEM_EXT_DATASOURCE_REGID>
MLS000029716

> <PUBCHEM_SUBSTANCE_COMMENT>
http://mlsmr.evotec.com/MLSMR_HomePage/pdf/pubchem_reference.pdf
MLSMR_SAMPLE_SUPPLIER: Asinex Ltd.
MLSMR_SUPPLIER_STRUCTURE_ID: BAS 00922278
MLSMR_COMPOUND_CLASS: DC

> <PUBCHEM_SUBSTANCE_SYNONYM>
2-(2,3-Dihydro-1H-perimidin-2-yl)-phenol
MLS000029716
SMR000009720

> <PUBCHEM_XREF_EXT_ID>
MLS000029716

> <PUBCHEM_EXT_DATASOURCE_URL>
http://mlsmr.evotec.com/MLSMR_HomePage/

> <PUBCHEM_CID_ASSOCIATIONS>
656216  1

> <PUBCHEM_COORDINATE_TYPE>
1
3

$$$$
853602
  -OEChem-12251501332D

 28 31  0     1  0  0  0  0  0999 V2000
    2.3383   -1.3500    0.0000 Cl  0  0  0  0  0  0  0  0  0  0  0  0
   -2.5988    1.5004    0.0000 S   0  0  0  0  0  0  0  0  0  0  0  0
    4.0315    3.7651    0.0000 S   0  0  0  0  0  0  0  0  0  0  0  0
   -3.6378    0.9001    0.0000 O   0  0  0  0  0  0  0  0  0  0  0  0
   -2.5986    0.3004    0.0000 O   0  0  0  0  0  0  0  0  0  0  0  0
    0.0000    7.2006    0.0000 O   0  0  0  0  0  0  0  0  0  0  0  0
   -2.5998    3.0012    0.0000 N   0  0  3  0  0  0  0  0  0  0  0  0
    1.2978    5.2492    0.0000 N   0  0  0  0  0  0  0  0  0  0  0  0
   -1.2990    0.7500    0.0000 C   0  0  0  0  0  0  0  0  0  0  0  0
   -1.3022    5.2521    0.0000 C   0  0  3  0  0  0  0  0  0  0  0  0
   -0.0013    6.0006    0.0000 C   0  0  0  0  0  0  0  0  0  0  0  0
    1.2962    3.7484    0.0000 C   0  0  0  0  0  0  0  0  0  0  0  0
   -1.3012    3.7521    0.0000 C   0  0  0  0  0  0  0  0  0  0  0  0
   -3.8993    3.7504    0.0000 C   0  0  0  0  0  0  0  0  0  0  0  0
   -2.6017    6.0012    0.0000 C   0  0  0  0  0  0  0  0  0  0  0  0
    2.0433    2.5390    0.0000 C   0  0  0  0  0  0  0  0  0  0  0  0
    0.5433    2.5426    0.0000 C   0  0  0  0  0  0  0  0  0  0  0  0
    2.5986    5.9978    0.0000 C   0  0  0  0  0  0  0  0  0  0  0  0
    0.0000    1.5000    0.0000 C   0  0  0  0  0  0  0  0  0  0  0  0
   -1.2990   -0.7500    0.0000 C   0  0  0  0  0  0  0  0  0  0  0  0
   -3.9002    5.2504    0.0000 C   0  0  0  0  0  0  0  0  0  0  0  0
    3.8978    5.2463    0.0000 C   0  0  0  0  0  0  0  0  0  0  0  0
    1.2990    0.7500    0.0000 C   0  0  0  0  0  0  0  0  0  0  0  0
    0.0000   -1.5000    0.0000 C   0  0  0  0  0  0  0  0  0  0  0  0
    1.2990   -0.7500    0.0000 C   0  0  0  0  0  0  0  0  0  0  0  0
    5.2510    5.8635    0.0000 C   0  0  0  0  0  0  0  0  0  0  0  0
    5.4978    3.4490    0.0000 C   0  0  0  0  0  0  0  0  0  0  0  0
    6.2515    4.7459    0.0000 C   0  0  0  0  0  0  0  0  0  0  0  0
  1 25  1  0  0  0  0
  2  4  2  0  0  0  0
  2  5  2  0  0  0  0
  2  7  1  0  0  0  0
  2  9  1  0  0  0  0
  3 22  1  0  0  0  0
  3 27  1  0  0  0  0
  6 11  2  0  0  0  0
  7 13  1  0  0  0  0
  7 14  1  0  0  0  0
  8 11  1  0  0  0  0
  8 12  1  0  0  0  0
  8 18  1  0  0  0  0
  9 19  2  0  0  0  0
  9 20  1  0  0  0  0
 10 11  1  0  0  0  0
 10 13  1  0  0  0  0
 10 15  1  0  0  0  0
 12 16  1  0  0  0  0
 12 17  1  0  0  0  0
 14 21  1  0  0  0  0
 15 21  1  0  0  0  0
 16 17  1  0  0  0  0
 18 22  1  0  0  0  0
 19 23  1  0  0  0  0
 20 24  2  0  0  0  0
 22 26  2  0  0  0  0
 23 25  2  0  0  0  0
 24 25  1  0  0  0  0
 26 28  1  0  0  0  0
 27 28  2  0  0  0  0
M  END
> <PUBCHEM_COMPOUND_ID_TYPE>
0

> <PUBCHEM_TOTAL_CHARGE>
0

> <PUBCHEM_SUBSTANCE_ID>
853602

> <PUBCHEM_SUBSTANCE_VERSION>
5

> <PUBCHEM_EXT_DATASOURCE_NAME>
MLSMR

> <PUBCHEM_EXT_DATASOURCE_REGID>
MLS000075107

> <PUBCHEM_SUBSTANCE_COMMENT>
http://mlsmr.evotec.com/MLSMR_HomePage/pdf/pubchem_reference.pdf
MLSMR_SAMPLE_SUPPLIER: Asinex Ltd.
MLSMR_SUPPLIER_STRUCTURE_ID: ASN 05977047
MLSMR_COMPOUND_CLASS: DC

> <PUBCHEM_SUBSTANCE_SYNONYM>
1-(4-Chloro-benzenesulfonyl)-piperidine-3-carboxylic acid cyclopropyl-thiophen-2-ylmethyl-amide
MLS000075107
SMR000005908

> <PUBCHEM_XREF_EXT_ID>
MLS000075107

> <PUBCHEM_EXT_DATASOURCE_URL>
http://mlsmr.evotec.com/MLSMR_HomePage/

> <PUBCHEM_CID_ASSOCIATIONS>
656260  1

> <PUBCHEM_COORDINATE_TYPE>
1
3

> <PUBCHEM_BONDANNOTATIONS>
10  11  3

$$$$
855531
  -OEChem-12251501332D

 19 20  0     0  0  0  0  0  0999 V2000
    2.3383    1.3500    0.0000 Cl  0  0  0  0  0  0  0  0  0  0  0  0
   -2.6149   -7.1949    0.0000 Cl  0  0  0  0  0  0  0  0  0  0  0  0
   -2.3383    1.3500    0.0000 Cl  0  0  0  0  0  0  0  0  0  0  0  0
   -4.9392   -3.1369    0.0000 Cl  0  0  0  0  0  0  0  0  0  0  0  0
   -0.0031   -3.0008    0.0000 S   0  0  0  0  0  0  0  0  0  0  0  0
    2.3383   -1.3500    0.0000 O   0  0  0  0  0  0  0  0  0  0  0  0
   -0.2720   -5.8530    0.0000 O   0  0  0  0  0  0  0  0  0  0  0  0
    0.0000   -1.5000    0.0000 C   0  0  0  0  0  0  0  0  0  0  0  0
   -1.3039   -3.7494    0.0000 C   0  0  0  0  0  0  0  0  0  0  0  0
    1.2990   -0.7500    0.0000 C   0  0  0  0  0  0  0  0  0  0  0  0
   -1.3092   -5.2494    0.0000 C   0  0  0  0  0  0  0  0  0  0  0  0
    1.2990    0.7500    0.0000 C   0  0  0  0  0  0  0  0  0  0  0  0
   -2.6108   -5.9949    0.0000 C   0  0  0  0  0  0  0  0  0  0  0  0
   -1.2990   -0.7500    0.0000 C   0  0  0  0  0  0  0  0  0  0  0  0
   -2.6004   -2.9949    0.0000 C   0  0  0  0  0  0  0  0  0  0  0  0
   -1.2990    0.7500    0.0000 C   0  0  0  0  0  0  0  0  0  0  0  0
   -3.9021   -3.7405    0.0000 C   0  0  0  0  0  0  0  0  0  0  0  0
    0.0000    1.5000    0.0000 C   0  0  0  0  0  0  0  0  0  0  0  0
   -3.9072   -5.2404    0.0000 C   0  0  0  0  0  0  0  0  0  0  0  0
  1 12  1  0  0  0  0
  2 13  1  0  0  0  0
  3 16  1  0  0  0  0
  4 17  1  0  0  0  0
  5  8  1  0  0  0  0
  5  9  1  0  0  0  0
  6 10  1  0  0  0  0
  7 11  1  0  0  0  0
  8 10  1  0  0  0  0
  8 14  2  0  0  0  0
  9 11  1  0  0  0  0
  9 15  2  0  0  0  0
 10 12  2  0  0  0  0
 11 13  2  0  0  0  0
 12 18  1  0  0  0  0
 13 19  1  0  0  0  0
 14 16  1  0  0  0  0
 15 17  1  0  0  0  0
 16 18  2  0  0  0  0
 17 19  2  0  0  0  0
M  END
> <PUBCHEM_COMPOUND_ID_TYPE>
0

> <PUBCHEM_TOTAL_CHARGE>
0

> <PUBCHEM_SUBSTANCE_ID>
855531

> <PUBCHEM_SUBSTANCE_VERSION>
6

> <PUBCHEM_EXT_DATASOURCE_NAME>
MLSMR

> <PUBCHEM_EXT_DATASOURCE_REGID>
MLS000028403

> <PUBCHEM_SUBSTANCE_COMMENT>
http://mlsmr.evotec.com/MLSMR_HomePage/pdf/pubchem_reference.pdf
MLSMR_SAMPLE_SUPPLIER: Sigma Chemical Company
MLSMR_SUPPLIER_STRUCTURE_ID: T9881
MLSMR_COMPOUND_CLASS: SS

> <PUBCHEM_SUBSTANCE_SYNONYM>
2,2'-THIOBIS(4,6-DICHLOROPHENOL)
MLS000028403
SMR000058374

> <PUBCHEM_XREF_EXT_ID>
MLS000028403

> <PUBCHEM_EXT_DATASOURCE_URL>
http://mlsmr.evotec.com/MLSMR_HomePage/

> <PUBCHEM_CID_ASSOCIATIONS>
2406  1

> <PUBCHEM_COORDINATE_TYPE>
1
3

$$$$
855568
  -OEChem-12251501332D

 26 28  0     1  0  0  0  0  0999 V2000
    6.3968    3.3790    0.0000 Cl  0  0  0  0  0  0  0  0  0  0  0  0
    0.0000   -1.5002    0.0000 S   0  0  0  0  0  0  0  0  0  0  0  0
   -5.1950    1.5032    0.0000 S   0  0  0  0  0  0  0  0  0  0  0  0
    0.0000    1.5002    0.0000 N   0  0  0  0  0  0  0  0  0  0  0  0
   -2.5791    6.0160    0.0000 N   0  0  3  0  0  0  0  0  0  0  0  0
   -1.2989    0.7501    0.0000 C   0  0  0  0  0  0  0  0  0  0  0  0
    1.2806    0.7501    0.0000 C   0  0  0  0  0  0  0  0  0  0  0  0
   -1.2989   -0.7501    0.0000 C   0  0  0  0  0  0  0  0  0  0  0  0
    1.2806   -0.7501    0.0000 C   0  0  0  0  0  0  0  0  0  0  0  0
   -2.5978    1.5002    0.0000 C   0  0  0  0  0  0  0  0  0  0  0  0
    0.0058    3.0010    0.0000 C   0  0  0  0  0  0  0  0  0  0  0  0
   -2.5978   -1.5002    0.0000 C   0  0  0  0  0  0  0  0  0  0  0  0
    2.5978    1.5002    0.0000 C   0  0  0  0  0  0  0  0  0  0  0  0
   -3.8968    0.7501    0.0000 C   0  0  0  0  0  0  0  0  0  0  0  0
    2.5978   -1.5002    0.0000 C   0  0  0  0  0  0  0  0  0  0  0  0
   -3.8968   -0.7501    0.0000 C   0  0  0  0  0  0  0  0  0  0  0  0
    3.8968    0.7501    0.0000 C   0  0  0  0  0  0  0  0  0  0  0  0
   -1.2905    3.7573    0.0000 C   0  0  0  0  0  0  0  0  0  0  0  0
    3.8968   -0.7501    0.0000 C   0  0  0  0  0  0  0  0  0  0  0  0
   -1.2846    5.2581    0.0000 C   0  0  3  0  0  0  0  0  0  0  0  0
    0.0189    6.0005    0.0000 C   0  0  0  0  0  0  0  0  0  0  0  0
   -2.5702    7.5159    0.0000 C   0  0  0  0  0  0  0  0  0  0  0  0
    0.0278    7.5004    0.0000 C   0  0  0  0  0  0  0  0  0  0  0  0
   -5.1933    2.7032    0.0000 C   0  0  0  0  0  0  0  0  0  0  0  0
   -1.2667    8.2582    0.0000 C   0  0  0  0  0  0  0  0  0  0  0  0
   -3.6219    5.4222    0.0000 C   0  0  0  0  0  0  0  0  0  0  0  0
  2  8  1  0  0  0  0
  2  9  1  0  0  0  0
  3 14  1  0  0  0  0
  3 24  1  0  0  0  0
  4  6  1  0  0  0  0
  4  7  1  0  0  0  0
  4 11  1  0  0  0  0
  5 20  1  0  0  0  0
  5 22  1  0  0  0  0
  5 26  1  0  0  0  0
  6  8  1  0  0  0  0
  6 10  2  0  0  0  0
  7  9  1  0  0  0  0
  7 13  2  0  0  0  0
  8 12  2  0  0  0  0
  9 15  2  0  0  0  0
 10 14  1  0  0  0  0
 11 18  1  0  0  0  0
 12 16  1  0  0  0  0
 13 17  1  0  0  0  0
 14 16  2  0  0  0  0
 15 19  1  0  0  0  0
 17 19  2  0  0  0  0
 18 20  1  0  0  0  0
 20 21  1  0  0  0  0
 21 23  1  0  0  0  0
 22 25  1  0  0  0  0
 23 25  1  0  0  0  0
M  END
> <PUBCHEM_COMPOUND_ID_TYPE>
0

> <PUBCHEM_TOTAL_CHARGE>
0

> <PUBCHEM_SUBSTANCE_ID>
855568

> <PUBCHEM_SUBSTANCE_VERSION>
6

> <PUBCHEM_EXT_DATASOURCE_NAME>
MLSMR

> <PUBCHEM_EXT_DATASOURCE_REGID>
MLS000028408

> <PUBCHEM_SUBSTANCE_COMMENT>
http://mlsmr.evotec.com/MLSMR_HomePage/pdf/pubchem_reference.pdf
MLSMR_SAMPLE_SUPPLIER: Sigma Chemical Company
MLSMR_SUPPLIER_STRUCTURE_ID: T9025
MLSMR_COMPOUND_CLASS: SS
SALT: 1 hydrogen chloride
FDA_Orange_Book_Extended

> <PUBCHEM_SUBSTANCE_SYNONYM>
MLS000028408
SMR000058380
Thioridazine hydrochloride

> <PUBCHEM_XREF_EXT_ID>
MLS000028408

> <PUBCHEM_EXT_DATASOURCE_URL>
http://mlsmr.evotec.com/MLSMR_HomePage/

> <PUBCHEM_CID_ASSOCIATIONS>
66062  1
313  2
5452  2

> <PUBCHEM_COORDINATE_TYPE>
1
3

> <PUBCHEM_BONDANNOTATIONS>
20  18  3

$$$$
855601
  -OEChem-12251501332D

 13 14  0     0  0  0  0  0  0999 V2000
   -3.6486    1.3517    0.0000 I   0  0  0  0  0  0  0  0  0  0  0  0
   -1.2928   -2.6973    0.0000 Cl  0  0  0  0  0  0  0  0  0  0  0  0
   -1.2928    2.6973    0.0000 O   0  0  0  0  0  0  0  0  0  0  0  0
    1.2964    1.4973    0.0000 N   0  0  0  0  0  0  0  0  0  0  0  0
    0.0000    0.7486    0.0000 C   0  0  0  0  0  0  0  0  0  0  0  0
    0.0000   -0.7486    0.0000 C   0  0  0  0  0  0  0  0  0  0  0  0
   -1.2964    1.4973    0.0000 C   0  0  0  0  0  0  0  0  0  0  0  0
   -1.2964   -1.4973    0.0000 C   0  0  0  0  0  0  0  0  0  0  0  0
   -2.6111    0.7486    0.0000 C   0  0  0  0  0  0  0  0  0  0  0  0
   -2.6111   -0.7486    0.0000 C   0  0  0  0  0  0  0  0  0  0  0  0
    1.2964   -1.4973    0.0000 C   0  0  0  0  0  0  0  0  0  0  0  0
    2.5929    0.7486    0.0000 C   0  0  0  0  0  0  0  0  0  0  0  0
    2.5929   -0.7486    0.0000 C   0  0  0  0  0  0  0  0  0  0  0  0
  1  9  1  0  0  0  0
  2  8  1  0  0  0  0
  3  7  1  0  0  0  0
  4  5  2  0  0  0  0
  4 12  1  0  0  0  0
  5  6  1  0  0  0  0
  5  7  1  0  0  0  0
  6  8  1  0  0  0  0
  6 11  2  0  0  0  0
  7  9  2  0  0  0  0
  8 10  2  0  0  0  0
  9 10  1  0  0  0  0
 11 13  1  0  0  0  0
 12 13  2  0  0  0  0
M  END
> <PUBCHEM_COMPOUND_ID_TYPE>
0

> <PUBCHEM_TOTAL_CHARGE>
0

> <PUBCHEM_SUBSTANCE_ID>
855601

> <PUBCHEM_SUBSTANCE_VERSION>
7

> <PUBCHEM_EXT_DATASOURCE_NAME>
MLSMR

> <PUBCHEM_EXT_DATASOURCE_REGID>
MLS000069389

> <PUBCHEM_SUBSTANCE_COMMENT>
http://mlsmr.evotec.com/MLSMR_HomePage/pdf/pubchem_reference.pdf
MLSMR_SAMPLE_SUPPLIER: Sigma Chemical Company
MLSMR_SUPPLIER_STRUCTURE_ID: C8133
MLSMR_COMPOUND_CLASS: SS
MLSMR_EXCLUDED_FUNCTIONALITY_unacceptable-atoms
FDA_Orange_Book
FDA_Orange_Book_Extended
ClinicalTrials_gov
ClinicalTrials_gov_extended
Withdrawn_Drugs
Withdrawn_Drugs_Extended

> <PUBCHEM_SUBSTANCE_SYNONYM>
Iodochlorohydroxyquinoline
MLS000069389
SMR000058282
clioquinol

> <PUBCHEM_XREF_EXT_ID>
MLS000069389

> <PUBCHEM_EXT_DATASOURCE_URL>
http://mlsmr.evotec.com/MLSMR_HomePage/

> <PUBCHEM_CID_ASSOCIATIONS>
2788  1

> <PUBCHEM_COORDINATE_TYPE>
1
3

$$$$
855609
  -OEChem-12251501332D

 13 14  0     0  0  0  0  0  0999 V2000
   -1.2928   -2.6973    0.0000 I   0  0  0  0  0  0  0  0  0  0  0  0
   -3.6486    1.3517    0.0000 I   0  0  0  0  0  0  0  0  0  0  0  0
   -1.2928    2.6973    0.0000 O   0  0  0  0  0  0  0  0  0  0  0  0
    1.2964    1.4973    0.0000 N   0  0  0  0  0  0  0  0  0  0  0  0
    0.0000    0.7486    0.0000 C   0  0  0  0  0  0  0  0  0  0  0  0
    0.0000   -0.7486    0.0000 C   0  0  0  0  0  0  0  0  0  0  0  0
   -1.2964    1.4973    0.0000 C   0  0  0  0  0  0  0  0  0  0  0  0
   -1.2964   -1.4973    0.0000 C   0  0  0  0  0  0  0  0  0  0  0  0
   -2.6111    0.7486    0.0000 C   0  0  0  0  0  0  0  0  0  0  0  0
   -2.6111   -0.7486    0.0000 C   0  0  0  0  0  0  0  0  0  0  0  0
    1.2964   -1.4973    0.0000 C   0  0  0  0  0  0  0  0  0  0  0  0
    2.5929    0.7486    0.0000 C   0  0  0  0  0  0  0  0  0  0  0  0
    2.5929   -0.7486    0.0000 C   0  0  0  0  0  0  0  0  0  0  0  0
  1  8  1  0  0  0  0
  2  9  1  0  0  0  0
  3  7  1  0  0  0  0
  4  5  2  0  0  0  0
  4 12  1  0  0  0  0
  5  6  1  0  0  0  0
  5  7  1  0  0  0  0
  6  8  1  0  0  0  0
  6 11  2  0  0  0  0
  7  9  2  0  0  0  0
  8 10  2  0  0  0  0
  9 10  1  0  0  0  0
 11 13  1  0  0  0  0
 12 13  2  0  0  0  0
M  END
> <PUBCHEM_COMPOUND_ID_TYPE>
0

> <PUBCHEM_TOTAL_CHARGE>
0

> <PUBCHEM_SUBSTANCE_ID>
855609

> <PUBCHEM_SUBSTANCE_VERSION>
7

> <PUBCHEM_EXT_DATASOURCE_NAME>
MLSMR

> <PUBCHEM_EXT_DATASOURCE_REGID>
MLS000069404

> <PUBCHEM_SUBSTANCE_COMMENT>
http://mlsmr.evotec.com/MLSMR_HomePage/pdf/pubchem_reference.pdf
MLSMR_SAMPLE_SUPPLIER: Sigma Chemical Company
MLSMR_SUPPLIER_STRUCTURE_ID: D123609
MLSMR_COMPOUND_CLASS: SS
MLSMR_EXCLUDED_FUNCTIONALITY_unacceptable-atoms

> <PUBCHEM_SUBSTANCE_SYNONYM>
5,7-DIIODO-8-HYDROXYQUINOLINE
MLS000069404
SMR000059090

> <PUBCHEM_XREF_EXT_ID>
MLS000069404

> <PUBCHEM_EXT_DATASOURCE_URL>
http://mlsmr.evotec.com/MLSMR_HomePage/

> <PUBCHEM_CID_ASSOCIATIONS>
3728  1

> <PUBCHEM_COORDINATE_TYPE>
1
3

$$$$
855686
  -OEChem-12251501332D

 19 22  0     0  0  0  0  0  0999 V2000
    0.0000   -0.3300    0.0000 N   0  0  0  0  0  0  0  0  0  0  0  0
    6.3600    1.8600    0.0000 N   0  0  0  0  0  0  0  0  0  0  0  0
    1.2600    1.8600    0.0000 C   0  0  0  0  0  0  0  0  0  0  0  0
    1.2600    0.4000    0.0000 C   0  0  0  0  0  0  0  0  0  0  0  0
   -1.2800    1.8600    0.0000 C   0  0  0  0  0  0  0  0  0  0  0  0
    2.5200    2.6000    0.0000 C   0  0  0  0  0  0  0  0  0  0  0  0
    2.5200   -0.3300    0.0000 C   0  0  0  0  0  0  0  0  0  0  0  0
    3.8000    1.8600    0.0000 C   0  0  0  0  0  0  0  0  0  0  0  0
    3.8000    0.4000    0.0000 C   0  0  0  0  0  0  0  0  0  0  0  0
   -1.2800    0.4000    0.0000 C   0  0  0  0  0  0  0  0  0  0  0  0
   -2.5200    2.6000    0.0000 C   0  0  0  0  0  0  0  0  0  0  0  0
    5.0500    2.5700    0.0000 C   0  0  0  0  0  0  0  0  0  0  0  0
    5.0500   -0.3600    0.0000 C   0  0  0  0  0  0  0  0  0  0  0  0
   -2.5200   -0.3300    0.0000 C   0  0  0  0  0  0  0  0  0  0  0  0
    2.5159    3.8000    0.0000 C   0  0  0  0  0  0  0  0  0  0  0  0
    2.5159   -1.5300    0.0000 C   0  0  0  0  0  0  0  0  0  0  0  0
   -3.7800    1.8600    0.0000 C   0  0  0  0  0  0  0  0  0  0  0  0
    6.3600    0.4000    0.0000 C   0  0  0  0  0  0  0  0  0  0  0  0
   -3.7800    0.4000    0.0000 C   0  0  0  0  0  0  0  0  0  0  0  0
  1  4  1  0  0  0  0
  1 10  1  0  0  0  0
  2 12  2  0  0  0  0
  2 18  1  0  0  0  0
  3  4  2  0  0  0  0
  3  5  1  0  0  0  0
  3  6  1  0  0  0  0
  4  7  1  0  0  0  0
  5 10  1  0  0  0  0
  5 11  2  0  0  0  0
  6  8  2  0  0  0  0
  6 15  1  0  0  0  0
  7  9  2  0  0  0  0
  7 16  1  0  0  0  0
  8  9  1  0  0  0  0
  8 12  1  0  0  0  0
  9 13  1  0  0  0  0
 10 14  2  0  0  0  0
 11 17  1  0  0  0  0
 13 18  2  0  0  0  0
 14 19  1  0  0  0  0
 17 19  2  0  0  0  0
M  END
> <PUBCHEM_COMPOUND_ID_TYPE>
0

> <PUBCHEM_TOTAL_CHARGE>
0

> <PUBCHEM_SUBSTANCE_ID>
855686

> <PUBCHEM_SUBSTANCE_VERSION>
5

> <PUBCHEM_EXT_DATASOURCE_NAME>
MLSMR

> <PUBCHEM_EXT_DATASOURCE_REGID>
MLS000028487

> <PUBCHEM_SUBSTANCE_COMMENT>
http://mlsmr.evotec.com/MLSMR_HomePage/pdf/pubchem_reference.pdf
MLSMR_SAMPLE_SUPPLIER: Sigma Chemical Company
MLSMR_SUPPLIER_STRUCTURE_ID: E3380
MLSMR_COMPOUND_CLASS: NP SS

> <PUBCHEM_SUBSTANCE_SYNONYM>
ELLIPTICINE
MLS000028487
SMR000058370

> <PUBCHEM_XREF_EXT_ID>
MLS000028487

> <PUBCHEM_EXT_DATASOURCE_URL>
http://mlsmr.evotec.com/MLSMR_HomePage/

> <PUBCHEM_CID_ASSOCIATIONS>
3213  1

> <PUBCHEM_COORDINATE_TYPE>
1
3

$$$$
855762
  -OEChem-12251501332D

 19 19  0     0  0  0  0  0  0999 V2000
    0.0000   -2.7000    0.0000 Cl  0  0  0  0  0  0  0  0  0  0  0  0
   -2.3383   -1.3500    0.0000 Cl  0  0  0  0  0  0  0  0  0  0  0  0
   -2.5973    1.5031    0.0000 O   0  0  0  0  0  0  0  0  0  0  0  0
    2.6024   -2.6977    0.0000 O   0  0  0  0  0  0  0  0  0  0  0  0
   -3.8916    4.9570    0.0000 O   0  0  0  0  0  0  0  0  0  0  0  0
   -4.9336    3.1588    0.0000 O   0  0  0  0  0  0  0  0  0  0  0  0
    1.2990   -0.7500    0.0000 C   0  0  0  0  0  0  0  0  0  0  0  0
    0.0000   -1.5000    0.0000 C   0  0  0  0  0  0  0  0  0  0  0  0
   -1.2990   -0.7500    0.0000 C   0  0  0  0  0  0  0  0  0  0  0  0
   -1.2990    0.7500    0.0000 C   0  0  0  0  0  0  0  0  0  0  0  0
    2.6003   -1.4977    0.0000 C   0  0  0  0  0  0  0  0  0  0  0  0
    1.2990    0.7500    0.0000 C   0  0  0  0  0  0  0  0  0  0  0  0
    0.0000    1.5000    0.0000 C   0  0  0  0  0  0  0  0  0  0  0  0
    3.8990   -0.7455    0.0000 C   0  0  0  0  0  0  0  0  0  0  0  0
   -2.5951    3.0039    0.0000 C   0  0  0  0  0  0  0  0  0  0  0  0
    5.2003   -1.4932    0.0000 C   0  0  0  0  0  0  0  0  0  0  0  0
   -3.8933    3.7570    0.0000 C   0  0  0  0  0  0  0  0  0  0  0  0
    3.8969    0.4545    0.0000 C   0  0  0  0  0  0  0  0  0  0  0  0
    6.2387   -0.8917    0.0000 C   0  0  0  0  0  0  0  0  0  0  0  0
  1  8  1  0  0  0  0
  2  9  1  0  0  0  0
  3 10  1  0  0  0  0
  3 15  1  0  0  0  0
  4 11  2  0  0  0  0
  5 17  2  0  0  0  0
  6 17  1  0  0  0  0
  7  8  1  0  0  0  0
  7 11  1  0  0  0  0
  7 12  2  0  0  0  0
  8  9  2  0  0  0  0
  9 10  1  0  0  0  0
 10 13  2  0  0  0  0
 11 14  1  0  0  0  0
 12 13  1  0  0  0  0
 14 16  1  0  0  0  0
 14 18  2  0  0  0  0
 15 17  1  0  0  0  0
 16 19  1  0  0  0  0
M  END
> <PUBCHEM_COMPOUND_ID_TYPE>
0

> <PUBCHEM_TOTAL_CHARGE>
0

> <PUBCHEM_SUBSTANCE_ID>
855762

> <PUBCHEM_SUBSTANCE_VERSION>
5

> <PUBCHEM_EXT_DATASOURCE_NAME>
MLSMR

> <PUBCHEM_EXT_DATASOURCE_REGID>
MLS000069535

> <PUBCHEM_SUBSTANCE_COMMENT>
http://mlsmr.evotec.com/MLSMR_HomePage/pdf/pubchem_reference.pdf
MLSMR_SAMPLE_SUPPLIER: Sigma Chemical Company
MLSMR_SUPPLIER_STRUCTURE_ID: E4754
MLSMR_COMPOUND_CLASS: SS
FDA_Orange_Book
FDA_Orange_Book_Extended

> <PUBCHEM_SUBSTANCE_SYNONYM>
Ethacrynic Acid
MLS000069535
SMR000058600

> <PUBCHEM_XREF_EXT_ID>
MLS000069535

> <PUBCHEM_EXT_DATASOURCE_URL>
http://mlsmr.evotec.com/MLSMR_HomePage/

> <PUBCHEM_CID_ASSOCIATIONS>
3278  1

> <PUBCHEM_COORDINATE_TYPE>
1
3

$$$$
856050
  -OEChem-12251501332D

 23 27  0     0  0  0  0  0  0999 V2000
   -0.7897    6.3205    0.0000 O   0  0  0  0  0  0  0  0  0  0  0  0
   -1.0683   -1.3576    0.0000 N   0  0  0  0  0  0  0  0  0  0  0  0
    2.0921    1.7360    0.0000 N   0  0  0  0  0  0  0  0  0  0  0  0
    0.1429    3.4694    0.0000 N   0  0  0  0  0  0  0  0  0  0  0  0
   -0.3338    0.9348    0.0000 C   0  0  0  0  0  0  0  0  0  0  0  0
    0.0890   -0.4674    0.0000 C   0  0  0  0  0  0  0  0  0  0  0  0
   -1.8473    0.9348    0.0000 C   0  0  0  0  0  0  0  0  0  0  0  0
    0.6232    2.0476    0.0000 C   0  0  0  0  0  0  0  0  0  0  0  0
    1.5802   -0.7790    0.0000 C   0  0  0  0  0  0  0  0  0  0  0  0
   -2.2924   -0.4674    0.0000 C   0  0  0  0  0  0  0  0  0  0  0  0
    2.5595    0.2893    0.0000 C   0  0  0  0  0  0  0  0  0  0  0  0
   -2.8710    2.0476    0.0000 C   0  0  0  0  0  0  0  0  0  0  0  0
    2.0921   -2.2256    0.0000 C   0  0  0  0  0  0  0  0  0  0  0  0
   -3.7613   -0.8235    0.0000 C   0  0  0  0  0  0  0  0  0  0  0  0
    4.0729    0.0000    0.0000 C   0  0  0  0  0  0  0  0  0  0  0  0
   -1.3245    3.7780    0.0000 C   0  0  0  0  0  0  0  0  0  0  0  0
    1.1447    4.5861    0.0000 C   0  0  0  0  0  0  0  0  0  0  0  0
   -4.3400    1.7360    0.0000 C   0  0  0  0  0  0  0  0  0  0  0  0
   -4.8073    0.2671    0.0000 C   0  0  0  0  0  0  0  0  0  0  0  0
    3.5610   -2.5149    0.0000 C   0  0  0  0  0  0  0  0  0  0  0  0
    4.5403   -1.4244    0.0000 C   0  0  0  0  0  0  0  0  0  0  0  0
   -1.7910    5.2036    0.0000 C   0  0  0  0  0  0  0  0  0  0  0  0
    0.6782    6.0117    0.0000 C   0  0  0  0  0  0  0  0  0  0  0  0
  1 22  1  0  0  0  0
  1 23  1  0  0  0  0
  2  6  2  0  0  0  0
  2 10  1  0  0  0  0
  3  8  1  0  0  0  0
  3 11  1  0  0  0  0
  4  8  1  0  0  0  0
  4 16  1  0  0  0  0
  4 17  1  0  0  0  0
  5  6  1  0  0  0  0
  5  7  1  0  0  0  0
  5  8  2  0  0  0  0
  6  9  1  0  0  0  0
  7 10  1  0  0  0  0
  7 12  2  0  0  0  0
  9 11  1  0  0  0  0
  9 13  2  0  0  0  0
 10 14  2  0  0  0  0
 11 15  2  0  0  0  0
 12 18  1  0  0  0  0
 13 20  1  0  0  0  0
 14 19  1  0  0  0  0
 15 21  1  0  0  0  0
 16 22  1  0  0  0  0
 17 23  1  0  0  0  0
 18 19  2  0  0  0  0
 20 21  2  0  0  0  0
M  END
> <PUBCHEM_COMPOUND_ID_TYPE>
0

> <PUBCHEM_TOTAL_CHARGE>
0

> <PUBCHEM_SUBSTANCE_ID>
856050

> <PUBCHEM_SUBSTANCE_VERSION>
5

> <PUBCHEM_EXT_DATASOURCE_NAME>
MLSMR

> <PUBCHEM_EXT_DATASOURCE_REGID>
MLS000037878

> <PUBCHEM_SUBSTANCE_COMMENT>
http://mlsmr.evotec.com/MLSMR_HomePage/pdf/pubchem_reference.pdf
MLSMR_SAMPLE_SUPPLIER: InterBioScreen
MLSMR_SUPPLIER_STRUCTURE_ID: STOCK1S-02214
MLSMR_COMPOUND_CLASS: DC

> <PUBCHEM_SUBSTANCE_SYNONYM>
MLS000037878
SMR000036075

> <PUBCHEM_XREF_EXT_ID>
MLS000037878

> <PUBCHEM_EXT_DATASOURCE_URL>
http://mlsmr.evotec.com/MLSMR_HomePage/

> <PUBCHEM_CID_ASSOCIATIONS>
657435  1

> <PUBCHEM_COORDINATE_TYPE>
1
3

$$$$
856074
  -OEChem-12251501332D

 17 18  0     1  0  0  0  0  0999 V2000
   -4.1898   -0.2984    0.0000 O   0  0  0  0  0  0  0  0  0  0  0  0
   -1.8437    3.7801    0.0000 O   0  0  0  0  0  0  0  0  0  0  0  0
    2.5973   -1.5031    0.0000 O   0  0  0  0  0  0  0  0  0  0  0  0
   -2.5987    1.5004    0.0000 N   0  0  0  0  0  0  0  0  0  0  0  0
   -6.1478    1.8630    0.0000 N   0  0  0  0  0  0  0  0  0  0  0  0
   -3.9492    0.8772    0.0000 C   0  0  0  0  0  0  0  0  0  0  0  0
   -1.2990    0.7500    0.0000 C   0  0  0  0  0  0  0  0  0  0  0  0
   -2.7390    2.9810    0.0000 C   0  0  0  0  0  0  0  0  0  0  0  0
   -4.9546    1.9903    0.0000 C   0  0  3  0  0  0  0  0  0  0  0  0
   -4.2067    3.2905    0.0000 C   0  0  0  0  0  0  0  0  0  0  0  0
    0.0000    1.5000    0.0000 C   0  0  0  0  0  0  0  0  0  0  0  0
   -1.2990   -0.7500    0.0000 C   0  0  0  0  0  0  0  0  0  0  0  0
    1.2990   -0.7500    0.0000 C   0  0  0  0  0  0  0  0  0  0  0  0
    1.2990    0.7500    0.0000 C   0  0  0  0  0  0  0  0  0  0  0  0
    0.0000   -1.5000    0.0000 C   0  0  0  0  0  0  0  0  0  0  0  0
    2.5951   -3.0039    0.0000 C   0  0  0  0  0  0  0  0  0  0  0  0
    3.6331   -3.6060    0.0000 C   0  0  0  0  0  0  0  0  0  0  0  0
  1  6  2  0  0  0  0
  2  8  2  0  0  0  0
  3 13  1  0  0  0  0
  3 16  1  0  0  0  0
  4  6  1  0  0  0  0
  4  7  1  0  0  0  0
  4  8  1  0  0  0  0
  5  9  1  0  0  0  0
  6  9  1  0  0  0  0
  7 11  2  0  0  0  0
  7 12  1  0  0  0  0
  8 10  1  0  0  0  0
  9 10  1  0  0  0  0
 11 14  1  0  0  0  0
 12 15  2  0  0  0  0
 13 14  2  0  0  0  0
 13 15  1  0  0  0  0
 16 17  1  0  0  0  0
M  END
> <PUBCHEM_COMPOUND_ID_TYPE>
0

> <PUBCHEM_TOTAL_CHARGE>
0

> <PUBCHEM_SUBSTANCE_ID>
856074

> <PUBCHEM_SUBSTANCE_VERSION>
5

> <PUBCHEM_EXT_DATASOURCE_NAME>
MLSMR

> <PUBCHEM_EXT_DATASOURCE_REGID>
MLS000080192

> <PUBCHEM_SUBSTANCE_COMMENT>
http://mlsmr.evotec.com/MLSMR_HomePage/pdf/pubchem_reference.pdf
MLSMR_SAMPLE_SUPPLIER: InterBioScreen
MLSMR_SUPPLIER_STRUCTURE_ID: STOCK1S-02178
MLSMR_COMPOUND_CLASS: DC

> <PUBCHEM_SUBSTANCE_SYNONYM>
MLS000080192
SMR000038285

> <PUBCHEM_XREF_EXT_ID>
MLS000080192

> <PUBCHEM_EXT_DATASOURCE_URL>
http://mlsmr.evotec.com/MLSMR_HomePage/

> <PUBCHEM_CID_ASSOCIATIONS>
657455  1

> <PUBCHEM_COORDINATE_TYPE>
1
3

> <PUBCHEM_BONDANNOTATIONS>
9  5  3

$$$$
856103
  -OEChem-12251501332D

 21 24  0     0  0  0  0  0  0999 V2000
   -3.1622    3.7876    0.0000 O   0  0  0  0  0  0  0  0  0  0  0  0
   -5.4677   -0.2892    0.0000 O   0  0  0  0  0  0  0  0  0  0  0  0
   -1.2964    1.4973    0.0000 N   0  0  0  0  0  0  0  0  0  0  0  0
   -3.9086    1.5029    0.0000 C   0  0  0  0  0  0  0  0  0  0  0  0
   -4.0541    2.9848    0.0000 C   0  0  0  0  0  0  0  0  0  0  0  0
   -5.2355    0.8881    0.0000 C   0  0  0  0  0  0  0  0  0  0  0  0
   -6.2507    1.9833    0.0000 C   0  0  0  0  0  0  0  0  0  0  0  0
   -5.5168    3.2858    0.0000 C   0  0  0  0  0  0  0  0  0  0  0  0
   -2.6111    0.7486    0.0000 C   0  0  0  0  0  0  0  0  0  0  0  0
    0.0000    0.7486    0.0000 C   0  0  0  0  0  0  0  0  0  0  0  0
   -7.7544    1.9516    0.0000 C   0  0  0  0  0  0  0  0  0  0  0  0
   -6.2687    4.5884    0.0000 C   0  0  0  0  0  0  0  0  0  0  0  0
   -2.6111   -0.7486    0.0000 C   0  0  0  0  0  0  0  0  0  0  0  0
    0.0000   -0.7486    0.0000 C   0  0  0  0  0  0  0  0  0  0  0  0
   -1.2964   -1.4973    0.0000 C   0  0  0  0  0  0  0  0  0  0  0  0
   -8.5221    3.2631    0.0000 C   0  0  0  0  0  0  0  0  0  0  0  0
   -7.7882    4.5656    0.0000 C   0  0  0  0  0  0  0  0  0  0  0  0
    1.2964    1.4973    0.0000 C   0  0  0  0  0  0  0  0  0  0  0  0
    1.2964   -1.4973    0.0000 C   0  0  0  0  0  0  0  0  0  0  0  0
    2.5929    0.7486    0.0000 C   0  0  0  0  0  0  0  0  0  0  0  0
    2.5929   -0.7486    0.0000 C   0  0  0  0  0  0  0  0  0  0  0  0
  1  5  2  0  0  0  0
  2  6  2  0  0  0  0
  3  9  1  0  0  0  0
  3 10  2  0  0  0  0
  4  5  1  0  0  0  0
  4  6  1  0  0  0  0
  4  9  1  0  0  0  0
  5  8  1  0  0  0  0
  6  7  1  0  0  0  0
  7  8  1  0  0  0  0
  7 11  2  0  0  0  0
  8 12  2  0  0  0  0
  9 13  2  0  0  0  0
 10 14  1  0  0  0  0
 10 18  1  0  0  0  0
 11 16  1  0  0  0  0
 12 17  1  0  0  0  0
 13 15  1  0  0  0  0
 14 15  2  0  0  0  0
 14 19  1  0  0  0  0
 16 17  2  0  0  0  0
 18 20  2  0  0  0  0
 19 21  2  0  0  0  0
 20 21  1  0  0  0  0
M  END
> <PUBCHEM_COMPOUND_ID_TYPE>
0

> <PUBCHEM_TOTAL_CHARGE>
0

> <PUBCHEM_SUBSTANCE_ID>
856103

> <PUBCHEM_SUBSTANCE_VERSION>
5

> <PUBCHEM_EXT_DATASOURCE_NAME>
MLSMR

> <PUBCHEM_EXT_DATASOURCE_REGID>
MLS000037978

> <PUBCHEM_SUBSTANCE_COMMENT>
http://mlsmr.evotec.com/MLSMR_HomePage/pdf/pubchem_reference.pdf
MLSMR_SAMPLE_SUPPLIER: InterBioScreen
MLSMR_SUPPLIER_STRUCTURE_ID: STOCK1S-00269
MLSMR_COMPOUND_CLASS: DC

> <PUBCHEM_SUBSTANCE_SYNONYM>
MLS000037978
Quinoline Yellow
SMR000035456

> <PUBCHEM_XREF_EXT_ID>
MLS000037978

> <PUBCHEM_EXT_DATASOURCE_URL>
http://mlsmr.evotec.com/MLSMR_HomePage/

> <PUBCHEM_CID_ASSOCIATIONS>
6731  1

> <PUBCHEM_COORDINATE_TYPE>
1
3

$$$$
856443
  -OEChem-12251501332D

 19 21  0     1  0  0  0  0  0999 V2000
   -6.0040    4.3901    0.0000 Cl  0  0  0  0  0  0  0  0  0  0  0  0
    3.6321   -1.3486    0.0000 Cl  0  0  0  0  0  0  0  0  0  0  0  0
   -1.2964    1.4973    0.0000 O   0  0  0  0  0  0  0  0  0  0  0  0
   -1.2928   -2.6973    0.0000 O   0  0  0  0  0  0  0  0  0  0  0  0
   -4.0476    2.9835    0.0000 N   0  0  0  0  0  0  0  0  0  0  0  0
   -5.2594    0.8807    0.0000 N   0  0  0  0  0  0  0  0  0  0  0  0
   -2.6111    0.7486    0.0000 C   0  0  3  0  0  0  0  0  0  0  0  0
   -3.9086    1.5029    0.0000 C   0  0  0  0  0  0  0  0  0  0  0  0
    0.0000   -0.7486    0.0000 C   0  0  0  0  0  0  0  0  0  0  0  0
    0.0000    0.7486    0.0000 C   0  0  0  0  0  0  0  0  0  0  0  0
   -1.2964   -1.4973    0.0000 C   0  0  0  0  0  0  0  0  0  0  0  0
   -2.6111   -0.7486    0.0000 C   0  0  0  0  0  0  0  0  0  0  0  0
   -5.5150    3.2942    0.0000 C   0  0  0  0  0  0  0  0  0  0  0  0
    1.2964   -1.4973    0.0000 C   0  0  0  0  0  0  0  0  0  0  0  0
   -6.2640    1.9946    0.0000 C   0  0  0  0  0  0  0  0  0  0  0  0
    1.2964    1.4973    0.0000 C   0  0  0  0  0  0  0  0  0  0  0  0
    2.5929   -0.7486    0.0000 C   0  0  0  0  0  0  0  0  0  0  0  0
    2.5929    0.7486    0.0000 C   0  0  0  0  0  0  0  0  0  0  0  0
   -3.1517    3.7818    0.0000 C   0  0  0  0  0  0  0  0  0  0  0  0
  1 13  1  0  0  0  0
  2 17  1  0  0  0  0
  3  7  1  0  0  0  0
  3 10  1  0  0  0  0
  4 11  2  0  0  0  0
  5  8  1  0  0  0  0
  5 13  1  0  0  0  0
  5 19  1  0  0  0  0
  6  8  2  0  0  0  0
  6 15  1  0  0  0  0
  7  8  1  0  0  0  0
  7 12  1  0  0  0  0
  9 10  1  0  0  0  0
  9 11  1  0  0  0  0
  9 14  2  0  0  0  0
 10 16  2  0  0  0  0
 11 12  1  0  0  0  0
 13 15  2  0  0  0  0
 14 17  1  0  0  0  0
 16 18  1  0  0  0  0
 17 18  2  0  0  0  0
M  END
> <PUBCHEM_COMPOUND_ID_TYPE>
0

> <PUBCHEM_TOTAL_CHARGE>
0

> <PUBCHEM_SUBSTANCE_ID>
856443

> <PUBCHEM_SUBSTANCE_VERSION>
5

> <PUBCHEM_EXT_DATASOURCE_NAME>
MLSMR

> <PUBCHEM_EXT_DATASOURCE_REGID>
MLS000038396

> <PUBCHEM_SUBSTANCE_COMMENT>
http://mlsmr.evotec.com/MLSMR_HomePage/pdf/pubchem_reference.pdf
MLSMR_SAMPLE_SUPPLIER: InterBioScreen
MLSMR_SUPPLIER_STRUCTURE_ID: STOCK1S-13719
MLSMR_COMPOUND_CLASS: DC

> <PUBCHEM_SUBSTANCE_SYNONYM>
MLS000038396
SMR000034155

> <PUBCHEM_XREF_EXT_ID>
MLS000038396

> <PUBCHEM_EXT_DATASOURCE_URL>
http://mlsmr.evotec.com/MLSMR_HomePage/

> <PUBCHEM_CID_ASSOCIATIONS>
657803  1

> <PUBCHEM_COORDINATE_TYPE>
1
3

> <PUBCHEM_BONDANNOTATIONS>
7  8  3

$$$$
856602
  -OEChem-12251501332D

 24 27  0     0  0  0  0  0  0999 V2000
   -0.4107    0.8325    0.0000 S   0  0  0  0  0  0  0  0  0  0  0  0
    2.0215    2.3439    0.0000 O   0  0  0  0  0  0  0  0  0  0  0  0
   -2.4659   -3.6575    0.0000 O   0  0  0  0  0  0  0  0  0  0  0  0
   -1.4208   -1.5604    0.0000 N   0  0  0  0  0  0  0  0  0  0  0  0
   -3.3287    3.1891    0.0000 N   0  0  0  0  0  0  0  0  0  0  0  0
    3.5459    0.5703    0.0000 C   0  0  0  0  0  0  0  0  0  0  0  0
    2.1694    1.1531    0.0000 C   0  0  0  0  0  0  0  0  0  0  0  0
    2.5789   -0.5703    0.0000 C   0  0  0  0  0  0  0  0  0  0  0  0
    5.0089    0.0248    0.0000 C   0  0  0  0  0  0  0  0  0  0  0  0
    3.5459    2.2565    0.0000 C   0  0  0  0  0  0  0  0  0  0  0  0
    3.7195    0.0000    0.0000 C   0  0  0  0  0  0  0  0  0  0  0  0
    4.8106    2.8516    0.0000 C   0  0  0  0  0  0  0  0  0  0  0  0
    6.1000    0.5703    0.0000 C   0  0  0  0  0  0  0  0  0  0  0  0
    3.7195    1.5374    0.0000 C   0  0  0  0  0  0  0  0  0  0  0  0
    6.1000    2.2565    0.0000 C   0  0  0  0  0  0  0  0  0  0  0  0
    5.1825   -0.5703    0.0000 C   0  0  0  0  0  0  0  0  0  0  0  0
    0.9718    0.2485    0.0000 C   0  0  0  0  0  0  0  0  0  0  0  0
   -1.6083   -0.0721    0.0000 C   0  0  0  0  0  0  0  0  0  0  0  0
   -2.9910    0.5095    0.0000 C   0  0  0  0  0  0  0  0  0  0  0  0
   -4.1860   -0.3970    0.0000 C   0  0  0  0  0  0  0  0  0  0  0  0
   -2.6159   -2.4669    0.0000 C   0  0  0  0  0  0  0  0  0  0  0  0
   -3.9985   -1.8852    0.0000 C   0  0  0  0  0  0  0  0  0  0  0  0
   -3.1786    1.9986    0.0000 C   0  0  0  0  0  0  0  0  0  0  0  0
   -5.2921    0.0684    0.0000 C   0  0  0  0  0  0  0  0  0  0  0  0
  1 17  1  0  0  0  0
  1 18  1  0  0  0  0
  2  7  2  0  0  0  0
  3 21  1  0  0  0  0
  4 18  1  0  0  0  0
  4 21  2  0  0  0  0
  5 23  3  0  0  0  0
  6  7  1  0  0  0  0
  6  8  1  0  0  0  0
  6  9  1  0  0  0  0
  6 10  1  0  0  0  0
  7 17  1  0  0  0  0
  8 11  1  0  0  0  0
  9 13  1  0  0  0  0
 10 12  1  0  0  0  0
 11 14  1  0  0  0  0
 11 16  1  0  0  0  0
 12 14  1  0  0  0  0
 12 15  1  0  0  0  0
 13 15  1  0  0  0  0
 13 16  1  0  0  0  0
 18 19  2  0  0  0  0
 19 20  1  0  0  0  0
 19 23  1  0  0  0  0
 20 22  2  0  0  0  0
 20 24  1  0  0  0  0
 21 22  1  0  0  0  0
M  END
> <PUBCHEM_COMPOUND_ID_TYPE>
0

> <PUBCHEM_TOTAL_CHARGE>
0

> <PUBCHEM_SUBSTANCE_ID>
856602

> <PUBCHEM_SUBSTANCE_VERSION>
5

> <PUBCHEM_EXT_DATASOURCE_NAME>
MLSMR

> <PUBCHEM_EXT_DATASOURCE_REGID>
MLS000038319

> <PUBCHEM_SUBSTANCE_COMMENT>
http://mlsmr.evotec.com/MLSMR_HomePage/pdf/pubchem_reference.pdf
MLSMR_SAMPLE_SUPPLIER: InterBioScreen
MLSMR_SUPPLIER_STRUCTURE_ID: STOCK1S-24210
MLSMR_COMPOUND_CLASS: DC

> <PUBCHEM_SUBSTANCE_SYNONYM>
MLS000038319
SMR000035097

> <PUBCHEM_XREF_EXT_ID>
MLS000038319

> <PUBCHEM_EXT_DATASOURCE_URL>
http://mlsmr.evotec.com/MLSMR_HomePage/

> <PUBCHEM_CID_ASSOCIATIONS>
657959  1

> <PUBCHEM_COORDINATE_TYPE>
1
3

$$$$
856652
  -OEChem-12251501332D

 21 23  0     1  0  0  0  0  0999 V2000
   -2.2155   -3.8686    0.0000 S   0  0  0  0  0  0  0  0  0  0  0  0
   -1.0028    1.5132    0.0000 O   0  0  0  0  0  0  0  0  0  0  0  0
    3.6552   -2.9294    0.0000 O   0  0  0  0  0  0  0  0  0  0  0  0
    1.7138    1.2033    0.0000 N   0  0  0  0  0  0  0  0  0  0  0  0
    2.5889    0.0182    0.0000 N   0  0  0  0  0  0  0  0  0  0  0  0
   -3.3560    1.3452    0.0000 N   0  0  0  0  0  0  0  0  0  0  0  0
   -4.6635   -2.0821    0.0000 N   0  0  0  0  0  0  0  0  0  0  0  0
    0.2917   -0.7475    0.0000 C   0  0  0  0  0  0  0  0  0  0  0  0
   -1.0028   -1.5132    0.0000 C   0  0  3  0  0  0  0  0  0  0  0  0
    0.2917    0.7475    0.0000 C   0  0  0  0  0  0  0  0  0  0  0  0
   -2.3155   -0.7475    0.0000 C   0  0  0  0  0  0  0  0  0  0  0  0
   -0.9982   -3.0140    0.0000 C   0  0  0  0  0  0  0  0  0  0  0  0
    1.7138   -1.2033    0.0000 C   0  0  0  0  0  0  0  0  0  0  0  0
   -2.3155    0.7475    0.0000 C   0  0  0  0  0  0  0  0  0  0  0  0
    0.2115   -3.8786    0.0000 C   0  0  0  0  0  0  0  0  0  0  0  0
   -3.6202   -1.4892    0.0000 C   0  0  0  0  0  0  0  0  0  0  0  0
    2.1855   -2.6254    0.0000 C   0  0  0  0  0  0  0  0  0  0  0  0
   -0.2579   -5.3032    0.0000 C   0  0  0  0  0  0  0  0  0  0  0  0
   -1.7578   -5.2970    0.0000 C   0  0  0  0  0  0  0  0  0  0  0  0
    1.3521   -3.5056    0.0000 C   0  0  0  0  0  0  0  0  0  0  0  0
    4.0330   -4.0684    0.0000 C   0  0  0  0  0  0  0  0  0  0  0  0
  1 12  1  0  0  0  0
  1 19  1  0  0  0  0
  2 10  1  0  0  0  0
  2 14  1  0  0  0  0
  3 17  1  0  0  0  0
  3 21  1  0  0  0  0
  4  5  1  0  0  0  0
  4 10  1  0  0  0  0
  5 13  2  0  0  0  0
  6 14  1  0  0  0  0
  7 16  3  0  0  0  0
  8  9  1  0  0  0  0
  8 10  2  0  0  0  0
  8 13  1  0  0  0  0
  9 11  1  0  0  0  0
  9 12  1  0  0  0  0
 11 14  2  0  0  0  0
 11 16  1  0  0  0  0
 12 15  2  0  0  0  0
 13 17  1  0  0  0  0
 15 18  1  0  0  0  0
 15 20  1  0  0  0  0
 18 19  2  0  0  0  0
M  END
> <PUBCHEM_COMPOUND_ID_TYPE>
0

> <PUBCHEM_TOTAL_CHARGE>
0

> <PUBCHEM_SUBSTANCE_ID>
856652

> <PUBCHEM_SUBSTANCE_VERSION>
5

> <PUBCHEM_EXT_DATASOURCE_NAME>
MLSMR

> <PUBCHEM_EXT_DATASOURCE_REGID>
MLS000028062

> <PUBCHEM_SUBSTANCE_COMMENT>
http://mlsmr.evotec.com/MLSMR_HomePage/pdf/pubchem_reference.pdf
MLSMR_SAMPLE_SUPPLIER: InterBioScreen
MLSMR_SUPPLIER_STRUCTURE_ID: STOCK1S-25188
MLSMR_COMPOUND_CLASS: DC

> <PUBCHEM_SUBSTANCE_SYNONYM>
MLS000028062
SMR000059344

> <PUBCHEM_XREF_EXT_ID>
MLS000028062

> <PUBCHEM_EXT_DATASOURCE_URL>
http://mlsmr.evotec.com/MLSMR_HomePage/

> <PUBCHEM_CID_ASSOCIATIONS>
658004  1

> <PUBCHEM_COORDINATE_TYPE>
1
3

> <PUBCHEM_BONDANNOTATIONS>
9  12  3

$$$$
856813
  -OEChem-12251501332D

 19 21  0     0  0  0  0  0  0999 V2000
    4.0282   -2.9800    0.0000 S   0  0  0  0  0  0  0  0  0  0  0  0
    1.2964    1.4973    0.0000 O   0  0  0  0  0  0  0  0  0  0  0  0
    1.2964   -2.6973    0.0000 O   0  0  0  0  0  0  0  0  0  0  0  0
   -3.9091    1.5019    0.0000 O   0  0  0  0  0  0  0  0  0  0  0  0
    5.2449   -0.8800    0.0000 N   0  0  0  0  0  0  0  0  0  0  0  0
    2.5929   -0.7486    0.0000 C   0  0  0  0  0  0  0  0  0  0  0  0
    0.0000   -0.7486    0.0000 C   0  0  0  0  0  0  0  0  0  0  0  0
    1.2964   -1.4973    0.0000 C   0  0  0  0  0  0  0  0  0  0  0  0
    0.0000    0.7486    0.0000 C   0  0  0  0  0  0  0  0  0  0  0  0
    3.8926   -1.4990    0.0000 C   0  0  0  0  0  0  0  0  0  0  0  0
    2.5929    0.7486    0.0000 C   0  0  0  0  0  0  0  0  0  0  0  0
   -1.2964   -1.4973    0.0000 C   0  0  0  0  0  0  0  0  0  0  0  0
   -1.2964    1.4973    0.0000 C   0  0  0  0  0  0  0  0  0  0  0  0
   -2.6111    0.7486    0.0000 C   0  0  0  0  0  0  0  0  0  0  0  0
    6.2469   -1.9962    0.0000 C   0  0  0  0  0  0  0  0  0  0  0  0
   -2.6111   -0.7486    0.0000 C   0  0  0  0  0  0  0  0  0  0  0  0
    5.4950   -3.2941    0.0000 C   0  0  0  0  0  0  0  0  0  0  0  0
    7.4406   -1.8726    0.0000 C   0  0  0  0  0  0  0  0  0  0  0  0
   -3.9072    2.7019    0.0000 C   0  0  0  0  0  0  0  0  0  0  0  0
  1 10  1  0  0  0  0
  1 17  1  0  0  0  0
  2  9  1  0  0  0  0
  2 11  1  0  0  0  0
  3  8  2  0  0  0  0
  4 14  1  0  0  0  0
[truncated: 13,739,527 more chars]
