# Supplementary material for: QEX: target-specific druglikeness filter enhances ligand-based virtual screening
Source: Mol Divers. 2018 Jul 3;23(1):11–8. doi: 10.1007/s11030-018-9842-3 (PMC6394530; doi:10.1007/s11030-018-9842-3)
Supplement: Supplementary file 12 — Supplementary material 12 (CSV 387 kb) [file 11030_2018_9842_MOESM12_ESM.csv]

PUBCHEM_RESULT_TAG	PUBCHEM_SID	PUBCHEM_CID	PUBCHEM_ACTIVITY_OUTCOME	PUBCHEM_ACTIVITY_SCORE	PUBCHEM_ACTIVITY_URL	PUBCHEM_ASSAYDATA_COMMENT	%Activity_1	%Activity_2	Value_1	Value_2	Mean High	STD Deviation High	Mean Low	STD Deviation Low
RESULT_TYPE							FLOAT	FLOAT	FLOAT	FLOAT	FLOAT	FLOAT	FLOAT	FLOAT
RESULT_DESCR							% Inhibition of the first replicate at 10 uM	% Inhibition of the second replicate at 10 uM	Measured value of the first replicate	Value of the second replicate	Mean fluorescence of negative controls in the corresponding plate	Standard deviation (n=64) of negative controls in the corresponding plate	Mean fluorescence of positive controls in the corresponding plate	Standard deviation (n=64) of positive controls in the corresponding plate
RESULT_UNIT							PERCENT	PERCENT	RLU	RLU	RLU	RLU	RLU	RLU
RESULT_ATTR_CONC_MICROMOL							10	10	10	10
1	842137	644393	Inactive	21			-14.1	-13.4	3519.46	3498.32	35.81	14.1	3089.53	245.97
2	842291	644550	Inactive	21			25.7	20.7	1881.38	2005.34	23.2	10.8	2523.69	295.4
3	842423	644688	Active	30			32.4	25.4	2821.48	3105.88	78.84	19.8	4137.3	302.16
4	842438	644703	Inactive	21			-2.6	-6.8	3169.77	3297.35	35.81	14.1	3089.53	245.97
5	842457	644722	Active	30			57.7	53.8	1595.88	1737.61	60.83	18.04	3689.57	218.95
6	842476	644740	Active	30			31.1	32.6	2874.88	2814.39	78.84	19.8	4137.3	302.16
7	842518	644788	Inactive	21			25.3	22	3026.76	3156.6	73.22	18.83	4027.96	340.76
8	842527	644797	Inactive	21			6.8	0.5	2354.25	2512.36	23.2	10.8	2523.69	295.4
9	842544	644814	Inactive	21			27.4	22	1838.34	1974.15	23.2	10.8	2523.69	295.4
10	842578	644846	Active	30			62.1	59.1	1591.95	1713.11	64.64	19.7	4092.12	302.86
11	842811	645083	Inactive	21			13.6	9.5	2184.03	2285.13	23.2	10.8	2523.69	295.4
12	842897	5769577	Active	30			47.9	49.1	2191.84	2144.09	78.84	19.8	4137.3	302.16
13	842935	645206	Inactive	21			9.7	11.6	2281.47	2234.37	23.2	10.8	2523.69	295.4
14	843042	645317	Active	30			83.7	81.5	720.67	810.34	64.64	19.7	4092.12	302.86
15	843237	645520	Active	30			52	53	2028.42	1987.37	78.84	19.8	4137.3	302.16
16	843340	645631	Active	30			38.9	39.2	2524.8	2514.42	64.64	19.7	4092.12	302.86
17	843345	645636	Active	30			42.1	37.2	2363.62	2557.78	73.22	18.83	4027.96	340.76
18	843415	645703	Active	30			31.5	35.8	1736.64	1628.7	23.2	10.8	2523.69	295.4
19	843458	645754	Inactive	21			27.9	21.6	2970.38	3221.25	64.64	19.7	4092.12	302.86
20	843534	6603145	Active	30			42	40.6	2430.82	2491.22	78.84	19.8	4137.3	302.16
21	843582	645884	Active	30			38.5	35.2	1560.15	1643.71	23.2	10.8	2523.69	295.4
22	843591	645893	Active	30			40.7	53	2454.68	1957.81	64.64	19.7	4092.12	302.86
23	843746	5295070	Active	30			35	31.4	2718.24	2862.74	78.84	19.8	4137.3	302.16
24	843796	646101	Inactive	21			26.2	29.6	1868.42	1784.53	23.2	10.8	2523.69	295.4
25	844035	646345	Inactive	21			29.9	29.6	2924.24	2934.38	78.84	19.8	4137.3	302.16
26	844054	646364	Inactive	21			-26.3	-23.7	3893.33	3814.11	35.81	14.1	3089.53	245.97
27	844088	5764608	Active	30			33	30.4	2796.77	2904.06	78.84	19.8	4137.3	302.16
28	844092	646402	Active	30			45.3	52.1	2268.73	1993.98	64.64	19.7	4092.12	302.86
29	844094	646404	Inactive	21			30.2	17.2	1768.79	2093.16	23.2	10.8	2523.69	295.4
30	844213	646525	Inactive	21			11.8	23.7	2227.64	1930.26	23.2	10.8	2523.69	295.4
31	844238	6603408	Active	30			31.9	35.4	1726.5	1638.27	23.2	10.8	2523.69	295.4
32	844423	646749	Active	30			36.9	32.4	1599.92	1713.58	23.2	10.8	2523.69	295.4
33	844515	646842	Active	30			35.6	20.3	1634.32	2016.67	23.2	10.8	2523.69	295.4
34	844555	646882	Inactive	21			14.2	20	2168.3	2022.91	23.2	10.8	2523.69	295.4
35	844651	646983	Active	30			62.1	59.3	1571.72	1681.95	73.22	18.83	4027.96	340.76
36	844759	647091	Active	30			33.9	30.6	1677.08	1758.44	23.2	10.8	2523.69	295.4
37	844857	647189	Inactive	21			-15.3	-17.2	3558.02	3614.83	35.81	14.1	3089.53	245.97
38	844866	647198	Active	30			47.4	52.1	2211.94	2024.41	78.84	19.8	4137.3	302.16
39	844909	647240	Active	30			32.2	33.8	2795.97	2730.48	64.64	19.7	4092.12	302.86
40	845011	647349	Active	30			43.3	42	2380.96	2434.65	78.84	19.8	4137.3	302.16
41	845145	647479	Active	30			32.6	25.6	2812.44	3096.89	78.84	19.8	4137.3	302.16
42	845151	647485	Active	30			27.3	32.1	3030.93	2834.16	78.84	19.8	4137.3	302.16
43	845167	647501	Active	30			96.3	98.5	195.65	114.69	60.83	18.04	3689.57	218.95
44	845214	647556	Active	30			30.9	35.4	1750.94	1637.33	23.2	10.8	2523.69	295.4
45	845300	91378	Active	30			59.7	59.9	1524.25	1517.17	60.83	18.04	3689.57	218.95
46	845400	5399660	Active	30			35.3	28.4	1640.98	1813.23	23.2	10.8	2523.69	295.4
47	845406	647748	Active	30			62.3	63.4	965.45	938.83	23.2	10.8	2523.69	295.4
48	845543	118982	Active	30			35.4	34.3	2665.4	2711.44	64.64	19.7	4092.12	302.86
49	845855	648214	Inactive	21			1.3	-7.4	3049.21	3314.44	35.81	14.1	3089.53	245.97
50	845873	648231	Active	30			36.9	35.2	2638.34	2709.36	78.84	19.8	4137.3	302.16
51	846100	648472	Inactive	21			-9.4	-8.3	3377.01	3342.82	35.81	14.1	3089.53	245.97
52	846173	648555	Active	30			56.1	51.5	1833.73	2016.11	64.64	19.7	4092.12	302.86
53	846265	648651	Inactive	21			19.6	21.6	3304.32	3220.81	64.64	19.7	4092.12	302.86
54	846270	648656	Active	30			44.3	40.4	2339.95	2499.6	78.84	19.8	4137.3	302.16
55	846409	648799	Active	30			58	62.2	1318.13	1188.89	35.81	14.1	3089.53	245.97
56	846481	648869	Inactive	21			15.4	12.1	3512.08	3648.17	78.84	19.8	4137.3	302.16
57	846490	648878	Active	30			66	69.5	873.6	785.72	23.2	10.8	2523.69	295.4
58	846550	1633229	Active	30			59.5	61.1	1696.78	1630.21	64.64	19.7	4092.12	302.86
59	846591	54686950	Active	30			55.4	58.7	1680.49	1559.9	60.83	18.04	3689.57	218.95
60	846693	649086	Inactive	21			-1.4	0	2557.97	2523.84	23.2	10.8	2523.69	295.4
61	846820	649213	Active	30			55.4	57.9	1862.72	1758.26	64.64	19.7	4092.12	302.86
62	846856	649252	Active	30			35.5	35.3	1636.02	1640	23.2	10.8	2523.69	295.4
63	846863	649259	Active	30			35.8	27	2684.12	3042.52	78.84	19.8	4137.3	302.16
64	847113	649516	Inactive	21			14.9	17.7	3440.2	3328.04	73.22	18.83	4027.96	340.76
65	847157	649556	Active	30			54.8	53.7	1912.74	1956.57	78.84	19.8	4137.3	302.16
66	847161	573743	Active	30			58.2	58.6	1713.27	1695.68	64.94	19.46	4008.13	217.6
67	847243	649642	Inactive	21			14.6	4.4	3542.96	3956.83	78.84	19.8	4137.3	302.16
68	847306	649707	Active	30			81.6	80.6	482.35	508.48	23.2	10.8	2523.69	295.4
69	847498	649903	Inactive	21			-8.3	6.9	2730.93	2350.61	23.2	10.8	2523.69	295.4
70	847511	649916	Inactive	21			27.9	20.2	3004.62	3318.92	78.84	19.8	4137.3	302.16
71	847582	649986	Active	30			39.8	31.9	1528.13	1726.93	23.2	10.8	2523.69	295.4
72	847741	650150	Active	30			58.9	53.5	1745.5	1965.9	78.84	19.8	4137.3	302.16
73	847746	650155	Active	30			30.1	40.1	1772.13	1522.13	23.2	10.8	2523.69	295.4
74	847790	54690425	Active	30			38.6	27.6	1559.71	1833.66	23.2	10.8	2523.69	295.4
75	847829	650243	Inactive	21			-11.8	-5.3	3449.63	3252.62	35.81	14.1	3089.53	245.97
76	847924	650342	Active	30			55.5	54.8	1884.87	1911.75	78.84	19.8	4137.3	302.16
77	847929	54685847	Inactive	21			23.7	17.1	2831.14	3068.81	60.83	18.04	3689.57	218.95
78	848429	650871	Active	30			44.8	21	2285.93	3245.1	64.64	19.7	4092.12	302.86
79	848633	651086	Inactive	21			-10.3	-9.6	3405.15	3382.64	35.81	14.1	3089.53	245.97
80	848789	651242	Active	30			49.6	53.2	2095	1948.76	64.64	19.7	4092.12	302.86
81	848927	651389	Inactive	21			6.3	-0.9	2897.69	3117.17	35.81	14.1	3089.53	245.97
82	849093	6858766	Active	30			58.9	46.4	1052.11	1364.08	23.2	10.8	2523.69	295.4
83	849115	651586	Active	30			33.8	33.1	2766.77	2794.57	78.84	19.8	4137.3	302.16
84	849139	651609	Active	30			38.1	40.4	2522.19	2428.79	73.22	18.83	4027.96	340.76
85	849249	651726	Inactive	21			17	7.9	2097.77	2325.91	23.2	10.8	2523.69	295.4
86	849449	651944	Active	30			39.7	41.1	2492.28	2438.16	64.64	19.7	4092.12	302.86
87	849475	651969	Inactive	21			27.2	23.5	2998.27	3143.68	64.64	19.7	4092.12	302.86
88	850336	652850	Active	30			51.2	49.8	2059.68	2117.09	78.84	19.8	4137.3	302.16
89	850382	652904	Active	30			48.2	46	1318.98	1373.88	23.2	10.8	2523.69	295.4
90	850415	652936	Inactive	21			-14.5	-24.8	3533.77	3845.43	35.81	14.1	3089.53	245.97
91	850491	2952346	Inactive	21			31	28.8	1747.98	1804.04	23.2	10.8	2523.69	295.4
92	850616	653148	Active	30			46.6	50	2186.88	2049.69	73.22	18.83	4027.96	340.76
93	850709	653238	Active	30			38.9	38.5	2557.78	2573.46	78.84	19.8	4137.3	302.16
94	850971	653524	Active	30			30.8	36.6	2809.21	2581.69	73.22	18.83	4027.96	340.76
95	850988	653541	Inactive	21			23.5	17.7	3181.63	3420.68	78.84	19.8	4137.3	302.16
96	851241	653805	Inactive	21			-11.8	-16.6	2817.53	2939.89	23.2	10.8	2523.69	295.4
97	851265	653829	Active	30			32.2	36.8	2796.57	2610.57	64.64	19.7	4092.12	302.86
98	851306	653868	Active	30			40	34.9	1522.45	1650	23.2	10.8	2523.69	295.4
99	851467	654043	Inactive	21			-13.4	1.5	3497.31	3042.36	35.81	14.1	3089.53	245.97
100	851720	54682376	Active	30			48.2	11.9	1939.75	3256.8	60.83	18.04	3689.57	218.95
101	851723	654316	Inactive	21			15.5	23	3506.55	3205.54	78.84	19.8	4137.3	302.16
102	851748	654341	Inactive	21			-12.9	-7.9	4156.55	3976.45	60.83	18.04	3689.57	218.95
103	851828	654431	Inactive	21			-25.5	-24.6	3868.22	3840.23	35.81	14.1	3089.53	245.97
104	852199	654811	Active	30			32.7	27.6	2811.35	3015.96	78.84	19.8	4137.3	302.16
105	852359	2911251	Inactive	21			16.8	8.2	3079.9	3392.26	60.83	18.04	3689.57	218.95
106	852488	655113	Active	30			34.7	39	2693.66	2521.29	64.64	19.7	4092.12	302.86
107	852646	655283	Inactive	21			10.5	14.8	2768.93	2638.7	35.81	14.1	3089.53	245.97
108	852674	655309	Active	30			42.3	34.3	2386.84	2710.88	64.64	19.7	4092.12	302.86
109	852768	655408	Active	30			56.7	56.2	1630.54	1649.37	60.83	18.04	3689.57	218.95
110	852843	655490	Inactive	21			30	28	1773.92	1822.43	23.2	10.8	2523.69	295.4
111	852927	655569	Inactive	21			24.8	24.7	3047.15	3049.6	73.22	18.83	4027.96	340.76
112	853020	655663	Inactive	21			-14.1	-28.7	3520.13	3965.81	35.81	14.1	3089.53	245.97
113	853401	656056	Active	30			35.5	40.1	2626	2444.08	73.22	18.83	4027.96	340.76
114	853412	656067	Inactive	21			22.9	25.4	1952.08	1887.7	23.2	10.8	2523.69	295.4
115	853540	5295075	Active	30			34.7	34.1	2728.07	2751.53	78.84	19.8	4137.3	302.16
116	853541	656200	Active	30			33.5	26.5	2775.79	3060.5	78.84	19.8	4137.3	302.16
117	853557	656216	Active	30			47.8	39.7	2166.54	2491.96	64.64	19.7	4092.12	302.86
118	853602	656260	Inactive	21			0.3	-9.3	3081.05	3372.72	35.81	14.1	3089.53	245.97
119	855531	2406	Active	30			44	34.9	2272.55	2631.36	64.94	19.46	4008.13	217.6
120	855568	66062	Inactive	21			30.6	27.5	2801.87	2923.18	64.94	19.46	4008.13	217.6
121	855601	2788	Active	30			70.8	69.6	1218.12	1263.31	64.94	19.46	4008.13	217.6
122	855609	3728	Active	30			75.9	75.3	1014.51	1040.81	64.94	19.46	4008.13	217.6
123	855686	3213	Active	30			67	72.2	1366.43	1161.07	64.94	19.46	4008.13	217.6
124	855762	3278	Active	30			59.1	54.7	1679.04	1852.54	64.94	19.46	4008.13	217.6
125	856050	657435	Active	30			60.8	61.1	1669.04	1656.07	78.84	19.8	4137.3	302.16
126	856074	657455	Active	30			71.8	68.8	1198.98	1319.46	64.64	19.7	4092.12	302.86
127	856103	6731	Active	30			44.1	46.9	2349.15	2233.45	78.84	19.8	4137.3	302.16
128	856443	657803	Inactive	21			6.9	3.5	2880.24	2981.48	35.81	14.1	3089.53	245.97
129	856602	657959	Active	30			59.2	58.2	1735.65	1775.63	78.84	19.8	4137.3	302.16
130	856652	658004	Active	30			34	22.3	1673.26	1965.92	23.2	10.8	2523.69	295.4
131	856813	658167	Inactive	21			-40.6	-37.5	4330.28	4233.93	35.81	14.1	3089.53	245.97
132	856915	658268	Inactive	21			-9.6	-11.1	3381.46	3428.01	35.81	14.1	3089.53	245.97
133	856947	658308	Inactive	21			9.5	5.3	2800.35	2926.99	35.81	14.1	3089.53	245.97
134	856959	658319	Inactive	21			-8.3	-8.2	3344.26	3341.1	35.81	14.1	3089.53	245.97
135	856962	658322	Inactive	21			-31.7	-24.8	4058.22	3847.22	35.81	14.1	3089.53	245.97
136	857019	658378	Inactive	21			-26.5	-17.3	3897.49	3617.01	35.81	14.1	3089.53	245.97
137	857079	5389069	Inactive	21			-3.7	-13	3202.55	3487.93	35.81	14.1	3089.53	245.97
138	857211	568592	Active	30			55.9	57.4	1868.81	1808.33	78.84	19.8	4137.3	302.16
139	857260	658604	Inactive	21			16.6	16.9	2108.47	2100.13	23.2	10.8	2523.69	295.4
140	857427	658778	Active	30			66.8	69.4	852.81	789.54	23.2	10.8	2523.69	295.4
141	857517	658866	Inactive	21			26.5	10.8	1860.37	2252.97	23.2	10.8	2523.69	295.4
142	857598	232341	Active	30			43	39.8	1447.91	1528.02	23.2	10.8	2523.69	295.4
143	857620	658968	Inactive	21			0.4	8.7	3077.07	2823.58	35.81	14.1	3089.53	245.97
144	857671	6603379	Active	30			63.9	64.5	1519.2	1492.77	64.64	19.7	4092.12	302.86
145	857745	659101	Active	30			54.5	59.3	1895.69	1705.65	64.64	19.7	4092.12	302.86
146	858142	659499	Active	30			38.9	33.7	2491.46	2694.48	73.22	18.83	4027.96	340.76
147	858249	659592	Inactive	21			13.4	16.2	3496.26	3386.19	73.22	18.83	4027.96	340.76
148	858305	1907983	Inactive	21			31.4	28.6	2551.02	2651.6	60.83	18.04	3689.57	218.95
149	858595	659902	Active	30			41	41.2	1498.23	1494.11	23.2	10.8	2523.69	295.4
150	858898	660202	Active	30			73.9	75.8	1006.47	940.07	60.83	18.04	3689.57	218.95
151	859145	620461	Active	30			36.6	38.4	1609.2	1563.08	23.2	10.8	2523.69	295.4
152	859170	5389252	Active	30			42.3	41.6	2420.87	2449.36	78.84	19.8	4137.3	302.16
153	859256	660557	Inactive	21			21.2	24.1	3278.27	3157.22	78.84	19.8	4137.3	302.16
154	859259	54695776	Inactive	21			6.5	10.3	3874.11	3719.36	78.84	19.8	4137.3	302.16
155	859361	660660	Active	30			64.3	62.6	1504.42	1570.63	64.64	19.7	4092.12	302.86
156	859486	5389271	Inactive	21			4.1	-4.7	2965.07	3231.74	35.81	14.1	3089.53	245.97
157	859523	660819	Active	30			55.3	54.9	1864.1	1879.23	64.64	19.7	4092.12	302.86
158	859637	660939	Active	30			36.3	45.6	2592.65	2222.79	73.22	18.83	4027.96	340.76
159	859881	661185	Active	30			68.2	67.3	1345.96	1381.37	64.64	19.7	4092.12	302.86
160	860191	661498	Inactive	21			-9.9	-9.6	3390.74	3381.52	35.81	14.1	3089.53	245.97
161	860213	661518	Active	30			62.9	61.9	1586.54	1624.23	78.84	19.8	4137.3	302.16
162	860254	661555	Active	30			40.4	32.5	1514.66	1710.63	23.2	10.8	2523.69	295.4
163	860274	54693834	Inactive	21			-9.6	2.4	3381.94	3017.51	35.81	14.1	3089.53	245.97
164	860397	661691	Inactive	21			-0.2	9.4	3094.96	2802.23	35.81	14.1	3089.53	245.97
165	860445	661736	Active	30			44.6	43.4	2071.27	2115.83	60.83	18.04	3689.57	218.95
166	860451	661741	Inactive	21			13.5	6.1	2186.07	2372.14	23.2	10.8	2523.69	295.4
167	860470	661759	Inactive	21			30	31.3	1773.43	1741.72	23.2	10.8	2523.69	295.4
168	860537	661822	Inactive	21			7.5	15.5	2335.88	2136.21	23.2	10.8	2523.69	295.4
169	860538	661823	Inactive	21			18.6	9.8	2521.74	2789.71	35.81	14.1	3089.53	245.97
170	860581	661865	Active	30			45.9	45.8	2211.71	2217.72	73.22	18.83	4027.96	340.76
171	860615	5389398	Active	30			68.7	65.8	1350.32	1468.51	78.84	19.8	4137.3	302.16
172	860681	661958	Active	30			42.3	39.8	1466.6	1528.53	23.2	10.8	2523.69	295.4
173	860768	662043	Active	30			40.2	37.6	1518.63	1582.42	23.2	10.8	2523.69	295.4
174	860781	662056	Inactive	21			-23.8	-17.6	3816.73	3627.86	35.81	14.1	3089.53	245.97
175	860867	5389460	Active	30			33.2	32.5	1694.32	1711.67	23.2	10.8	2523.69	295.4
176	860891	5389465	Inactive	21			29.2	24.4	1792.35	1913.29	23.2	10.8	2523.69	295.4
177	860910	5389468	Active	30			33.9	29.1	1675.57	1796.78	23.2	10.8	2523.69	295.4
178	860944	6602712	Active	30			38.5	40.8	1560.85	1502.95	23.2	10.8	2523.69	295.4
179	860958	5389477	Inactive	21			26.1	21.6	1871.71	1982.77	23.2	10.8	2523.69	295.4
180	860996	662269	Active	30			35.4	31.4	1638.62	1737.34	23.2	10.8	2523.69	295.4
181	860999	662271	Inactive	21			27.2	23.3	1843.92	1942.25	23.2	10.8	2523.69	295.4
182	861074	662343	Active	30			35.4	32.6	1638.62	1709.4	23.2	10.8	2523.69	295.4
183	861080	662349	Active	30			33.6	37.1	1682.97	1597.24	23.2	10.8	2523.69	295.4
184	861177	662435	Active	30			34	33.2	2759.19	2788.67	78.84	19.8	4137.3	302.16
185	861201	662457	Inactive	21			26.9	26.3	3044.16	3070.02	78.84	19.8	4137.3	302.16
186	861229	662484	Inactive	21			28.6	29.3	2977.97	2949.05	78.84	19.8	4137.3	302.16
187	861279	2019063	Inactive	21			-21.5	-14.2	3745.31	3524.46	35.81	14.1	3089.53	245.97
188	861306	5930881	Active	30			53	49	1469.85	1593	35.81	14.1	3089.53	245.97
189	861321	662572	Active	30			33	35.3	2797.24	2702.7	78.84	19.8	4137.3	302.16
190	861429	662673	Active	30			26.8	32.6	3049.43	2812.81	78.84	19.8	4137.3	302.16
191	861477	662719	Inactive	21			25.3	26.4	3112.05	3065.92	78.84	19.8	4137.3	302.16
192	861483	662724	Inactive	21			21.6	24.9	3262.17	3127.5	78.84	19.8	4137.3	302.16
193	861637	662875	Inactive	21			19	18.8	3366.91	3374.69	78.84	19.8	4137.3	302.16
194	861720	662954	Active	30			38.2	39.1	2587.44	2551.89	78.84	19.8	4137.3	302.16
195	861774	663003	Active	30			46.9	47.2	2234.21	2222.26	78.84	19.8	4137.3	302.16
196	861808	663034	Active	30			52.7	49.5	1930.92	2057.75	64.94	19.46	4008.13	217.6
197	861832	663054	Active	30			38	31.2	2593.51	2872.79	78.84	19.8	4137.3	302.16
198	861838	663060	Active	30			57.7	55.4	1794.05	1887.19	78.84	19.8	4137.3	302.16
199	861858	663089	Inactive	21			-9.2	-7.3	3370.89	3311.17	35.81	14.1	3089.53	245.97
200	861911	663136	Inactive	21			20.2	10.9	3227.72	3598.02	73.22	18.83	4027.96	340.76
201	861921	663146	Inactive	21			31.5	22.3	2857.77	3233.31	78.84	19.8	4137.3	302.16
202	861973	663194	Inactive	21			18.2	20.1	3396.77	3320.71	78.84	19.8	4137.3	302.16
203	862191	663415	Inactive	21			29.7	30.4	2852.77	2826.96	73.22	18.83	4027.96	340.76
204	862208	663431	Inactive	21			15.2	18.2	3521.08	3397.83	78.84	19.8	4137.3	302.16
205	862211	663434	Inactive	21			24.2	18.2	1917.36	2067.95	23.2	10.8	2523.69	295.4
206	862220	663443	Active	30			45.2	43	2241.75	2326.34	73.22	18.83	4027.96	340.76
207	862255	5389712	Inactive	21			29.6	29.1	2935.3	2956.78	78.84	19.8	4137.3	302.16
208	862640	663874	Inactive	21			8.8	5.9	3737.53	3856.16	64.64	19.7	4092.12	302.86
209	862668	663900	Active	30			48.3	50.1	2177.4	2104.1	78.84	19.8	4137.3	302.16
210	862839	664072	Active	30			37.8	36	2569.77	2641.86	64.64	19.7	4092.12	302.86
211	863107	664345	Active	30			84.4	85.1	625.76	602.63	60.83	18.04	3689.57	218.95
212	863170	1844411	Active	30			78.7	80.5	943.22	872.02	78.84	19.8	4137.3	302.16
213	863356	664611	Active	30			43.4	39.3	2116.51	2264.83	60.83	18.04	3689.57	218.95
214	863421	664673	Active	30			37.5	39.7	2329.86	2250.16	60.83	18.04	3689.57	218.95
215	863508	664761	Active	30			58.1	56.4	1580.47	1644.69	60.83	18.04	3689.57	218.95
216	863607	664856	Active	30			45.4	48.3	2042.94	1936.33	60.83	18.04	3689.57	218.95
217	863690	5389906	Active	30			35	45.3	2419	2047.11	60.83	18.04	3689.57	218.95
218	864052	665303	Active	30			58.9	59.5	1552.77	1531.31	60.83	18.04	3689.57	218.95
219	864229	665476	Inactive	21			28	25.6	2919.42	3017.02	73.22	18.83	4027.96	340.76
220	864496	665740	Inactive	21			-32	-26.4	4065.91	3895.95	35.81	14.1	3089.53	245.97
221	864557	665800	Inactive	21			2.6	-0.3	3011.32	3099.25	35.81	14.1	3089.53	245.97
222	864574	5389969	Inactive	21			15.2	13.9	2144.19	2175.83	23.2	10.8	2523.69	295.4
223	864592	665834	Inactive	21			22.9	23.8	1950.52	1927.91	23.2	10.8	2523.69	295.4
224	864658	665899	Inactive	21			24.2	25.5	1917.42	1885.25	23.2	10.8	2523.69	295.4
225	864709	665950	Active	30			52.7	53	1205.95	1198.88	23.2	10.8	2523.69	295.4
226	864714	665955	Inactive	21			13.9	11.3	2176.88	2240.23	23.2	10.8	2523.69	295.4
227	864754	665995	Active	30			48.5	44.6	1311.54	1408.4	23.2	10.8	2523.69	295.4
228	864781	666030	Inactive	21			18.2	7.4	2068.7	2339.39	23.2	10.8	2523.69	295.4
229	864783	666032	Inactive	21			21.5	19.5	1986	2036.21	23.2	10.8	2523.69	295.4
230	864845	666093	Active	30			50.8	50.1	1253.65	1270.23	23.2	10.8	2523.69	295.4
231	864910	666158	Inactive	21			-18.9	-19.9	2996.68	3021.44	23.2	10.8	2523.69	295.4
232	865031	666277	Inactive	21			20.2	10.2	2017.51	2268.77	23.2	10.8	2523.69	295.4
233	865135	666385	Active	30			70.8	70.9	752.6	749.93	23.2	10.8	2523.69	295.4
234	865136	666386	Active	30			43.4	43.6	2375.67	2367.45	78.84	19.8	4137.3	302.16
235	865186	666436	Active	30			42.7	40.4	1457.08	1514.29	23.2	10.8	2523.69	295.4
236	865300	666554	Active	30			47.8	44.3	1327.3	1417.08	23.2	10.8	2523.69	295.4
237	865309	666563	Active	30			52	54.4	1223.47	1163.39	23.2	10.8	2523.69	295.4
238	865313	666567	Active	30			51.3	45.4	1242.18	1387.46	23.2	10.8	2523.69	295.4
239	865487	54699150	Active	30			73.3	74.8	690.4	652.6	23.2	10.8	2523.69	295.4
240	865505	666759	Inactive	21			18.4	20.2	2064.7	2018.67	23.2	10.8	2523.69	295.4
241	865544	666803	Active	30			38.6	34.5	2572.41	2738.31	78.84	19.8	4137.3	302.16
242	865580	666839	Inactive	21			28.2	27.7	2992.51	3015.07	78.84	19.8	4137.3	302.16
243	865688	666949	Active	30			31.7	57.6	2849.75	1799.59	78.84	19.8	4137.3	302.16
244	865855	667115	Active	30			63.1	63.8	1519.34	1493.05	64.94	19.46	4008.13	217.6
245	865925	667183	Active	30			67.2	66.8	1371.19	1385.3	73.22	18.83	4027.96	340.76
246	865958	667214	Inactive	21			20.7	17.7	3297.86	3417.76	78.84	19.8	4137.3	302.16
247	865961	667217	Active	30			69.1	65.3	1332.09	1486.51	78.84	19.8	4137.3	302.16
248	865981	667244	Inactive	21			26.2	24.5	3072.25	3141.01	78.84	19.8	4137.3	302.16
249	866053	667314	Active	30			32.1	28.8	2835.74	2967.75	78.84	19.8	4137.3	302.16
250	866090	667350	Inactive	21			16.6	14.8	3463.13	3536.84	78.84	19.8	4137.3	302.16
251	866127	667386	Active	30			65.5	64.7	1480.55	1513.09	78.84	19.8	4137.3	302.16
252	3711160	2997520	Active	30			44	38	2352.97	2596.96	78.84	19.8	4137.3	302.16
253	3711170	2997527	Active	30			47.6	39.1	1332.59	1546.9	23.2	10.8	2523.69	295.4
254	3711443	2408834	Inactive	21			-23.2	-25.9	3798	3881.97	35.81	14.1	3089.53	245.97
255	3711478	2997652	Active	30			42.3	40.5	1466.69	1512.18	23.2	10.8	2523.69	295.4
256	3711553	2161627	Inactive	21			-17.6	-25.2	3627.07	3858.48	35.81	14.1	3089.53	245.97
257	3711622	2114647	Active	30			38.2	35.1	2587.02	2713.48	78.84	19.8	4137.3	302.16
258	3711631	2106784	Active	30			35.5	44.2	1636.84	1417.41	23.2	10.8	2523.69	295.4
259	3711652	2997718	Inactive	21			31.8	31	2847.08	2881.02	78.84	19.8	4137.3	302.16
260	3711876	6602984	Active	30			61.3	58.1	989.69	1070.01	23.2	10.8	2523.69	295.4
261	3712045	2997862	Inactive	21			16.5	17.9	3465.86	3412.72	78.84	19.8	4137.3	302.16
262	3712226	2098634	Active	30			45.2	42.3	1394.45	1467.21	23.2	10.8	2523.69	295.4
263	3712249	2997948	Active	30			27.2	34.6	2701.49	2432.59	60.83	18.04	3689.57	218.95
264	3712386	855426	Active	30			37.4	41.1	2619.58	2471.26	78.84	19.8	4137.3	302.16
265	3712437	321719	Active	30			34.5	26.5	1661.75	1862.09	23.2	10.8	2523.69	295.4
266	3712523	2611430	Active	30			44.5	29	1410.65	1799.21	23.2	10.8	2523.69	295.4
267	3712554	2161358	Active	30			39.2	35.1	1543.23	1646.04	23.2	10.8	2523.69	295.4
268	3712656	2408812	Inactive	21			-9	-12.6	3363.19	3473.49	35.81	14.1	3089.53	245.97
269	3712684	2998122	Inactive	21			26.1	26.9	1871.83	1851.68	23.2	10.8	2523.69	295.4
270	3712698	2998125	Active	30			33.4	31.7	1687.51	1731.7	23.2	10.8	2523.69	295.4
271	3712778	2998156	Inactive	21			25.1	26.4	3080.32	3028.67	64.64	19.7	4092.12	302.86
272	3712805	2093195	Inactive	21			9.9	12.6	2787.77	2704.45	35.81	14.1	3089.53	245.97
273	3713078	2998271	Active	30			56.4	51.8	1822.6	2005.67	64.64	19.7	4092.12	302.86
274	3713089	2408467	Inactive	21			-16.4	-16.8	3590.6	3603.49	35.81	14.1	3089.53	245.97
275	3713133	2082094	Active	30			47.5	48.3	2210.87	2178.92	78.84	19.8	4137.3	302.16
276	3713167	2998316	Active	30			50.4	46.9	1264.04	1351.32	23.2	10.8	2523.69	295.4
277	3713320	2998368	Active	30			29.4	32.7	1788.72	1705.9	23.2	10.8	2523.69	295.4
278	3713742	2998529	Active	30			33.9	34.7	2458.07	2431.85	60.83	18.04	3689.57	218.95
279	3713897	1164138	Active	30			33	34	2799.8	2755.76	78.84	19.8	4137.3	302.16
280	3713927	2403995	Active	30			34.6	33.9	2432.45	2459.4	60.83	18.04	3689.57	218.95
281	3713983	2525456	Active	30			33.1	39.5	2792.58	2536.18	78.84	19.8	4137.3	302.16
282	3714095	2998665	Inactive	21			-28.5	-24	3958.61	3821.16	35.81	14.1	3089.53	245.97
283	3714169	2347892	Active	30			49.6	49	1889.39	1910.05	60.83	18.04	3689.57	218.95
284	3714200	2511397	Inactive	21			18.8	13	2052.36	2198.81	23.2	10.8	2523.69	295.4
285	3714221	5742507	Inactive	21			6	-1.5	2373.79	2562.42	23.2	10.8	2523.69	295.4
286	3714242	2998720	Inactive	21			16.4	10.8	3430.09	3657.44	64.64	19.7	4092.12	302.86
287	3714311	2998751	Inactive	21			12.2	8.4	3599.73	3752.79	64.64	19.7	4092.12	302.86
288	3714502	2337349	Active	30			37.3	45.2	2551.64	2240.87	73.22	18.83	4027.96	340.76
289	3714683	2998911	Inactive	21			31.1	28.9	2875.02	2964.28	78.84	19.8	4137.3	302.16
290	3714802	2998961	Active	30			34.5	35.8	2436	2389.52	60.83	18.04	3689.57	218.95
291	3714811	2998964	Active	30			37.5	33.9	2327.3	2460.37	60.83	18.04	3689.57	218.95
292	3714821	2123759	Inactive	21			-15.2	-18.3	3553.88	3647.41	35.81	14.1	3089.53	245.97
293	3714861	2311475	Active	30			62.7	64.4	1594.28	1521.82	78.84	19.8	4137.3	302.16
294	3714947	28777	Active	30			84.2	82.5	635.57	696.46	60.83	18.04	3689.57	218.95
295	3715006	2507761	Inactive	21			28.7	22.7	2934.56	3179.31	64.64	19.7	4092.12	302.86
296	3715106	2999087	Inactive	21			-19.8	-15.7	3694.81	3569.03	35.81	14.1	3089.53	245.97
297	3715189	2999111	Active	30			47.7	51.9	1330.21	1226.95	23.2	10.8	2523.69	295.4
298	3715198	914513	Inactive	21			-27.3	-25	3921.84	3851.61	35.81	14.1	3089.53	245.97
299	3715445	2999212	Inactive	21			-5.3	1	3250.9	3058.91	35.81	14.1	3089.53	245.97
300	3715504	2572988	Inactive	21			14.9	24.5	2150.38	1910.3	23.2	10.8	2523.69	295.4
301	3715602	2129003	Inactive	21			7.9	-1.2	2326.32	2553.17	23.2	10.8	2523.69	295.4
302	3715699	5742533	Active	30			34.8	32.7	2425.38	2504.1	60.83	18.04	3689.57	218.95
303	3715733	2401066	Inactive	21			20.4	6.6	2014.81	2359.46	23.2	10.8	2523.69	295.4
304	3715735	2309266	Active	30			44.5	44.1	2301.37	2314.35	64.64	19.7	4092.12	302.86
305	3715754	2088507	Active	30			38.6	41	2572.75	2473.11	78.84	19.8	4137.3	302.16
306	3715783	2086975	Inactive	21			-2.5	1.1	3165.74	3056.04	35.81	14.1	3089.53	245.97
307	3715784	2612432	Inactive	21			3.9	-4.3	3934.53	4265.76	64.64	19.7	4092.12	302.86
308	3715895	2549015	Inactive	21			14	2.3	2172.85	2465.7	23.2	10.8	2523.69	295.4
309	3715897	2353107	Active	30			41	36.2	2200.94	2374.82	60.83	18.04	3689.57	218.95
310	3715973	2999426	Inactive	21			4.4	-7.3	2956.42	3313.3	35.81	14.1	3089.53	245.97
311	3716040	2999449	Inactive	21			8.9	6.3	2301.92	2365.15	23.2	10.8	2523.69	295.4
312	3716130	2324877	Active	30			43.9	45	2324.67	2279.2	64.64	19.7	4092.12	302.86
313	3716156	5742540	Active	30			38.8	34.2	1552.87	1667.79	23.2	10.8	2523.69	295.4
314	3716235	2316653	Inactive	21			24	19.3	3123.66	3313.42	64.64	19.7	4092.12	302.86
315	3716254	2309343	Active	30			43	37.8	2358.92	2570.37	64.64	19.7	4092.12	302.86
316	3716374	2112794	Active	30			53.7	48.6	1928.83	2134.34	64.64	19.7	4092.12	302.86
317	3716413	6362174	Inactive	21			30.1	28.3	2838.63	2910.37	73.22	18.83	4027.96	340.76
318	3716478	2999634	Inactive	21			-2.4	-8.5	3163	3348.62	35.81	14.1	3089.53	245.97
319	3716536	2123289	Inactive	21			-27.2	-24.3	3920.12	3832.04	35.81	14.1	3089.53	245.97
320	3716604	2999682	Active	30			33.8	30	1677.8	1774.13	23.2	10.8	2523.69	295.4
321	3716697	5677297	Active	30			37.8	29.1	2570.26	2919.58	64.64	19.7	4092.12	302.86
322	3716762	2999743	Inactive	21			-22.8	-24.5	3786.59	3836.51	35.81	14.1	3089.53	245.97
323	3716788	2080859	Inactive	21			-2.5	-2.5	3165.31	3164.76	35.81	14.1	3089.53	245.97
324	3716951	2093597	Inactive	21			22.1	22.2	1970.38	1968.43	23.2	10.8	2523.69	295.4
325	3717162	2698178	Inactive	21			-21	-28.6	3049.75	3239.81	23.2	10.8	2523.69	295.4
326	3717175	2535642	Active	30			43.2	33.8	1443.6	1679.22	23.2	10.8	2523.69	295.4
327	3717561	2147582	Inactive	21			30.7	30.2	2854.92	2874.83	64.64	19.7	4092.12	302.86
328	3717562	939745	Active	30			46.5	43.3	2001.13	2118.01	60.83	18.04	3689.57	218.95
329	3717620	5742575	Active	30			37.1	37.7	2560.62	2535.38	73.22	18.83	4027.96	340.76
330	3717662	2092395	Inactive	21			19.2	11.3	2042.55	2240.2	23.2	10.8	2523.69	295.4
331	3717785	3000139	Inactive	21			7.5	6.9	3832.29	3858.03	78.84	19.8	4137.3	302.16
332	3717981	2502130	Inactive	21			25.5	24.9	3064.71	3089.17	64.64	19.7	4092.12	302.86
333	4240482	3235586	Inactive	21			31.6	29.9	2819.35	2888.33	64.64	19.7	4092.12	302.86
334	4240614	3235700	Inactive	21			-24.6	-25.1	3841.78	3855.79	35.81	14.1	3089.53	245.97
335	4240693	3235775	Inactive	21			30	23.6	1773.98	1934.52	23.2	10.8	2523.69	295.4
336	4240748	3235815	Active	30			45.5	44.1	2290.09	2347.35	78.84	19.8	4137.3	302.16
337	4240782	3235845	Active	30			49.4	45.4	1287.88	1389.33	23.2	10.8	2523.69	295.4
338	4240809	3235869	Active	30			61.1	67	996.14	849.43	23.2	10.8	2523.69	295.4
339	4240874	3235923	Active	30			37.7	40.6	1580.93	1508.25	23.2	10.8	2523.69	295.4
340	4240897	6510956	Active	30			45.1	52.7	2273.75	1970	64.64	19.7	4092.12	302.86
341	4240918	565816	Active	30			63.2	59.9	942.59	1024.69	23.2	10.8	2523.69	295.4
342	4240943	3235980	Active	30			39.7	43	2524.81	2391.19	78.84	19.8	4137.3	302.16
343	4241073	3236093	Inactive	21			-56.2	-75.6	3929.15	4413.91	23.2	10.8	2523.69	295.4
344	4241312	3236309	Inactive	21			-20.4	-25.5	3712.04	3867.63	35.81	14.1	3089.53	245.97
345	4241338	3236328	Inactive	21			29.8	28.4	1778.28	1814.46	23.2	10.8	2523.69	295.4
346	4241559	6510957	Inactive	21			1.6	1	4071.06	4094.81	78.84	19.8	4137.3	302.16
347	4241653	3236599	Active	30			34.3	31	1666.23	1747.57	23.2	10.8	2523.69	295.4
348	4241797	3236727	Inactive	21			-2	-5.5	3763.33	3889.69	60.83	18.04	3689.57	218.95
349	4241889	3236803	Inactive	21			-22.3	-37.2	3080.37	3453.23	23.2	10.8	2523.69	295.4
350	4241931	3236844	Inactive	21			-18.5	-22.8	3653.14	3786.74	35.81	14.1	3089.53	245.97
351	4241949	3236862	Inactive	21			-31.1	-34.9	4038.77	4153.81	35.81	14.1	3089.53	245.97
352	4241967	3236880	Inactive	21			8	7.3	3810.8	3842.21	78.84	19.8	4137.3	302.16
353	4242249	3237130	Active	30			34.5	32.4	1661.04	1714.53	23.2	10.8	2523.69	295.4
354	4242251	5771315	Active	30			38.6	34.3	1557.98	1666.11	23.2	10.8	2523.69	295.4
355	4242284	81131	Inactive	21			9.8	-4.4	3698.3	4268.48	64.64	19.7	4092.12	302.86
356	4242345	3237208	Active	30			40.7	47.9	2212.78	1950.05	60.83	18.04	3689.57	218.95
357	4242448	3237306	Active	30			43	39.8	2392.34	2523.8	78.84	19.8	4137.3	302.16
358	4242609	3237441	Active	30			74.3	73	1121.82	1172.61	78.84	19.8	4137.3	302.16
359	4242633	3237462	Inactive	21			-18.1	-13	3641.57	3485.9	35.81	14.1	3089.53	245.97
360	4242667	3237492	Active	30			39.9	47.7	1872.09	1634.18	35.81	14.1	3089.53	245.97
361	4242811	3237620	Active	30			6.2	42.7	3887.69	2403.11	78.84	19.8	4137.3	302.16
362	4242961	3237751	Inactive	21			-12.5	-6.5	3471.38	3287.76	35.81	14.1	3089.53	245.97
363	4242971	3237758	Active	30			29.2	42.1	2915.62	2394.9	64.64	19.7	4092.12	302.86
364	4243278	3238021	Inactive	21			-20.8	-18.7	3724.05	3660.64	35.81	14.1	3089.53	245.97
365	4243324	3238061	Inactive	21			-0.2	-2.8	3095.45	3176.51	35.81	14.1	3089.53	245.97
366	4243518	3238228	Inactive	21			-36.3	-39.9	5554.82	5699.85	64.64	19.7	4092.12	302.86
367	4243601	9555274	Inactive	21			31.4	28.4	2828.2	2947.33	64.64	19.7	4092.12	302.86
368	4243710	3238399	Inactive	21			-1.9	5.4	3146.52	2924.84	35.81	14.1	3089.53	245.97
369	4244036	3238694	Inactive	21			-12.9	-5.7	3483.74	3265.08	35.81	14.1	3089.53	245.97
370	4244203	3238831	Active	30			47.6	43.8	2147.43	2295.64	73.22	18.83	4027.96	340.76
371	4244273	704717	Inactive	21			30.1	26.7	1770.72	1856.37	23.2	10.8	2523.69	295.4
372	4244280	3238898	Active	30			52.2	53.3	1794.03	1757.05	60.83	18.04	3689.57	218.95
373	4244326	3238941	Inactive	21			14.7	9.1	2156.01	2297.25	23.2	10.8	2523.69	295.4
374	4244708	3239273	Inactive	21			-26	-22.5	3883.53	3777.71	35.81	14.1	3089.53	245.97
375	4244834	3239381	Inactive	21			22.6	30.4	3221.33	2903.58	78.84	19.8	4137.3	302.16
376	4244893	3239433	Active	30			33.6	34	2698.86	2683.1	73.22	18.83	4027.96	340.76
377	4245113	3156357	Active	30			74.3	72.6	1101.16	1168.71	64.64	19.7	4092.12	302.86
378	4245578	690674	Inactive	21			13.4	8.3	3552.76	3759.38	64.64	19.7	4092.12	302.86
379	4245653	3240100	Active	30			53.9	49.8	1950.84	2115.74	78.84	19.8	4137.3	302.16
380	4245669	3240114	Active	30			47.1	56.3	1651.62	1370.57	35.81	14.1	3089.53	245.97
381	4245749	3240186	Inactive	21			-28.4	-26.3	3955.79	3891.42	35.81	14.1	3089.53	245.97
382	4245769	3240203	Active	30			47.5	45.1	2210.42	2306.67	78.84	19.8	4137.3	302.16
383	4245852	2786572	Active	30			70.7	64.3	755.85	916.38	23.2	10.8	2523.69	295.4
384	4245970	5771389	Active	30			77.8	63.9	958.93	1519.01	64.64	19.7	4092.12	302.86
385	4246200	3240579	Inactive	21			16.7	20.5	2105.41	2011.35	23.2	10.8	2523.69	295.4
386	4246203	3240582	Inactive	21			-1.3	-5.1	3130.35	3246.2	35.81	14.1	3089.53	245.97
387	4246331	3240692	Inactive	21			-14	-15.9	3518.32	3575.2	35.81	14.1	3089.53	245.97
388	4246543	6510965	Active	30			29.8	33.6	2928.1	2772.83	78.84	19.8	4137.3	302.16
389	4246603	3240926	Inactive	21			25.3	26.8	1891.25	1854.79	23.2	10.8	2523.69	295.4
390	4246714	3241020	Active	30			91.1	90.8	383.37	394.63	60.83	18.04	3689.57	218.95
391	4246813	3241106	Active	30			51.7	51.3	1231.99	1241.42	23.2	10.8	2523.69	295.4
392	4246910	3241194	Inactive	21			-8	-6.7	4415.92	4361.86	64.64	19.7	4092.12	302.86
393	4246950	3241227	Active	30			39.5	41	2464.93	2405.8	73.22	18.83	4027.96	340.76
394	4247331	3241552	Active	30			68.8	69.6	1344.48	1312.14	78.84	19.8	4137.3	302.16
395	4247344	3241564	Active	30			51	51	2067.91	2068.27	78.84	19.8	4137.3	302.16
396	4247392	3241608	Inactive	21			-3.5	-6.2	3196.98	3279.16	35.81	14.1	3089.53	245.97
397	4247608	3241797	Active	30			33.6	39.3	2738.07	2509.35	64.64	19.7	4092.12	302.86
398	4247636	3241819	Active	30			32.7	22.3	1706.83	1966.13	23.2	10.8	2523.69	295.4
399	4247730	3241895	Inactive	21			19.4	26.9	2496.87	2267.43	35.81	14.1	3089.53	245.97
400	4247795	3241960	Active	30			46.3	55.2	2228	1870.61	64.64	19.7	4092.12	302.86
401	4247804	3241968	Active	30			59.3	57.7	1728.65	1796.41	78.84	19.8	4137.3	302.16
402	4247907	3242057	Active	30			73.1	69.5	696.74	785.93	23.2	10.8	2523.69	295.4
403	4248015	3242148	Inactive	21			-33.5	-29.5	4111.62	3991.44	35.81	14.1	3089.53	245.97
404	4248082	3242202	Active	30			32.6	28.7	2737.15	2891.6	73.22	18.83	4027.96	340.76
405	4248094	3242214	Active	30			39.5	45.4	2532.4	2295.18	78.84	19.8	4137.3	302.16
406	4248102	3242220	Inactive	21			-20.4	-12.6	3712.73	3475.12	35.81	14.1	3089.53	245.97
407	4248212	687466	Inactive	21			2.1	-1.5	3025.93	3135.41	35.81	14.1	3089.53	245.97
408	4248243	3242345	Inactive	21			-0.1	-6.8	3091.3	3297.76	35.81	14.1	3089.53	245.97
409	4248246	3242348	Inactive	21			20.5	18.3	3305.94	3396.03	78.84	19.8	4137.3	302.16
410	4248263	3242363	Inactive	21			24.6	15.5	2338.93	2615.68	35.81	14.1	3089.53	245.97
411	4248345	3242433	Active	30			82.1	79.5	471.13	536.81	23.2	10.8	2523.69	295.4
412	4248376	668389	Active	30			39.8	41.6	2523.32	2450.1	78.84	19.8	4137.3	302.16
413	4248525	3242592	Active	30			49.5	46.6	1286.18	1358.82	23.2	10.8	2523.69	295.4
414	4248750	3242787	Inactive	21			19.3	11.7	2042	2229.97	23.2	10.8	2523.69	295.4
415	4248761	3242796	Inactive	21			1.2	8.8	3054.3	2819.53	35.81	14.1	3089.53	245.97
416	4249127	3243122	Inactive	21			9.9	10.9	2788.71	2755.9	35.81	14.1	3089.53	245.97
417	4249135	3243128	Inactive	21			-0.6	3.2	3107.87	2993.03	35.81	14.1	3089.53	245.97
418	4249203	3243187	Active	30			40.4	37	1513.21	1598.94	23.2	10.8	2523.69	295.4
419	4249234	696449	Active	30			48	44.9	2159.65	2284.61	64.64	19.7	4092.12	302.86
420	4249317	3243288	Active	30			43.2	38.6	1442.9	1558.07	23.2	10.8	2523.69	295.4
421	4249691	3243610	Inactive	21			-18	-23	3640.38	3790.73	35.81	14.1	3089.53	245.97
422	4250123	3243980	Active	30			30	34	1774.68	1672.48	23.2	10.8	2523.69	295.4
423	4250128	3243985	Active	30			48.8	44.4	1917.78	2077.93	60.83	18.04	3689.57	218.95
424	4250264	1260284	Active	30			32.5	18.6	1709.82	2059.21	23.2	10.8	2523.69	295.4
425	4250393	3244212	Inactive	21			24.3	16.9	1916.55	2100.1	23.2	10.8	2523.69	295.4
426	4250445	3244255	Inactive	21			2.7	-3.5	3007.32	3197.03	35.81	14.1	3089.53	245.97
427	4250639	5771475	Active	30			34.2	36.1	2748.72	2674.08	78.84	19.8	4137.3	302.16
428	4250737	3244504	Active	30			35.6	31.9	2690.55	2843.33	78.84	19.8	4137.3	302.16
429	4250820	3244579	Active	30			49.5	49.2	2129.52	2139.26	78.84	19.8	4137.3	302.16
430	4250902	3244655	Inactive	21			-10.5	-6.8	3410.07	3298.37	35.81	14.1	3089.53	245.97
431	4251074	3244806	Inactive	21			20.2	12.5	2018.43	2210.18	23.2	10.8	2523.69	295.4
432	4251091	3244821	Active	30			54.1	54.8	1940.01	1911.61	78.84	19.8	4137.3	302.16
433	4251114	1266902	Inactive	21			30.1	25.2	1771.07	1893.9	23.2	10.8	2523.69	295.4
434	4251192	3244911	Inactive	21			-8.7	-22.9	2741.83	3097.43	23.2	10.8	2523.69	295.4
435	4251201	3244918	Inactive	21			11.9	12.5	3614.55	3588.28	64.64	19.7	4092.12	302.86
436	4251277	3244985	Inactive	21			-3.7	-7.2	3202.98	3308.24	35.81	14.1	3089.53	245.97
437	4251284	3244990	Active	30			40.3	39.3	2501.13	2540.73	78.84	19.8	4137.3	302.16
438	4251363	5771489	Active	30			58.3	60.8	1771.65	1668.85	78.84	19.8	4137.3	302.16
439	4251366	3245065	Active	30			40.3	38.4	2435.53	2507.73	73.22	18.83	4027.96	340.76
440	4251553	5286934	Active	30			63.8	58.4	1521.21	1739.02	64.64	19.7	4092.12	302.86
441	4251641	3245301	Active	30			35.1	38.4	2677.83	2543.76	64.64	19.7	4092.12	302.86
442	4251727	3245380	Inactive	21			-9	-18.1	3364.82	3642.79	35.81	14.1	3089.53	245.97
443	4251788	3245431	Inactive	21			-22.6	-19.4	3778.8	3683.23	35.81	14.1	3089.53	245.97
444	4251866	3245499	Inactive	21			25.6	23.5	3016.43	3097.67	73.22	18.83	4027.96	340.76
445	4251934	3245554	Inactive	21			25.3	21.6	1891.85	1983.62	23.2	10.8	2523.69	295.4
446	4251950	3245568	Active	30			48.4	39.9	2098.93	2435.34	64.94	19.46	4008.13	217.6
447	4252001	3245611	Active	30			39.3	40.4	2540.79	2497.33	78.84	19.8	4137.3	302.16
448	4252018	3245625	Active	30			34.2	26.6	2674.17	2977.65	73.22	18.83	4027.96	340.76
449	4252024	3245631	Active	30			47.5	52.4	1336.46	1213.96	23.2	10.8	2523.69	295.4
450	4252056	5771505	Active	30			42.2	37.4	1468.16	1588.16	23.2	10.8	2523.69	295.4
451	4252116	3245711	Active	30			32.8	29	1703.68	1797.62	23.2	10.8	2523.69	295.4
452	4252268	3245843	Inactive	21			-30.2	-29.5	4012.51	3990.68	35.81	14.1	3089.53	245.97
453	4252367	3245928	Active	30			65.2	57.4	893.68	1088.3	23.2	10.8	2523.69	295.4
454	4254663	607541	Inactive	21			30.3	31.5	2908.2	2860.01	78.84	19.8	4137.3	302.16
455	4254756	976322	Inactive	21			-19.6	-28.4	3688.89	3956.46	35.81	14.1	3089.53	245.97
456	4254847	1296603	Active	30			36.3	37.1	2664.93	2632.8	78.84	19.8	4137.3	302.16
457	4254897	1242616	Active	30			43.1	37.9	2126.66	2314.13	60.83	18.04	3689.57	218.95
458	4254963	2237723	Inactive	21			12.7	19.6	3579.75	3301.34	64.64	19.7	4092.12	302.86
459	4255018	5413643	Active	30			67.5	64	1372.88	1513.31	64.64	19.7	4092.12	302.86
460	4255040	738843	Inactive	21			1.6	-5.9	3041.36	3269.06	35.81	14.1	3089.53	245.97
461	4255064	1246661	Active	30			36	35.7	2677.27	2690.32	78.84	19.8	4137.3	302.16
462	4255121	907669	Active	30			88.2	86.8	539.96	594.83	64.64	19.7	4092.12	302.86
463	4255153	2957988	Inactive	21			29	29.7	2881.62	2853.39	73.22	18.83	4027.96	340.76
464	4255250	893367	Active	30			45.7	39.6	2253.23	2495.29	64.64	19.7	4092.12	302.86
465	4255333	2949949	Active	30			44.9	42.6	1401.99	1457.41	23.2	10.8	2523.69	295.4
466	4255401	2964177	Active	30			28.6	35.8	2651.71	2391.58	60.83	18.04	3689.57	218.95
467	4255498	2192108	Active	30			51.9	44.5	1975.75	2267.68	73.22	18.83	4027.96	340.76
468	4255564	2213731	Active	30			58.8	63.1	1751.56	1575.85	78.84	19.8	4137.3	302.16
469	4255662	5339594	Active	30			57.3	57.8	1810.37	1791.6	78.84	19.8	4137.3	302.16
470	4255697	972542	Active	30			43.6	39.9	2305.6	2451.16	73.22	18.83	4027.96	340.76
471	4255706	5322280	Active	30			34.7	28.1	1655.11	1821.7	23.2	10.8	2523.69	295.4
472	4255722	1258283	Active	30			54.4	53.9	1902.46	1919.49	64.64	19.7	4092.12	302.86
473	4255848	2949496	Active	30			37.5	28.3	1587.21	1816.55	23.2	10.8	2523.69	295.4
474	4255865	1244346	Active	30			51.7	55.5	2039.34	1885.95	78.84	19.8	4137.3	302.16
475	4255895	1244312	Active	30			46	47.3	2270.13	2218.73	78.84	19.8	4137.3	302.16
476	4255920	790310	Active	30			57.5	53.8	1752.4	1900.05	73.22	18.83	4027.96	340.76
477	4256064	690911	Active	30			51.9	53.9	1975.78	1896.3	73.22	18.83	4027.96	340.76
478	4256149	876790	Inactive	21			5.7	6.7	2914.24	2885.78	35.81	14.1	3089.53	245.97
479	4256265	2961994	Active	30			35.5	36.5	2660.61	2623.55	64.64	19.7	4092.12	302.86
480	4256488	2956922	Inactive	21			6.6	1.1	3871.37	4092.37	78.84	19.8	4137.3	302.16
481	4256603	2199218	Inactive	21			-32.9	-21.3	4094.48	3741.07	35.81	14.1	3089.53	245.97
482	4256709	1303069	Active	30			21.8	33.4	3215.63	2745.28	64.64	19.7	4092.12	302.86
483	4256809	5397270	Active	30			36.8	35.7	2644.53	2687.01	78.84	19.8	4137.3	302.16
484	4257050	714050	Active	30			55.1	47.5	1688.91	1964.29	60.83	18.04	3689.57	218.95
485	4257076	2962117	Active	30			45.9	59.3	2243.74	1705.16	64.64	19.7	4092.12	302.86
486	4257198	1814758	Inactive	21			14.3	3.7	2165.92	2431.29	23.2	10.8	2523.69	295.4
487	4257224	973303	Inactive	21			13.7	9.2	3486.27	3662.95	73.22	18.83	4027.96	340.76
488	4257285	2954695	Active	30			57.9	58.8	1076.12	1052.57	23.2	10.8	2523.69	295.4
489	4257347	797352	Active	30			72.8	76	703.8	623.45	23.2	10.8	2523.69	295.4
490	4257412	757234	Inactive	21			-32.3	-27.5	4074.46	3930.1	35.81	14.1	3089.53	245.97
491	4257461	1245272	Active	30			34.3	29.4	2744.92	2945.76	78.84	19.8	4137.3	302.16
492	4257500	5405419	Inactive	21			-4.7	-4.8	3233.6	3236.12	35.81	14.1	3089.53	245.97
493	4257551	1242818	Active	30			44.2	44.6	2341.81	2328.68	78.84	19.8	4137.3	302.16
494	4257659	2956928	Inactive	21			9.7	14.9	3744.1	3534.36	78.84	19.8	4137.3	302.16
495	4257796	1244217	Active	30			45	41.8	2246.97	2373.88	73.22	18.83	4027.96	340.76
496	4257876	774885	Inactive	21			9.4	13.8	2288.56	2178.83	23.2	10.8	2523.69	295.4
497	4258029	701067	Active	30			85.2	86.8	393	354.51	23.2	10.8	2523.69	295.4
498	4258031	1825764	Active	30			39.6	42.6	2461.65	2343.2	73.22	18.83	4027.96	340.76
499	4258439	784187	Inactive	21			-6	0.2	2673.47	2517.99	23.2	10.8	2523.69	295.4
500	4258550	1218909	Active	30			52.9	53.3	1959.76	1946.66	64.64	19.7	4092.12	302.86
501	4258831	976690	Inactive	21			15.8	29.5	2128.36	1787.18	23.2	10.8	2523.69	295.4
502	4258839	1108175	Inactive	21			-22.8	-18.4	3786.79	3650.75	35.81	14.1	3089.53	245.97
503	4258990	2951388	Inactive	21			-4.2	-7.8	3217.44	3328.29	35.81	14.1	3089.53	245.97
504	4259021	2951746	Inactive	21			-13.9	-29.7	3515.13	3996.38	35.81	14.1	3089.53	245.97
505	4259226	671917	Active	30			39.4	36.9	2539.56	2639.54	78.84	19.8	4137.3	302.16
506	4259339	5740802	Active	30			56.4	59.7	1822.33	1688.78	64.64	19.7	4092.12	302.86
507	4259363	1245786	Active	30			37	35.3	2564.54	2633.07	73.22	18.83	4027.96	340.76
508	4259462	889692	Active	30			34.9	36.9	2721.5	2638.4	78.84	19.8	4137.3	302.16
509	4259474	874125	Inactive	21			-31.7	-25.6	4056.93	3872.23	35.81	14.1	3089.53	245.97
510	4259578	2228240	Active	30			32.2	24.1	2796.63	3119.74	64.64	19.7	4092.12	302.86
511	4259630	5771728	Inactive	21			7.3	5.2	2866.35	2929.22	35.81	14.1	3089.53	245.97
512	4259772	2953576	Inactive	21			31.6	28.3	1734.74	1815.25	23.2	10.8	2523.69	295.4
513	4259822	976556	Inactive	21			17.4	19.5	2088.49	2035.84	23.2	10.8	2523.69	295.4
514	4259877	2851670	Active	30			37.9	38.6	2530.82	2500.43	73.22	18.83	4027.96	340.76
515	4259886	890649	Active	30			90.9	91.6	448.13	421.28	78.84	19.8	4137.3	302.16
516	4259951	1245459	Active	30			50	51.2	2109.93	2057.83	78.84	19.8	4137.3	302.16
517	4260144	888841	Inactive	21			26.9	18.5	3044.8	3388.39	78.84	19.8	4137.3	302.16
518	4260154	2956027	Inactive	21			30.3	30.9	2908.05	2882.98	78.84	19.8	4137.3	302.16
519	4260191	701070	Active	30			45.2	49.4	2225.3	2058.35	64.94	19.46	4008.13	217.6
520	4260301	754503	Active	30			73.9	77.8	1106.41	952.37	73.22	18.83	4027.96	340.76
521	4260468	2945025	Active	30			35.1	33.1	2417.63	2489.03	60.83	18.04	3689.57	218.95
522	4260488	2163924	Inactive	21			-0.5	5.2	4156.64	3927.12	78.84	19.8	4137.3	302.16
523	4260489	2957109	Active	30			40.3	44.6	2432.39	2262.59	73.22	18.83	4027.96	340.76
524	4260662	1087003	Inactive	21			-17.6	-13.7	3626.48	3509.24	35.81	14.1	3089.53	245.97
525	4260779	1218911	Active	30			46.8	49.1	2206.53	2115.46	64.64	19.7	4092.12	302.86
526	4260860	5405417	Inactive	21			-1.1	-0.6	3124.34	3107.13	35.81	14.1	3089.53	245.97
527	4260969	5935610	Active	30			35.9	31.9	2606.26	2766.44	73.22	18.83	4027.96	340.76
528	4261206	2226541	Active	30			32.8	37.2	2732.4	2556.2	73.22	18.83	4027.96	340.76
529	4261294	888537	Active	30			36.6	33.8	2652.04	2763.59	78.84	19.8	4137.3	302.16
530	4261296	2961810	Inactive	21			27.8	25.8	2971.62	3054.16	64.64	19.7	4092.12	302.86
531	4261545	2953683	Active	30			56	48.3	1123.07	1316.07	23.2	10.8	2523.69	295.4
532	4261691	877404	Active	30			39.6	38.9	1533.89	1551.74	23.2	10.8	2523.69	295.4
533	4261739	254340	Active	30			70.8	71.5	1262.88	1236.94	78.84	19.8	4137.3	302.16
534	4261767	1093786	Active	30			32.1	39.4	2800.22	2506.44	64.64	19.7	4092.12	302.86
535	4261893	740860	Active	30			39.1	38.4	1546.97	1563.76	23.2	10.8	2523.69	295.4
536	4261897	1245872	Inactive	21			25.6	31.4	3097.39	2861.41	78.84	19.8	4137.3	302.16
537	4261901	2191720	Active	30			48.6	49.2	2104.33	2080.34	73.22	18.83	4027.96	340.76
538	4261956	1252416	Inactive	21			-22.9	-23.6	5013.36	5042.45	64.64	19.7	4092.12	302.86
539	4262028	732488	Inactive	21			-32.5	-32.9	4082.97	4092.89	35.81	14.1	3089.53	245.97
540	4262100	2867617	Active	30			40.6	30.8	1508.95	1752.63	23.2	10.8	2523.69	295.4
541	4262133	692194	Active	30			35.5	37.7	2622.7	2535.57	73.22	18.83	4027.96	340.76
542	4262191	2971368	Active	30			41.4	36.7	2391.52	2576.24	73.22	18.83	4027.96	340.76
543	4262265	1011581	Inactive	21			-13.9	-18.1	3515.15	3641.07	35.81	14.1	3089.53	245.97
544	4262281	836140	Inactive	21			-12.8	-6.7	4535.33	4293.25	73.22	18.83	4027.96	340.76
545	4262352	2202990	Inactive	21			14.2	13.4	2169.16	2187.93	23.2	10.8	2523.69	295.4
546	4262431	828714	Active	30			49.9	49.4	2055.85	2073.88	73.22	18.83	4027.96	340.76
547	4262538	892164	Inactive	21			15.7	12.7	3458.45	3582.39	64.64	19.7	4092.12	302.86
548	4262822	876225	Active	30			56.7	46.7	1107.12	1355.95	23.2	10.8	2523.69	295.4
549	4262836	973685	Active	30			46.8	46.4	2207.77	2223.86	64.64	19.7	4092.12	302.86
550	4262916	584960	Active	30			47.9	48.1	1326.12	1322.01	23.2	10.8	2523.69	295.4
551	4263017	570111	Active	30			35.9	39.6	2681.21	2529.19	78.84	19.8	4137.3	302.16
552	4263205	2953423	Active	30			39	40.6	1547.67	1508.05	23.2	10.8	2523.69	295.4
553	4263292	877545	Inactive	21			-9.6	-4.6	3382.9	3231.52	35.81	14.1	3089.53	245.97
554	4263400	1245402	Inactive	21			25.7	31.2	3011.18	2795.09	73.22	18.83	4027.96	340.76
555	4263403	2206385	Inactive	21			28.1	28.7	1820.03	1806.78	23.2	10.8	2523.69	295.4
556	4263443	2952511	Active	30			37.9	37	1576.23	1598.14	23.2	10.8	2523.69	295.4
557	4263449	833492	Inactive	21			-3.2	3.6	4222.56	3948.57	64.64	19.7	4092.12	302.86
558	4263570	5392294	Inactive	21			19.2	24.3	3357.11	3152.94	78.84	19.8	4137.3	302.16
559	4263631	1083196	Inactive	21			28.9	26.9	2964.12	3046.04	78.84	19.8	4137.3	302.16
560	4263778	828644	Inactive	21			-1.3	-7.2	3129.28	3309.97	35.81	14.1	3089.53	245.97
561	4263828	2219262	Active	30			55.7	59.9	1668.96	1514.82	60.83	18.04	3689.57	218.95
562	4264015	748068	Active	30			69.1	63.3	1308.88	1542.64	64.64	19.7	4092.12	302.86
563	4264058	828649	Active	30			36.4	30	1613.69	1773.74	23.2	10.8	2523.69	295.4
564	4264062	776029	Active	30			49	50.7	2149.44	2079.72	78.84	19.8	4137.3	302.16
565	4264141	874111	Inactive	21			-2.2	-3.8	3158.13	3205.65	35.81	14.1	3089.53	245.97
566	4264177	2215072	Active	30			48.9	47	2092.92	2169.77	73.22	18.83	4027.96	340.76
567	4264192	1266914	Active	30			73.9	75	1114.15	1072.26	64.64	19.7	4092.12	302.86
568	4264365	2192547	Active	30			50	42.6	1273.63	1459.32	23.2	10.8	2523.69	295.4
569	4264747	1507925	Active	30			57.9	56.9	1786.98	1827.81	78.84	19.8	4137.3	302.16
570	4264910	2932287	Active	30			38	41.5	1573.59	1486.1	23.2	10.8	2523.69	295.4
571	4264960	973121	Active	30			47.3	46.2	2159.1	2200.38	73.22	18.83	4027.96	340.76
572	4265045	1246418	Inactive	21			30.5	29.1	2822.48	2877.55	73.22	18.83	4027.96	340.76
573	4265098	2961970	Inactive	21			29.7	30.1	2896.23	2879.4	64.64	19.7	4092.12	302.86
574	4265197	1243052	Inactive	21			5.9	16	3896.39	3487.05	78.84	19.8	4137.3	302.16
575	4265252	2204051	Inactive	21			-21.6	26.3	3063.47	1865.2	23.2	10.8	2523.69	295.4
576	4265300	2953439	Inactive	21			9.9	5.4	2275.86	2388.34	23.2	10.8	2523.69	295.4
577	4265340	2950288	Active	30			45.4	43.9	1388.21	1426.91	23.2	10.8	2523.69	295.4
578	4265399	756377	Active	30			62.4	59.5	1561.83	1675.95	73.22	18.83	4027.96	340.76
579	4265597	976825	Inactive	21			-6.6	-10.9	3290.4	3423.26	35.81	14.1	3089.53	245.97
580	4265685	1243399	Active	30			45	50.8	2310.43	2077.4	78.84	19.8	4137.3	302.16
581	7964574	5307101	Active	30			40.5	31.8	2412.64	2753.32	64.94	19.46	4008.13	217.6
582	7964754	4183437	Active	30			33.9	34.6	2673.2	2645.12	64.94	19.46	4008.13	217.6
583	7965203	3646578	Inactive	21			-3	-3.8	4127.34	4156.56	64.94	19.46	4008.13	217.6
584	7965207	974967	Inactive	21			-6.6	-9.1	4356.32	4458.4	64.64	19.7	4092.12	302.86
585	7965345	2958396	Active	30			59.9	58.4	1708.18	1766.93	78.84	19.8	4137.3	302.16
586	7965784	5307835	Active	30			28.6	55.6	2879.42	1817.5	64.94	19.46	4008.13	217.6
587	7965803	5307845	Active	30			35.5	30.8	2606.47	2795	64.94	19.46	4008.13	217.6
588	7966025	659823	Active	30			42	46.8	2433.03	2237.31	78.84	19.8	4137.3	302.16
589	7966191	5308071	Active	30			57.5	55.9	1741.9	1802.88	64.94	19.46	4008.13	217.6
590	7966404	660246	Active	30			35.2	27.7	2708.94	3012.64	78.84	19.8	4137.3	302.16
591	7966905	726503	Active	30			41.2	40.9	2383.21	2396.61	64.94	19.46	4008.13	217.6
592	7966951	5308531	Active	30			45.9	38.8	2199.83	2479.09	64.94	19.46	4008.13	217.6
593	7967311	650881	Active	30			35.3	31.3	1640.42	1741.15	23.2	10.8	2523.69	295.4
594	7967503	5339816	Active	30			63.8	52.7	1493.65	1931.15	64.94	19.46	4008.13	217.6
595	7967797	1151859	Active	30			57.2	53.2	1788.84	1947.89	64.64	19.7	4092.12	302.86
596	7968284	1324119	Active	30			60.1	61.5	1639.48	1584.84	64.94	19.46	4008.13	217.6
597	7968520	1288870	Active	30			-31.9	91.6	4064.68	293.81	35.81	14.1	3089.53	245.97
598	7968724	5309568	Inactive	21			-6.5	4.5	4265.72	3829.05	64.94	19.46	4008.13	217.6
599	7968743	5309578	Active	30			36.8	29.7	2556.86	2835.18	64.94	19.46	4008.13	217.6
600	7969036	5309738	Inactive	21			-10.2	-9.5	4412.3	4382.45	64.94	19.46	4008.13	217.6
601	7969158	1251408	Inactive	21			22.6	21	3180.88	3247.02	64.64	19.7	4092.12	302.86
602	7969979	702046	Active	30			32.3	35.9	2749.48	2609.88	73.22	18.83	4027.96	340.76
603	7969996	5310106	Inactive	21			7.3	-2.3	3721.73	4100.3	64.94	19.46	4008.13	217.6
604	7970037	4753639	Inactive	21			-20.5	-17.3	4818.41	4692.15	64.94	19.46	4008.13	217.6
605	7970091	5310130	Active	30			33.4	36.2	2692.42	2580.12	64.94	19.46	4008.13	217.6
606	7970146	867947	Active	30			52.9	62.2	1959.84	1587.1	64.64	19.7	4092.12	302.86
607	7970308	5310179	Active	30			49.2	52	2067.87	1958.77	64.94	19.46	4008.13	217.6
608	7971572	4441495	Active	30			44.2	44.2	2267.2	2266.7	64.94	19.46	4008.13	217.6
609	7971983	670716	Active	30			34	31	2756.35	2880.31	78.84	19.8	4137.3	302.16
610	7972029	1298299	Active	30			35.2	37.4	2410.75	2331.55	60.83	18.04	3689.57	218.95
611	7972116	671037	Inactive	21			24.6	20.8	1909.74	2003.61	23.2	10.8	2523.69	295.4
612	7972131	879044	Active	30			42.9	43	2363.47	2360.61	64.64	19.7	4092.12	302.86
613	7972143	90866	Active	30			41.9	42.7	2405.94	2373.27	64.64	19.7	4092.12	302.86
614	7972159	745572	Inactive	21			-31.4	-39.6	4049.26	4298.23	35.81	14.1	3089.53	245.97
615	7972164	684592	Inactive	21			10.7	12.5	3704.69	3628.11	78.84	19.8	4137.3	302.16
616	7972192	5407913	Active	30			45.4	42.7	2295.88	2403.94	78.84	19.8	4137.3	302.16
617	7972422	695625	Active	30			53.7	50.4	1740.2	1861.22	60.83	18.04	3689.57	218.95
618	7972569	2860951	Active	30			89.2	90.1	501.3	464.6	64.64	19.7	4092.12	302.86
619	7972707	2855313	Active	30			48.9	43.3	1595.13	1766.42	35.81	14.1	3089.53	245.97
620	7972778	870214	Inactive	21			29.9	21.2	2606.24	2918.63	60.83	18.04	3689.57	218.95
621	7972818	570162	Active	30			48.4	36.3	1313.75	1617.16	23.2	10.8	2523.69	295.4
622	7972842	54682070	Active	30			37.2	34.4	2594.59	2707.45	64.64	19.7	4092.12	302.86
623	7972949	1370756	Inactive	21			1.7	2.7	3036.61	3007.42	35.81	14.1	3089.53	245.97
624	7972988	2136921	Inactive	21			29	29.4	1799.25	1789.18	23.2	10.8	2523.69	295.4
625	7973010	1315015	Active	30			46.4	48.1	2005.44	1944.73	60.83	18.04	3689.57	218.95
626	7973275	1332671	Active	30			59.3	61.7	1536.57	1450	60.83	18.04	3689.57	218.95
627	7973281	732101	Inactive	21			29.9	23.1	2844.33	3114.2	73.22	18.83	4027.96	340.76
628	7973332	2057670	Active	30			38.4	39.1	2510.21	2481.06	73.22	18.83	4027.96	340.76
629	7973345	692969	Active	30			35.1	33.7	2639.43	2693.39	73.22	18.83	4027.96	340.76
630	7973376	1320268	Active	30			45.7	45.2	2250.9	2270.73	64.64	19.7	4092.12	302.86
631	7973427	1011853	Active	30			52	47.3	2026.93	2216.76	78.84	19.8	4137.3	302.16
632	7973542	2906036	Inactive	21			28.6	27.7	2977.45	3011.97	78.84	19.8	4137.3	302.16
633	7973661	705654	Active	30			29.4	35.1	1789.76	1644.8	23.2	10.8	2523.69	295.4
634	7973700	5408234	Active	30			43.6	34.3	1433.43	1666.54	23.2	10.8	2523.69	295.4
635	7973703	1144627	Active	30			44.6	49.2	1408.02	1294.49	23.2	10.8	2523.69	295.4
636	7973814	2877574	Inactive	21			21.7	21.2	2903.61	2919.22	60.83	18.04	3689.57	218.95
637	7974048	783442	Active	30			50.2	50.4	1869.48	1862.37	60.83	18.04	3689.57	218.95
638	7974144	800932	Active	30			57.2	58.3	1788.85	1743.05	64.64	19.7	4092.12	302.86
639	7974181	5333974	Active	30			64.2	66.5	1506.94	1413.47	64.64	19.7	4092.12	302.86
640	7974188	754572	Active	30			41.8	37.1	2438.98	2633.22	78.84	19.8	4137.3	302.16
641	7974264	2833465	Active	30			41.8	38.3	2439.29	2583.53	78.84	19.8	4137.3	302.16
642	7974265	5342009	Active	30			50.1	42.7	2073.99	2373.59	64.64	19.7	4092.12	302.86
643	7974298	2063466	Active	30			56.2	58.2	1651.25	1578.17	60.83	18.04	3689.57	218.95
644	7974304	887167	Active	30			71.1	66.5	1107.86	1275.32	60.83	18.04	3689.57	218.95
645	7974352	791069	Inactive	21			5.1	3.9	2397.02	2426.6	23.2	10.8	2523.69	295.4
646	7974553	2301106	Active	30			40.6	39	2214.93	2275.14	60.83	18.04	3689.57	218.95
647	7974575	2887084	Inactive	21			16.9	15.2	2102.23	2142.93	23.2	10.8	2523.69	295.4
648	7974698	1219451	Inactive	21			16.9	19.5	3409.52	3306.28	64.64	19.7	4092.12	302.86
649	7974726	5310740	Active	30			54.9	58.7	1151.25	1055.9	23.2	10.8	2523.69	295.4
650	7974772	5732042	Active	30			73	70.4	1174.64	1281.28	78.84	19.8	4137.3	302.16
651	7975098	2232554	Active	30			51.2	50.5	2061.02	2086.54	78.84	19.8	4137.3	302.16
652	7975155	5334619	Active	30			57	62.2	1798.3	1586.41	64.64	19.7	4092.12	302.86
653	7975190	2917457	Active	30			50.2	53.8	2068.98	1926.95	64.64	19.7	4092.12	302.86
654	7975306	5405913	Active	30			46.6	45.9	2245.5	2275.68	78.84	19.8	4137.3	302.16
655	7975326	1349072	Active	30			46	47.3	2269.67	2217.48	78.84	19.8	4137.3	302.16
656	7975395	3150902	Inactive	21			27	30	3040.04	2919.53	78.84	19.8	4137.3	302.16
657	7975564	781537	Inactive	21			4.4	6	2955.02	2906.86	35.81	14.1	3089.53	245.97
658	7975606	696380	Active	30			28.4	36	2660.21	2384.8	60.83	18.04	3689.57	218.95
659	7975694	767637	Inactive	21			19.9	26.7	3241	2971.06	73.22	18.83	4027.96	340.76
660	7975704	310129	Inactive	21			18	14.3	3408.74	3554.91	78.84	19.8	4137.3	302.16
661	7975856	3129754	Active	30			40.6	46.2	2216.75	2011.73	60.83	18.04	3689.57	218.95
662	7975917	2197839	Active	30			74.1	70	1129.16	1296.24	78.84	19.8	4137.3	302.16
663	7975923	711385	Active	30			45.5	47.9	2226.87	2134.67	73.22	18.83	4027.96	340.76
664	7976074	751320	Inactive	21			26.9	18.7	3047.32	3379.57	78.84	19.8	4137.3	302.16
665	7976105	2860584	Active	30			87.1	87.7	586.06	560.01	64.64	19.7	4092.12	302.86
666	7976108	1010579	Active	30			55.7	51.1	1669.74	1834.39	60.83	18.04	3689.57	218.95
667	7976136	687093	Active	30			44.9	38.7	1401.97	1554.83	23.2	10.8	2523.69	295.4
668	7976139	721879	Active	30			26.6	32.5	3059.52	2819.14	78.84	19.8	4137.3	302.16
669	7976225	776045	Inactive	21			30	27.1	2883.58	3001.05	64.64	19.7	4092.12	302.86
670	7976245	5310821	Active	30			47.6	55.4	2176.32	1859.75	64.64	19.7	4092.12	302.86
671	7976515	797294	Inactive	21			29.1	27.4	2957.83	3027.26	78.84	19.8	4137.3	302.16
672	7976520	732215	Active	30			43.4	34.8	2312.09	2652.34	73.22	18.83	4027.96	340.76
673	7976547	2202888	Active	30			43.4	42.2	2376.68	2426.61	78.84	19.8	4137.3	302.16
674	7976557	5338969	Active	30			37.6	32.3	2539.85	2749.45	73.22	18.83	4027.96	340.76
675	7976682	801362	Active	30			39.3	45.2	2542.28	2301.51	78.84	19.8	4137.3	302.16
676	7976752	1333937	Inactive	21			28.9	28.6	2926.19	2939.9	64.64	19.7	4092.12	302.86
677	7976772	5405430	Active	30			62	62.9	1441	1408	60.83	18.04	3689.57	218.95
678	7976841	675416	Active	30			53.5	51.4	1939.35	2022.98	64.64	19.7	4092.12	302.86
679	7976843	5310854	Active	30			37.3	36.9	2591.4	2605.49	64.64	19.7	4092.12	302.86
680	7976910	799770	Inactive	21			-26.8	-17.1	5170.34	4780.64	64.64	19.7	4092.12	302.86
681	7976971	5310860	Inactive	21			22.3	24.6	2881.47	2797.28	60.83	18.04	3689.57	218.95
682	7976991	594518	Active	30			44.8	43.7	1404	1431.58	23.2	10.8	2523.69	295.4
683	7976997	1935075	Active	30			54.9	58	1695.6	1586.18	60.83	18.04	3689.57	218.95
684	7977035	589406	Inactive	21			28.9	26.5	2928.52	3026.34	64.64	19.7	4092.12	302.86
685	7977081	3700333	Active	30			38.5	40.4	2542.68	2466.42	64.64	19.7	4092.12	302.86
686	7977131	1163207	Inactive	21			-20	-13.5	3699.61	3502.4	35.81	14.1	3089.53	245.97
687	7977224	5310874	Active	30			56.3	50.9	1645.78	1842.95	60.83	18.04	3689.57	218.95
688	7977281	5407960	Active	30			59.2	63.9	1709.32	1520.13	64.64	19.7	4092.12	302.86
689	7977519	802478	Active	30			48	49.2	2157.94	2110.58	64.64	19.7	4092.12	302.86
690	7977524	2235946	Active	30			47.4	42.9	2184.5	2363.06	64.64	19.7	4092.12	302.86
691	7977646	757277	Active	30			71.7	72.7	1227.13	1185.14	78.84	19.8	4137.3	302.16
692	7977729	872665	Active	30			53.4	52.3	1941.47	1984.88	64.64	19.7	4092.12	302.86
693	7977827	2147354	Active	30			84.9	85.8	610.43	577.03	60.83	18.04	3689.57	218.95
694	7977915	2870379	Active	30			30.5	35.9	2582.59	2386.27	60.83	18.04	3689.57	218.95
695	7977929	2275603	Active	30			37.5	29.5	1586.37	1786.95	23.2	10.8	2523.69	295.4
696	7978235	2883205	Active	30			60.2	58.2	1666.48	1748.12	64.64	19.7	4092.12	302.86
697	7978326	5731960	Active	30			78.3	68	959.92	1375.83	78.84	19.8	4137.3	302.16
698	7978441	9568781	Active	30			95	94.4	266.25	290.01	64.64	19.7	4092.12	302.86
699	8139897	3037	Active	30			60.6	65.3	1618.87	1433.75	64.94	19.46	4008.13	217.6
700	11532977	5311103	Active	30			64.7	70.1	1456.32	1242.39	64.94	19.46	4008.13	217.6
701	11532995	5702697	Inactive	21			7	9.5	3730.53	3635.21	64.94	19.46	4008.13	217.6
702	14718731	5316002	Inactive	21			4.4	0.3	2954.42	3080.75	35.81	14.1	3089.53	245.97
703	14718740	5870463	Active	30			54.5	46.3	1161.88	1366.24	23.2	10.8	2523.69	295.4
704	14718749	757828	Active	30			62.6	55.6	957.89	1132.64	23.2	10.8	2523.69	295.4
705	14718764	11834504	Inactive	21			-14	-31.6	3517.02	4055.43	35.81	14.1	3089.53	245.97
706	14718765	6076639	Inactive	21			-10	-5.8	3394.32	3266.33	35.81	14.1	3089.53	245.97
707	14718781	5293708	Active	30			42	48.8	2433.13	2156.95	78.84	19.8	4137.3	302.16
708	14718807	5455714	Inactive	21			27.4	11	1838.43	2247.83	23.2	10.8	2523.69	295.4
709	14718834	9549103	Inactive	21			0.1	8.1	3086.59	2842.33	35.81	14.1	3089.53	245.97
710	14718875	824652	Inactive	21			24.3	17.4	2348.43	2558.46	35.81	14.1	3089.53	245.97
711	14718880	9549110	Active	30			50.9	48.1	1250.35	1320.05	23.2	10.8	2523.69	295.4
712	14718938	7314646	Inactive	21			18.2	15.8	3396.77	3497.15	78.84	19.8	4137.3	302.16
713	14718966	23350906	Inactive	21			20.9	10.2	2001.94	2268.43	23.2	10.8	2523.69	295.4
714	14718975	5145940	Inactive	21			1.8	1.4	2479.83	2489.48	23.2	10.8	2523.69	295.4
715	14719080	9678936	Inactive	21			-1.8	-27.5	2568.21	3211.17	23.2	10.8	2523.69	295.4
716	14719087	5237709	Active	30			44.3	41.5	1416.36	1484.83	23.2	10.8	2523.69	295.4
717	14719117	9549141	Active	30			62.8	59.6	1588.87	1716.45	78.84	19.8	4137.3	302.16
718	14719157	11834505	Inactive	21			-25.3	-14.9	3862.15	3546.02	35.81	14.1	3089.53	245.97
719	14719196	1781514	Active	30			47.7	55.1	2202.28	1899.33	78.84	19.8	4137.3	302.16
720	14719200	5752465	Active	30			68.4	66.5	812.26	861.89	23.2	10.8	2523.69	295.4
721	14719251	1002249	Active	30			44.1	44.9	2346.53	2313.12	78.84	19.8	4137.3	302.16
722	14719257	6373579	Active	30			77.3	73.3	999.23	1163.88	78.84	19.8	4137.3	302.16
723	14719329	37839	Active	30			60.5	62.1	1622.68	1560.48	64.94	19.46	4008.13	217.6
724	14719366	2832013	Active	30			71.2	70.9	1210.25	1225.42	73.22	18.83	4027.96	340.76
725	14720462	2896291	Active	30			52.5	45.4	1210.14	1387.9	23.2	10.8	2523.69	295.4
726	14720474	5405420	Inactive	21			18.5	23.2	2060.76	1943.28	23.2	10.8	2523.69	295.4
727	14720521	9549340	Active	30			44.2	39.2	1419.53	1543.41	23.2	10.8	2523.69	295.4
728	14720527	5345508	Active	30			51.8	46.1	1967.13	2191.77	64.94	19.46	4008.13	217.6
729	14720536	2265369	Active	30			55.3	64.1	1892.69	1534.51	78.84	19.8	4137.3	302.16
730	14720547	2847852	Active	30			53.5	53.7	1965.03	1957.25	78.84	19.8	4137.3	302.16
731	14720580	5333786	Active	30			37.5	36.3	2613.9	2663.87	78.84	19.8	4137.3	302.16
732	14720774	5764688	Active	30			58.7	56.1	1755.69	1861.46	78.84	19.8	4137.3	302.16
733	14720780	3126048	Active	30			37.7	42.1	2608.31	2426.96	78.84	19.8	4137.3	302.16
734	14720823	707169	Active	30			74.8	74.8	1068.9	1070.79	73.22	18.83	4027.96	340.76
735	14720835	822515	Active	30			44.5	43.2	1410.4	1442.31	23.2	10.8	2523.69	295.4
736	14720854	619566	Inactive	21			29.8	27.5	1777.52	1835.16	23.2	10.8	2523.69	295.4
737	14720857	3109982	Inactive	21			-10.7	-7.2	3415.17	3308.09	35.81	14.1	3089.53	245.97
738	14720877	700657	Inactive	21			27.6	13.8	1833.36	2177.94	23.2	10.8	2523.69	295.4
739	14720900	718625	Active	30			56.9	50.8	1100.8	1253.72	23.2	10.8	2523.69	295.4
740	14720902	2255012	Active	30			41.8	41.4	1479.37	1487.77	23.2	10.8	2523.69	295.4
741	14720910	5754759	Inactive	21			18.1	17.7	2071.56	2080.96	23.2	10.8	2523.69	295.4
742	14720979	5754758	Inactive	21			-6.1	-10.5	3277.23	3409.82	35.81	14.1	3089.53	245.97
743	14721016	2875886	Inactive	21			-8.5	-2.5	3348.96	3165.13	35.81	14.1	3089.53	245.97
744	14721031	1102623	Inactive	21			30.2	22.4	1769.69	1964.12	23.2	10.8	2523.69	295.4
745	14721044	3100223	Active	30			21.5	32.3	1985.88	1716.71	23.2	10.8	2523.69	295.4
746	14721054	3100707	Active	30			29.1	33.3	1796.35	1691	23.2	10.8	2523.69	295.4
747	14721068	3126582	Active	30			47.3	53.8	1340.78	1178.03	23.2	10.8	2523.69	295.4
748	14721085	594510	Inactive	21			-2.7	-13.9	3171.14	3514.01	35.81	14.1	3089.53	245.97
749	14721100	1139663	Inactive	21			22.6	15.3	1958.54	2141.54	23.2	10.8	2523.69	295.4
750	14721138	5654285	Inactive	21			-31.1	-34.5	4038.82	4141.66	35.81	14.1	3089.53	245.97
751	14721157	3178356	Inactive	21			-4.7	0.7	3231.9	3066.75	35.81	14.1	3089.53	245.97
752	14721176	3193609	Inactive	21			-19.1	-24.8	3672.26	3845.56	35.81	14.1	3089.53	245.97
753	14721201	3201753	Inactive	21			-21.5	-16.4	3744.68	3589.26	35.81	14.1	3089.53	245.97
754	14721205	685693	Active	30			74	71.4	672.1	737.34	23.2	10.8	2523.69	295.4
755	14721235	3102106	Inactive	21			11.5	5.3	2737.59	2928.14	35.81	14.1	3089.53	245.97
756	14721337	1075694	Inactive	21			-21.4	-26.1	3742.08	3887.23	35.81	14.1	3089.53	245.97
757	14721396	774561	Inactive	21			-11.6	-12.9	3443.1	3484.98	35.81	14.1	3089.53	245.97
758	14721435	3151987	Inactive	21			-11.1	-22.5	3427.56	3777.59	35.81	14.1	3089.53	245.97
759	14721461	1128407	Active	30			91.2	91.3	242.64	239.79	23.2	10.8	2523.69	295.4
760	14721523	700833	Active	30			58.9	55.9	1051.86	1126.29	23.2	10.8	2523.69	295.4
761	14721553	3166514	Active	30			46.5	40.1	1360.46	1520.19	23.2	10.8	2523.69	295.4
762	14721580	5346133	Inactive	21			28.4	27.8	1813.12	1829.5	23.2	10.8	2523.69	295.4
763	14721581	3208886	Inactive	21			4.1	4.9	2422.39	2400.53	23.2	10.8	2523.69	295.4
764	14721606	2789477	Active	30			33.6	34.3	1684.2	1665.35	23.2	10.8	2523.69	295.4
765	14721614	3169525	Active	30			39.9	37.7	1527.02	1581.32	23.2	10.8	2523.69	295.4
766	14721643	5287281	Active	30			24.9	33.4	1902.16	1688.34	23.2	10.8	2523.69	295.4
767	14721775	5771107	Inactive	21			19.3	23.1	2042.28	1946.05	23.2	10.8	2523.69	295.4
768	14721843	3214088	Inactive	21			29.6	20	1783.02	2023.78	23.2	10.8	2523.69	295.4
769	14721956	2874606	Active	30			57.9	44.9	1075.55	1401.72	23.2	10.8	2523.69	295.4
770	14721993	3219958	Active	30			36.5	39.1	1609.85	1546.71	23.2	10.8	2523.69	295.4
771	14722130	1084669	Inactive	21			24.2	25.3	1917.87	1889.83	23.2	10.8	2523.69	295.4
772	14722165	754796	Inactive	21			14.1	14	2170.03	2173.45	23.2	10.8	2523.69	295.4
773	14722182	5731123	Active	30			79.9	81.8	525.81	478.26	23.2	10.8	2523.69	295.4
774	14722249	3229197	Active	30			62.4	61.7	1425.66	1451.8	60.83	18.04	3689.57	218.95
775	14722358	5765327	Active	30			35.4	40.9	2405.63	2205.4	60.83	18.04	3689.57	218.95
776	14722396	5770078	Inactive	21			19.3	22.8	3355.55	3210.61	78.84	19.8	4137.3	302.16
777	14722404	3195869	Inactive	21			22.6	18.2	3220.17	3397.79	78.84	19.8	4137.3	302.16
778	14722507	3147447	Active	30			86.7	88.7	620.14	538.04	78.84	19.8	4137.3	302.16
779	14722677	668468	Active	30			45.9	41.7	2272.6	2445.94	78.84	19.8	4137.3	302.16
780	14722783	2921682	Active	30			36.9	33.7	2641.06	2771.24	78.84	19.8	4137.3	302.16
781	14722839	1430426	Active	30			56.9	55.1	1801.54	1872.86	64.64	19.7	4092.12	302.86
782	14723309	9549445	Active	30			48.4	47.5	2144.52	2180.05	64.64	19.7	4092.12	302.86
783	14723342	2064403	Inactive	21			22	27.9	3206.8	2968.32	64.64	19.7	4092.12	302.86
784	14723358	1454129	Active	30			39.9	40.7	2484.38	2453.95	64.64	19.7	4092.12	302.86
785	14723369	1383784	Active	30			45.5	41.6	2259.49	2417.02	64.64	19.7	4092.12	302.86
786	14723473	1383795	Active	30			45.5	38.7	2258.71	2535.18	64.64	19.7	4092.12	302.86
787	14723494	2926028	Active	30			65.5	70.1	1453.89	1268.79	64.64	19.7	4092.12	302.86
788	14723546	3101121	Active	30			40.9	40	2477.84	2512.46	78.84	19.8	4137.3	302.16
789	14723550	5334895	Inactive	21			24.8	17	3131.63	3448.27	78.84	19.8	4137.3	302.16
790	14723563	1895629	Active	30			37.1	29.4	2631.9	2945.87	78.84	19.8	4137.3	302.16
791	14723570	3112763	Active	30			35.1	29.1	2712.03	2956.13	78.84	19.8	4137.3	302.16
792	14723596	9549452	Active	30			68	68.1	1378.36	1372.95	78.84	19.8	4137.3	302.16
793	14723730	831984	Active	30			36.3	30.9	1616.94	1750.59	23.2	10.8	2523.69	295.4
794	14723809	1432224	Inactive	21			13.4	21	2187.48	1999.71	23.2	10.8	2523.69	295.4
795	14723821	2946384	Active	30			37.8	46.3	1577.37	1367.06	23.2	10.8	2523.69	295.4
796	14723822	1085355	Active	30			36.6	27.3	1607.75	1841.68	23.2	10.8	2523.69	295.4
797	14723851	734291	Inactive	21			-13.8	-12.5	2869.66	2835.51	23.2	10.8	2523.69	295.4
798	14723875	460749	Active	30			98.7	98.4	55.87	62.98	23.2	10.8	2523.69	295.4
799	14723950	242888	Active	30			53.6	41.3	1183.37	1491.73	23.2	10.8	2523.69	295.4
800	14723953	835330	Inactive	21			29.7	24.3	1780.64	1915.79	23.2	10.8	2523.69	295.4
801	14723979	765256	Inactive	21			29.5	24	1785.96	1922.96	23.2	10.8	2523.69	295.4
802	14724052	9549472	Active	30			79.8	80.8	529.24	503.1	23.2	10.8	2523.69	295.4
803	14724087	376106	Inactive	21			31.4	25.4	1738.49	1888.72	23.2	10.8	2523.69	295.4
804	14724126	860305	Inactive	21			0.9	4	2500.3	2424.77	23.2	10.8	2523.69	295.4
805	14724296	764372	Inactive	21			8.2	9.7	3761.19	3700.99	64.64	19.7	4092.12	302.86
806	14724311	776372	Active	30			68.5	68	1331.45	1352.97	64.64	19.7	4092.12	302.86
807	14724330	722499	Inactive	21			18.5	28	3346.45	2962.69	64.64	19.7	4092.12	302.86
808	14724344	3137801	Active	30			21	35.9	3245.61	2646.12	64.64	19.7	4092.12	302.86
809	14724347	3096982	Active	30			43.9	40.2	2322.16	2471.26	64.64	19.7	4092.12	302.86
810	14724367	778907	Active	30			44.3	45.2	2308.81	2271.51	64.64	19.7	4092.12	302.86
811	14724391	730121	Active	30			53.3	49.3	1946.19	2105.62	64.64	19.7	4092.12	302.86
812	14724428	781721	Inactive	21			18.4	14	3350.28	3527.15	64.64	19.7	4092.12	302.86
813	14724436	818593	Inactive	21			5.8	7.2	3859.96	3803.69	64.64	19.7	4092.12	302.86
814	14724474	1114757	Active	30			48.7	41.8	2129	2410.46	64.64	19.7	4092.12	302.86
815	14724510	3089085	Active	30			58.9	56.2	1719.78	1827.71	64.64	19.7	4092.12	302.86
816	14724527	9556781	Active	30			32.1	32.7	2800.82	2773.81	64.64	19.7	4092.12	302.86
817	14724533	9590732	Active	30			68.2	71.2	1343.58	1224.9	64.64	19.7	4092.12	302.86
818	14724554	6858637	Active	30			42.3	48.1	2388.33	2152.9	64.64	19.7	4092.12	302.86
819	14724663	1072152	Active	30			50.9	48.4	2040.32	2144.06	64.64	19.7	4092.12	302.86
820	14724703	2843949	Active	30			68.2	64.7	1346.59	1486.06	64.64	19.7	4092.12	302.86
821	14724790	5333825	Active	30			60.2	50.5	1667.07	2056.45	64.64	19.7	4092.12	302.86
822	14724817	2863076	Active	30			47.5	44.8	2177.19	2287.16	64.64	19.7	4092.12	302.86
823	14724820	1118065	Active	30			51.2	49	2029.07	2116.7	64.64	19.7	4092.12	302.86
824	14724856	2791995	Active	30			40.3	46.4	2470.32	2223.03	64.64	19.7	4092.12	302.86
825	14724991	686057	Active	30			68	66.1	1352.7	1431.46	64.64	19.7	4092.12	302.86
826	14725019	668746	Active	30			47.1	48.4	1979.36	1932.44	60.83	18.04	3689.57	218.95
827	14725109	9549522	Active	30			49.7	42.6	1886.8	2142.72	60.83	18.04	3689.57	218.95
828	14725237	3132893	Active	30			56.9	55.2	1625.77	1686.1	60.83	18.04	3689.57	218.95
829	14725347	3127253	Inactive	21			21.6	24.5	2904.73	2800.8	60.83	18.04	3689.57	218.95
830	14725349	6858705	Active	30			96.5	96.4	187.28	191.43	60.83	18.04	3689.57	218.95
831	14725477	5759185	Active	30			57.2	53.1	1614.2	1763.97	60.83	18.04	3689.57	218.95
832	14725584	1142582	Active	30			47.9	46	1950.85	2020.93	60.83	18.04	3689.57	218.95
833	14725633	3138333	Active	30			60	61.9	1677.02	1599.85	64.64	19.7	4092.12	302.86
834	14725764	3196394	Inactive	21			-27.7	-26.1	3934.21	3886.96	35.81	14.1	3089.53	245.97
835	14725767	9549570	Inactive	21			-8.1	-0.4	3337.41	3102.91	35.81	14.1	3089.53	245.97
836	14725771	3167314	Inactive	21			-39.5	-34.2	4297.13	4132.53	35.81	14.1	3089.53	245.97
837	14725775	3201821	Inactive	21			-3.3	0.8	3189.33	3066.15	35.81	14.1	3089.53	245.97
838	14725784	864201	Inactive	21			-37.8	-41.6	4243.82	4359.27	35.81	14.1	3089.53	245.97
839	14725821	1082178	Inactive	21			-7.2	-8.7	3308.99	3355.24	35.81	14.1	3089.53	245.97
840	14725897	3223832	Inactive	21			22	27.4	2890.05	2695.65	60.83	18.04	3689.57	218.95
841	14726136	977138	Active	30			61.9	62	1442.8	1440	60.83	18.04	3689.57	218.95
842	14726150	3136571	Active	30			42.3	44.3	2154.62	2082.16	60.83	18.04	3689.57	218.95
843	14726160	2861516	Active	30			58.2	58.9	1578.6	1552.65	60.83	18.04	3689.57	218.95
844	14726177	3154392	Active	30			41.7	38.2	2177.58	2304.3	60.83	18.04	3689.57	218.95
845	14726250	2788695	Active	30			36.2	33.6	2375.04	2470	60.83	18.04	3689.57	218.95
846	14726258	932622	Active	30			33.5	34.9	2474.21	2421.88	60.83	18.04	3689.57	218.95
847	14726467	1568468	Active	30			68.8	69.3	1321.51	1302.68	64.64	19.7	4092.12	302.86
848	14726670	3136668	Inactive	21			9.2	10.8	2809.01	2759.3	35.81	14.1	3089.53	245.97
849	14726720	2873851	Active	30			55.6	55	1134.38	1148.66	23.2	10.8	2523.69	295.4
850	14726730	716982	Inactive	21			10.6	14.1	2257.67	2170.28	23.2	10.8	2523.69	295.4
851	14726794	3155573	Inactive	21			-24.4	-19.7	3834.34	3691.72	35.81	14.1	3089.53	245.97
852	14726797	914846	Inactive	21			6.5	9.8	2891.33	2790.11	35.81	14.1	3089.53	245.97
853	14726804	2927108	Active	30			63.1	61.9	946.79	975.89	23.2	10.8	2523.69	295.4
854	14726810	1160086	Inactive	21			8.1	24.2	2322.36	1917.97	23.2	10.8	2523.69	295.4
855	14726815	689970	Active	30			41.8	39.4	1479.32	1539.27	23.2	10.8	2523.69	295.4
856	14726842	2901712	Inactive	21			-19.6	-20.8	3688.94	3723.54	35.81	14.1	3089.53	245.97
857	14726844	1160352	Inactive	21			-7	0.7	3303.7	3067.11	35.81	14.1	3089.53	245.97
858	14726872	1427983	Inactive	21			23.3	14.9	1940.05	2151.47	23.2	10.8	2523.69	295.4
859	14726882	955365	Inactive	21			12.2	3.7	2217.55	2431.34	23.2	10.8	2523.69	295.4
860	14726917	3229318	Inactive	21			-4.5	-3	3226.85	3179.95	35.81	14.1	3089.53	245.97
861	14726928	3158778	Inactive	21			-18.6	-26.9	3658.74	3910.26	35.81	14.1	3089.53	245.97
862	14726948	401588	Inactive	21			2.2	-4.5	3022.67	3226.5	35.81	14.1	3089.53	245.97
863	14726968	3193750	Inactive	21			-18.3	-19.7	3648.44	3691.05	35.81	14.1	3089.53	245.97
864	14727020	3193691	Active	30			33.3	31.3	1690.47	1741.45	23.2	10.8	2523.69	295.4
865	14727025	3229264	Inactive	21			-26.2	-17.3	3889.22	3617.85	35.81	14.1	3089.53	245.97
866	14727037	541227	Active	30			39.4	39.8	1537.6	1528.25	23.2	10.8	2523.69	295.4
867	14727060	992692	Inactive	21			19.4	14.6	2037.65	2158.74	23.2	10.8	2523.69	295.4
868	14727073	1453687	Inactive	21			19.5	19.3	2037.2	2042.06	23.2	10.8	2523.69	295.4
869	14727079	3173821	Active	30			34.8	27.7	1652.63	1829.9	23.2	10.8	2523.69	295.4
870	14727133	1462267	Active	30			44.1	42.3	1419.97	1465.82	23.2	10.8	2523.69	295.4
871	14727136	2147600	Active	30			51.4	44.8	1239.09	1404.1	23.2	10.8	2523.69	295.4
872	14727139	5731073	Inactive	21			-17.6	-22	3625.47	3761	35.81	14.1	3089.53	245.97
873	14727149	1131428	Inactive	21			2.1	-0.1	3025.56	3092.43	35.81	14.1	3089.53	245.97
874	14727156	942367	Inactive	21			-33.1	-37.9	4099.36	4246.25	35.81	14.1	3089.53	245.97
875	14727239	1113641	Inactive	21			-14.6	-23.7	3535.9	3813.96	35.81	14.1	3089.53	245.97
876	14727247	1113642	Inactive	21			-13.3	-16.7	3495.41	3599.73	35.81	14.1	3089.53	245.97
877	14727286	1451589	Inactive	21			6.2	9.2	2367.6	2292.61	23.2	10.8	2523.69	295.4
878	14727289	1450040	Active	30			33.3	22.7	1691.71	1956.59	23.2	10.8	2523.69	295.4
879	14727342	5875932	Inactive	21			9.9	7.4	3734.49	3836.77	78.84	19.8	4137.3	302.16
880	14727346	5411582	Inactive	21			-0.7	-2.5	3110.29	3164.81	35.81	14.1	3089.53	245.97
881	14727363	302174	Inactive	21			29.8	29	1778.52	1799.31	23.2	10.8	2523.69	295.4
882	14727422	9549646	Inactive	21			2.5	-0.6	3014.43	3107.68	35.81	14.1	3089.53	245.97
883	14727448	4541728	Inactive	21			31.1	30.5	1747.16	1761.43	23.2	10.8	2523.69	295.4
884	14727455	5411556	Active	30			40.9	40	2478.35	2512.57	78.84	19.8	4137.3	302.16
885	14727474	3641535	Active	30			44.8	36.5	1403.83	1611.21	23.2	10.8	2523.69	295.4
886	14727479	9549662	Active	30			36.6	39.3	2616.93	2509.02	64.64	19.7	4092.12	302.86
887	14727485	1010518	Inactive	21			-13.7	-8.3	3506.84	3343.62	35.81	14.1	3089.53	245.97
888	14727502	9549667	Inactive	21			19.2	21.4	3359.84	3270.64	78.84	19.8	4137.3	302.16
889	14727520	831355	Inactive	21			-11.7	-19.7	3448.3	3692.38	35.81	14.1	3089.53	245.97
890	14727523	9549671	Inactive	21			-6.7	-8.2	3295.13	3341.3	35.81	14.1	3089.53	245.97
891	14727532	5948551	Inactive	21			-20.6	-22.5	3720.03	3775.31	35.81	14.1	3089.53	245.97
892	14727638	4047051	Inactive	21			25.9	16.3	2299.42	2590.65	35.81	14.1	3089.53	245.97
893	14727656	6031997	Active	30			38	35.2	1574.23	1644.3	23.2	10.8	2523.69	295.4
894	14727716	5375687	Active	30			56.5	54.3	1111.1	1165.14	23.2	10.8	2523.69	295.4
895	14727718	6552077	Inactive	21			-8.4	1.4	3347.48	3047.71	35.81	14.1	3089.53	245.97
896	14727726	848533	Inactive	21			11.3	12.6	3677.08	3625.37	78.84	19.8	4137.3	302.16
897	14727734	1736381	Active	30			62.6	26.4	957.31	1862.94	23.2	10.8	2523.69	295.4
898	14727766	900891	Active	30			41.2	34.1	1494.45	1671.16	23.2	10.8	2523.69	295.4
899	14727771	9549684	Active	30			37.5	36.9	1587.16	1600.48	23.2	10.8	2523.69	295.4
900	14727777	1207745	Active	30			43.6	34.6	1433.3	1657.66	23.2	10.8	2523.69	295.4
901	14727781	5400801	Active	30			44.9	36	1401.44	1623.28	23.2	10.8	2523.69	295.4
902	14727788	6101110	Inactive	21			22.7	24.2	3214.9	3153.85	78.84	19.8	4137.3	302.16
903	14727790	850121	Inactive	21			-1.2	1.1	3125.38	3057.04	35.81	14.1	3089.53	245.97
904	14727791	9549688	Inactive	21			4.7	-14.7	2945.51	3539.42	35.81	14.1	3089.53	245.97
905	14727796	54707964	Inactive	21			-16.4	-17.7	3589.63	3628.6	35.81	14.1	3089.53	245.97
906	14727809	900065	Active	30			72.7	74	704.97	673.59	23.2	10.8	2523.69	295.4
907	14727860	1226875	Inactive	21			-5.7	-16.7	3263	3598.41	35.81	14.1	3089.53	245.97
908	14727871	849734	Active	30			33	32.7	2798.86	2808.65	78.84	19.8	4137.3	302.16
909	14727917	4530177	Active	30			45.5	38.8	1385.4	1554.03	23.2	10.8	2523.69	295.4
910	14727943	5431621	Inactive	21			-23.6	-16.5	3808.9	3594.1	35.81	14.1	3089.53	245.97
911	14727947	7315552	Inactive	21			-28	-27	3945.66	3914.36	35.81	14.1	3089.53	245.97
912	14727951	6009277	Inactive	21			16.8	11.9	2103.89	2226.98	23.2	10.8	2523.69	295.4
913	14727956	5405416	Active	30			59.1	55.3	1711.32	1865.32	64.64	19.7	4092.12	302.86
914	14728044	993463	Inactive	21			13.2	20.8	2194.35	2002.68	23.2	10.8	2523.69	295.4
915	14728080	22300790	Inactive	21			24.1	29.8	3158.83	2926.94	78.84	19.8	4137.3	302.16
916	14728088	1047090	Active	30			43.7	46.8	1431.53	1352.6	23.2	10.8	2523.69	295.4
917	14728135	5455343	Inactive	21			19.6	17.1	3342.33	3444.46	78.84	19.8	4137.3	302.16
918	14728144	4119569	Inactive	21			17.3	17.2	3436.09	3440.43	78.84	19.8	4137.3	302.16
919	14728149	3957204	Inactive	21			17.2	9.5	2092.66	2285.06	23.2	10.8	2523.69	295.4
920	14728261	845805	Active	30			48.6	48	2165.55	2187.36	78.84	19.8	4137.3	302.16
921	14728294	9695908	Active	30			36.7	33.9	2649.57	2760.73	78.84	19.8	4137.3	302.16
922	14728336	9549749	Inactive	21			-35.5	-43.5	4172.24	4417.92	35.81	14.1	3089.53	245.97
923	14728377	1715432	Inactive	21			-17	-15.2	3608.2	3554.71	35.81	14.1	3089.53	245.97
924	14728556	6096223	Active	30			42.1	38.5	2347.5	2491.34	64.94	19.46	4008.13	217.6
925	14728842	9549900	Inactive	21			-8.5	-7.9	4343.09	4319.24	64.94	19.46	4008.13	217.6
926	14728889	6917321	Active	30			39.1	42.6	2466.94	2328.25	64.94	19.46	4008.13	217.6
927	14728950	9547773	Inactive	21			-8.8	-12.2	4355.21	4487.54	64.94	19.46	4008.13	217.6
928	14729002	1489019	Inactive	21			22.6	21.6	2400.42	2431.13	35.81	14.1	3089.53	245.97
929	14729025	1472601	Active	30			39.8	33.9	1529.24	1675.59	23.2	10.8	2523.69	295.4
930	14729067	9549983	Active	30			80.3	80.6	774.95	763.77	60.83	18.04	3689.57	218.95
931	14729119	2231188	Active	30			40.5	25.4	2424.41	3024.58	73.22	18.83	4027.96	340.76
932	14729121	2975897	Active	30			43.5	47.2	2307.02	2159.77	73.22	18.83	4027.96	340.76
933	14729147	2231199	Active	30			40.4	35.1	2499.64	2713.51	78.84	19.8	4137.3	302.16
934	14729148	2231194	Active	30			33.4	27	2707.26	2961.27	73.22	18.83	4027.96	340.76
935	14729171	2232985	Active	30			51.2	47.8	2060.11	2198.75	78.84	19.8	4137.3	302.16
936	14729194	1474487	Inactive	21			-8	-9.7	3334.71	3385.33	35.81	14.1	3089.53	245.97
937	14729201	1477836	Inactive	21			-4	-3.5	3212.68	3196.04	35.81	14.1	3089.53	245.97
938	14729216	1472225	Active	30			88.6	87.4	521.77	573.85	64.64	19.7	4092.12	302.86
939	14729238	1472216	Active	30			82.5	85.3	769.07	658.41	64.64	19.7	4092.12	302.86
940	14729239	1475343	Active	30			59.8	57	1683.8	1797.35	64.64	19.7	4092.12	302.86
941	14729366	5938988	Inactive	21			-39.9	-40	4308.19	4311.74	35.81	14.1	3089.53	245.97
942	14729469	6404647	Active	30			64.3	62.5	917.02	960.12	23.2	10.8	2523.69	295.4
943	14729500	6884691	Inactive	21			-12.6	-7.1	3474.22	3306.05	35.81	14.1	3089.53	245.97
944	14729523	1472973	Active	30			47.8	42.1	1328.68	1471.81	23.2	10.8	2523.69	295.4
945	14729602	1908649	Inactive	21			-35	-34.2	4157.87	4135.22	35.81	14.1	3089.53	245.97
946	14729732	1417110	Active	30			38.7	32.5	1555.86	1709.91	23.2	10.8	2523.69	295.4
947	14729734	940077	Inactive	21			19.5	10	2495.12	2784.58	35.81	14.1	3089.53	245.97
948	14729780	2228772	Inactive	21			26	30.2	3083.06	2913.58	78.84	19.8	4137.3	302.16
949	14729821	1474489	Inactive	21			-15.8	-11.4	3570.75	3438.12	35.81	14.1	3089.53	245.97
950	14729847	2226429	Active	30			44.8	38.1	2256.85	2520.59	73.22	18.83	4027.96	340.76
951	14729858	1249831	Active	30			37.9	39	2527.8	2486.24	73.22	18.83	4027.96	340.76
952	14729875	1249075	Active	30			49.9	46.5	2112.7	2251.89	78.84	19.8	4137.3	302.16
953	14729912	5194707	Inactive	21			-5.9	3.7	3270.69	2976.57	35.81	14.1	3089.53	245.97
954	14729922	3720072	Inactive	21			24.7	19.6	1905.27	2034.67	23.2	10.8	2523.69	295.4
955	14729927	9550026	Active	30			40.9	35.2	1500.73	1643.24	23.2	10.8	2523.69	295.4
956	14729931	2227749	Active	30			35.1	31	2712.82	2878.49	78.84	19.8	4137.3	302.16
957	14729952	5183901	Inactive	21			29.2	24.4	1793.95	1914.58	23.2	10.8	2523.69	295.4
958	14729968	9611467	Inactive	21			26.3	24.4	1865.62	1913.08	23.2	10.8	2523.69	295.4
959	14730001	1489069	Active	30			55.9	52.1	1126.76	1220.94	23.2	10.8	2523.69	295.4
960	14730031	2769183	Active	30			27.8	32.4	1827.81	1714.11	23.2	10.8	2523.69	295.4
961	14730047	2767658	Active	30			43.1	45.7	1446.13	1382.13	23.2	10.8	2523.69	295.4
962	14730066	9636195	Active	30			63.8	64.1	1521.42	1512.25	64.64	19.7	4092.12	302.86
963	14730067	6268493	Active	30			85.3	87.2	657.7	580.85	64.64	19.7	4092.12	302.86
964	14730097	3756811	Inactive	21			-18.5	-14.6	3655.39	3534.76	35.81	14.1	3089.53	245.97
965	14730159	1476063	Inactive	21			-2	-14.3	3150.52	3524.74	35.81	14.1	3089.53	245.97
966	14730162	1478961	Inactive	21			-6.4	-3.8	3283.55	3206.93	35.81	14.1	3089.53	245.97
967	14730163	2768851	Active	30			59.2	54.1	1042.61	1170.41	23.2	10.8	2523.69	295.4
968	14730202	9550030	Active	30			73.7	72	1015.36	1076.89	60.83	18.04	3689.57	218.95
969	14730213	1257226	Active	30			41.1	36.6	2470.36	2652.48	78.84	19.8	4137.3	302.16
970	14730235	939938	Active	30			61.9	65.8	1627.12	1466.58	78.84	19.8	4137.3	302.16
971	14730239	2947633	Active	30			32.3	40.3	2828.15	2500.58	78.84	19.8	4137.3	302.16
972	14730275	2199592	Active	30			87.8	88.7	575.69	536.89	78.84	19.8	4137.3	302.16
973	14730335	5919900	Active	30			53.4	50	1751.93	1873.65	60.83	18.04	3689.57	218.95
974	14730357	2768648	Inactive	21			3.3	7.2	3568.47	3428.09	60.83	18.04	3689.57	218.95
975	14730385	6101576	Inactive	21			-21	-14.7	3732.2	3539.73	35.81	14.1	3089.53	245.97
976	14730478	1861575	Inactive	21			23	30.7	1948.86	1755.06	23.2	10.8	2523.69	295.4
977	14730491	690923	Inactive	21			24.2	24.2	3154.68	3155.18	78.84	19.8	4137.3	302.16
978	14730495	3803930	Active	30			68.2	61.3	1345.1	1621.83	64.64	19.7	4092.12	302.86
979	14730518	2982873	Active	30			41.9	39.9	2438.44	2518.5	78.84	19.8	4137.3	302.16
980	14730608	1478840	Active	30			61.7	58.7	1450.45	1557.96	60.83	18.04	3689.57	218.95
981	14730646	2981819	Active	30			39.6	35.2	2462.67	2634.39	73.22	18.83	4027.96	340.76
982	14730674	3564202	Active	30			54.8	52.9	1701.54	1771.34	60.83	18.04	3689.57	218.95
983	14730680	2153767	Active	30			35	37	2717.14	2633.68	78.84	19.8	4137.3	302.16
984	14730721	254021	Active	30			98.8	98.8	112.42	111.03	64.64	19.7	4092.12	302.86
985	14730727	981927	Active	30			32.8	33.5	2771.94	2741.21	64.64	19.7	4092.12	302.86
986	14730729	931134	Inactive	21			-22.9	-13.4	3789.66	3498.7	35.81	14.1	3089.53	245.97
987	14730801	1299361	Active	30			30	33.9	2918.38	2761.54	78.84	19.8	4137.3	302.16
988	14730813	5663340	Inactive	21			8.5	5.2	2831.42	2929.94	35.81	14.1	3089.53	245.97
989	14730814	804588	Inactive	21			7.5	11	2859.99	2753.96	35.81	14.1	3089.53	245.97
990	14730946	5736957	Inactive	21			-10.5	-15.6	3409.02	3566.69	35.81	14.1	3089.53	245.97
991	14730976	5339527	Active	30			59.9	58	1680.41	1756.27	64.64	19.7	4092.12	302.86
992	14731047	3622177	Active	30			38.6	41.4	2288.89	2187.7	60.83	18.04	3689.57	218.95
993	14731062	1296926	Active	30			44.6	70.7	2262.19	1230.79	73.22	18.83	4027.96	340.76
994	14731137	5814789	Active	30			49.3	51.9	1291.53	1226.48	23.2	10.8	2523.69	295.4
995	14731152	2841407	Active	30			32.2	29.3	2829.31	2946.23	78.84	19.8	4137.3	302.16
996	14731193	6623378	Active	30			53.1	52	1196.22	1222.2	23.2	10.8	2523.69	295.4
997	14731213	1316580	Inactive	21			7.8	13	2329.84	2198.1	23.2	10.8	2523.69	295.4
998	14731249	2221997	Active	30			47.8	47.7	2197.63	2200.8	78.84	19.8	4137.3	302.16
999	14731278	5900930	Active	30			67	67.2	1378.26	1371.22	73.22	18.83	4027.96	340.76
1000	14731314	9550081	Inactive	21			18.4	14.5	2064.48	2161.41	23.2	10.8	2523.69	295.4
1001	14731316	9550083	Active	30			39.8	39.4	1528.65	1539.2	23.2	10.8	2523.69	295.4
1002	14731365	5416033	Inactive	21			-15.7	-10.5	3568.4	3411.08	35.81	14.1	3089.53	245.97
1003	14731367	840783	Inactive	21			29.1	17.8	2200.21	2546.54	35.81	14.1	3089.53	245.97
1004	14731410	4599319	Active	30			35.5	38.5	2697.51	2573.89	78.84	19.8	4137.3	302.16
1005	14731411	6524439	Active	30			58.9	57.9	1697.78	1738.69	73.22	18.83	4027.96	340.76
1006	14731466	5893661	Inactive	21			4.9	-2.5	2938.6	3167.36	35.81	14.1	3089.53	245.97
1007	14731515	891179	Inactive	21			-20.8	-28.9	3724.7	3973.12	35.81	14.1	3089.53	245.97
1008	14731519	5342560	Active	30			80.7	78.1	760.35	856.06	60.83	18.04	3689.57	218.95
1009	14731546	2274741	Inactive	21			13.7	9.6	3579.46	3747.11	78.84	19.8	4137.3	302.16
1010	14731562	1306384	Active	30			46.7	54.5	2243.86	1926.89	78.84	19.8	4137.3	302.16
1011	14731582	2971598	Inactive	21			-32.5	-30.7	5311.64	5242.57	73.22	18.83	4027.96	340.76
1012	14731718	1288192	Active	30			44.3	47.9	2340.76	2194.55	78.84	19.8	4137.3	302.16
1013	14731723	9550144	Active	30			33.1	20.7	1697.01	2005.59	23.2	10.8	2523.69	295.4
1014	14731753	6859997	Inactive	21			17.4	24.6	2089.08	1907.49	23.2	10.8	2523.69	295.4
1015	14731818	728868	Active	30			62.3	56	1607.23	1863.7	78.84	19.8	4137.3	302.16
1016	14731844	1304874	Active	30			49.2	41.8	1293.66	1478.06	23.2	10.8	2523.69	295.4
1017	14731906	1485433	Inactive	21			-1.1	2.1	3122.05	3024.83	35.81	14.1	3089.53	245.97
1018	14731919	2929778	Inactive	21			22.9	25	1952.2	1898.2	23.2	10.8	2523.69	295.4
1019	14731990	9550203	Active	30			54	54.5	1891.36	1874.31	73.22	18.83	4027.96	340.76
1020	14732036	5735148	Inactive	21			-11.1	-18.9	3427.9	3666.29	35.81	14.1	3089.53	245.97
1021	14732069	2768999	Active	30			55.7	53.8	1847.39	1924.28	64.64	19.7	4092.12	302.86
1022	14732113	589300	Inactive	21			29	29.8	2960.57	2927.32	78.84	19.8	4137.3	302.16
1023	14732169	5505376	Active	30			43.6	46.7	2290.37	2168.02	64.94	19.46	4008.13	217.6
1024	14732218	4030924	Active	30			38.4	44.4	1563.41	1414.6	23.2	10.8	2523.69	295.4
1025	14732327	5094315	Active	30			59.4	58.5	1697.9	1736.29	64.64	19.7	4092.12	302.86
1026	14732340	2854847	Active	30			57.6	55.3	1774.21	1864.44	64.64	19.7	4092.12	302.86
1027	14732396	2199612	Active	30			67.9	64.1	1330.52	1478.75	64.94	19.46	4008.13	217.6
1028	14732404	973029	Active	30			41.2	41.9	2465.14	2435.16	78.84	19.8	4137.3	302.16
1029	14732429	722995	Inactive	21			-8.4	-12.4	4429.87	4592.2	64.64	19.7	4092.12	302.86
1030	14732436	1336753	Active	30			52.1	50	1992.61	2076.5	64.64	19.7	4092.12	302.86
1031	14732519	1736341	Active	30			95.4	96.3	249.07	214.5	64.64	19.7	4092.12	302.86
1032	14732628	1068314	Inactive	21			28.9	30.4	2926.59	2869.73	64.64	19.7	4092.12	302.86
1033	14732645	3932660	Active	30			76.4	74.3	917.32	993.17	60.83	18.04	3689.57	218.95
1034	14732748	9550279	Active	30			39.6	36.7	1533.81	1605.01	23.2	10.8	2523.69	295.4
1035	14732825	1482542	Inactive	21			27.2	15	2701.79	3145.11	60.83	18.04	3689.57	218.95
1036	14732901	4103640	Active	30			32.5	38.2	2511.99	2301.77	60.83	18.04	3689.57	218.95
1037	14732928	1636605	Inactive	21			31.7	28.2	2773.45	2913.46	73.22	18.83	4027.96	340.76
1038	14732967	9550340	Inactive	21			28.4	29.9	2906.28	2843.58	73.22	18.83	4027.96	340.76
1039	14733059	1483857	Inactive	21			-30.5	-30.2	4021.37	4011.68	35.81	14.1	3089.53	245.97
1040	14733074	5524803	Inactive	21			-5.1	-3.3	3245.12	3191.31	35.81	14.1	3089.53	245.97
1041	14733124	9550389	Inactive	21			26.5	10	1860.54	2273.44	23.2	10.8	2523.69	295.4
1042	14733316	3568514	Active	30			48.2	44.7	1318.71	1405.28	23.2	10.8	2523.69	295.4
1043	14733331	6411673	Active	30			43.1	27.3	1773.18	2255.14	35.81	14.1	3089.53	245.97
1044	14733333	1478960	Inactive	21			11.4	14.9	2742.71	2633.29	35.81	14.1	3089.53	245.97
1045	14733361	3339005	Active	30			32.3	29.5	1715.44	1785.27	23.2	10.8	2523.69	295.4
1046	14733368	6413024	Inactive	21			21.6	27.5	1982.97	1837.24	23.2	10.8	2523.69	295.4
1047	14733454	6167337	Inactive	21			30.7	22.2	2890.71	3237.78	78.84	19.8	4137.3	302.16
1048	14733685	5891272	Inactive	21			-16.7	-13.1	3599.99	3490.42	35.81	14.1	3089.53	245.97
1049	14733689	985331	Inactive	21			-0.1	-6.3	3091.85	3283.02	35.81	14.1	3089.53	245.97
1050	14733691	5734908	Inactive	21			0.2	1.8	3083.62	3034.48	35.81	14.1	3089.53	245.97
1051	14733739	2979923	Active	30			45.7	47.5	2284.34	2208.31	78.84	19.8	4137.3	302.16
1052	14733757	1527238	Active	30			36.5	34.8	2654.79	2724.36	78.84	19.8	4137.3	302.16
1053	14733800	781112	Active	30			70.1	70.6	1268.36	1247.97	64.64	19.7	4092.12	302.86
1054	14733819	5339422	Active	30			57.7	62.4	1769.55	1578.97	64.64	19.7	4092.12	302.86
1055	14733843	2841621	Active	30			56.4	59.4	1846.38	1724.77	78.84	19.8	4137.3	302.16
1056	14733895	2187599	Active	30			63	64.1	949.04	919.73	23.2	10.8	2523.69	295.4
1057	14733912	1243273	Inactive	21			1.3	-6.4	3978.09	4279.27	73.22	18.83	4027.96	340.76
1058	14733944	786636	Active	30			66.4	64.1	1416.54	1511.47	64.64	19.7	4092.12	302.86
1059	14733978	5393217	Active	30			41	22.7	1498.84	1956.57	23.2	10.8	2523.69	295.4
1060	14734026	2930286	Inactive	21			10.9	10.2	2250.54	2267.4	23.2	10.8	2523.69	295.4
1061	14734027	5547949	Inactive	21			8.6	10.3	2825.75	2775.16	35.81	14.1	3089.53	245.97
1062	14734056	2849383	Active	30			64.3	67.4	1500.98	1375.77	64.64	19.7	4092.12	302.86
1063	14734070	2953230	Inactive	21			24.8	30.6	3129.64	2896.87	78.84	19.8	4137.3	302.16
1064	14734078	9550553	Active	30			95.3	93.1	270.58	358.81	78.84	19.8	4137.3	302.16
1065	14734110	4173872	Inactive	21			22.4	29.7	3189.37	2895.85	64.64	19.7	4092.12	302.86
1066	14734270	884233	Inactive	21			24.3	26.5	3113.24	3023.3	64.64	19.7	4092.12	302.86
1067	14734307	9550597	Inactive	21			6.2	-0.9	2901.22	3116.08	35.81	14.1	3089.53	245.97
1068	14734308	5919570	Inactive	21			-6.9	-14.8	3300.49	3542.35	35.81	14.1	3089.53	245.97
1069	14734330	2972280	Inactive	21			31.8	27.8	2771.09	2929.46	73.22	18.83	4027.96	340.76
1070	14734485	2231319	Active	30			43	29.4	2328.44	2864.75	73.22	18.83	4027.96	340.76
1071	14734519	9550611	Active	30			35.3	15.8	2632.13	3402.13	73.22	18.83	4027.96	340.76
1072	14734536	2837694	Active	30			53.1	47.5	1196.56	1336.4	23.2	10.8	2523.69	295.4
1073	14734752	2945285	Inactive	21			26.4	23.5	1863.89	1935.22	23.2	10.8	2523.69	295.4
1074	14734928	5717105	Inactive	21			19.3	19.9	2987.89	2966.21	60.83	18.04	3689.57	218.95
1075	14734978	1022956	Active	30			45.3	41.5	2299.32	2453.79	78.84	19.8	4137.3	302.16
1076	14734983	892559	Active	30			61.6	59.8	1637.77	1710.35	78.84	19.8	4137.3	302.16
1077	14735010	5348787	Active	30			76.3	80.1	1019.88	867.14	64.64	19.7	4092.12	302.86
1078	14735019	896836	Inactive	21			6.1	5.7	2902.11	2914.21	35.81	14.1	3089.53	245.97
1079	14735031	2950327	Inactive	21			1.7	0.6	3037.04	3072.27	35.81	14.1	3089.53	245.97
1080	14735065	2177873	Inactive	21			-37	-40.7	4218.7	4333.73	35.81	14.1	3089.53	245.97
1081	14735101	1368249	Active	30			75.7	76.1	1043.07	1029.09	64.64	19.7	4092.12	302.86
1082	14735158	5838729	Inactive	21			29.7	10.6	1779.93	2259.04	23.2	10.8	2523.69	295.4
1083	14735160	2847380	Active	30			58.2	56	1068.76	1122.38	23.2	10.8	2523.69	295.4
1084	14735180	2192957	Active	30			31.1	38.1	2873.57	2593.01	78.84	19.8	4137.3	302.16
1085	14735321	6152524	Active	30			33.5	31.1	2741.27	2841.18	64.64	19.7	4092.12	302.86
1086	14735471	9550723	Active	30			49.6	43.1	1283.53	1445.35	23.2	10.8	2523.69	295.4
1087	14735540	4162440	Active	30			33.8	38.6	2689.73	2502.33	73.22	18.83	4027.96	340.76
1088	14735560	3538660	Active	30			37.2	40	2626.35	2512.06	78.84	19.8	4137.3	302.16
1089	14735567	7031	Inactive	21			17.7	23.5	3329.02	3097.94	73.22	18.83	4027.96	340.76
1090	14735640	5144922	Inactive	21			17.8	14.7	3415.46	3540.2	78.84	19.8	4137.3	302.16
1091	14735719	5810812	Inactive	21			23.1	27.8	3163.22	2972.77	64.64	19.7	4092.12	302.86
1092	14735728	870755	Active	30			63.6	65.9	1531.35	1438.4	64.64	19.7	4092.12	302.86
1093	14735798	9550836	Active	30			42.9	36.1	1450.89	1619.82	23.2	10.8	2523.69	295.4
1094	14735811	5338762	Active	30			61.9	64	1599.32	1515.26	64.64	19.7	4092.12	302.86
1095	14735826	9550837	Active	30			52.2	45	1218.1	1398.03	23.2	10.8	2523.69	295.4
1096	14735827	949169	Inactive	21			-18.1	-18.1	3643.28	3641.78	35.81	14.1	3089.53	245.97
1097	14735844	1294017	Inactive	21			26.6	16.1	1859.25	2121.84	23.2	10.8	2523.69	295.4
1098	14735894	881972	Active	30			60	62	1677.59	1594.65	64.64	19.7	4092.12	302.86
1099	14735935	969798	Active	30			35.7	30.9	1630.73	1751.15	23.2	10.8	2523.69	295.4
1100	14735958	9550839	Active	30			87.3	87.3	593.87	595.8	78.84	19.8	4137.3	302.16
1101	14735971	1829192	Active	30			37.3	29.6	1591.4	1783.44	23.2	10.8	2523.69	295.4
1102	14736090	1303062	Active	30			41.9	28.8	2371.32	2888.4	73.22	18.83	4027.96	340.76
1103	14736113	757687	Active	30			41.3	38.2	1491.95	1568.97	23.2	10.8	2523.69	295.4
1104	14736125	5736472	Inactive	21			19.7	24.9	2486.99	2327.84	35.81	14.1	3089.53	245.97
1105	14736164	1895639	Active	30			81.4	80.5	812.41	850.25	64.64	19.7	4092.12	302.86
1106	14736172	2972442	Active	30			43.7	42.4	2300.19	2352.1	73.22	18.83	4027.96	340.76
1107	14736194	2245367	Active	30			55.5	54.7	1855.44	1887.14	64.64	19.7	4092.12	302.86
1108	14736250	5414932	Inactive	21			26.1	24.3	3076.47	3151.83	78.84	19.8	4137.3	302.16
1109	14736259	2968432	Active	30			40.8	38.1	2415.73	2521.3	73.22	18.83	4027.96	340.76
1110	14736345	5941975	Active	30			71.5	73.8	1212.7	1119.04	64.64	19.7	4092.12	302.86
1111	14736355	1311254	Inactive	21			-9.5	-10.3	3380.01	3403.67	35.81	14.1	3089.53	245.97
1112	14736374	9550858	Active	30			46.2	45.5	2232.29	2259.7	64.64	19.7	4092.12	302.86
1113	14736378	2684593	Active	30			46.9	47.2	1988.09	1977.92	60.83	18.04	3689.57	218.95
1114	14736388	1070490	Active	30			56	57.4	1835.1	1779.43	64.64	19.7	4092.12	302.86
1115	14736409	724162	Active	30			37.1	42.7	2597.26	2371.41	64.64	19.7	4092.12	302.86
1116	14736470	889182	Inactive	21			19.5	18	2036.44	2072.72	23.2	10.8	2523.69	295.4
1117	14736551	934673	Active	30			26.1	33.4	3078.52	2782.65	78.84	19.8	4137.3	302.16
1118	14736573	2965350	Inactive	21			16.4	17.8	3472.18	3415.95	78.84	19.8	4137.3	302.16
1119	14736631	5334434	Active	30			32.2	22.7	1717.88	1955.94	23.2	10.8	2523.69	295.4
1120	14736672	967309	Inactive	21			29.8	30.2	2928.91	2913.06	78.84	19.8	4137.3	302.16
1121	14736768	2847153	Active	30			45.7	50.4	2253.34	2061.4	64.64	19.7	4092.12	302.86
1122	14736776	2841620	Active	30			66.2	68.3	1448.77	1367.38	78.84	19.8	4137.3	302.16
1123	14736777	755636	Active	30			56.9	56.8	1826.75	1834.04	78.84	19.8	4137.3	302.16
1124	14736780	2129554	Active	30			65.6	70.6	1433.1	1234.93	73.22	18.83	4027.96	340.76
1125	14736790	1108174	Active	30			62.4	60.8	962.33	1003.76	23.2	10.8	2523.69	295.4
1126	14736791	1362650	Active	30			38.2	39.4	1567.72	1538.29	23.2	10.8	2523.69	295.4
1127	14736827	6860174	Active	30			45.5	36.5	1385.58	1610.72	23.2	10.8	2523.69	295.4
1128	14736892	6098091	Active	30			50.8	44.5	1253.66	1412.05	23.2	10.8	2523.69	295.4
1129	14736902	56642952	Inactive	21			25.6	25.8	1883.52	1877.49	23.2	10.8	2523.69	295.4
1130	14736909	1323882	Inactive	21			-38.3	-31.2	4258.48	4041.36	35.81	14.1	3089.53	245.97
1131	14736939	9550862	Active	30			42.9	33.8	1450.12	1677.72	23.2	10.8	2523.69	295.4
1132	14736950	800583	Inactive	21			-12.4	-18.4	3466.9	3649.98	35.81	14.1	3089.53	245.97
1133	14737028	5953249	Inactive	21			28.3	29.9	2988.2	2923.28	78.84	19.8	4137.3	302.16
1134	14737082	9550892	Active	30			57.3	52.8	1090.1	1203.82	23.2	10.8	2523.69	295.4
1135	14737090	4183264	Active	30			38.7	41.2	1556.45	1493.1	23.2	10.8	2523.69	295.4
1136	14737154	9550941	Inactive	21			24.3	28.9	3068.48	2885.42	73.22	18.83	4027.96	340.76
1137	14737244	9550958	Inactive	21			30.8	29.3	1753.45	1791	23.2	10.8	2523.69	295.4
1138	14737268	5291838	Active	30			73.4	64.7	1135.55	1484.9	64.64	19.7	4092.12	302.86
1139	14737340	9551008	Active	30			43.5	39.3	1435.18	1540.42	23.2	10.8	2523.69	295.4
1140	14737341	9551009	Active	30			43.8	41.5	1429.53	1486.47	23.2	10.8	2523.69	295.4
1141	14737378	831952	Inactive	21			22.4	17.5	3188.24	3386.13	64.64	19.7	4092.12	302.86
1142	14737395	3574419	Active	30			36.7	28.1	2615.91	2962.38	64.64	19.7	4092.12	302.86
1143	14737427	1207959	Active	30			92.7	92.3	359.85	375.6	64.64	19.7	4092.12	302.86
1144	14737460	9551034	Active	30			34.9	26.9	1651.07	1850.4	23.2	10.8	2523.69	295.4
1145	14737464	9551036	Inactive	21			29.3	10.3	1791.12	2265.14	23.2	10.8	2523.69	295.4
1146	14737861	4309872	Inactive	21			10.4	9.9	2262.94	2275.19	23.2	10.8	2523.69	295.4
1147	14737881	4125868	Inactive	21			22.6	20.9	3115.26	3183.19	64.94	19.46	4008.13	217.6
1148	14737902	5046601	Inactive	21			29.5	20.2	1786.34	2019.24	23.2	10.8	2523.69	295.4
1149	14737982	714033	Inactive	21			6	3	3769.98	3890.42	64.94	19.46	4008.13	217.6
1150	14738120	9551283	Inactive	21			23.7	27	3135.6	3004.96	64.64	19.7	4092.12	302.86
1151	14738201	3618007	Active	30			63.2	60.6	1394.62	1490.29	60.83	18.04	3689.57	218.95
1152	14738233	1263570	Active	30			34.6	30.8	2433.15	2573.46	60.83	18.04	3689.57	218.95
1153	14738439	46499334	Inactive	21			27.1	31.8	2955.18	2772.27	73.22	18.83	4027.96	340.76
1154	14738444	4483668	Inactive	21			8.4	7.5	3694.48	3730.81	73.22	18.83	4027.96	340.76
1155	14738592	9551495	Active	30			39.7	41.2	1532.2	1492.63	23.2	10.8	2523.69	295.4
1156	14738593	9551496	Inactive	21			16.6	9	2108.22	2298.15	23.2	10.8	2523.69	295.4
1157	14738594	9551497	Active	30			44.1	39.1	1420.41	1546.32	23.2	10.8	2523.69	295.4
1158	14738636	750692	Inactive	21			2.1	6.2	3614.32	3465.9	60.83	18.04	3689.57	218.95
1159	14738721	9551563	Active	30			72.5	68.6	710.07	808.05	23.2	10.8	2523.69	295.4
1160	14738729	9551564	Inactive	21			-27	-33.6	3915.03	4115.21	35.81	14.1	3089.53	245.97
1161	14738800	2957167	Active	30			36.8	32.7	2645.55	2810.92	78.84	19.8	4137.3	302.16
1162	14738809	971803	Active	30			51.7	52.9	2037.97	1990.77	78.84	19.8	4137.3	302.16
1163	14738814	1291535	Inactive	21			-11.9	-19.4	3453.07	3681.6	35.81	14.1	3089.53	245.97
1164	14738853	1526383	Active	30			26.9	33.7	3044.49	2767.86	78.84	19.8	4137.3	302.16
1165	14738917	2836475	Inactive	21			20.4	23.8	3272.04	3132.54	64.64	19.7	4092.12	302.86
1166	14738974	54689224	Active	30			50.7	52.6	2048.72	1972.27	64.64	19.7	4092.12	302.86
1167	14738984	5348081	Active	30			83.4	83.8	733.57	716.77	64.64	19.7	4092.12	302.86
1168	14739007	1258583	Active	30			38.2	39.3	2588.55	2541.74	78.84	19.8	4137.3	302.16
1169	14739047	5736966	Inactive	21			-26.2	-26	3890.71	3882.03	35.81	14.1	3089.53	245.97
1170	14739113	2211533	Inactive	21			16.7	19.9	3459.73	3331.04	78.84	19.8	4137.3	302.16
1171	14739167	816255	Active	30			49.8	51	2115.07	2065.46	78.84	19.8	4137.3	302.16
1172	14739303	380674	Active	30			56.9	60.4	1623.61	1497.43	60.83	18.04	3689.57	218.95
1173	14739362	949923	Inactive	21			10.2	6.9	3679.32	3812.26	64.64	19.7	4092.12	302.86
1174	14739363	1121878	Active	30			34.7	30.7	2693.4	2855.16	64.64	19.7	4092.12	302.86
1175	14739381	1310485	Inactive	21			-7.2	-19.1	3310.21	3672.41	35.81	14.1	3089.53	245.97
1176	14739431	802875	Inactive	21			11.9	21.6	2726.75	2428.86	35.81	14.1	3089.53	245.97
1177	14739544	9567149	Active	30			55.8	55.2	1665.25	1687.55	60.83	18.04	3689.57	218.95
1178	14739858	1245138	Active	30			43.4	39.2	2312.32	2477.46	73.22	18.83	4027.96	340.76
1179	14739876	3775134	Inactive	21			0.1	-2.3	3086.92	3160.43	35.81	14.1	3089.53	245.97
1180	14739918	3812720	Active	30			71.5	70.4	1210.74	1258.48	64.64	19.7	4092.12	302.86
1181	14739993	1474735	Inactive	21			3.6	1.3	2980.63	3050.1	35.81	14.1	3089.53	245.97
1182	14740159	5344814	Active	30			90.7	90.5	399.72	405.49	60.83	18.04	3689.57	218.95
1183	14740166	5400728	Inactive	21			-18	-18.1	3637.69	3641	35.81	14.1	3089.53	245.97
1184	14740190	2961809	Inactive	21			20.7	22.6	3296.5	3218.12	78.84	19.8	4137.3	302.16
1185	14740194	2167979	Active	30			91.9	92.9	408.49	365.55	78.84	19.8	4137.3	302.16
1186	14740263	3471091	Active	30			40.6	39.2	2407.29	2461.48	64.94	19.46	4008.13	217.6
1187	14740311	2842666	Active	30			44	45.7	2320.23	2251.03	64.64	19.7	4092.12	302.86
1188	14740352	2954698	Active	30			45.6	43.3	2225.36	2316.85	73.22	18.83	4027.96	340.76
1189	14740355	1527237	Active	30			49.3	45.4	2134.91	2295.96	78.84	19.8	4137.3	302.16
1190	14740365	970189	Active	30			45.7	47.1	2280.8	2225.2	78.84	19.8	4137.3	302.16
1191	14740388	6894348	Inactive	21			-0.4	-0.3	3101.41	3099.77	35.81	14.1	3089.53	245.97
1192	14740446	1301934	Inactive	21			16.4	4.7	3379.99	3841.65	73.22	18.83	4027.96	340.76
1193	14740502	1633230	Active	30			61.4	60	1644.43	1700.98	78.84	19.8	4137.3	302.16
1194	14740505	2203170	Active	30			40.9	31.3	2479.01	2867.43	78.84	19.8	4137.3	302.16
1195	14740527	5740386	Active	30			42.3	41.5	2356.97	2385.44	73.22	18.83	4027.96	340.76
1196	14740546	2973881	Active	30			34.2	36.2	2747.94	2668.98	78.84	19.8	4137.3	302.16
1197	14740550	1211724	Active	30			82.9	83.3	751.9	736.41	64.64	19.7	4092.12	302.86
1198	14740567	1377562	Active	30			50.4	53.6	2064.23	1931.55	64.64	19.7	4092.12	302.86
1199	14740568	6895734	Active	30			46.5	47.8	2218.6	2165.51	64.64	19.7	4092.12	302.86
1200	14740570	2925991	Inactive	21			18.1	16.1	3403.72	3484.74	78.84	19.8	4137.3	302.16
1201	14740640	5346107	Active	30			89.5	87.7	442.68	505.54	60.83	18.04	3689.57	218.95
1202	14740670	1189526	Active	30			43.1	48.4	1446.26	1313.78	23.2	10.8	2523.69	295.4
1203	14740672	1312940	Inactive	21			-17.7	-12	3629.65	3456.46	35.81	14.1	3089.53	245.97
1204	14740675	753710	Inactive	21			-12.8	-5.6	3479.3	3261.11	35.81	14.1	3089.53	245.97
1205	14740687	1239473	Inactive	21			-7.5	-11.2	3319.18	3430.75	35.81	14.1	3089.53	245.97
1206	14740708	2168465	Active	30			36.1	31.5	1621.51	1735.69	23.2	10.8	2523.69	295.4
1207	14740727	9551607	Inactive	21			26.3	24.6	3071.37	3140.6	78.84	19.8	4137.3	302.16
1208	14740760	3813687	Active	30			43.2	44.7	2120.22	2067.86	60.83	18.04	3689.57	218.95
1209	14740790	535372	Inactive	21			-36	-42.5	4187.81	4385.85	35.81	14.1	3089.53	245.97
1210	14740811	5791282	Inactive	21			12.3	19	2217.1	2048.92	23.2	10.8	2523.69	295.4
1211	14740812	5908395	Inactive	21			16.1	11.1	2121.75	2246.07	23.2	10.8	2523.69	295.4
1212	14740855	5516062	Active	30			60.1	58.4	1700.16	1765.31	78.84	19.8	4137.3	302.16
1213	14740920	736420	Active	30			59.3	60	1705.17	1673.86	64.64	19.7	4092.12	302.86
1214	14740928	3154339	Inactive	21			28.4	19.7	2986.32	3335.97	78.84	19.8	4137.3	302.16
1215	14741008	3617832	Inactive	21			10	14.1	3730.19	3566.23	78.84	19.8	4137.3	302.16
1216	14741054	3616243	Active	30			44.8	42	2254.88	2367.09	73.22	18.83	4027.96	340.76
1217	14741094	5937406	Inactive	21			-8.5	2.5	3348.16	3013.33	35.81	14.1	3089.53	245.97
1218	14741112	9551645	Active	30			47.3	52.9	2156.1	1934.49	73.22	18.83	4027.96	340.76
1219	14741113	2010180	Active	30			51.5	52.1	1989.34	1966.2	73.22	18.83	4027.96	340.76
1220	14741199	1201931	Active	30			41.2	38.6	2194.14	2288.69	60.83	18.04	3689.57	218.95
1221	14741237	5218387	Active	30			34.8	35.2	2725.51	2710.39	78.84	19.8	4137.3	302.16
1222	14741273	1405137	Active	30			69.1	68.3	795.6	816.94	23.2	10.8	2523.69	295.4
1223	14741326	4887430	Inactive	21			26.4	19.6	2985.55	3253.73	73.22	18.83	4027.96	340.76
1224	14741329	1389857	Inactive	21			24.9	17.4	1901.09	2087.73	23.2	10.8	2523.69	295.4
1225	14741387	4296681	Active	30			34.1	34.1	2754.29	2754.11	78.84	19.8	4137.3	302.16
1226	14741427	9551669	Active	30			54.1	48.6	1170.68	1308.63	23.2	10.8	2523.69	295.4
1227	14741429	3773351	Inactive	21			13.6	13.9	2183.87	2177.17	23.2	10.8	2523.69	295.4
1228	14741491	3640413	Active	30			39	38.6	2556.5	2572.06	78.84	19.8	4137.3	302.16
1229	14741539	1891621	Inactive	21			24.3	22.9	3152.63	3206.95	78.84	19.8	4137.3	302.16
1230	14741588	2958036	Active	30			45.1	40.4	2245.27	2428.68	73.22	18.83	4027.96	340.76
1231	14741738	1871599	Inactive	21			13.5	22.2	3493.01	3149.69	73.22	18.83	4027.96	340.76
1232	14741826	6405276	Inactive	21			5.4	4.5	3916.47	3955.68	78.84	19.8	4137.3	302.16
1233	14741949	919212	Inactive	21			26	27.5	2744.39	2691.62	60.83	18.04	3689.57	218.95
1234	14741956	5914490	Active	30			34.5	27.9	2704.59	2969.91	64.64	19.7	4092.12	302.86
1235	14741966	3816369	Active	30			51.9	54.8	2000.52	1883.83	64.64	19.7	4092.12	302.86
1236	14742054	6407173	Active	30			25.9	34.1	2299.81	2048.94	35.81	14.1	3089.53	245.97
1237	14742100	4979266	Inactive	21			15.3	23.5	3515.31	3184.41	78.84	19.8	4137.3	302.16
1238	14742101	2827475	Active	30			91.9	91.3	409.02	429.96	78.84	19.8	4137.3	302.16
1239	14742137	915860	Active	30			42.8	45.1	2367.03	2276.97	64.64	19.7	4092.12	302.86
1240	14742174	2023456	Active	30			35.7	38	2687.06	2595.81	78.84	19.8	4137.3	302.16
1241	14742189	914372	Inactive	21			-0.1	2.3	3092.57	3019.7	35.81	14.1	3089.53	245.97
1242	14742272	948464	Active	30			93.3	93.6	333.96	321.66	64.64	19.7	4092.12	302.86
1243	14742322	950756	Active	30			39.7	44.1	1530.21	1421.14	23.2	10.8	2523.69	295.4
1244	14742355	946898	Active	30			85.8	85.3	635.15	658.25	64.64	19.7	4092.12	302.86
1245	14742480	3775080	Active	30			85.5	86.3	649.2	617.27	64.64	19.7	4092.12	302.86
1246	14742497	4357194	Active	30			46.3	51.8	2010.16	1808.57	60.83	18.04	3689.57	218.95
1247	14742517	3757176	Active	30			48.2	46	1940.08	2020.07	60.83	18.04	3689.57	218.95
1248	14742553	5924294	Inactive	21			18.1	13.9	2071.49	2176.44	23.2	10.8	2523.69	295.4
1249	14742558	1542071	Active	30			57.4	49.4	1089.65	1288.09	23.2	10.8	2523.69	295.4
1250	14742621	4898145	Active	30			62.5	59.5	1556.94	1673.73	73.22	18.83	4027.96	340.76
1251	14742623	2969435	Active	30			30.5	32.9	2899.75	2801.44	78.84	19.8	4137.3	302.16
1252	14742653	9633383	Active	30			43.1	44.4	2322.93	2271.05	73.22	18.83	4027.96	340.76
1253	14742659	818737	Active	30			37.9	17.8	2598.32	3413.76	78.84	19.8	4137.3	302.16
1254	14742728	5714163	Active	30			39.6	29.8	1534.37	1778.96	23.2	10.8	2523.69	295.4
1255	14742736	5422632	Active	30			47.1	39	1980.85	2276.07	60.83	18.04	3689.57	218.95
1256	14742737	727028	Active	30			38.3	36.8	2300.86	2354.48	60.83	18.04	3689.57	218.95
1257	14742847	620971	Active	30			37.6	40.1	2609.57	2510.82	78.84	19.8	4137.3	302.16
1258	14742859	6226346	Active	30			54.9	55.5	1857.3	1832.54	73.22	18.83	4027.96	340.76
1259	14742900	3730240	Inactive	21			21.7	27.8	1980.59	1828.26	23.2	10.8	2523.69	295.4
1260	14742926	2030299	Active	30			35	39.2	2681.36	2511.34	64.64	19.7	4092.12	302.86
1261	14742928	2969275	Active	30			35.2	29.3	2675.44	2913.75	64.64	19.7	4092.12	302.86
1262	14743043	9551837	Active	30			76.3	76.3	1017.98	1019.56	64.64	19.7	4092.12	302.86
1263	14743053	2035866	Active	30			33.2	29.4	2788.85	2946.14	78.84	19.8	4137.3	302.16
1264	14743085	1183188	Inactive	21			28.2	30.8	2665.98	2571.35	60.83	18.04	3689.57	218.95
1265	14743119	6236941	Active	30			66.9	63.4	1380.6	1520.69	73.22	18.83	4027.96	340.76
1266	14743193	4893393	Active	30			59.2	60.9	1688.06	1618.64	73.22	18.83	4027.96	340.76
1267	14743204	726983	Active	30			29.9	39.9	2604.5	2241.17	60.83	18.04	3689.57	218.95
1268	14743214	3713839	Active	30			62	62.1	1594.15	1590.35	64.64	19.7	4092.12	302.86
1269	14743253	950037	Active	30			40.7	51.5	2485.59	2048.49	78.84	19.8	4137.3	302.16
1270	14743262	1862031	Active	30			52.9	54.8	1935.78	1859.51	73.22	18.83	4027.96	340.76
1271	14743283	1855370	Active	30			48	46.6	2190.75	2244.73	78.84	19.8	4137.3	302.16
1272	14743408	1605551	Inactive	21			26.4	27.9	2732.42	2676.29	60.83	18.04	3689.57	218.95
1273	14743426	3826961	Inactive	21			28.5	30.2	2980.28	2910.46	78.84	19.8	4137.3	302.16
1274	14743455	749065	Active	30			32.1	55.9	2800.45	1840.17	64.64	19.7	4092.12	302.86
1275	14743486	2031291	Inactive	21			23.7	14.8	3173.49	3535.79	78.84	19.8	4137.3	302.16
1276	14743539	9635544	Active	30			36.8	25.8	2571.2	3005.95	73.22	18.83	4027.96	340.76
1277	14743552	920390	Inactive	21			23.1	18.7	3160.98	3340.79	64.64	19.7	4092.12	302.86
1278	14743556	3147001	Active	30			40.9	38.1	2443.71	2557.13	64.64	19.7	4092.12	302.86
1279	14743585	1991853	Inactive	21			20.5	13.3	3305.22	3596.75	78.84	19.8	4137.3	302.16
1280	14743626	9551866	Active	30			57.8	57.2	1790.26	1815.57	78.84	19.8	4137.3	302.16
1281	14743708	4660780	Active	30			39	35	2553.63	2716.18	78.84	19.8	4137.3	302.16
1282	14743826	2313407	Active	30			36.5	30.3	1612.23	1766.19	23.2	10.8	2523.69	295.4
1283	14743846	2116521	Active	30			32.7	31	1707.06	1749.7	23.2	10.8	2523.69	295.4
1284	14743889	2334502	Inactive	21			-25.7	-27.5	3165.78	3210.46	23.2	10.8	2523.69	295.4
1285	14743904	5161671	Active	30			43.5	63.4	1435.02	938.31	23.2	10.8	2523.69	295.4
1286	14743940	9551891	Inactive	21			4.4	5.9	2954.57	2910.77	35.81	14.1	3089.53	245.97
1287	14743988	6905154	Inactive	21			5.9	-11.8	2910.84	3450.93	35.81	14.1	3089.53	245.97
1288	14744026	4988139	Inactive	21			-4.1	6.3	3214.46	2898.34	35.81	14.1	3089.53	245.97
1289	14744055	2373962	Active	30			59.2	60.1	1685.3	1652.8	73.22	18.83	4027.96	340.76
1290	14744142	4343049	Active	30			47.9	42.7	2192.74	2406.14	78.84	19.8	4137.3	302.16
1291	14744147	2371608	Active	30			63.2	61.2	1529.48	1606.72	73.22	18.83	4027.96	340.76
1292	14744206	3540023	Active	30			65.2	63.1	1466.44	1549.88	64.64	19.7	4092.12	302.86
1293	14744314	2387105	Active	30			46.5	43.7	2189.98	2298.21	73.22	18.83	4027.96	340.76
1294	14744375	3994333	Active	30			64.6	59	907.83	1049.51	23.2	10.8	2523.69	295.4
1295	14744560	2359601	Active	30			39.2	27.4	1542.41	1838.17	23.2	10.8	2523.69	295.4
1296	14744838	3435952	Active	30			42.9	39.2	2397.51	2544.54	78.84	19.8	4137.3	302.16
1297	14744995	5391904	Inactive	21			25.7	26.2	2756.15	2739.03	60.83	18.04	3689.57	218.95
1298	14745025	4030276	Active	30			34.8	33.7	2725.89	2771.42	78.84	19.8	4137.3	302.16
1299	14745082	9551964	Inactive	21			25.2	28.7	1893.65	1806.45	23.2	10.8	2523.69	295.4
1300	14745093	6899176	Active	30			46.8	51.3	2237.42	2057.13	78.84	19.8	4137.3	302.16
1301	14745120	6262436	Active	30			36.4	39.9	2626.67	2486.06	64.64	19.7	4092.12	302.86
1302	14745124	9551966	Inactive	21			24.6	29.1	3139.4	2957.31	78.84	19.8	4137.3	302.16
1303	14745212	2308588	Inactive	21			22.9	18.2	3208.77	3399.01	78.84	19.8	4137.3	302.16
1304	14745370	2398303	Inactive	21			24.7	27	3135.16	3039.73	78.84	19.8	4137.3	302.16
1305	14745392	4414550	Active	30			33.9	40.1	2689.07	2442.73	73.22	18.83	4027.96	340.76
1306	14745419	2322142	Active	30			32.3	27.5	2825.73	3022.17	78.84	19.8	4137.3	302.16
1307	14745427	9660792	Inactive	21			28.2	30.1	2993.53	2914.21	78.84	19.8	4137.3	302.16
1308	14745429	2320029	Active	30			45.7	47.8	2220.07	2136.6	73.22	18.83	4027.96	340.76
1309	14745471	2477027	Active	30			37.1	36.5	2599.77	2621.82	64.64	19.7	4092.12	302.86
1310	14745473	2312048	Inactive	21			21.1	21.5	3280.84	3263.91	78.84	19.8	4137.3	302.16
1311	14745530	9679909	Inactive	21			25.7	28.9	3095.82	2963.97	78.84	19.8	4137.3	302.16
1312	14745617	2583317	Inactive	21			23.6	16.5	2832.21	3090.64	60.83	18.04	3689.57	218.95
1313	14745720	3304557	Inactive	21			8.9	19.6	2300.39	2032.59	23.2	10.8	2523.69	295.4
1314	14745750	2452036	Active	30			33.1	32.4	2488.6	2515.14	60.83	18.04	3689.57	218.95
1315	14745784	2413727	Inactive	21			18.5	9.6	3295.11	3649.16	73.22	18.83	4027.96	340.76
1316	14745796	2388080	Active	30			32.4	24.8	1713.24	1904.23	23.2	10.8	2523.69	295.4
1317	14745805	6165705	Active	30			35.8	31.5	2685.9	2860.79	78.84	19.8	4137.3	302.16
1318	14745906	4571372	Active	30			37.7	39	2608.84	2553.17	78.84	19.8	4137.3	302.16
1319	14745913	6262269	Active	30			41.1	45.7	2469.31	2281.35	78.84	19.8	4137.3	302.16
1320	14745920	2413916	Active	30			39.3	34.9	2472.6	2649.18	73.22	18.83	4027.96	340.76
1321	14746121	5343197	Active	30			84.8	86.7	611.38	544.02	60.83	18.04	3689.57	218.95
1322	14746138	902659	Active	30			38.4	32.7	1563.59	1706.88	23.2	10.8	2523.69	295.4
1323	14746219	2953146	Active	30			67.7	67.1	1389.86	1415.41	78.84	19.8	4137.3	302.16
1324	14746244	2951390	Inactive	21			-0.7	-4.6	4167.54	4323.66	78.84	19.8	4137.3	302.16
1325	14746261	2294690	Inactive	21			5.2	4.9	2931.26	2940.94	35.81	14.1	3089.53	245.97
1326	14746398	2957085	Active	30			95.7	95.7	252.65	253.29	78.84	19.8	4137.3	302.16
1327	14746448	681933	Active	30			52.2	60	1793.93	1511.4	60.83	18.04	3689.57	218.95
1328	14746473	4193436	Inactive	21			-27.6	-23.2	3933.46	3799.13	35.81	14.1	3089.53	245.97
1329	14746482	6901164	Inactive	21			3.7	3.7	2975.16	2976.33	35.81	14.1	3089.53	245.97
1330	14746547	4876409	Active	30			69.1	69.7	1182.8	1160.48	60.83	18.04	3689.57	218.95
1331	14746611	1534925	Inactive	21			31.9	18.2	2843.48	3397.94	78.84	19.8	4137.3	302.16
1332	14746642	6902703	Inactive	21			-20.4	-16.3	3713.59	3586.06	35.81	14.1	3089.53	245.97
1333	14746660	2572325	Active	30			57.6	60.5	1599.22	1493.48	60.83	18.04	3689.57	218.95
1334	14746903	5019822	Inactive	21			-51.4	-55.2	4659.35	4774.16	35.81	14.1	3089.53	245.97
1335	14747005	4537009	Inactive	21			-12.7	-20.5	3478.06	3715.65	35.81	14.1	3089.53	245.97
1336	14747081	6013666	Inactive	21			19.3	18.7	3353.92	3379.43	78.84	19.8	4137.3	302.16
1337	14747095	6092477	Active	30			31.9	35.3	2808.02	2671.97	64.64	19.7	4092.12	302.86
1338	14747105	4173882	Inactive	21			-2.9	-4.3	3177.47	3220.15	35.81	14.1	3089.53	245.97
1339	14747224	4457062	Active	30			49.6	50.7	2125.92	2079.52	78.84	19.8	4137.3	302.16
1340	16952436	6526694	Active	30			69.5	71.9	1314.69	1218.28	78.84	19.8	4137.3	302.16
1341	16952454	4009612	Active	30			39.2	37.5	1544.5	1586.06	23.2	10.8	2523.69	295.4
1342	16952487	4058832	Active	30			88.5	88.4	528.25	531.61	73.22	18.83	4027.96	340.76
1343	16952535	4664956	Active	30			45.9	50.6	2024.07	1854.19	60.83	18.04	3689.57	218.95
1344	16952583	2307021	Active	30			83.2	85.2	739.31	661.9	64.64	19.7	4092.12	302.86
1345	16952598	3912756	Active	30			66.3	67.7	1405.29	1348.81	73.22	18.83	4027.96	340.76
1346	16952810	5663704	Inactive	21			-16.5	-10.2	3594.78	3399.97	35.81	14.1	3089.53	245.97
1347	16952836	2303849	Active	30			32.6	37.7	2738.61	2536.45	73.22	18.83	4027.96	340.76
1348	16952915	16239870	Active	30			31.7	40.5	2772.43	2427.82	73.22	18.83	4027.96	340.76
1349	16952917	16237292	Active	30			31.1	36.3	2796.97	2593.19	73.22	18.83	4027.96	340.76
1350	16952918	3641052	Active	30			56.8	58.1	1831.55	1778.82	78.84	19.8	4137.3	302.16
1351	16952946	2870897	Active	30			91.5	91.1	235.62	246.93	23.2	10.8	2523.69	295.4
1352	16952968	6306769	Inactive	21			1.9	-17	3032.48	3607.44	35.81	14.1	3089.53	245.97
1353	16952977	2105931	Active	30			35.5	30.9	2401.53	2567.53	60.83	18.04	3689.57	218.95
1354	16953010	2371954	Inactive	21			-19.2	-22.1	3674.96	3765.44	35.81	14.1	3089.53	245.97
1355	16953035	5397501	Active	30			29.2	41.4	1793.14	1487.6	23.2	10.8	2523.69	295.4
1356	16953071	3939245	Inactive	21			21	26.4	3198.9	2982.31	73.22	18.83	4027.96	340.76
1357	16953090	3933489	Active	30			36.2	38.9	2597.39	2488.36	73.22	18.83	4027.96	340.76
1358	16953105	2873740	Active	30			64.9	65.2	1477.57	1464.92	64.64	19.7	4092.12	302.86
1359	16953114	5721041	Active	30			50.7	57.6	2081.21	1800.03	78.84	19.8	4137.3	302.16
1360	16953124	9566968	Active	30			71.3	69.5	1243.26	1315.02	78.84	19.8	4137.3	302.16
1361	16953231	11834442	Inactive	21			-13.6	-19.9	2862.87	3020.67	23.2	10.8	2523.69	295.4
1362	16953239	2321190	Active	30			46.3	36.7	1365.33	1606.73	23.2	10.8	2523.69	295.4
1363	16953297	5453478	Active	30			47	51	2228.56	2067.5	78.84	19.8	4137.3	302.16
1364	16953378	2354963	Active	30			64.1	60.7	1536.67	1675.17	78.84	19.8	4137.3	302.16
1365	16953382	11834461	Active	30			68	69.2	1377.95	1329	78.84	19.8	4137.3	302.16
1366	16953461	5176394	Inactive	21			-26.5	-24.4	3898.15	3835.13	35.81	14.1	3089.53	245.97
1367	16953491	6006008	Active	30			41.6	29.3	2447.33	2946.96	78.84	19.8	4137.3	302.16
1368	16953503	6904317	Active	30			53.2	54.1	1979.44	1941.18	78.84	19.8	4137.3	302.16
1369	16953527	4021735	Inactive	21			27.1	19.6	1845.53	2033.54	23.2	10.8	2523.69	295.4
1370	16953552	11834470	Active	30			43.5	63.9	2370.34	1545.44	78.84	19.8	4137.3	302.16
1371	16953565	3621508	Active	30			44.4	47.4	2333.52	2213.37	78.84	19.8	4137.3	302.16
1372	16953591	5774491	Active	30			43.2	47	2384.18	2230.23	78.84	19.8	4137.3	302.16
1373	16953616	6383773	Inactive	21			30.3	28.5	2906.11	2978.93	78.84	19.8	4137.3	302.16
1374	16953643	1541685	Inactive	21			13.9	20.1	2177.22	2022.15	23.2	10.8	2523.69	295.4
1375	16953764	4879144	Inactive	21			0.5	-4.8	3075.28	3235.22	35.81	14.1	3089.53	245.97
1376	16953844	2078477	Active	30			29.8	34.5	2832.92	2647.86	64.94	19.46	4008.13	217.6
1377	16953845	8856508	Active	30			48.1	40	2183.36	2514.21	78.84	19.8	4137.3	302.16
1378	16953846	4832002	Inactive	21			25.8	20.6	3088.69	3302.95	78.84	19.8	4137.3	302.16
1379	16953847	2078331	Inactive	21			-4	-75	4166.35	6965.12	64.94	19.46	4008.13	217.6
1380	16953851	8856484	Active	30			43.5	45.4	2372.84	2295.9	78.84	19.8	4137.3	302.16
1381	16953884	843688	Active	30			32.8	36.5	2729.24	2583.04	73.22	18.83	4027.96	340.76
1382	16953915	2442495	Inactive	21			-26.1	-27.8	3887.95	3937.47	35.81	14.1	3089.53	245.97
1383	16953968	2441418	Inactive	21			-17.4	-18	3620.52	3639.09	35.81	14.1	3089.53	245.97
1384	17385610	4882611	Active	30			44	41.6	2351.51	2448.46	78.84	19.8	4137.3	302.16
1385	17385871	3575535	Active	30			71.5	66.2	1210.67	1426.19	64.64	19.7	4092.12	302.86
1386	17385872	3600385	Active	30			54.3	58	1904.17	1758	64.64	19.7	4092.12	302.86
1387	17385972	7341556	Active	30			43.2	54.6	2353.78	1895	64.64	19.7	4092.12	302.86
1388	17386074	7309015	Active	30			50.4	50.7	2062.91	2050.54	64.64	19.7	4092.12	302.86
1389	17386100	11948757	Inactive	21			29.3	31.3	2626.8	2555.04	60.83	18.04	3689.57	218.95
1390	17386166	6009984	Active	30			58.9	55.6	1553.1	1672.22	60.83	18.04	3689.57	218.95
1391	17386206	5832237	Active	30			39.3	31.8	1541.4	1729.12	23.2	10.8	2523.69	295.4
1392	17386330	6030116	Active	30			75.7	73.8	940.82	1010.57	60.83	18.04	3689.57	218.95
1393	17386406	5197412	Inactive	21			24.8	24	3047.48	3079.2	73.22	18.83	4027.96	340.76
1394	17386484	1214667	Active	30			49.3	43.3	2137.22	2381.6	78.84	19.8	4137.3	302.16
1395	17386497	1048126	Active	30			35.1	33.2	1646.77	1694.56	23.2	10.8	2523.69	295.4
1396	17386515	570353	Active	30			77.7	77.6	580.55	584.21	23.2	10.8	2523.69	295.4
1397	17386520	1214670	Active	30			32.2	29.1	2832.39	2956.41	78.84	19.8	4137.3	302.16
1398	17386539	1048127	Inactive	21			28.8	31.8	1803.46	1729.56	23.2	10.8	2523.69	295.4
1399	17386541	823741	Inactive	21			19.6	15.8	2032.47	2128.13	23.2	10.8	2523.69	295.4
1400	17386629	841795	Inactive	21			-18.2	-11.1	3645.43	3427.71	35.81	14.1	3089.53	245.97
1401	17386707	6874476	Inactive	21			11.4	-1.3	2742.72	3129.05	35.81	14.1	3089.53	245.97
1402	17386754	11948800	Active	30			32.8	26.2	1703.46	1868.03	23.2	10.8	2523.69	295.4
1403	17386838	1718154	Active	30			37.9	30.3	1575.83	1766.17	23.2	10.8	2523.69	295.4
1404	17386875	6016133	Active	30			51.8	43.3	1228.69	1440.24	23.2	10.8	2523.69	295.4
1405	17386888	7304501	Active	30			49.1	47.1	2146.12	2224.6	78.84	19.8	4137.3	302.16
1406	17386895	979257	Inactive	21			21.6	28.6	2904.68	2650.76	60.83	18.04	3689.57	218.95
1407	17386917	1218655	Inactive	21			31.1	25.4	2874.78	3107.35	78.84	19.8	4137.3	302.16
1408	17386921	852119	Active	30			40.6	31.9	2214.92	2531.35	60.83	18.04	3689.57	218.95
1409	17386941	6048412	Active	30			40.9	38.9	1500.23	1551.14	23.2	10.8	2523.69	295.4
1410	17386957	998427	Active	30			46.9	41.3	2173.39	2393.76	73.22	18.83	4027.96	340.76
1411	17386958	843368	Active	30			64.9	66.1	1459.38	1412.89	73.22	18.83	4027.96	340.76
1412	17386959	4744889	Active	30			43.2	40	2318.9	2444.83	73.22	18.83	4027.96	340.76
1413	17387000	164981	Active	30			96.9	97.5	101.82	85.05	23.2	10.8	2523.69	295.4
1414	17387017	9582547	Inactive	21			-0.4	-7.3	3101.44	3311.9	35.81	14.1	3089.53	245.97
1415	17387060	844040	Inactive	21			15.5	-9.4	2136.45	2758.03	23.2	10.8	2523.69	295.4
1416	17387081	3414630	Inactive	21			16.6	14	3464.07	3568.72	78.84	19.8	4137.3	302.16
1417	17387094	596156	Active	30			40.5	31.7	1510.23	1730.37	23.2	10.8	2523.69	295.4
1418	17387106	997166	Active	30			39.5	34.3	1535.6	1665.59	23.2	10.8	2523.69	295.4
1419	17387113	1726470	Inactive	21			-6.8	-1	4414.81	4177.73	78.84	19.8	4137.3	302.16
1420	17387127	5455271	Active	30			83.5	82.7	728.22	762.43	64.64	19.7	4092.12	302.86
1421	17387129	4427239	Inactive	21			21.5	25.7	3265.54	3094.07	78.84	19.8	4137.3	302.16
1422	17387158	903599	Active	30			40.5	37	2460.15	2602.55	64.64	19.7	4092.12	302.86
1423	17387209	6875056	Inactive	21			17.2	23.1	2564.88	2383.3	35.81	14.1	3089.53	245.97
1424	17387239	998516	Active	30			58.7	59.7	1707.65	1668.06	73.22	18.83	4027.96	340.76
1425	17387241	11948832	Inactive	21			-5.3	-2.4	4304.11	4189.82	64.64	19.7	4092.12	302.86
1426	17387273	843897	Inactive	21			28.5	31.5	2900.82	2782.21	73.22	18.83	4027.96	340.76
1427	17387277	6873027	Active	30			54.5	49.4	1926.9	2133.21	78.84	19.8	4137.3	302.16
1428	17387284	902800	Active	30			49.1	46.3	2144.17	2260.06	78.84	19.8	4137.3	302.16
1429	17387327	843594	Active	30			37.6	29.3	2542.6	2870.43	73.22	18.83	4027.96	340.76
1430	17387329	843931	Active	30			41.9	40.8	2436.58	2481.52	78.84	19.8	4137.3	302.16
1431	17387348	838935	Active	30			44.5	47.3	2073.79	1973.33	60.83	18.04	3689.57	218.95
1432	17387374	4662894	Active	30			66.8	68.2	1266.12	1215.84	60.83	18.04	3689.57	218.95
1433	17387418	3587720	Active	30			46.2	43.9	1368.5	1426.19	23.2	10.8	2523.69	295.4
1434	17387427	4194316	Active	30			45.4	47	2292.82	2230.35	78.84	19.8	4137.3	302.16
1435	17387433	1716237	Inactive	21			18.8	15.1	3335.29	3482.23	64.64	19.7	4092.12	302.86
1436	17387450	823976	Inactive	21			-23.4	-28.9	3108.82	3246.32	23.2	10.8	2523.69	295.4
1437	17387468	11836391	Active	30			41.5	40.5	1485.62	1511.9	23.2	10.8	2523.69	295.4
1438	17387478	6875054	Inactive	21			26.9	27.4	1851.69	1838.47	23.2	10.8	2523.69	295.4
1439	17387494	849451	Active	30			36.9	44.5	2350.65	2075.99	60.83	18.04	3689.57	218.95
1440	17387514	7071231	Active	30			35.4	33.1	1638.35	1696.61	23.2	10.8	2523.69	295.4
1441	17387521	6260079	Active	30			31.5	33.6	1734.8	1684.37	23.2	10.8	2523.69	295.4
1442	17387600	6875078	Active	30			51.4	49	1238.47	1297.2	23.2	10.8	2523.69	295.4
1443	17387651	6873168	Inactive	21			-0.3	-1.4	3097.9	3131.95	35.81	14.1	3089.53	245.97
1444	17387665	6544456	Active	30			47.9	50.2	1949.88	1867.18	60.83	18.04	3689.57	218.95
1445	17387681	4250647	Inactive	21			28.7	24	2971.37	3163.39	78.84	19.8	4137.3	302.16
1446	17387695	4137008	Active	30			51.1	52.7	2008.51	1945.17	73.22	18.83	4027.96	340.76
1447	17387708	5001633	Active	30			47	44.1	2198.63	2316.15	64.64	19.7	4092.12	302.86
1448	17387769	1214588	Active	30			63.6	61.8	1554.6	1630.55	78.84	19.8	4137.3	302.16
1449	17387788	998204	Active	30			41.4	39.2	2392.52	2479.32	73.22	18.83	4027.96	340.76
1450	17387796	6340226	Inactive	21			18.1	16.1	2069.95	2121.42	23.2	10.8	2523.69	295.4
1451	17387806	6173110	Inactive	21			4	6.8	2968.8	2881.26	35.81	14.1	3089.53	245.97
1452	17387865	5060417	Active	30			33.4	35.5	1687.9	1635.11	23.2	10.8	2523.69	295.4
1453	17387871	1767776	Active	30			40.9	40.7	2410.4	2418.45	73.22	18.83	4027.96	340.76
1454	17387886	4322113	Inactive	21			31.3	28	1740.53	1824.56	23.2	10.8	2523.69	295.4
1455	17387890	6874455	Inactive	21			17.9	10.4	2543.4	2772.64	35.81	14.1	3089.53	245.97
1456	17387918	5416305	Inactive	21			28.7	26.3	2972.88	3068.2	78.84	19.8	4137.3	302.16
1457	17387932	901799	Active	30			44.3	43.7	1414.75	1430.82	23.2	10.8	2523.69	295.4
1458	17387993	1014720	Active	30			37.3	29.7	1591.95	1780.73	23.2	10.8	2523.69	295.4
1459	17388027	828564	Active	30			46.7	37.9	1355.43	1576.1	23.2	10.8	2523.69	295.4
1460	17388031	4219965	Inactive	21			-27.7	-20.9	3935.79	3726.29	35.81	14.1	3089.53	245.97
1461	17388085	9587063	Active	30			74.7	76.3	656	616.8	23.2	10.8	2523.69	295.4
1462	17388092	3135961	Active	30			43	45.1	2127.98	2054.35	60.83	18.04	3689.57	218.95
1463	17388109	6896701	Active	30			38.1	40.5	2556.03	2462.93	64.64	19.7	4092.12	302.86
1464	17388204	5409131	Active	30			37.5	26.1	1584.76	1870.5	23.2	10.8	2523.69	295.4
1465	17388459	2482316	Active	30			36.9	38.6	1600.05	1558.18	23.2	10.8	2523.69	295.4
1466	17388473	2421294	Active	30			35.3	26	2010.87	2295.79	35.81	14.1	3089.53	245.97
1467	17388475	2320855	Active	30			37.5	44.6	2580.17	2296.92	64.64	19.7	4092.12	302.86
1468	17388516	3427728	Inactive	21			19.3	19.7	3265.77	3250.65	73.22	18.83	4027.96	340.76
1469	17388543	6247192	Active	30			71.5	74.3	1212.75	1097.85	64.64	19.7	4092.12	302.86
1470	17388577	6874452	Inactive	21			-21.2	-16.4	3737.94	3590.32	35.81	14.1	3089.53	245.97
1471	17388603	902154	Active	30			59.4	56.7	1700.75	1807.34	64.64	19.7	4092.12	302.86
1472	17401144	6143460	Active	30			37.2	32.7	1593.41	1706.53	23.2	10.8	2523.69	295.4
1473	17401262	1237579	Active	30			33.3	38.3	2785.71	2581.5	78.84	19.8	4137.3	302.16
1474	17401308	9600464	Active	30			32.3	29.9	1714.91	1774.97	23.2	10.8	2523.69	295.4
1475	17401333	1008368	Inactive	21			20	22.8	3324.61	3212.22	78.84	19.8	4137.3	302.16
1476	17401347	1807307	Inactive	21			11.3	26.1	3637.45	3039.76	64.64	19.7	4092.12	302.86
1477	17401356	1204410	Active	30			34	25.9	1674.3	1877.21	23.2	10.8	2523.69	295.4
1478	17401359	6871797	Active	30			42.7	38.4	2402.34	2577.95	78.84	19.8	4137.3	302.16
1479	17401389	1040802	Inactive	21			15.3	14.5	2139.99	2161.31	23.2	10.8	2523.69	295.4
1480	17401397	4002395	Active	30			50.6	44.5	1258.03	1412.08	23.2	10.8	2523.69	295.4
1481	17401399	7218890	Active	30			78.8	76.8	553.97	603.95	23.2	10.8	2523.69	295.4
1482	17401400	5286239	Active	30			62.5	53.9	959.78	1174.93	23.2	10.8	2523.69	295.4
1483	17401444	11957143	Active	30			46.7	44.8	1355.28	1403.1	23.2	10.8	2523.69	295.4
1484	17401507	2018623	Active	30			33.6	29	2774.51	2960.32	78.84	19.8	4137.3	302.16
1485	17401602	1959044	Inactive	21			24.5	13.4	3060.69	3496.91	73.22	18.83	4027.96	340.76
1486	17401603	1410147	Inactive	21			0.8	2.5	3065.26	3012.44	35.81	14.1	3089.53	245.97
1487	17401628	9668800	Active	30			44.4	46	2302.9	2241.49	64.64	19.7	4092.12	302.86
1488	17401856	11957179	Active	30			45.8	46	2202.11	2194.77	64.94	19.46	4008.13	217.6
1489	17401876	6096578	Active	30			41.1	43.3	2467.72	2380.11	78.84	19.8	4137.3	302.16
1490	17401923	11957206	Inactive	21			21.9	15.3	3160.77	3424.71	73.22	18.83	4027.96	340.76
1491	17401924	11957207	Active	30			53.9	56	1951.75	1866.53	78.84	19.8	4137.3	302.16
1492	17401925	11957209	Inactive	21			8.2	-5.6	3703.12	4250.13	73.22	18.83	4027.96	340.76
1493	17401933	11957214	Active	30			52.4	53.7	2010.73	1958.54	78.84	19.8	4137.3	302.16
1494	17401963	6618836	Active	30			58.4	58	1063.4	1074.59	23.2	10.8	2523.69	295.4
1495	17402026	714147	Inactive	21			20.7	18.5	3193.57	3279.68	64.94	19.46	4008.13	217.6
1496	17402100	3982636	Inactive	21			20.9	6.8	2929.93	3442.46	60.83	18.04	3689.57	218.95
1497	17402119	2769021	Inactive	21			18.6	26.6	3383.53	3056.9	78.84	19.8	4137.3	302.16
1498	17402136	3762355	Active	30			42.4	43.3	2349.53	2315.06	73.22	18.83	4027.96	340.76
1499	17402174	3722206	Active	30			49.7	48.4	2121.78	2171.99	78.84	19.8	4137.3	302.16
1500	17402187	86307	Inactive	21			-1.8	-3.5	4211.27	4277.52	78.84	19.8	4137.3	302.16
1501	17402223	1470823	Active	30			39.4	36.1	2539.95	2672.54	78.84	19.8	4137.3	302.16
1502	17402227	1474148	Active	30			38.1	43.3	2590.34	2378.73	78.84	19.8	4137.3	302.16
1503	17402250	5927217	Active	30			64.3	61.3	1526.83	1649.53	78.84	19.8	4137.3	302.16
1504	17402259	4263257	Active	30			37	44.4	2637.14	2335.45	78.84	19.8	4137.3	302.16
1505	17402282	1400	Active	30			55.7	53.9	1669.33	1732.38	60.83	18.04	3689.57	218.95
1506	17402368	4878	Active	30			47	47.3	1983.6	1974.8	60.83	18.04	3689.57	218.95
1507	17402399	1489656	Active	30			51.7	50.5	1814.38	1857.77	60.83	18.04	3689.57	218.95
1508	17402452	6413250	Active	30			50	50.6	2051.99	2026.83	73.22	18.83	4027.96	340.76
1509	17402526	3596967	Inactive	21			29.2	26.2	2951.32	3075.26	78.84	19.8	4137.3	302.16
1510	17402532	3770355	Active	30			33.4	35.1	2780.11	2712.41	78.84	19.8	4137.3	302.16
1511	17402560	1484193	Active	30			40.8	43.2	2448.56	2352.91	64.64	19.7	4092.12	302.86
1512	17402715	1477202	Active	30			55.9	57.9	1660.62	1589.31	60.83	18.04	3689.57	218.95
1513	17402722	1481709	Active	30			44.3	35.7	2339.85	2686.56	78.84	19.8	4137.3	302.16
1514	17402746	2768224	Active	30			32.5	30.8	2820.15	2886.49	78.84	19.8	4137.3	302.16
1515	17402747	1474463	Active	30			37.1	41.5	2632.14	2452.61	78.84	19.8	4137.3	302.16
1516	17402822	1474462	Active	30			54.6	53.4	1920.01	1969.79	78.84	19.8	4137.3	302.16
1517	17402823	1474464	Active	30			42.5	40.3	2413.8	2499.88	78.84	19.8	4137.3	302.16
1518	17402824	1474465	Active	30			69.9	69.9	1300.93	1299.45	78.84	19.8	4137.3	302.16
1519	17402887	3558437	Inactive	21			20.9	27.2	3288.05	3035.37	78.84	19.8	4137.3	302.16
1520	17402912	1483052	Active	30			41.3	45.5	2459.64	2288.69	78.84	19.8	4137.3	302.16
1521	17402987	1475187	Active	30			56	50.4	1865.26	2091.85	78.84	19.8	4137.3	302.16
1522	17402993	2767982	Active	30			21.2	33.3	3276.78	2786.69	78.84	19.8	4137.3	302.16
1523	17402997	2766071	Active	30			67.1	71.6	1412.31	1229.69	78.84	19.8	4137.3	302.16
1524	17403000	3448294	Active	30			62.6	62.6	1570.63	1572.92	64.64	19.7	4092.12	302.86
1525	17403017	1487201	Active	30			43.6	45.2	2365.89	2302.27	78.84	19.8	4137.3	302.16
1526	17403056	2725812	Active	30			28.8	36.1	2967.08	2674.01	78.84	19.8	4137.3	302.16
1527	17403068	2764920	Active	30			32.7	27.4	2810.87	3023.37	78.84	19.8	4137.3	302.16
1528	17403169	771884	Inactive	21			0.2	3.9	3083.18	2971.43	35.81	14.1	3089.53	245.97
1529	17403180	780996	Inactive	21			21.3	22.6	3272.89	3221.88	78.84	19.8	4137.3	302.16
1530	17403204	9586568	Active	30			75.6	69.7	632.93	780.02	23.2	10.8	2523.69	295.4
1531	17403250	2843642	Active	30			48.2	54.6	1941.15	1708.44	60.83	18.04	3689.57	218.95
1532	17403265	3121220	Active	30			72.4	74.6	713.14	658.06	23.2	10.8	2523.69	295.4
1533	17403326	1880209	Active	30			42.8	43	1454.1	1447.9	23.2	10.8	2523.69	295.4
1534	17403333	1448207	Active	30			37.4	34.9	2617.78	2719.04	78.84	19.8	4137.3	302.16
1535	17403439	704848	Active	30			96.6	96.9	200.65	189.67	64.64	19.7	4092.12	302.86
1536	17403466	3114601	Inactive	21			-20.1	-12.4	3702.33	3469.18	35.81	14.1	3089.53	245.97
1537	17403492	826461	Active	30			59	53.3	1548.4	1756.29	60.83	18.04	3689.57	218.95
1538	17403531	6882075	Inactive	21			29.1	16.8	2633.66	3078.18	60.83	18.04	3689.57	218.95
1539	17403582	2862988	Active	30			38.2	39.9	2586.21	2517.9	78.84	19.8	4137.3	302.16
1540	17403584	3173832	Inactive	21			19.5	15.8	3347.13	3494.51	78.84	19.8	4137.3	302.16
1541	17403588	9556577	Active	30			48.1	39.4	1321.3	1539.13	23.2	10.8	2523.69	295.4
1542	17403597	5346170	Active	30			38.1	42.2	1570.89	1467.31	23.2	10.8	2523.69	295.4
1543	17403600	257242	Inactive	21			3.3	-7.3	2989.21	3313.09	35.81	14.1	3089.53	245.97
1544	17403602	743472	Active	30			40.2	40.8	1518.84	1502.74	23.2	10.8	2523.69	295.4
1545	17403620	9587201	Active	30			66.7	62.8	1406	1563.16	64.64	19.7	4092.12	302.86
1546	17403652	5343193	Active	30			47.1	47.4	2224.3	2212.01	78.84	19.8	4137.3	302.16
1547	17403655	9595104	Inactive	21			14.7	11	3541.7	3689.16	78.84	19.8	4137.3	302.16
1548	17403659	11957325	Active	30			29.4	34.3	2944.94	2743.66	78.84	19.8	4137.3	302.16
1549	17406584	1011511	Active	30			38	37.4	2526.8	2547.47	73.22	18.83	4027.96	340.76
1550	17406597	6102040	Inactive	21			25.8	31.9	1877.39	1726.39	23.2	10.8	2523.69	295.4
1551	17406614	5933290	Inactive	21			14.6	15.4	3159.37	3129.07	60.83	18.04	3689.57	218.95
1552	17406635	4600956	Active	30			51.1	49.3	1835.57	1899.7	60.83	18.04	3689.57	218.95
1553	17406646	6544462	Active	30			50.5	50	1856.3	1875.51	60.83	18.04	3689.57	218.95
1554	17406691	1214671	Active	30			50.1	49.7	2102.17	2118.29	78.84	19.8	4137.3	302.16
1555	17406707	7285210	Inactive	21			-23.9	-24.2	3818.3	3828.93	35.81	14.1	3089.53	245.97
1556	17406743	831892	Active	30			52.5	50.4	1977.15	2061.37	64.64	19.7	4092.12	302.86
1557	17406747	1218173	Inactive	21			-12.9	-2.3	3483.64	3160.63	35.81	14.1	3089.53	245.97
1558	17406751	9646770	Inactive	21			6.3	10.6	2895.77	2765.27	35.81	14.1	3089.53	245.97
1559	17406810	9564909	Active	30			48.7	37.5	1306.44	1585.03	23.2	10.8	2523.69	295.4
1560	17406890	1550300	Active	30			43.9	36.8	2097.54	2352.75	60.83	18.04	3689.57	218.95
1561	17406893	1214495	Inactive	21			30.1	29.9	2915.84	2924.47	78.84	19.8	4137.3	302.16
1562	17406899	849439	Active	30			65.6	66.8	1307.55	1266.27	60.83	18.04	3689.57	218.95
1563	17406937	56642913	Inactive	21			22.4	26.1	1964.33	1870.74	23.2	10.8	2523.69	295.4
1564	17406965	8178372	Active	30			64	61.6	922.55	982.24	23.2	10.8	2523.69	295.4
1565	17406994	5072184	Inactive	21			-9.4	-31.5	2759.23	3311.74	23.2	10.8	2523.69	295.4
1566	17407075	843742	Inactive	21			18.6	12.5	3293.96	3532.44	73.22	18.83	4027.96	340.76
1567	17407086	4337729	Inactive	21			14.5	-16.8	2161.49	2942.94	23.2	10.8	2523.69	295.4
1568	17407089	9688076	Active	30			39.2	35.3	1544.39	1641.58	23.2	10.8	2523.69	295.4
1569	17407250	6876241	Active	30			39.3	27.7	2262.56	2685.6	60.83	18.04	3689.57	218.95
1570	17407260	1732131	Active	30			48.8	41.1	2126.01	2435.52	64.64	19.7	4092.12	302.86
1571	17407394	11958617	Inactive	21			29.5	29.5	2843.73	2844.23	64.94	19.46	4008.13	217.6
1572	17407462	1789074	Active	30			29.7	33	2931.88	2798.54	78.84	19.8	4137.3	302.16
1573	17407514	3142835	Inactive	21			21.7	25.6	3168.35	3017.4	73.22	18.83	4027.96	340.76
1574	17407554	11958704	Active	30			41.7	39.6	1480.82	1533.86	23.2	10.8	2523.69	295.4
1575	17407672	5761677	Inactive	21			25.9	24.4	1874.88	1914.46	23.2	10.8	2523.69	295.4
1576	17407673	9593209	Inactive	21			5.5	-1.6	2921.94	3137.77	35.81	14.1	3089.53	245.97
1577	17407683	9587491	Active	30			46.7	45.5	2209.77	2260.3	64.64	19.7	4092.12	302.86
1578	17407684	9587511	Active	30			45.3	47.6	2269.35	2176.59	64.64	19.7	4092.12	302.86
1579	17407751	1894921	Active	30			47	47.3	1348.15	1341.87	23.2	10.8	2523.69	295.4
1580	17407891	788657	Active	30			32.4	23.9	2823.44	3165.52	78.84	19.8	4137.3	302.16
1581	17407898	1176289	Inactive	21			6.6	12.7	3869.33	3623.3	78.84	19.8	4137.3	302.16
1582	17407903	774420	Active	30			45.8	53.4	1379.26	1188.15	23.2	10.8	2523.69	295.4
1583	17407942	3097465	Active	30			39.4	38.7	2261.57	2283.58	60.83	18.04	3689.57	218.95
1584	17407957	9594345	Active	30			85.3	86.6	389.78	358.48	23.2	10.8	2523.69	295.4
1585	17407960	1350539	Active	30			29.2	35.8	2950.41	2684.66	78.84	19.8	4137.3	302.16
1586	17407970	9593552	Active	30			85.9	85.5	376.7	385.93	23.2	10.8	2523.69	295.4
1587	17408002	5397121	Active	30			37.6	25.8	1583.9	1878.35	23.2	10.8	2523.69	295.4
1588	17408011	1908177	Active	30			56.6	56.3	1838.91	1850.54	78.84	19.8	4137.3	302.16
1589	17408025	9563422	Active	30			48.8	51.4	2126.51	2020.15	64.64	19.7	4092.12	302.86
1590	17408026	3090520	Active	30			75.2	75.3	1064.88	1060.66	64.64	19.7	4092.12	302.86
1591	17408133	2843934	Active	30			38.3	38.6	2301.15	2288.31	60.83	18.04	3689.57	218.95
1592	17408239	9594347	Inactive	21			28.2	28.3	1818.62	1816.16	23.2	10.8	2523.69	295.4
1593	17408241	11958727	Active	30			78.6	80	948.68	889.13	78.84	19.8	4137.3	302.16
1594	17408270	5767688	Active	30			50.9	47.4	2072.08	2212.75	78.84	19.8	4137.3	302.16
1595	17408279	1084407	Inactive	21			22.8	26.6	3171.93	3022.03	64.64	19.7	4092.12	302.86
1596	17408318	1135539	Inactive	21			30.8	27.6	2887.31	3017.13	78.84	19.8	4137.3	302.16
1597	17408339	256654	Active	30			69.3	67.8	789.71	829.45	23.2	10.8	2523.69	295.4
1598	17408387	1085166	Active	30			33.9	36	2726.73	2641.04	64.64	19.7	4092.12	302.86
1599	17408413	11958731	Active	30			40.3	48.2	2502.99	2180.45	78.84	19.8	4137.3	302.16
1600	17408463	1459794	Active	30			32.8	22.3	2771.69	3195.1	64.64	19.7	4092.12	302.86
1601	17408483	615593	Inactive	21			11.4	7.5	3673.92	3831.19	78.84	19.8	4137.3	302.16
1602	17408510	3107731	Active	30			52.4	44.2	1214.47	1419.1	23.2	10.8	2523.69	295.4
1603	17408518	3167532	Inactive	21			17	15.8	3446.17	3494.39	78.84	19.8	4137.3	302.16
1604	17408681	5761997	Active	30			56.4	49.1	1114.66	1296.25	23.2	10.8	2523.69	295.4
1605	17408690	3169582	Active	30			36.3	35.3	2664.96	2704.43	78.84	19.8	4137.3	302.16
1606	17408756	6411150	Inactive	21			21.3	25.7	3273.61	3093.32	78.84	19.8	4137.3	302.16
1607	17408792	1076245	Inactive	21			26	27.6	3045.56	2980.76	64.64	19.7	4092.12	302.86
1608	17408826	5761597	Inactive	21			26.3	19.1	1866.76	2046.66	23.2	10.8	2523.69	295.4
1609	17408903	1441127	Active	30			38.5	39.5	2575.68	2535.05	78.84	19.8	4137.3	302.16
1610	17408915	4171355	Inactive	21			15.8	23.7	3497.06	3173.7	78.84	19.8	4137.3	302.16
1611	17408957	843739	Active	30			37.9	41.8	2529.88	2373.18	73.22	18.83	4027.96	340.76
1612	17409011	11958769	Active	30			34.9	33.7	2688.25	2736.79	64.64	19.7	4092.12	302.86
1613	17409023	5456435	Active	30			92.1	94.5	345.84	260.87	60.83	18.04	3689.57	218.95
1614	17409040	5891750	Active	30			56.2	60.3	1826.81	1665.45	64.64	19.7	4092.12	302.86
1615	17409070	1076113	Inactive	21			24.8	25.4	3094.29	3067.96	64.64	19.7	4092.12	302.86
1616	17409155	6042139	Inactive	21			30.7	26.3	2855.92	3033.85	64.64	19.7	4092.12	302.86
1617	17409210	778908	Active	30			45.8	39.8	1379.19	1528.07	23.2	10.8	2523.69	295.4
1618	17409340	6860915	Active	30			62.3	60.1	1582.42	1671.09	64.64	19.7	4092.12	302.86
1619	17409346	1471178	Inactive	21			31.3	27.8	2788.93	2926.6	73.22	18.83	4027.96	340.76
1620	17409354	3361127	Inactive	21			25.4	20.3	3024.75	3224.96	73.22	18.83	4027.96	340.76
1621	17409368	5525115	Active	30			74.2	73.1	1101.92	1147.05	64.64	19.7	4092.12	302.86
1622	17409555	1476586	Inactive	21			20	28.2	3236.37	2913.83	73.22	18.83	4027.96	340.76
1623	17409568	1489267	Inactive	21			-4.1	-8.1	4302.77	4467.67	78.84	19.8	4137.3	302.16
1624	17409578	1482619	Inactive	21			26.8	25	2949.78	3020.83	64.94	19.46	4008.13	217.6
1625	17409610	5707997	Active	30			50.5	55.1	2030.04	1847.29	73.22	18.83	4027.96	340.76
1626	17409644	9638892	Active	30			29.8	32	2926.27	2838.34	78.84	19.8	4137.3	302.16
1627	17409669	2764493	Inactive	21			20.4	15.2	3221.03	3424.98	73.22	18.83	4027.96	340.76
1628	17409697	3759082	Active	30			63.2	62.4	1574.35	1606.65	78.84	19.8	4137.3	302.16
1629	17409703	3831918	Active	30			66.9	63.2	1421.88	1573.87	78.84	19.8	4137.3	302.16
1630	17409832	6404513	Inactive	21			24.2	20.3	3118.16	3274.17	64.64	19.7	4092.12	302.86
1631	17409868	2737848	Active	30			56.4	53.8	1849.48	1952.91	78.84	19.8	4137.3	302.16
1632	17409870	3518600	Inactive	21			28.5	22.7	2981.7	3215.91	78.84	19.8	4137.3	302.16
1633	17409871	1483490	Active	30			49	47.8	2089.48	2136.19	73.22	18.83	4027.96	340.76
1634	17409947	1477606	Active	30			52.3	47.6	2013.5	2205.29	78.84	19.8	4137.3	302.16
1635	17409965	5104795	Active	30			40.8	41.3	2480.88	2459.19	78.84	19.8	4137.3	302.16
1636	17410000	1485938	Inactive	21			17.3	15.4	3436.91	3512.11	78.84	19.8	4137.3	302.16
1637	17410013	1472458	Inactive	21			29.3	12.9	1790.15	2199.94	23.2	10.8	2523.69	295.4
1638	17410040	1473622	Active	30			40.4	45.5	2499.1	2288.95	78.84	19.8	4137.3	302.16
1639	17410076	1485901	Inactive	21			29.5	30.9	2940.36	2883.08	78.84	19.8	4137.3	302.16
1640	17410097	5915318	Active	30			44.8	41.1	2286.2	2434.89	64.64	19.7	4092.12	302.86
1641	17410168	1479961	Active	30			52.6	57.3	1209	1090.15	23.2	10.8	2523.69	295.4
1642	17410268	4202821	Inactive	21			25.9	24.8	1875.08	1902.58	23.2	10.8	2523.69	295.4
1643	17410312	1475335	Active	30			37.3	25.1	2624.42	3118.63	78.84	19.8	4137.3	302.16
1644	17410345	1473228	Inactive	21			28.6	24.4	2976.15	3145.95	78.84	19.8	4137.3	302.16
1645	17410370	1481616	Active	30			54.5	51.6	1897.9	2013.44	64.64	19.7	4092.12	302.86
1646	17410427	1479958	Active	30			65.2	59.2	893.78	1042.8	23.2	10.8	2523.69	295.4
1647	17410439	3755889	Active	30			61.3	58.2	1591.76	1711.76	64.94	19.46	4008.13	217.6
1648	17410445	1480366	Active	30			56.9	55.7	1829.34	1877.32	78.84	19.8	4137.3	302.16
1649	17410511	1474909	Active	30			50.9	45	1842.14	2057.12	60.83	18.04	3689.57	218.95
1650	17410531	1474906	Active	30			57.9	53.6	1589.39	1743.18	60.83	18.04	3689.57	218.95
1651	17410587	1486982	Active	30			98.3	98.4	131.7	128.53	64.64	19.7	4092.12	302.86
1652	17410602	1489270	Inactive	21			9	11.4	3772.69	3675.46	78.84	19.8	4137.3	302.16
1653	17410604	1474910	Active	30			50.5	50.9	1856.15	1843.75	60.83	18.04	3689.57	218.95
1654	17410608	9581902	Inactive	21			26.6	29.8	3057.68	2926.09	78.84	19.8	4137.3	302.16
1655	17410771	1478504	Active	30			34.4	35.4	2740.65	2701.65	78.84	19.8	4137.3	302.16
1656	17410819	1484731	Active	30			45.6	43.7	2033.86	2104.88	60.83	18.04	3689.57	218.95
1657	17410835	11958841	Active	30			40.5	45.4	2427.25	2232.59	73.22	18.83	4027.96	340.76
1658	17410885	5331702	Active	30			37.2	30.7	1954.23	2150.56	35.81	14.1	3089.53	245.97
1659	17410888	5291977	Inactive	21			-0.4	-12.9	3101	3482.28	35.81	14.1	3089.53	245.97
1660	17410944	1474907	Active	30			43.4	41.2	2114.02	2196.33	60.83	18.04	3689.57	218.95
1661	17410955	1475538	Active	30			36.8	37.5	2610.91	2583.01	64.64	19.7	4092.12	302.86
1662	17410988	9559993	Active	30			40.2	37.8	1519.45	1578.69	23.2	10.8	2523.69	295.4
1663	17411020	1471205	Active	30			49.9	52	1275.08	1222.32	23.2	10.8	2523.69	295.4
1664	17411026	1482352	Inactive	21			18	7.5	2073.17	2336.8	23.2	10.8	2523.69	295.4
1665	17411125	6412170	Inactive	21			1	-3	4094.91	4260.45	78.84	19.8	4137.3	302.16
1666	17411126	6413050	Inactive	21			-0.4	6.2	4152.59	3887.4	78.84	19.8	4137.3	302.16
1667	17411152	6415102	Active	30			38	38.2	2594.3	2588.13	78.84	19.8	4137.3	302.16
1668	17411253	2765866	Active	30			49.4	46	2103	2241.31	64.64	19.7	4092.12	302.86
1669	17411256	3762661	Active	30			74.5	70.2	660.55	767.95	23.2	10.8	2523.69	295.4
1670	17411358	9559886	Active	30			29.3	34.8	2947.45	2724.67	78.84	19.8	4137.3	302.16
1671	17411367	2769286	Active	30			32.5	27.4	1712.04	1838.88	23.2	10.8	2523.69	295.4
1672	17411474	4322088	Active	30			66.2	64.2	869.54	918.06	23.2	10.8	2523.69	295.4
1673	17411483	1478923	Active	30			78.1	79.9	938.06	866.69	73.22	18.83	4027.96	340.76
1674	17411522	1479257	Active	30			41.7	44.8	2380.73	2256.72	73.22	18.83	4027.96	340.76
1675	17411548	1181159	Inactive	21			29.6	27.5	2936.79	3020.47	78.84	19.8	4137.3	302.16
1676	17411560	2852359	Active	30			45.4	40.9	2292.95	2478.66	78.84	19.8	4137.3	302.16
1677	17411564	801956	Active	30			67.5	70.8	1399.14	1264.02	78.84	19.8	4137.3	302.16
1678	17411578	9567047	Active	30			86.5	86.3	550.82	557.86	60.83	18.04	3689.57	218.95
1679	17411590	2858383	Inactive	21			26.3	23.8	3031.23	3132.2	64.64	19.7	4092.12	302.86
1680	17411594	6896342	Active	30			55.6	56.5	1852.86	1817.49	64.64	19.7	4092.12	302.86
1681	17411793	6864414	Active	30			45.7	53	2032.48	1765.03	60.83	18.04	3689.57	218.95
1682	17411821	6050443	Active	30			38.1	26.8	2589.82	3050.54	78.84	19.8	4137.3	302.16
1683	17411824	886750	Active	30			52	45.7	1803.71	2031.12	60.83	18.04	3689.57	218.95
1684	17411867	5343466	Active	30			71.7	73.1	1192.2	1137.34	73.22	18.83	4027.96	340.76
1685	17411993	2295300	Inactive	21			16.7	8.4	2580.36	2832.24	35.81	14.1	3089.53	245.97
1686	17412029	2983080	Inactive	21			22.8	23.3	3175.85	3154.96	64.64	19.7	4092.12	302.86
1687	17412052	2981354	Active	30			84.4	84.4	692.53	692.75	64.64	19.7	4092.12	302.86
1688	17412092	2283202	Active	30			37.3	40.2	2591.6	2474.39	64.64	19.7	4092.12	302.86
1689	17412106	1181160	Inactive	21			23.5	16.2	3096.7	3387.14	73.22	18.83	4027.96	340.76
1690	17412144	1258491	Active	30			34.1	37.8	2718.85	2568.38	64.64	19.7	4092.12	302.86
1691	17412148	760217	Active	30			34.4	39.8	2705.07	2489.35	64.64	19.7	4092.12	302.86
1692	17412157	1479748	Active	30			30.6	32.8	2895.86	2806.27	78.84	19.8	4137.3	302.16
1693	17412172	5725668	Inactive	21			29.7	28.9	2897.69	2927.92	64.64	19.7	4092.12	302.86
1694	17412229	1869878	Active	30			33.5	28.2	1685.3	1819.5	23.2	10.8	2523.69	295.4
1695	17412264	543159	Active	30			74.5	70	1092.49	1274.62	64.64	19.7	4092.12	302.86
1696	17412321	9566755	Active	30			41.5	40.5	2421	2459.81	64.64	19.7	4092.12	302.86
1697	17412322	2253255	Active	30			39.9	39.9	2484.39	2485.48	64.64	19.7	4092.12	302.86
1698	17412327	2253319	Active	30			45	41.6	2280.84	2416	64.64	19.7	4092.12	302.86
1699	17412369	2059105	Active	30			42.4	44.1	2351.04	2285.32	73.22	18.83	4027.96	340.76
1700	17412370	9586169	Inactive	21			5.7	16.8	3802.37	3365.25	73.22	18.83	4027.96	340.76
1701	17412375	54708265	Active	30			49.3	47.5	2137.57	2208.63	78.84	19.8	4137.3	302.16
1702	17412403	1324805	Active	30			35.5	27.6	1636.55	1834.61	23.2	10.8	2523.69	295.4
1703	17412452	5336432	Active	30			47.2	40.7	1977.76	2213.91	60.83	18.04	3689.57	218.95
1704	17412457	2055404	Inactive	21			-25.4	-13.1	3866.03	3488.99	35.81	14.1	3089.53	245.97
1705	17412470	6869293	Inactive	21			19.8	28	3293.38	2964.9	64.64	19.7	4092.12	302.86
1706	17412491	2208169	Active	30			58.2	59.5	1727.28	1676.67	73.22	18.83	4027.96	340.76
1707	17412496	1325091	Inactive	21			14.4	21.1	2163.21	1995.9	23.2	10.8	2523.69	295.4
1708	17412497	5735038	Active	30			43.6	43.6	1433.13	1434.25	23.2	10.8	2523.69	295.4
1709	17412498	5735007	Active	30			41.3	39.2	1490.43	1543.61	23.2	10.8	2523.69	295.4
1710	17412511	1324890	Active	30			34.6	31.4	1658.67	1739.73	23.2	10.8	2523.69	295.4
1711	17412514	1324355	Inactive	21			-2.4	-11.9	3163.2	3454.21	35.81	14.1	3089.53	245.97
1712	17412515	2292908	Inactive	21			9.1	7.6	2295.27	2332.64	23.2	10.8	2523.69	295.4
1713	17412526	54687518	Active	30			45.6	49	2288.52	2149.14	78.84	19.8	4137.3	302.16
1714	17412541	800668	Inactive	21			-2.5	2.1	2586.68	2471.57	23.2	10.8	2523.69	295.4
1715	17412550	5734968	Active	30			44.2	36.9	1418.8	1599.92	23.2	10.8	2523.69	295.4
1716	17412570	5344902	Active	30			67.8	69.9	1386.87	1300.45	78.84	19.8	4137.3	302.16
1717	17412578	5344119	Active	30			35.6	34.6	2620.56	2659.87	73.22	18.83	4027.96	340.76
1718	17412609	2851401	Inactive	21			14.9	12.2	3492.23	3602.05	64.64	19.7	4092.12	302.86
1719	17412613	6896137	Inactive	21			30.3	22.1	2870.5	3201.48	64.64	19.7	4092.12	302.86
1720	17412640	2920850	Inactive	21			28.6	30.2	1807.92	1768.66	23.2	10.8	2523.69	295.4
1721	17412653	800745	Active	30			35.9	32.3	1627.07	1717.17	23.2	10.8	2523.69	295.4
1722	17412657	800725	Active	30			44.5	37.5	1410.61	1586.74	23.2	10.8	2523.69	295.4
1723	17412672	2850825	Active	30			38.5	40.7	2540.59	2452.78	64.64	19.7	4092.12	302.86
1724	17412676	2294766	Inactive	21			-1.6	-10.2	3138.59	3402.32	35.81	14.1	3089.53	245.97
1725	17412713	716779	Inactive	21			23.1	31.6	3114.06	2779.64	73.22	18.83	4027.96	340.76
1726	17412763	2874834	Inactive	21			14.2	15.8	3466.2	3404.03	73.22	18.83	4027.96	340.76
1727	17412800	5350772	Active	30			45.9	49.3	2245.13	2105.99	64.64	19.7	4092.12	302.86
1728	17412826	5336431	Inactive	21			25.2	26.5	2773.4	2729.23	60.83	18.04	3689.57	218.95
1729	17412908	700599	Active	30			43.1	49.4	2389.72	2133.69	78.84	19.8	4137.3	302.16
1730	17412925	6898195	Inactive	21			-1	3.1	3119.47	2995.31	35.81	14.1	3089.53	245.97
1731	17412932	702577	Inactive	21			-12.3	-8.1	3463.62	3336.08	35.81	14.1	3089.53	245.97
1732	17412933	5734791	Inactive	21			29.7	27.5	2930.38	3020.25	78.84	19.8	4137.3	302.16
1733	17412945	693357	Active	30			43.6	44.6	2366.45	2325.58	78.84	19.8	4137.3	302.16
1734	17412961	5734490	Inactive	21			1.9	-0.5	3032.14	3104.99	35.81	14.1	3089.53	245.97
1735	17412971	2290267	Inactive	21			-7.4	-13.1	3316.31	3490.19	35.81	14.1	3089.53	245.97
1736	17412989	1181849	Inactive	21			26.5	24	1861.34	1924.59	23.2	10.8	2523.69	295.4
1737	17413022	9567347	Active	30			62.6	62	1595.49	1622.78	78.84	19.8	4137.3	302.16
1738	17413027	2915906	Inactive	21			-11.7	-16.1	3447.58	3581.45	35.81	14.1	3089.53	245.97
1739	17413041	693468	Active	30			66.5	64.1	1399.09	1491.4	73.22	18.83	4027.96	340.76
1740	17413044	5721593	Active	30			38.9	38.6	2557.97	2572.5	78.84	19.8	4137.3	302.16
1741	17413054	2966258	Inactive	21			24.9	22.7	3043.32	3130.38	73.22	18.83	4027.96	340.76
1742	17413055	2221657	Active	30			88	89.5	564.74	503.63	78.84	19.8	4137.3	302.16
1743	17413059	2966525	Active	30			34.9	31	2647.38	2801.63	73.22	18.83	4027.96	340.76
1744	17413093	2920708	Inactive	21			23.2	21.9	1943.11	1976.44	23.2	10.8	2523.69	295.4
1745	17413145	728200	Active	30			38.4	44.3	2578.14	2339.76	78.84	19.8	4137.3	302.16
1746	17413149	2967309	Active	30			34.3	30.4	2746.84	2903.16	78.84	19.8	4137.3	302.16
1747	17413172	9587828	Active	30			80	82.6	864.99	759.99	73.22	18.83	4027.96	340.76
1748	17413178	2230146	Inactive	21			15.9	12.5	3453.38	3589.39	64.64	19.7	4092.12	302.86
1749	17413246	1325822	Active	30			65.8	55.8	877.78	1129.39	23.2	10.8	2523.69	295.4
1750	17413253	2870864	Inactive	21			17.7	9.7	3328.35	3645.49	73.22	18.83	4027.96	340.76
1751	17413260	2871272	Inactive	21			27.4	29.2	2942.78	2871.46	73.22	18.83	4027.96	340.76
1752	17413275	2831314	Active	30			29.2	35	1794.48	1647.74	23.2	10.8	2523.69	295.4
1753	17413308	1313119	Active	30			38	30.9	1572.94	1751.8	23.2	10.8	2523.69	295.4
1754	17413318	692092	Active	30			39.3	43.6	2473.27	2304.09	73.22	18.83	4027.96	340.76
1755	17413326	2831315	Active	30			34.1	18.8	1671.91	2054.62	23.2	10.8	2523.69	295.4
1756	17413337	799965	Inactive	21			14.6	17.7	2157.73	2081.39	23.2	10.8	2523.69	295.4
1757	17413347	5734576	Inactive	21			-21	-31.7	3729.68	4057.36	35.81	14.1	3089.53	245.97
1758	17413352	801011	Active	30			54.9	47.9	1151.9	1325.52	23.2	10.8	2523.69	295.4
1759	17413353	1326196	Inactive	21			-24.9	-12.4	3851.21	3467	35.81	14.1	3089.53	245.97
1760	17413360	2171120	Inactive	21			-17.1	-12.5	3612.71	3471.07	35.81	14.1	3089.53	245.97
1761	17413361	5734448	Active	30			60.6	64	1631.99	1496.54	73.22	18.83	4027.96	340.76
1762	17413362	2171132	Inactive	21			22.5	18.2	1961.13	2069.64	23.2	10.8	2523.69	295.4
1763	17413377	799981	Inactive	21			25.5	15.9	1885.85	2126.98	23.2	10.8	2523.69	295.4
1764	17413380	1323623	Inactive	21			16.5	11.6	2586.77	2733.9	35.81	14.1	3089.53	245.97
1765	17413470	1187118	Inactive	21			30.8	15.2	1753.68	2142.87	23.2	10.8	2523.69	295.4
1766	17413499	2171837	Inactive	21			26.4	21.8	3066.18	3251.35	78.84	19.8	4137.3	302.16
1767	17413508	5346090	Inactive	21			27.4	25	2945.83	3040.86	73.22	18.83	4027.96	340.76
1768	17413517	2288185	Inactive	21			9.2	15.3	2809.24	2622.58	35.81	14.1	3089.53	245.97
1769	17413526	5346183	Active	30			31.1	33.2	2875.49	2790.76	78.84	19.8	4137.3	302.16
1770	17413530	5346227	Active	30			84.7	87.1	699.2	603.06	78.84	19.8	4137.3	302.16
1771	17413537	1591958	Inactive	21			20.2	22.1	3315.95	3240.3	78.84	19.8	4137.3	302.16
1772	17413550	5345855	Inactive	21			27.2	28.7	3033.53	2974.5	78.84	19.8	4137.3	302.16
1773	17413602	935027	Active	30			33.7	38.8	2768.6	2562.62	78.84	19.8	4137.3	302.16
1774	17413617	2293911	Inactive	21			14.9	14.4	2152.36	2162.92	23.2	10.8	2523.69	295.4
1775	17413625	1179914	Active	30			35.2	37.3	2636.35	2552.04	73.22	18.83	4027.96	340.76
1776	17413648	2973263	Active	30			45.2	46.2	2270.28	2232.06	64.64	19.7	4092.12	302.86
1777	17413662	5734190	Inactive	21			-10.6	-11.9	3413.52	3452.75	35.81	14.1	3089.53	245.97
1778	17413671	5390201	Inactive	21			-22.9	-22.2	3787.93	3767.92	35.81	14.1	3089.53	245.97
1779	17413686	5734356	Inactive	21			-0.3	6	3099.24	2906.09	35.81	14.1	3089.53	245.97
1780	17413707	1048275	Active	30			46.9	49.7	1350.37	1279.91	23.2	10.8	2523.69	295.4
1781	17413739	5341736	Active	30			95.2	95.2	256.85	258.28	64.64	19.7	4092.12	302.86
1782	17413752	2916504	Active	30			39	32.2	1548.5	1717.72	23.2	10.8	2523.69	295.4
1783	17413756	2290454	Inactive	21			-7.5	-9.7	3317.57	3386.21	35.81	14.1	3089.53	245.97
1784	17413774	9564164	Active	30			49.8	45.2	1880.91	2049.43	60.83	18.04	3689.57	218.95
1785	17413780	6248830	Active	30			82.1	78.4	470.31	563.57	23.2	10.8	2523.69	295.4
1786	17413787	5339342	Active	30			40.1	34.5	2507.94	2737.09	78.84	19.8	4137.3	302.16
1787	17413803	2977373	Inactive	21			29.6	20.6	2901.42	3262.77	64.64	19.7	4092.12	302.86
1788	17413820	9567424	Active	30			61.4	58	1620.41	1756.3	64.64	19.7	4092.12	302.86
1789	17413823	2232012	Inactive	21			29.3	26.9	2912.36	3009.5	64.64	19.7	4092.12	302.86
1790	17413838	780975	Active	30			38.2	39.3	2587.79	2541.97	78.84	19.8	4137.3	302.16
1791	17413848	1007621	Active	30			38.3	38	1565.11	1573.44	23.2	10.8	2523.69	295.4
1792	17413876	301065	Active	30			31.2	35.2	2833.59	2674.5	64.64	19.7	4092.12	302.86
1793	17413877	714532	Active	30			33.2	37.4	2754.99	2587.12	64.64	19.7	4092.12	302.86
1794	17413899	5721594	Active	30			40.6	36.3	2487.8	2665.42	78.84	19.8	4137.3	302.16
1795	17413927	2224292	Active	30			42.2	41.1	2423.87	2470.04	78.84	19.8	4137.3	302.16
1796	17413940	2968126	Active	30			37.1	37.3	2631.84	2621.66	78.84	19.8	4137.3	302.16
1797	17413963	2954345	Active	30			84.9	85.9	608.36	572.03	60.83	18.04	3689.57	218.95
1798	17413977	2057568	Active	30			36.6	29.9	2650.7	2921.97	78.84	19.8	4137.3	302.16
1799	17413982	5922464	Inactive	21			24.7	21.1	2794.56	2924.92	60.83	18.04	3689.57	218.95
1800	17413984	976530	Active	30			38.6	43.7	2288.3	2105.15	60.83	18.04	3689.57	218.95
1801	17414014	1295194	Active	30			41.8	44.1	2173.58	2089.64	60.83	18.04	3689.57	218.95
1802	17414063	5332854	Active	30			38.2	35	2586.01	2714.95	78.84	19.8	4137.3	302.16
1803	17414066	5718143	Active	30			36.4	33.4	1614.18	1688.51	23.2	10.8	2523.69	295.4
1804	17414101	9567283	Active	30			45.9	39.2	2242.67	2512.82	64.64	19.7	4092.12	302.86
1805	17414113	5737438	Active	30			51	51.7	2067.47	2040.84	78.84	19.8	4137.3	302.16
1806	17414131	9567287	Active	30			85	86	668.58	628.06	64.64	19.7	4092.12	302.86
1807	17414152	9567265	Active	30			41.5	45.3	2420.8	2268.37	64.64	19.7	4092.12	302.86
1808	17414181	9566592	Active	30			63.3	66	1544.52	1435.96	64.64	19.7	4092.12	302.86
1809	17414203	9563275	Active	30			88.6	88.3	523.26	537.6	64.64	19.7	4092.12	302.86
1810	17414210	788065	Active	30			43.2	45.1	1443.13	1395.99	23.2	10.8	2523.69	295.4
1811	17414218	5718138	Active	30			47.7	44.4	1330.63	1413.97	23.2	10.8	2523.69	295.4
1812	17414252	2953983	Active	30			40.9	34.4	2206.72	2439.88	60.83	18.04	3689.57	218.95
1813	17414308	1582613	Active	30			74.3	72.9	1091.15	1146.82	73.22	18.83	4027.96	340.76
1814	17414311	5737640	Inactive	21			1.9	0.6	3951.61	4005.41	73.22	18.83	4027.96	340.76
1815	17414362	1653621	Active	30			35.9	36.8	2678.99	2645.03	78.84	19.8	4137.3	302.16
1816	17414371	5737516	Active	30			44.2	37.5	2343.21	2616.01	78.84	19.8	4137.3	302.16
1817	17414432	889149	Active	30			71.5	76.3	1236.86	1041.28	78.84	19.8	4137.3	302.16
1818	17414452	5351093	Active	30			46.7	40.4	2213.08	2465.6	64.64	19.7	4092.12	302.86
1819	17414499	953650	Active	30			42.6	37.1	2145.03	2342.49	60.83	18.04	3689.57	218.95
1820	17414513	1261317	Active	30			40	44.2	2515.19	2344.73	78.84	19.8	4137.3	302.16
1821	17414521	9567272	Active	30			83.1	81.9	746.15	792.22	64.64	19.7	4092.12	302.86
1822	17414551	6870349	Active	30			44.9	43.4	2284.35	2344.88	64.64	19.7	4092.12	302.86
1823	17414557	9587235	Active	30			62.1	61.4	1618.89	1644.96	78.84	19.8	4137.3	302.16
1824	17414558	9587228	Active	30			51.9	50	2030.07	2108.21	78.84	19.8	4137.3	302.16
1825	17414562	1604538	Inactive	21			24.1	23.6	3158.47	3180.65	78.84	19.8	4137.3	302.16
1826	17414566	902754	Active	30			37.9	31.9	2598.33	2840.64	78.84	19.8	4137.3	302.16
1827	17414568	1288267	Active	30			32.9	29	2494.3	2637.58	60.83	18.04	3689.57	218.95
1828	17414587	1309483	Active	30			47.2	43.3	2146.32	2301.55	64.94	19.46	4008.13	217.6
1829	17414588	1315140	Inactive	21			24.5	31.4	3141.48	2861.13	78.84	19.8	4137.3	302.16
1830	17414637	887759	Active	30			55.9	54.4	1870.08	1931.09	78.84	19.8	4137.3	302.16
1831	17414667	1306756	Active	30			64.3	62.1	1527.16	1615.09	78.84	19.8	4137.3	302.16
1832	17414679	9587212	Active	30			81.7	81.9	821.98	814.89	78.84	19.8	4137.3	302.16
1833	17414748	6858332	Active	30			40.2	39.3	2503.9	2541.83	78.84	19.8	4137.3	302.16
1834	17414757	1330131	Inactive	21			11.5	18.9	3670.79	3371.4	78.84	19.8	4137.3	302.16
1835	17414791	5337386	Active	30			46.6	46.6	2183.75	2185.68	73.22	18.83	4027.96	340.76
1836	17414842	1310764	Active	30			44.1	43.1	2347.71	2389.78	78.84	19.8	4137.3	302.16
1837	17414845	2177491	Active	30			34.5	36	2736.82	2676.14	78.84	19.8	4137.3	302.16
1838	17414877	1328961	Inactive	21			21.8	18	3250.82	3408.79	78.84	19.8	4137.3	302.16
1839	17414904	2200945	Active	30			47.1	54.1	1981.88	1726.45	60.83	18.04	3689.57	218.95
1840	17414910	9587220	Active	30			42.9	54.2	2395.26	1939.14	78.84	19.8	4137.3	302.16
1841	17414912	9587233	Active	30			85.7	86	660.23	647.99	78.84	19.8	4137.3	302.16
1842	17414923	2929232	Active	30			40.9	39.4	2478.99	2538.54	78.84	19.8	4137.3	302.16
1843	17414925	5396566	Inactive	21			24.3	21.6	3150.3	3262.57	78.84	19.8	4137.3	302.16
1844	17414934	977015	Inactive	21			24.1	29.4	2814.5	2622.25	60.83	18.04	3689.57	218.95
1845	17414938	804738	Active	30			83.5	80.9	713.66	819.96	64.94	19.46	4008.13	217.6
1846	17414966	5508807	Active	30			88.6	88.5	522.18	526.25	73.22	18.83	4027.96	340.76
1847	17414971	9587366	Active	30			43.3	40.8	2380.26	2481.37	78.84	19.8	4137.3	302.16
1848	17414984	9587194	Active	30			86.2	87	637.3	605.38	78.84	19.8	4137.3	302.16
1849	17415008	6887253	Active	30			50.3	47.7	2096.8	2203.42	78.84	19.8	4137.3	302.16
1850	17415021	5344874	Active	30			79.3	79.1	893.53	901.53	73.22	18.83	4027.96	340.76
1851	17415027	2176585	Inactive	21			5.7	11.2	3904.21	3683.79	78.84	19.8	4137.3	302.16
1852	17415033	9587374	Active	30			85.1	83.5	685.55	749.08	78.84	19.8	4137.3	302.16
1853	17415037	1190256	Active	30			35.9	37.6	2678.8	2612.85	78.84	19.8	4137.3	302.16
1854	17415043	5337394	Active	30			34.1	35.3	2679.98	2633.9	73.22	18.83	4027.96	340.76
1855	17415056	9587244	Active	30			74.9	75.8	1098.75	1062.23	78.84	19.8	4137.3	302.16
1856	17415073	2925625	Active	30			39.7	46.1	2440.77	2189.11	64.94	19.46	4008.13	217.6
1857	17415075	5735906	Active	30			36.4	43.9	2659.31	2353.65	78.84	19.8	4137.3	302.16
1858	17415082	2935387	Active	30			29.4	32.6	2943.51	2812.6	78.84	19.8	4137.3	302.16
1859	17415098	2925908	Active	30			55.3	48.6	1892.05	2165.11	78.84	19.8	4137.3	302.16
1860	17415165	1318054	Active	30			37.5	40.4	2616.85	2499.49	78.84	19.8	4137.3	302.16
1861	17415177	1278274	Active	30			48.2	53.1	2181.45	1981.52	78.84	19.8	4137.3	302.16
1862	17415183	2174460	Inactive	21			31.7	31.9	2852.51	2840.63	78.84	19.8	4137.3	302.16
1863	17415208	1352451	Active	30			53.4	53.5	1941.27	1937.04	64.64	19.7	4092.12	302.86
1864	17415221	2296796	Active	30			37.4	23.9	1588.65	1925.58	23.2	10.8	2523.69	295.4
1865	17415232	6888371	Active	30			46.6	44.5	2246.08	2332.62	78.84	19.8	4137.3	302.16
1866	17415236	6858892	Active	30			49.5	37.6	2129.98	2609.85	78.84	19.8	4137.3	302.16
1867	17415246	6898117	Active	30			50.2	49	1268.35	1298.73	23.2	10.8	2523.69	295.4
1868	17415254	6886506	Active	30			29.3	32.2	2949.21	2829.04	78.84	19.8	4137.3	302.16
1869	17415312	6895141	Active	30			33.4	45.5	2708.22	2226.68	73.22	18.83	4027.96	340.76
1870	17415331	802883	Inactive	21			-13.2	-17.2	3493.27	3613.96	35.81	14.1	3089.53	245.97
1871	17415345	5332683	Active	30			42.4	42.8	2352	2336.25	73.22	18.83	4027.96	340.76
1872	17415348	732158	Active	30			49.6	47	2122.6	2229.24	78.84	19.8	4137.3	302.16
1873	17415369	5348604	Active	30			52.4	49.5	1979.9	2100.23	64.64	19.7	4092.12	302.86
1874	17415391	5348559	Active	30			62.2	63.3	1587.13	1541.5	64.64	19.7	4092.12	302.86
1875	17415394	5348525	Active	30			58.5	55.9	1736.96	1841.36	64.64	19.7	4092.12	302.86
1876	17415412	493265	Inactive	21			27.6	19.8	3016.86	3332.96	78.84	19.8	4137.3	302.16
1877	17415413	708448	Active	30			35.3	27	2632.04	2959.69	73.22	18.83	4027.96	340.76
1878	17415429	724169	Inactive	21			28.7	26.2	2892.15	2992.99	73.22	18.83	4027.96	340.76
1879	17415456	5338734	Active	30			69.8	64.9	1303.08	1504.51	78.84	19.8	4137.3	302.16
1880	17415465	5332708	Active	30			83	85.1	768.75	682.34	78.84	19.8	4137.3	302.16
1881	17415486	5332678	Active	30			77.2	78.6	973.32	921.43	73.22	18.83	4027.96	340.76
1882	17415500	5338765	Active	30			47.5	49.2	2208.11	2141.42	78.84	19.8	4137.3	302.16
1883	17415521	5338763	Active	30			60.6	63	1632.31	1536.58	73.22	18.83	4027.96	340.76
1884	17415594	2286744	Inactive	21			2	3.5	3028.73	2984.12	35.81	14.1	3089.53	245.97
1885	17415612	6898109	Inactive	21			-25.1	-29.3	3854.78	3983.89	35.81	14.1	3089.53	245.97
1886	17415620	1007622	Inactive	21			27.8	17.9	1828.33	2077.25	23.2	10.8	2523.69	295.4
1887	17415628	1032904	Inactive	21			15.4	13.3	2618.93	2684.22	35.81	14.1	3089.53	245.97
1888	17415632	5332722	Active	30			49.9	47.4	2052.72	2153.96	73.22	18.83	4027.96	340.76
1889	17415651	892945	Inactive	21			12.9	19.9	3614.76	3329.93	78.84	19.8	4137.3	302.16
1890	17415652	5338744	Active	30			58.6	62.9	1710.08	1542.35	73.22	18.83	4027.96	340.76
1891	17415657	2277493	Active	30			74.5	75.9	985.89	934.51	60.83	18.04	3689.57	218.95
1892	17415659	987965	Inactive	21			28.1	31.1	1821.61	1746.09	23.2	10.8	2523.69	295.4
1893	17415666	9587083	Inactive	21			-33.3	-31.1	4106.89	4038.87	35.81	14.1	3089.53	245.97
1894	17415671	5332729	Active	30			86.2	86.8	637.14	612.57	78.84	19.8	4137.3	302.16
1895	17415678	881461	Active	30			52.7	54	1777.21	1731.67	60.83	18.04	3689.57	218.95
1896	17415695	5348602	Active	30			46.6	45.7	2217.14	2251.04	64.64	19.7	4092.12	302.86
1897	17415701	2921571	Inactive	21			-15.6	-9	3564.69	3364.25	35.81	14.1	3089.53	245.97
1898	17415714	1121903	Inactive	21			-32.4	-20.8	4078.83	3725.86	35.81	14.1	3089.53	245.97
1899	17415741	2287720	Active	30			53.2	52.5	1193.22	1210.26	23.2	10.8	2523.69	295.4
1900	17415743	6898113	Active	30			61.2	53	994.25	1198.93	23.2	10.8	2523.69	295.4
1901	17415768	2171152	Inactive	21			15.5	12.3	3469.19	3595.83	64.64	19.7	4092.12	302.86
1902	17415799	2890716	Active	30			46.7	47.3	1996.02	1973.44	60.83	18.04	3689.57	218.95
1903	17415814	823179	Active	30			52	46	1803.86	2021.66	60.83	18.04	3689.57	218.95
1904	17415816	5349309	Active	30			84.9	84.4	610.14	627.34	60.83	18.04	3689.57	218.95
1905	17415891	880639	Inactive	21			14.8	9.6	3150.81	3339.9	60.83	18.04	3689.57	218.95
1906	17415895	2900654	Active	30			38	39.5	2559.8	2501.76	64.64	19.7	4092.12	302.86
1907	17415918	1242397	Inactive	21			18.5	17.6	3296.55	3331.37	73.22	18.83	4027.96	340.76
1908	17415949	2885841	Inactive	21			25.2	19.6	3079.12	3303.74	64.64	19.7	4092.12	302.86
1909	17415971	5728787	Active	30			35.4	40.3	2664.97	2469.61	64.64	19.7	4092.12	302.86
1910	17415977	5728759	Active	30			34.9	36.4	2686.47	2626.16	64.64	19.7	4092.12	302.86
1911	17416014	1254477	Active	30			72.3	71.2	1170.31	1210.37	73.22	18.83	4027.96	340.76
1912	17416016	2280341	Inactive	21			1.4	-1.6	3047.34	3137.25	35.81	14.1	3089.53	245.97
1913	17416020	2884570	Active	30			50.3	50.5	2065.78	2057	64.64	19.7	4092.12	302.86
1914	17416025	2219038	Active	30			36.8	39.6	2574.31	2459.98	73.22	18.83	4027.96	340.76
1915	17416083	1576528	Active	30			66	66.4	1433.25	1417.76	64.64	19.7	4092.12	302.86
1916	17416103	2275069	Active	30			100	99.7	72.6	86.01	73.22	18.83	4027.96	340.76
1917	17416145	5740525	Active	30			37.7	28.9	2538.93	2886.74	73.22	18.83	4027.96	340.76
1918	17416158	5348668	Active	30			56.8	53.5	1805.55	1938.85	64.64	19.7	4092.12	302.86
1919	17416159	1187421	Inactive	21			30.6	26.8	2859.32	3012.01	64.64	19.7	4092.12	302.86
1920	17416165	5405422	Active	30			29.5	32.8	2941.07	2807.2	78.84	19.8	4137.3	302.16
1921	17416180	720635	Active	30			42	46.2	2400.79	2233.17	64.64	19.7	4092.12	302.86
1922	17416182	5348677	Active	30			44.4	41.6	2305.9	2418.64	64.64	19.7	4092.12	302.86
1923	17416205	5403890	Active	30			35.2	35.9	2707.54	2680.6	78.84	19.8	4137.3	302.16
1924	17416269	5348658	Active	30			59.3	60.2	1704.95	1669.4	64.64	19.7	4092.12	302.86
1925	17416290	973815	Active	30			36.7	34.4	2575.47	2667.55	73.22	18.83	4027.96	340.76
1926	17416327	11958912	Active	30			54.3	61	1933.17	1662.77	78.84	19.8	4137.3	302.16
1927	17431445	5406494	Inactive	21			-41.2	-27.1	4348.23	3916.07	35.81	14.1	3089.53	245.97
1928	17431451	11979277	Inactive	21			-2.4	-12.1	3161.63	3458.8	35.81	14.1	3089.53	245.97
1929	17431490	1440447	Inactive	21			14.3	15.2	3555.25	3520.74	78.84	19.8	4137.3	302.16
1930	17431527	865887	Inactive	21			-13.2	-3.1	3493.73	3184.84	35.81	14.1	3089.53	245.97
1931	17431649	791428	Inactive	21			27.7	23.1	3012.86	3201.65	78.84	19.8	4137.3	302.16
1932	17431653	5731153	Inactive	21			-2.8	1.3	3174.62	3050.9	35.81	14.1	3089.53	245.97
1933	17431755	1580704	Inactive	21			-1.8	-12.2	3143.93	3461.21	35.81	14.1	3089.53	245.97
1934	17431773	2849272	Inactive	21			-3.1	-3.2	3185.14	3188.04	35.81	14.1	3089.53	245.97
1935	17431775	5340071	Inactive	21			-4.1	1.5	3214.83	3044.38	35.81	14.1	3089.53	245.97
1936	17431789	2894280	Inactive	21			16.4	2.1	2589.29	3026.02	35.81	14.1	3089.53	245.97
1937	17431797	881867	Inactive	21			18.8	12	2516.28	2723.14	35.81	14.1	3089.53	245.97
1938	17431816	5350489	Inactive	21			21	17.8	2449.05	2547.48	35.81	14.1	3089.53	245.97
1939	17431831	1910325	Inactive	21			-7.8	6.9	3327.85	2879.31	35.81	14.1	3089.53	245.97
1940	17431902	1295033	Inactive	21			-3.9	-14.9	3208.27	3545.8	35.81	14.1	3089.53	245.97
1941	17431974	970535	Active	30			31.5	36.9	2781.11	2569.02	73.22	18.83	4027.96	340.76
1942	17432004	2947147	Inactive	21			6.3	1.8	2898.48	3035.67	35.81	14.1	3089.53	245.97
1943	17432012	6861996	Inactive	21			-25.3	-19.8	3861.06	3695.18	35.81	14.1	3089.53	245.97
1944	17432069	2219338	Inactive	21			-4.5	-5.9	3225.58	3270.68	35.81	14.1	3089.53	245.97
1945	17432074	3865418	Active	30			44.1	43.4	2090.98	2115.38	60.83	18.04	3689.57	218.95
1946	17432229	792447	Active	30			49.1	44.4	2086.91	2271.27	73.22	18.83	4027.96	340.76
1947	17432239	5718744	Active	30			37.7	35	2536.28	2641.92	73.22	18.83	4027.96	340.76
1948	17432277	2027209	Active	30			43.3	44.1	2116.59	2089.11	60.83	18.04	3689.57	218.95
1949	17432314	5717567	Inactive	21			-10.1	6.6	3398.91	2888.49	35.81	14.1	3089.53	245.97
1950	17432355	2208425	Inactive	21			-14.7	-16.9	3538.82	3606.38	35.81	14.1	3089.53	245.97
1951	17432381	6898032	Inactive	21			-18.3	-16.8	3649.81	3602.61	35.81	14.1	3089.53	245.97
1952	17432415	5717543	Inactive	21			-10.1	-8.7	3397.02	3354.22	35.81	14.1	3089.53	245.97
1953	17432460	970626	Inactive	21			13	-2.1	2693.95	3153.13	35.81	14.1	3089.53	245.97
1954	17432516	5656784	Inactive	21			11.5	2.3	2737.99	3018.18	35.81	14.1	3089.53	245.97
1955	17432572	2209959	Inactive	21			-19.7	-26.2	3689.9	3888.4	35.81	14.1	3089.53	245.97
1956	17432583	2210502	Inactive	21			7.3	2.6	2865.35	3008.63	35.81	14.1	3089.53	245.97
1957	17432610	5931108	Inactive	21			-6.3	6.4	3282.7	2892.95	35.81	14.1	3089.53	245.97
1958	17432614	5720071	Active	30			68.7	68.7	1197.62	1198.32	60.83	18.04	3689.57	218.95
1959	17432615	5720078	Active	30			63.3	61.3	1525.25	1603.55	73.22	18.83	4027.96	340.76
1960	17432630	376354	Inactive	21			-36.3	-43.3	4198.9	4411.82	35.81	14.1	3089.53	245.97
1961	17432657	5343483	Active	30			70.9	82.3	1224.54	775.03	73.22	18.83	4027.96	340.76
1962	17432736	2899272	Inactive	21			-17.6	-21	3626.59	3730.73	35.81	14.1	3089.53	245.97
1963	17432795	1581364	Active	30			51.9	52.4	2029.79	2009.13	78.84	19.8	4137.3	302.16
1964	17432878	805875	Active	30			39	31.6	2555.17	2855.11	78.84	19.8	4137.3	302.16
1965	17432959	1287210	Active	30			43.1	45.6	1446.36	1383.91	23.2	10.8	2523.69	295.4
1966	17432965	9587475	Active	30			87.5	88.3	513.3	486.98	60.83	18.04	3689.57	218.95
1967	17432992	5917624	Inactive	21			30	31.9	2841.71	2764.57	73.22	18.83	4027.96	340.76
1968	17433000	1291068	Active	30			31.1	37.4	2140.87	1947.84	35.81	14.1	3089.53	245.97
1969	17433005	1769903	Inactive	21			-6.8	-15.7	3296.69	3569.03	35.81	14.1	3089.53	245.97
1970	17433050	2906569	Inactive	21			19.3	11.5	2990.88	3272.13	60.83	18.04	3689.57	218.95
1971	17433079	769387	Inactive	21			2.9	-6.4	3001.32	3285.17	35.81	14.1	3089.53	245.97
1972	17433114	2881093	Inactive	21			9.7	8.3	2793.41	2836.28	35.81	14.1	3089.53	245.97
1973	17433151	1791068	Active	30			38.5	37.9	2505.77	2527.44	73.22	18.83	4027.96	340.76
1974	17433179	935415	Inactive	21			7.5	-4.9	2861.29	3240.6	35.81	14.1	3089.53	245.97
1975	17433192	790989	Inactive	21			-1.1	-11.6	3123.69	3445.22	35.81	14.1	3089.53	245.97
1976	17433225	893114	Inactive	21			-13.6	-24.4	3506.12	3835.09	35.81	14.1	3089.53	245.97
1977	17433260	894589	Active	30			33.5	35.3	1686.77	1641.41	23.2	10.8	2523.69	295.4
1978	17433326	2210836	Inactive	21			8.3	8.9	2836.52	2817.71	35.81	14.1	3089.53	245.97
1979	17433358	890828	Inactive	21			5.3	0.8	2926.78	3066.18	35.81	14.1	3089.53	245.97
1980	17433418	896591	Active	30			28.6	32.1	2215.26	2108.85	35.81	14.1	3089.53	245.97
1981	17433428	891442	Inactive	21			-29.2	-31.1	3981.76	4039.5	35.81	14.1	3089.53	245.97
1982	17433429	970335	Inactive	21			9.5	-6.3	2799.6	3282.67	35.81	14.1	3089.53	245.97
1983	17433435	2948069	Active	30			42.9	39.2	2332.17	2478.19	73.22	18.83	4027.96	340.76
1984	17433503	5554507	Inactive	21			-15.1	-10.2	3550.2	3401.49	35.81	14.1	3089.53	245.97
1985	17433519	1343724	Active	30			36	42.7	2604.98	2340.41	73.22	18.83	4027.96	340.76
1986	17433567	2957683	Inactive	21			-22.6	-35.6	3778.26	4177.83	35.81	14.1	3089.53	245.97
1987	17433590	9586716	Active	30			86	87.4	628.5	573.19	73.22	18.83	4027.96	340.76
1988	17433617	708266	Inactive	21			17.3	16.5	2560.75	2584.8	35.81	14.1	3089.53	245.97
1989	17433638	1305458	Inactive	21			-40.1	-37.7	4312.72	4239.4	35.81	14.1	3089.53	245.97
1990	17433659	889832	Active	30			63.1	58.2	1531.05	1724.46	73.22	18.83	4027.96	340.76
1991	17433734	1309706	Inactive	21			-6.5	-7.7	3288.85	3324.67	35.81	14.1	3089.53	245.97
1992	17433737	891111	Inactive	21			-23.8	-12.2	3816.52	3463.01	35.81	14.1	3089.53	245.97
1993	17433770	6509203	Inactive	21			-30.3	-22.6	4016.1	3778.23	35.81	14.1	3089.53	245.97
1994	17433794	1308688	Active	30			35.3	28.3	2407.43	2660.99	60.83	18.04	3689.57	218.95
1995	17433807	5433627	Inactive	21			-3.2	-9.6	3186.23	3381.42	35.81	14.1	3089.53	245.97
[truncated: 2,641 more rows]
