# Supplementary material for: QEX: target-specific druglikeness filter enhances ligand-based virtual screening
Source: Mol Divers. 2018 Jul 3;23(1):11–8. doi: 10.1007/s11030-018-9842-3 (PMC6394530; doi:10.1007/s11030-018-9842-3)
Supplement: Supplementary file 13 — Supplementary material 13 (SDF 7218 kb) [file 11030_2018_9842_MOESM13_ESM.sdf]

IBD_1
  Canvas  00000000002D

 36 40  0  0  1  0  0  0  0  0999 V2000
   -2.1700   -6.1738    0.0000 C   0  0  0
   -2.1710   -7.4738    0.0000 C   0  0  0
   -3.2974   -8.1227    0.0000 C   0  0  0
   -4.4226   -7.4720    0.0000 C   0  0  0
   -4.4216   -6.1719    0.0000 C   0  0  0
   -3.2953   -5.5227    0.0000 C   0  0  0
   -3.2942   -4.2227    0.0000 C   0  0  0
   -3.9435   -3.0964    0.0000 C   0  0  0
   -4.5942   -4.2217    0.0000 C   0  0  0
   -2.1679   -3.5737    0.0000 N   0  0  0
   -2.1669   -2.2737    0.0000 C   0  0  0
   -3.2922   -1.6227    0.0000 O   0  0  0
   -1.0405   -1.6245    0.0000 C   0  0  0
    0.0848   -2.2753    0.0000 C   0  0  0
    1.2111   -1.6263    0.0000 C   0  0  0
   -1.0395   -0.3245    0.0000 C   0  0  0
    0.0868    0.3247    0.0000 C   0  0  0
    1.2121   -0.3263    0.0000 C   0  0  0
    0.0879    1.6248    0.0000 N   0  0  0
    1.2142    2.2737    0.0000 C   0  0  0
    0.9449    3.5457    0.0000 N   0  0  0
   -0.3479    3.6824    0.0000 C   0  0  0
   -0.8778    2.4952    0.0000 C   0  0  0
    2.3395    1.6229    0.0000 C   0  0  0
    2.3385    0.3229    0.0000 N   0  0  0
    3.4658    2.2719    0.0000 N   0  0  0
    3.4669    3.5719    0.0000 C   0  0  1
    2.3416    4.2230    0.0000 C   0  0  0
    2.3424    5.5227    0.0000 C   0  0  0
    3.4687    6.1719    0.0000 C   0  0  2
    3.4697    7.4720    0.0000 O   0  0  0
    4.5942    5.5212    0.0000 C   0  0  0
    4.5932    4.2211    0.0000 C   0  0  0
   -1.0426   -4.2245    0.0000 H   0  0  0
    4.5911    1.6211    0.0000 H   0  0  0
    2.3444    8.1227    0.0000 H   0  0  0
  1  6  1  0
  1  2  2  0
  2  3  1  0
  3  4  2  0
  4  5  1  0
  5  6  2  0
  6  7  1  0
  7  8  1  0
  7  9  1  0
  7 10  1  0
 10 11  1  0
 11 12  2  0
 11 13  1  0
 13 14  1  0
 14 15  2  0
 15 18  1  0
 13 16  2  0
 16 17  1  0
 17 18  2  0
 18 25  1  0
 17 19  1  0
 19 23  1  0
 19 20  1  0
 20 21  2  0
 21 22  1  0
 22 23  2  0
 20 24  1  0
 24 25  2  0
 24 26  1  0
 27 26  1  6
 27 33  1  0
 27 28  1  0
 28 29  1  0
 29 30  1  0
 30 31  1  1
 30 32  1  0
 32 33  1  0
 10 34  1  0
 26 35  1  0
 31 36  1  0
M  END
>  <canvasUID>
1

$$$$
IBD_2
  Canvas  00000000002D

 34 37  0  0  1  0  0  0  0  0999 V2000
    6.7510   -1.6374    0.0000 O   0  0  0
    5.6239   -2.2850    0.0000 C   0  0  0
    5.6213   -3.5851    0.0000 O   0  0  0
    4.4994   -1.6329    0.0000 C   0  0  0
    3.3722   -2.2806    0.0000 C   0  0  0
    4.5020   -0.3329    0.0000 C   0  0  0
    5.6291    0.3150    0.0000 O   0  0  0
    3.3774    0.3194    0.0000 C   0  0  0
    3.3800    1.6194    0.0000 C   0  0  0
    4.5072    2.2671    0.0000 N   0  0  0
    2.2555    2.2715    0.0000 C   0  0  0
    2.2581    3.5715    0.0000 F   0  0  0
    1.1284    1.6238    0.0000 C   0  0  0
    1.1258    0.3238    0.0000 C   0  0  0
    2.2503   -0.3283    0.0000 C   0  0  0
    2.2477   -1.6283    0.0000 N   0  0  0
   -0.0013   -0.3238    0.0000 O   0  0  0
   -0.0039   -1.6238    0.0000 C   0  0  0
    1.1206   -2.2762    0.0000 C   0  0  0
    1.1180   -3.5762    0.0000 C   0  0  0
    0.0039    2.2762    0.0000 N   0  0  0
   -1.1232    1.6283    0.0000 C   0  0  0
   -2.2477    2.2806    0.0000 C   0  0  0
   -3.3748    1.6329    0.0000 C   0  0  0
   -4.4994    2.2850    0.0000 C   0  0  0
   -5.6265    1.6371    0.0000 C   0  0  0
   -6.7510    2.2892    0.0000 C   0  0  0
   -6.7484    3.5895    0.0000 C   0  0  0
   -5.6213    4.2374    0.0000 C   0  0  0
   -4.4968    3.5851    0.0000 N   0  0  0
    6.7458   -4.2374    0.0000 H   0  0  0
    5.6317    1.6147    0.0000 H   0  0  0
    4.5098    3.5671    0.0000 H   0  0  0
    0.0065    3.5760    0.0000 H   0  0  0
  1  2  2  0
  2  3  1  0
  2  4  1  0
  4  5  2  0
  5 16  1  0
  4  6  1  0
  6  7  2  0
  6  8  1  0
  8 15  2  0
  8  9  1  0
  9 10  1  0
  9 11  2  0
 11 12  1  0
 11 13  1  0
 13 14  2  0
 14 15  1  0
 15 16  1  0
 16 19  1  0
 14 17  1  0
 17 18  1  0
 18 19  1  0
 19 20  1  0
 13 21  1  0
 21 22  1  0
 22 23  1  0
 23 24  1  0
 24 25  1  0
 25 30  1  0
 25 26  2  0
 26 27  1  0
 27 28  2  0
 28 29  1  0
 29 30  2  0
  3 31  1  0
 10 32  1  0
 10 33  1  0
 21 34  1  0
M  END
>  <canvasUID>
2

$$$$
IBD_3
  Canvas  00000000002D

 37 41  0  0  1  0  0  0  0  0999 V2000
   -4.5075   -4.5463    0.0000 C   0  0  0
   -5.6328   -3.8956    0.0000 C   0  0  0
   -5.6317   -2.5955    0.0000 C   0  0  0
   -4.5054   -1.9463    0.0000 C   0  0  0
   -3.3801   -2.5973    0.0000 C   0  0  0
   -3.3811   -3.8974    0.0000 C   0  0  0
   -2.2558   -4.5482    0.0000 C   0  0  0
   -2.2569   -5.8482    0.0000 C   0  0  0
   -3.3829   -6.4974    0.0000 C   0  0  0
   -3.3840   -7.7975    0.0000 C   0  0  0
   -1.1295   -3.8992    0.0000 N   0  0  0
   -1.1284   -2.5992    0.0000 C   0  0  0
   -2.2537   -1.9481    0.0000 O   0  0  0
   -0.0021   -1.9499    0.0000 C   0  0  0
    1.1232   -2.6007    0.0000 C   0  0  0
    2.2496   -1.9517    0.0000 C   0  0  0
   -0.0010   -0.6499    0.0000 C   0  0  0
    1.1253   -0.0006    0.0000 C   0  0  0
    2.2506   -0.6517    0.0000 C   0  0  0
    1.1263    1.2994    0.0000 N   0  0  0
    2.2527    1.9484    0.0000 C   0  0  0
    1.9833    3.2203    0.0000 N   0  0  0
    0.6908    3.3571    0.0000 C   0  0  0
    0.1609    2.1701    0.0000 C   0  0  0
    3.3780    1.2976    0.0000 C   0  0  0
    3.3770   -0.0025    0.0000 N   0  0  0
    4.5044    1.9465    0.0000 N   0  0  0
    4.5054    3.2466    0.0000 C   0  0  0
    3.3801    3.8976    0.0000 C   0  0  0
    3.3809    5.1974    0.0000 C   0  0  0
    4.5072    5.8466    0.0000 C   0  0  0
    4.5083    7.1467    0.0000 O   0  0  0
    5.6328    5.1958    0.0000 C   0  0  0
    5.6317    3.8958    0.0000 C   0  0  0
   -0.0042   -4.5500    0.0000 H   0  0  0
    5.6297    1.2957    0.0000 H   0  0  0
    3.3829    7.7975    0.0000 H   0  0  0
  1  6  1  0
  1  2  2  0
  2  3  1  0
  3  4  2  0
  4  5  1  0
  5  6  2  0
  6  7  1  0
  7  8  1  0
  8  9  1  0
  9 10  1  0
  7 11  1  0
 11 12  1  0
 12 13  2  0
 12 14  1  0
 14 15  1  0
 15 16  2  0
 16 19  1  0
 14 17  2  0
 17 18  1  0
 18 19  2  0
 19 26  1  0
 18 20  1  0
 20 24  1  0
 20 21  1  0
 21 22  2  0
 22 23  1  0
 23 24  2  0
 21 25  1  0
 25 26  2  0
 25 27  1  0
 27 28  1  0
 28 34  1  0
 28 29  1  0
 29 30  1  0
 30 31  1  0
 31 32  1  0
 31 33  1  0
 33 34  1  0
 11 35  1  0
 27 36  1  0
 32 37  1  0
M  END
>  <canvasUID>
3

$$$$
IBD_4
  Canvas  00000000002D

 27 30  0  0  1  0  0  0  0  0999 V2000
    0.5517   -5.1976    0.0000 C   0  0  0
   -0.5754   -5.8455    0.0000 C   0  0  0
   -1.7002   -5.1929    0.0000 C   0  0  0
   -2.8273   -5.8408    0.0000 O   0  0  0
   -1.6973   -3.8929    0.0000 C   0  0  0
   -0.5702   -3.2455    0.0000 C   0  0  0
    0.5543   -3.8978    0.0000 C   0  0  0
    1.6814   -3.2499    0.0000 N   0  0  0
    1.6840   -1.9499    0.0000 C   0  0  0
    0.5595   -1.2978    0.0000 C   0  0  0
    0.5621    0.0022    0.0000 N   0  0  0
   -0.6778   -1.6969    0.0000 N   0  0  0
   -1.4396   -0.6436    0.0000 C   0  0  0
   -0.6734    0.4065    0.0000 C   0  0  0
    2.8112   -1.3022    0.0000 N   0  0  0
    2.8138   -0.0022    0.0000 C   0  0  0
    1.6892    0.6499    0.0000 C   0  0  0
    1.6918    1.9499    0.0000 C   0  0  0
    2.8192    2.5978    0.0000 C   0  0  0
    3.9437    1.9455    0.0000 C   0  0  0
    3.9409    0.6455    0.0000 C   0  0  0
    2.8218    3.8976    0.0000 C   0  0  0
    1.6973    4.5499    0.0000 O   0  0  0
    3.9489    4.5455    0.0000 O   0  0  0
   -3.9515   -5.1885    0.0000 H   0  0  0
    2.8060   -3.9023    0.0000 H   0  0  0
    3.9515    5.8455    0.0000 H   0  0  0
  1  7  1  0
  1  2  1  0
  2  3  1  0
  3  4  1  0
  3  5  1  0
  5  6  1  0
  6  7  1  0
  7  8  1  0
  8  9  1  0
  9 10  1  0
 10 11  1  0
 11 14  1  0
 11 17  1  0
 10 12  2  0
 12 13  1  0
 13 14  2  0
  9 15  2  0
 15 16  1  0
 16 21  2  0
 16 17  1  0
 17 18  2  0
 18 19  1  0
 19 20  2  0
 20 21  1  0
 19 22  1  0
 22 23  2  0
 22 24  1  0
  4 25  1  0
  8 26  1  0
 24 27  1  0
M  END
>  <canvasUID>
4

$$$$
IBD_5
  Canvas  00000000002D

 35 38  0  0  1  0  0  0  0  0999 V2000
    6.7511   -1.6375    0.0000 O   0  0  0
    5.6239   -2.2851    0.0000 C   0  0  0
    5.6211   -3.5852    0.0000 O   0  0  0
    4.4992   -1.6328    0.0000 C   0  0  0
    3.3721   -2.2807    0.0000 C   0  0  0
    4.5020   -0.3328    0.0000 C   0  0  0
    5.6291    0.3149    0.0000 O   0  0  0
    3.3775    0.3193    0.0000 C   0  0  0
    3.3801    1.6193    0.0000 C   0  0  0
    4.5072    2.2669    0.0000 N   0  0  0
    2.2556    2.2716    0.0000 C   0  0  0
    2.2582    3.5714    0.0000 F   0  0  0
    1.1283    1.6237    0.0000 C   0  0  0
    1.1257    0.3237    0.0000 C   0  0  0
    2.2502   -0.3284    0.0000 C   0  0  0
    2.2476   -1.6284    0.0000 N   0  0  0
   -0.0014   -0.3240    0.0000 O   0  0  0
   -0.0040   -1.6240    0.0000 C   0  0  0
    1.1205   -2.2760    0.0000 C   0  0  0
    1.1179   -3.5761    0.0000 C   0  0  0
    0.0038    2.2760    0.0000 N   0  0  0
   -1.1233    1.6284    0.0000 C   0  0  0
   -2.2478    2.2805    0.0000 C   0  0  0
   -3.3749    1.6328    0.0000 N   0  0  0
   -4.4994    2.2849    0.0000 C   0  0  0
   -5.6265    1.6370    0.0000 C   0  0  0
   -6.7511    2.2893    0.0000 C   0  0  0
   -6.7485    3.5896    0.0000 C   0  0  0
   -5.6213    4.2372    0.0000 C   0  0  0
   -4.4968    3.5849    0.0000 N   0  0  0
    6.7456   -4.2372    0.0000 H   0  0  0
    5.6317    1.6149    0.0000 H   0  0  0
    4.5098    3.5670    0.0000 H   0  0  0
    0.0066    3.5761    0.0000 H   0  0  0
   -3.3773    0.3325    0.0000 H   0  0  0
  1  2  2  0
  2  3  1  0
  2  4  1  0
  4  5  2  0
  5 16  1  0
  4  6  1  0
  6  7  2  0
  6  8  1  0
  8 15  2  0
  8  9  1  0
  9 10  1  0
  9 11  2  0
 11 12  1  0
 11 13  1  0
 13 14  2  0
 14 15  1  0
 15 16  1  0
 16 19  1  0
 14 17  1  0
 17 18  1  0
 18 19  1  0
 19 20  1  0
 13 21  1  0
 21 22  1  0
 22 23  1  0
 23 24  1  0
 24 25  1  0
 25 30  1  0
 25 26  2  0
 26 27  1  0
 27 28  2  0
 28 29  1  0
 29 30  2  0
  3 31  1  0
 10 32  1  0
 10 33  1  0
 21 34  1  0
 24 35  1  0
M  END
>  <canvasUID>
5

$$$$
IBD_6
  Canvas  00000000002D

 35 39  0  0  1  0  0  0  0  0999 V2000
   -2.2556   -6.1736    0.0000 C   0  0  0
   -2.2567   -7.4736    0.0000 C   0  0  0
   -3.3830   -8.1226    0.0000 C   0  0  0
   -4.5083   -7.4718    0.0000 C   0  0  0
   -4.5075   -6.1718    0.0000 C   0  0  0
   -3.3812   -5.5228    0.0000 C   0  0  0
   -3.3802   -4.2228    0.0000 C   0  0  0
   -4.5054   -3.5718    0.0000 C   0  0  0
   -2.2538   -3.5736    0.0000 N   0  0  0
   -2.2528   -2.2736    0.0000 C   0  0  0
   -3.3781   -1.6228    0.0000 O   0  0  0
   -1.1265   -1.6244    0.0000 C   0  0  0
   -0.0012   -2.2754    0.0000 C   0  0  0
    1.1252   -1.6262    0.0000 C   0  0  0
   -1.1254   -0.3244    0.0000 C   0  0  0
    0.0009    0.3246    0.0000 C   0  0  0
    1.1262   -0.3262    0.0000 C   0  0  0
    0.0019    1.6246    0.0000 N   0  0  0
    1.1283    2.2738    0.0000 C   0  0  0
    0.8589    3.5458    0.0000 N   0  0  0
   -0.4338    3.6823    0.0000 C   0  0  0
   -0.9637    2.4954    0.0000 C   0  0  0
    2.2536    1.6228    0.0000 C   0  0  0
    2.2525    0.3228    0.0000 N   0  0  0
    3.3799    2.2720    0.0000 N   0  0  0
    3.3809    3.5720    0.0000 C   0  0  0
    2.2556    4.2228    0.0000 C   0  0  0
    2.2564    5.5226    0.0000 C   0  0  0
    3.3828    6.1721    0.0000 C   0  0  0
    3.3838    7.4721    0.0000 O   0  0  0
    4.5083    5.5210    0.0000 C   0  0  0
    4.5073    4.2210    0.0000 C   0  0  0
   -1.1285   -4.2244    0.0000 H   0  0  0
    4.5052    1.6210    0.0000 H   0  0  0
    2.2585    8.1226    0.0000 H   0  0  0
  1  6  1  0
  1  2  2  0
  2  3  1  0
  3  4  2  0
  4  5  1  0
  5  6  2  0
  6  7  1  0
  7  8  1  0
  7  9  1  0
  9 10  1  0
 10 11  2  0
 10 12  1  0
 12 13  1  0
 13 14  2  0
 14 17  1  0
 12 15  2  0
 15 16  1  0
 16 17  2  0
 17 24  1  0
 16 18  1  0
 18 22  1  0
 18 19  1  0
 19 20  2  0
 20 21  1  0
 21 22  2  0
 19 23  1  0
 23 24  2  0
 23 25  1  0
 25 26  1  0
 26 32  1  0
 26 27  1  0
 27 28  1  0
 28 29  1  0
 29 30  1  0
 29 31  1  0
 31 32  1  0
  9 33  1  0
 25 34  1  0
 30 35  1  0
M  END
>  <canvasUID>
6

$$$$
IBD_7
  Canvas  00000000002D

 36 41  0  0  1  0  0  0  0  0999 V2000
   -3.7081   -6.5501    0.0000 C   0  0  0
   -3.2661   -7.7724    0.0000 C   0  0  0
   -1.9863   -8.0007    0.0000 C   0  0  0
   -1.1486   -7.0067    0.0000 C   0  0  0
   -1.5906   -5.7844    0.0000 C   0  0  0
   -2.8704   -5.5559    0.0000 C   0  0  0
   -3.3126   -4.3333    0.0000 C   0  0  0
   -4.5932   -4.5567    0.0000 C   0  0  0
   -4.1462   -3.3359    0.0000 C   0  0  0
   -2.1855   -3.6856    0.0000 N   0  0  0
   -2.1829   -2.3856    0.0000 C   0  0  0
   -3.3074   -1.7335    0.0000 O   0  0  0
   -1.0555   -1.7379    0.0000 C   0  0  0
    0.0690   -2.3903    0.0000 C   0  0  0
    1.1962   -1.7423    0.0000 C   0  0  0
   -1.0529   -0.4379    0.0000 C   0  0  0
    0.0742    0.2098    0.0000 C   0  0  0
    1.1988   -0.4423    0.0000 C   0  0  0
    0.0768    1.5099    0.0000 N   0  0  0
    1.2040    2.1576    0.0000 C   0  0  0
    0.9362    3.4298    0.0000 N   0  0  0
   -0.3563    3.5684    0.0000 C   0  0  0
   -0.8875    2.3817    0.0000 C   0  0  0
    2.3285    1.5055    0.0000 C   0  0  0
    2.3259    0.2054    0.0000 N   0  0  0
    3.4556    2.1531    0.0000 N   0  0  0
    3.4582    3.4532    0.0000 C   0  0  1
    2.3337    4.1055    0.0000 C   0  0  0
    2.3363    5.4053    0.0000 C   0  0  0
    3.4634    6.0533    0.0000 C   0  0  2
    3.4660    7.3531    0.0000 O   0  0  0
    4.5882    5.4009    0.0000 C   0  0  0
    4.5854    4.1009    0.0000 C   0  0  0
   -1.0610   -4.3380    0.0000 H   0  0  0
    4.5802    1.5010    0.0000 H   0  0  0
    4.5932    8.0007    0.0000 H   0  0  0
  1  6  1  0
  1  2  2  0
  2  3  1  0
  3  4  2  0
  4  5  1  0
  5  6  2  0
  6  7  1  0
  7  9  1  0
  7  8  1  0
  8  9  1  0
  7 10  1  0
 10 11  1  0
 11 12  2  0
 11 13  1  0
 13 14  1  0
 14 15  2  0
 15 18  1  0
 13 16  2  0
 16 17  1  0
 17 18  2  0
 18 25  1  0
 17 19  1  0
 19 23  1  0
 19 20  1  0
 20 21  2  0
 21 22  1  0
 22 23  2  0
 20 24  1  0
 24 25  2  0
 24 26  1  0
 27 26  1  6
 27 33  1  0
 27 28  1  0
 28 29  1  0
 29 30  1  0
 30 31  1  1
 30 32  1  0
 32 33  1  0
 10 34  1  0
 26 35  1  0
 31 36  1  0
M  END
>  <canvasUID>
7

$$$$
IBD_8
  Canvas  00000000002D

 33 36  0  0  1  0  0  0  0  0999 V2000
    6.6535   -1.4442    0.0000 O   0  0  0
    5.5264   -2.0919    0.0000 C   0  0  0
    5.5238   -3.3919    0.0000 O   0  0  0
    4.4019   -1.4398    0.0000 C   0  0  0
    3.2748   -2.0874    0.0000 C   0  0  0
    4.4045   -0.1398    0.0000 C   0  0  0
    5.5316    0.5082    0.0000 O   0  0  0
    3.2800    0.5126    0.0000 C   0  0  0
    3.2826    1.8126    0.0000 C   0  0  0
    4.4097    2.4603    0.0000 N   0  0  0
    2.1580    2.4647    0.0000 C   0  0  0
    2.1606    3.7647    0.0000 F   0  0  0
    1.0309    1.8170    0.0000 C   0  0  0
    1.0283    0.5170    0.0000 C   0  0  0
    2.1528   -0.1351    0.0000 C   0  0  0
    2.1502   -1.4351    0.0000 N   0  0  0
   -0.0988   -0.1307    0.0000 O   0  0  0
   -0.1014   -1.4307    0.0000 C   0  0  0
    1.0231   -2.0830    0.0000 C   0  0  0
    1.0205   -3.3828    0.0000 C   0  0  0
   -0.0936    2.4694    0.0000 N   0  0  0
   -1.2207    1.8215    0.0000 C   0  0  0
   -2.3452    2.4738    0.0000 C   0  0  0
   -3.4724    1.8261    0.0000 C   0  0  0
   -4.5969    2.4782    0.0000 N   0  0  0
   -5.7854    1.9517    0.0000 C   0  0  0
   -6.6535    2.9197    0.0000 C   0  0  0
   -6.0014    4.0442    0.0000 C   0  0  0
   -4.7300    3.7712    0.0000 N   0  0  0
    6.6483   -4.0442    0.0000 H   0  0  0
    5.5342    1.8082    0.0000 H   0  0  0
    4.4123    3.7603    0.0000 H   0  0  0
   -0.0910    3.7694    0.0000 H   0  0  0
  1  2  2  0
  2  3  1  0
  2  4  1  0
  4  5  2  0
  5 16  1  0
  4  6  1  0
  6  7  2  0
  6  8  1  0
  8 15  2  0
  8  9  1  0
  9 10  1  0
  9 11  2  0
 11 12  1  0
 11 13  1  0
 13 14  2  0
 14 15  1  0
 15 16  1  0
 16 19  1  0
 14 17  1  0
 17 18  1  0
 18 19  1  0
 19 20  1  0
 13 21  1  0
 21 22  1  0
 22 23  1  0
 23 24  1  0
 24 25  1  0
 25 29  1  0
 25 26  1  0
 26 27  2  0
 27 28  1  0
 28 29  2  0
  3 30  1  0
 10 31  1  0
 10 32  1  0
 21 33  1  0
M  END
>  <canvasUID>
8

$$$$
IBD_9
  Canvas  00000000002D

 36 40  0  0  1  0  0  0  0  0999 V2000
   -1.6939   -6.1736    0.0000 C   0  0  0
   -1.6950   -7.4736    0.0000 C   0  0  0
   -2.8213   -8.1228    0.0000 C   0  0  0
   -3.9466   -7.4720    0.0000 C   0  0  0
   -3.9458   -6.1720    0.0000 C   0  0  0
   -2.8195   -5.5228    0.0000 C   0  0  0
   -2.8185   -4.2227    0.0000 C   0  0  0
   -3.9438   -3.5720    0.0000 C   0  0  0
   -5.0701   -4.2209    0.0000 C   0  0  0
   -1.6921   -3.5735    0.0000 N   0  0  0
   -1.6911   -2.2735    0.0000 C   0  0  0
   -2.8164   -1.6227    0.0000 O   0  0  0
   -0.5647   -1.6245    0.0000 C   0  0  0
    0.5606   -2.2753    0.0000 C   0  0  0
    1.6869   -1.6263    0.0000 C   0  0  0
   -0.5637   -0.3245    0.0000 C   0  0  0
    0.5627    0.3247    0.0000 C   0  0  0
    1.6880   -0.3263    0.0000 C   0  0  0
    0.5637    1.6248    0.0000 N   0  0  0
    1.6900    2.2737    0.0000 C   0  0  0
    1.4207    3.5457    0.0000 N   0  0  0
    0.1282    3.6825    0.0000 C   0  0  0
   -0.4017    2.4955    0.0000 C   0  0  0
    2.8153    1.6230    0.0000 C   0  0  0
    2.8143    0.3229    0.0000 N   0  0  0
    3.9417    2.2719    0.0000 N   0  0  0
    3.9427    3.5720    0.0000 C   0  0  0
    2.8174    4.2230    0.0000 C   0  0  0
    2.8182    5.5228    0.0000 C   0  0  0
    3.9445    6.1720    0.0000 C   0  0  0
    3.9456    7.4720    0.0000 O   0  0  0
    5.0701    5.5212    0.0000 C   0  0  0
    5.0691    4.2212    0.0000 C   0  0  0
   -0.5668   -4.2246    0.0000 H   0  0  0
    5.0670    1.6211    0.0000 H   0  0  0
    2.8203    8.1228    0.0000 H   0  0  0
  1  6  1  0
  1  2  2  0
  2  3  1  0
  3  4  2  0
  4  5  1  0
  5  6  2  0
  6  7  1  0
  7  8  1  0
  8  9  1  0
  7 10  1  0
 10 11  1  0
 11 12  2  0
 11 13  1  0
 13 14  1  0
 14 15  2  0
 15 18  1  0
 13 16  2  0
 16 17  1  0
 17 18  2  0
 18 25  1  0
 17 19  1  0
 19 23  1  0
 19 20  1  0
 20 21  2  0
 21 22  1  0
 22 23  2  0
 20 24  1  0
 24 25  2  0
 24 26  1  0
 26 27  1  0
 27 33  1  0
 27 28  1  0
 28 29  1  0
 29 30  1  0
 30 31  1  0
 30 32  1  0
 32 33  1  0
 10 34  1  0
 26 35  1  0
 31 36  1  0
M  END
>  <canvasUID>
9

$$$$
IBD_10
  Canvas  00000000002D

 37 40  0  0  1  0  0  0  0  0999 V2000
    2.8910    2.6908    0.0000 C   0  0  0
    3.2937    3.9268    0.0000 C   0  0  0
    4.5937    3.9258    0.0000 C   0  0  0
    4.9944    2.6892    0.0000 C   0  0  0
    3.9422    1.9258    0.0000 C   0  0  0
    3.9411    0.6258    0.0000 N   0  0  0
    5.0664   -0.0252    0.0000 C   0  0  0
    5.0654   -1.3252    0.0000 C   0  0  0
    6.1907   -1.9760    0.0000 C   0  0  0
    7.3170   -1.3268    0.0000 O   0  0  0
    6.1896   -3.2760    0.0000 O   0  0  0
    3.9390   -1.9742    0.0000 C   0  0  0
    3.9380   -3.2742    0.0000 O   0  0  0
    2.8138   -1.3234    0.0000 C   0  0  0
    2.8148   -0.0234    0.0000 C   0  0  0
    1.6874   -1.9724    0.0000 C   0  0  0
    1.6864   -3.2724    0.0000 N   0  0  0
    0.5621   -1.3216    0.0000 C   0  0  0
   -0.5642   -1.9706    0.0000 F   0  0  0
    0.5632   -0.0216    0.0000 C   0  0  0
    1.6895    0.6276    0.0000 C   0  0  0
    1.6905    1.9277    0.0000 F   0  0  0
   -0.5621    0.6295    0.0000 N   0  0  0
   -1.6885   -0.0198    0.0000 C   0  0  0
   -2.8138    0.6313    0.0000 C   0  0  0
   -3.9401   -0.0179    0.0000 N   0  0  0
   -5.0654    0.6328    0.0000 C   0  0  0
   -5.0643    1.9329    0.0000 C   0  0  0
   -6.1896    2.5839    0.0000 C   0  0  0
   -7.3160    1.9347    0.0000 C   0  0  0
   -7.3170    0.6347    0.0000 C   0  0  0
   -6.1917   -0.0161    0.0000 N   0  0  0
    7.3149   -3.9268    0.0000 H   0  0  0
    2.8117   -3.9234    0.0000 H   0  0  0
    0.5600   -3.9216    0.0000 H   0  0  0
   -0.5611    1.9295    0.0000 H   0  0  0
   -3.9411   -1.3180    0.0000 H   0  0  0
  1  5  1  0
  1  2  1  0
  2  3  1  0
  3  4  1  0
  4  5  1  0
  5  6  1  0
  6 15  1  0
  6  7  1  0
  7  8  2  0
  8  9  1  0
  9 10  2  0
  9 11  1  0
  8 12  1  0
 12 13  2  0
 12 14  1  0
 14 15  2  0
 15 21  1  0
 14 16  1  0
 16 17  1  0
 16 18  2  0
 18 19  1  0
 18 20  1  0
 20 21  2  0
 21 22  1  0
 20 23  1  0
 23 24  1  0
 24 25  1  0
 25 26  1  0
 26 27  1  0
 27 32  1  0
 27 28  2  0
 28 29  1  0
 29 30  2  0
 30 31  1  0
 31 32  2  0
 11 33  1  0
 17 34  1  0
 17 35  1  0
 23 36  1  0
 26 37  1  0
M  END
>  <canvasUID>
10

$$$$
IBD_11
  Canvas  00000000002D

 31 34  0  0  1  0  0  0  0  0999 V2000
    6.6523   -3.0747    0.0000 N   0  0  0
    5.5278   -2.4226    0.0000 C   0  0  0
    4.4033   -1.7702    0.0000 C   0  0  0
    3.2759   -2.4179    0.0000 C   0  0  0
    4.4059   -0.4702    0.0000 C   0  0  0
    5.5330    0.1775    0.0000 O   0  0  0
    3.2814    0.1819    0.0000 C   0  0  0
    3.2840    1.4819    0.0000 C   0  0  0
    4.4111    2.1298    0.0000 N   0  0  0
    2.1595    2.1342    0.0000 C   0  0  0
    2.1621    3.4343    0.0000 F   0  0  0
    1.0323    1.4866    0.0000 C   0  0  0
    1.0295    0.1866    0.0000 C   0  0  0
    2.1540   -0.4658    0.0000 C   0  0  0
    2.1514   -1.7658    0.0000 N   0  0  0
   -0.0976   -0.4614    0.0000 O   0  0  0
   -0.1002   -1.7611    0.0000 C   0  0  0
    1.0243   -2.4135    0.0000 C   0  0  0
    1.0217   -3.7135    0.0000 C   0  0  0
   -0.0924    2.1387    0.0000 N   0  0  0
   -1.2195    1.4910    0.0000 C   0  0  0
   -2.3441    2.1431    0.0000 C   0  0  0
   -3.4712    1.4954    0.0000 C   0  0  0
   -4.5957    2.1478    0.0000 N   0  0  0
   -5.7842    1.6213    0.0000 C   0  0  0
   -6.6523    2.5890    0.0000 C   0  0  0
   -6.0000    3.7135    0.0000 C   0  0  0
   -4.7288    3.4408    0.0000 N   0  0  0
    5.5356    1.4775    0.0000 H   0  0  0
    4.4137    3.4298    0.0000 H   0  0  0
   -0.0896    3.4387    0.0000 H   0  0  0
  1  2  3  0
  2  3  1  0
  3  4  2  0
  4 15  1  0
  3  5  1  0
  5  6  2  0
  5  7  1  0
  7 14  2  0
  7  8  1  0
  8  9  1  0
  8 10  2  0
 10 11  1  0
 10 12  1  0
 12 13  2  0
 13 14  1  0
 14 15  1  0
 15 18  1  0
 13 16  1  0
 16 17  1  0
 17 18  1  0
 18 19  1  0
 12 20  1  0
 20 21  1  0
 21 22  1  0
 22 23  1  0
 23 24  1  0
 24 28  1  0
 24 25  1  0
 25 26  2  0
 26 27  1  0
 27 28  2  0
  9 29  1  0
  9 30  1  0
 20 31  1  0
M  END
>  <canvasUID>
11

$$$$
IBD_12
  Canvas  00000000002D

 28 31  0  0  1  0  0  0  0  0999 V2000
   -2.8179   -5.5227    0.0000 N   0  0  0
   -2.8169   -4.2227    0.0000 C   0  0  0
   -3.9422   -3.5717    0.0000 O   0  0  0
   -1.6905   -3.5735    0.0000 C   0  0  0
   -0.5652   -4.2245    0.0000 C   0  0  0
    0.5611   -3.5753    0.0000 C   0  0  0
   -1.6895   -2.2735    0.0000 C   0  0  0
   -0.5632   -1.6245    0.0000 C   0  0  0
    0.5621   -2.2753    0.0000 C   0  0  0
   -0.5621   -0.3245    0.0000 N   0  0  0
    0.5642    0.3247    0.0000 C   0  0  0
    0.2948    1.5967    0.0000 N   0  0  0
   -0.9979    1.7334    0.0000 C   0  0  0
   -1.5275    0.5463    0.0000 C   0  0  0
    1.6895   -0.3263    0.0000 C   0  0  0
    1.6885   -1.6263    0.0000 N   0  0  0
    2.8158    0.3229    0.0000 N   0  0  0
    2.8169    1.6229    0.0000 C   0  0  0
    1.6916    2.2737    0.0000 C   0  0  0
    1.6924    3.5735    0.0000 C   0  0  0
    2.8187    4.2230    0.0000 C   0  0  0
    2.8197    5.5230    0.0000 O   0  0  0
    3.9442    3.5722    0.0000 C   0  0  0
    3.9432    2.2722    0.0000 C   0  0  0
   -1.6926   -6.1735    0.0000 H   0  0  0
   -3.9442   -6.1717    0.0000 H   0  0  0
    3.9411   -0.3279    0.0000 H   0  0  0
    1.6944    6.1735    0.0000 H   0  0  0
  1  2  1  0
  2  3  2  0
  2  4  1  0
  4  5  1  0
  5  6  2  0
  6  9  1  0
  4  7  2  0
  7  8  1  0
  8  9  2  0
  9 16  1  0
  8 10  1  0
 10 14  1  0
 10 11  1  0
 11 12  2  0
 12 13  1  0
 13 14  2  0
 11 15  1  0
 15 16  2  0
 15 17  1  0
 17 18  1  0
 18 24  1  0
 18 19  1  0
 19 20  1  0
 20 21  1  0
 21 22  1  0
 21 23  1  0
 23 24  1  0
  1 25  1  0
  1 26  1  0
 17 27  1  0
 22 28  1  0
M  END
>  <canvasUID>
12

$$$$
IBD_13
  Canvas  00000000002D

 37 40  0  0  1  0  0  0  0  0999 V2000
    5.6214   -3.5852    0.0000 O   0  0  0
    4.4943   -4.2328    0.0000 C   0  0  0
    4.4917   -5.5328    0.0000 O   0  0  0
    3.3697   -3.5805    0.0000 C   0  0  0
    2.2424   -4.2284    0.0000 C   0  0  0
    3.3723   -2.2805    0.0000 C   0  0  0
    4.4995   -1.6328    0.0000 O   0  0  0
    2.2478   -1.6284    0.0000 C   0  0  0
    2.2504   -0.3284    0.0000 C   0  0  0
    3.3775    0.3193    0.0000 N   0  0  0
    1.1259    0.3240    0.0000 C   0  0  0
    1.1285    1.6237    0.0000 F   0  0  0
   -0.0012   -0.3240    0.0000 C   0  0  0
   -0.0040   -1.6240    0.0000 C   0  0  0
    1.1205   -2.2761    0.0000 C   0  0  0
    1.1179   -3.5761    0.0000 N   0  0  0
   -1.1311   -2.2716    0.0000 O   0  0  0
   -1.1337   -3.5716    0.0000 C   0  0  0
   -0.0092   -4.2237    0.0000 C   0  0  0
   -0.0118   -5.5237    0.0000 C   0  0  0
   -1.1389   -6.1716    0.0000 C   0  0  0
    1.1127   -6.1761    0.0000 C   0  0  0
   -1.1259    0.3284    0.0000 N   0  0  0
   -1.1231    1.6284    0.0000 C   0  0  0
   -2.2476    2.2805    0.0000 C   0  0  0
   -2.2450    3.5805    0.0000 N   0  0  0
   -3.3695    4.2328    0.0000 C   0  0  0
   -4.4969    3.5849    0.0000 C   0  0  0
   -5.6214    4.2372    0.0000 C   0  0  0
   -5.6185    5.5372    0.0000 C   0  0  0
   -4.4914    6.1849    0.0000 C   0  0  0
   -3.3669    5.5328    0.0000 N   0  0  0
    5.6162   -6.1849    0.0000 H   0  0  0
    4.5021   -0.3328    0.0000 H   0  0  0
    3.3801    1.6193    0.0000 H   0  0  0
   -2.2530   -0.3195    0.0000 H   0  0  0
   -1.1179    4.2281    0.0000 H   0  0  0
  1  2  2  0
  2  3  1  0
  2  4  1  0
  4  5  2  0
  5 16  1  0
  4  6  1  0
  6  7  2  0
  6  8  1  0
  8 15  2  0
  8  9  1  0
  9 10  1  0
  9 11  2  0
 11 12  1  0
 11 13  1  0
 13 14  2  0
 14 15  1  0
 15 16  1  0
 16 19  1  0
 14 17  1  0
 17 18  1  0
 18 19  1  0
 19 20  1  0
 20 21  1  0
 20 22  1  0
 13 23  1  0
 23 24  1  0
 24 25  1  0
 25 26  1  0
 26 27  1  0
 27 32  1  0
 27 28  2  0
 28 29  1  0
 29 30  2  0
 30 31  1  0
 31 32  2  0
  3 33  1  0
 10 34  1  0
 10 35  1  0
 23 36  1  0
 26 37  1  0
M  END
>  <canvasUID>
13

$$$$
IBD_14
  Canvas  00000000002D

 38 42  0  0  1  0  0  0  0  0999 V2000
    3.4395    0.1099    0.0000 C   0  0  0
    4.3113    1.0742    0.0000 C   0  0  0
    3.6636    2.2013    0.0000 C   0  0  0
    2.3914    1.9335    0.0000 C   0  0  0
    2.2528    0.6410    0.0000 C   0  0  0
    2.2502   -0.6590    0.0000 N   0  0  0
    1.1231   -1.3066    0.0000 C   0  0  0
    1.1205   -2.6067    0.0000 C   0  0  0
    2.2450   -3.2590    0.0000 C   0  0  0
    2.2424   -4.5590    0.0000 O   0  0  0
    3.3721   -2.6111    0.0000 C   0  0  0
    3.3747   -1.3111    0.0000 C   0  0  0
    4.4966   -3.2634    0.0000 C   0  0  0
    4.4940   -4.5635    0.0000 O   0  0  0
    5.6238   -2.6158    0.0000 O   0  0  0
   -0.0066   -3.2543    0.0000 C   0  0  0
   -0.0092   -4.5544    0.0000 N   0  0  0
   -1.1311   -2.6022    0.0000 C   0  0  0
   -2.2583   -3.2499    0.0000 F   0  0  0
   -1.1285   -1.3022    0.0000 C   0  0  0
   -0.0014   -0.6546    0.0000 C   0  0  0
    0.0012    0.6455    0.0000 O   0  0  0
    1.1283    1.2934    0.0000 C   0  0  0
   -2.2531   -0.6499    0.0000 N   0  0  0
   -2.2505    0.6499    0.0000 C   0  0  0
   -3.3750    1.3022    0.0000 C   0  0  0
   -3.3724    2.6022    0.0000 N   0  0  0
   -4.4969    3.2546    0.0000 C   0  0  0
   -5.6240    2.6067    0.0000 C   0  0  0
   -6.7485    3.2590    0.0000 C   0  0  0
   -6.7459    4.5590    0.0000 C   0  0  0
   -5.6188    5.2067    0.0000 C   0  0  0
   -4.4943    4.5544    0.0000 N   0  0  0
    6.7485   -3.2679    0.0000 H   0  0  0
   -1.1363   -5.2023    0.0000 H   0  0  0
    1.1153   -5.2067    0.0000 H   0  0  0
   -3.3802   -1.2978    0.0000 H   0  0  0
   -2.2453    3.2499    0.0000 H   0  0  0
  1  5  1  0
  1  2  1  0
  2  3  1  0
  3  4  1  0
  4  5  1  0
  5 23  1  0
  5  6  1  0
  6 12  1  0
  6  7  1  0
  7 21  2  0
  7  8  1  0
  8  9  1  0
  9 10  2  0
  9 11  1  0
 11 12  2  0
 11 13  1  0
 13 14  2  0
 13 15  1  0
  8 16  2  0
 16 17  1  0
 16 18  1  0
 18 19  1  0
 18 20  2  0
 20 21  1  0
 21 22  1  0
 22 23  1  0
 20 24  1  0
 24 25  1  0
 25 26  1  0
 26 27  1  0
 27 28  1  0
 28 33  1  0
 28 29  2  0
 29 30  1  0
 30 31  2  0
 31 32  1  0
 32 33  2  0
 15 34  1  0
 17 35  1  0
 17 36  1  0
 24 37  1  0
 27 38  1  0
M  END
>  <canvasUID>
14

$$$$
IBD_15
  Canvas  00000000002D

 38 43  0  0  1  0  0  0  0  0999 V2000
   -5.4072   -8.7665    0.0000 F   0  0  0
   -4.5695   -7.7725    0.0000 C   0  0  0
   -5.0115   -6.5499    0.0000 C   0  0  0
   -4.1740   -5.5559    0.0000 C   0  0  0
   -2.8942   -5.7842    0.0000 C   0  0  0
   -2.4520   -7.0067    0.0000 C   0  0  0
   -3.2897   -8.0010    0.0000 C   0  0  0
   -2.0562   -4.7902    0.0000 C   0  0  0
   -2.4985   -3.5677    0.0000 C   0  0  0
   -3.7790   -3.7907    0.0000 C   0  0  0
   -3.3321   -2.5700    0.0000 C   0  0  0
   -1.3714   -2.9200    0.0000 N   0  0  0
   -1.3688   -1.6200    0.0000 C   0  0  0
   -2.4933   -0.9676    0.0000 O   0  0  0
   -0.2417   -0.9723    0.0000 C   0  0  0
    0.8828   -1.6244    0.0000 C   0  0  0
    2.0102   -0.9767    0.0000 C   0  0  0
   -0.2391    0.3277    0.0000 C   0  0  0
    0.8883    0.9757    0.0000 C   0  0  0
    2.0128    0.3233    0.0000 C   0  0  0
    0.8909    2.2754    0.0000 N   0  0  0
    2.0180    2.9234    0.0000 C   0  0  0
    1.7502    4.1953    0.0000 N   0  0  0
    0.4577    4.3339    0.0000 C   0  0  0
   -0.0735    3.1472    0.0000 C   0  0  0
    3.1425    2.2710    0.0000 C   0  0  0
    3.1399    0.9710    0.0000 N   0  0  0
    4.2697    2.9187    0.0000 N   0  0  0
    4.2723    4.2187    0.0000 C   0  0  1
    3.1477    4.8711    0.0000 C   0  0  0
    3.1503    6.1711    0.0000 C   0  0  0
    4.2775    6.8188    0.0000 C   0  0  2
    4.2798    8.1185    0.0000 O   0  0  0
    5.4020    6.1667    0.0000 C   0  0  0
    5.3994    4.8666    0.0000 C   0  0  0
   -0.2469   -3.5721    0.0000 H   0  0  0
    5.3942    2.2666    0.0000 H   0  0  0
    5.4072    8.7665    0.0000 H   0  0  0
  1  2  1  0
  2  7  1  0
  2  3  2  0
  3  4  1  0
  4  5  2  0
  5  6  1  0
  6  7  2  0
  5  8  1  0
  8  9  1  0
  9 11  1  0
  9 10  1  0
 10 11  1  0
  9 12  1  0
 12 13  1  0
 13 14  2  0
 13 15  1  0
 15 16  1  0
 16 17  2  0
 17 20  1  0
 15 18  2  0
 18 19  1  0
 19 20  2  0
 20 27  1  0
 19 21  1  0
 21 25  1  0
 21 22  1  0
 22 23  2  0
 23 24  1  0
 24 25  2  0
 22 26  1  0
 26 27  2  0
 26 28  1  0
 29 28  1  6
 29 35  1  0
 29 30  1  0
 30 31  1  0
 31 32  1  0
 32 33  1  1
 32 34  1  0
 34 35  1  0
 12 36  1  0
 28 37  1  0
 33 38  1  0
M  END
>  <canvasUID>
15

$$$$
IBD_16
  Canvas  00000000002D

 32 35  0  0  1  0  0  0  0  0999 V2000
    6.7497   -3.2679    0.0000 N   0  0  0
    5.6252   -2.6158    0.0000 C   0  0  0
    4.5007   -1.9634    0.0000 C   0  0  0
    3.3735   -2.6111    0.0000 C   0  0  0
    4.5033   -0.6634    0.0000 C   0  0  0
    5.6306   -0.0157    0.0000 O   0  0  0
    3.3787   -0.0113    0.0000 C   0  0  0
    3.3816    1.2887    0.0000 C   0  0  0
    4.5087    1.9366    0.0000 N   0  0  0
    2.2568    1.9411    0.0000 C   0  0  0
    2.2597    3.2411    0.0000 F   0  0  0
    1.1297    1.2931    0.0000 C   0  0  0
    1.1271   -0.0066    0.0000 C   0  0  0
    2.2516   -0.6590    0.0000 C   0  0  0
    2.2490   -1.9590    0.0000 N   0  0  0
    0.0000   -0.6546    0.0000 O   0  0  0
   -0.0026   -1.9546    0.0000 C   0  0  0
    1.1219   -2.6067    0.0000 C   0  0  0
    1.1193   -3.9067    0.0000 C   0  0  0
    0.0052    1.9455    0.0000 N   0  0  0
   -1.1219    1.2978    0.0000 C   0  0  0
   -2.2464    1.9499    0.0000 C   0  0  0
   -3.3735    1.3022    0.0000 C   0  0  0
   -4.4981    1.9546    0.0000 C   0  0  0
   -5.6252    1.3064    0.0000 C   0  0  0
   -6.7497    1.9587    0.0000 C   0  0  0
   -6.7471    3.2590    0.0000 C   0  0  0
   -5.6200    3.9067    0.0000 C   0  0  0
   -4.4955    3.2543    0.0000 N   0  0  0
    5.6332    1.2843    0.0000 H   0  0  0
    4.5113    3.2364    0.0000 H   0  0  0
    0.0078    3.2455    0.0000 H   0  0  0
  1  2  3  0
  2  3  1  0
  3  4  2  0
  4 15  1  0
  3  5  1  0
  5  6  2  0
  5  7  1  0
  7 14  2  0
  7  8  1  0
  8  9  1  0
  8 10  2  0
 10 11  1  0
 10 12  1  0
 12 13  2  0
 13 14  1  0
 14 15  1  0
 15 18  1  0
 13 16  1  0
 16 17  1  0
 17 18  1  0
 18 19  1  0
 12 20  1  0
 20 21  1  0
 21 22  1  0
 22 23  1  0
 23 24  1  0
 24 29  1  0
 24 25  2  0
 25 26  1  0
 26 27  2  0
 27 28  1  0
 28 29  2  0
  9 30  1  0
  9 31  1  0
 20 32  1  0
M  END
>  <canvasUID>
16

$$$$
IBD_17
  Canvas  00000000002D

 37 42  0  0  1  0  0  0  0  0999 V2000
   -1.5443   -8.6121    0.0000 F   0  0  0
   -1.9863   -7.3893    0.0000 C   0  0  0
   -3.2661   -7.1610    0.0000 C   0  0  0
   -3.7081   -5.9387    0.0000 C   0  0  0
   -2.8703   -4.9444    0.0000 C   0  0  0
   -1.5906   -5.1727    0.0000 C   0  0  0
   -1.1488   -6.3953    0.0000 C   0  0  0
   -3.3126   -3.7219    0.0000 C   0  0  0
   -4.5932   -3.9452    0.0000 C   0  0  0
   -4.1462   -2.7245    0.0000 C   0  0  0
   -2.1855   -3.0742    0.0000 N   0  0  0
   -2.1829   -1.7742    0.0000 C   0  0  0
   -3.3074   -1.1221    0.0000 O   0  0  0
   -1.0558   -1.1265    0.0000 C   0  0  0
    0.0688   -1.7788    0.0000 C   0  0  0
    1.1962   -1.1309    0.0000 C   0  0  0
   -1.0532    0.1736    0.0000 C   0  0  0
    0.0742    0.8212    0.0000 C   0  0  0
    1.1988    0.1691    0.0000 C   0  0  0
    0.0768    2.1213    0.0000 N   0  0  0
    1.2040    2.7689    0.0000 C   0  0  0
    0.9362    4.0412    0.0000 N   0  0  0
   -0.3563    4.1797    0.0000 C   0  0  0
   -0.8875    2.9931    0.0000 C   0  0  0
    2.3285    2.1168    0.0000 C   0  0  0
    2.3259    0.8168    0.0000 N   0  0  0
    3.4556    2.7645    0.0000 N   0  0  0
    3.4582    4.0646    0.0000 C   0  0  1
    2.3337    4.7169    0.0000 C   0  0  0
    2.3363    6.0167    0.0000 C   0  0  0
    3.4634    6.6646    0.0000 C   0  0  2
    3.4658    7.9644    0.0000 O   0  0  0
    4.5880    6.0123    0.0000 C   0  0  0
    4.5854    4.7122    0.0000 C   0  0  0
   -1.0610   -3.7265    0.0000 H   0  0  0
    4.5802    2.1124    0.0000 H   0  0  0
    4.5932    8.6121    0.0000 H   0  0  0
  1  2  1  0
  2  7  1  0
  2  3  2  0
  3  4  1  0
  4  5  2  0
  5  6  1  0
  6  7  2  0
  5  8  1  0
  8 10  1  0
  8  9  1  0
  9 10  1  0
  8 11  1  0
 11 12  1  0
 12 13  2  0
 12 14  1  0
 14 15  1  0
 15 16  2  0
 16 19  1  0
 14 17  2  0
 17 18  1  0
 18 19  2  0
 19 26  1  0
 18 20  1  0
 20 24  1  0
 20 21  1  0
 21 22  2  0
 22 23  1  0
 23 24  2  0
 21 25  1  0
 25 26  2  0
 25 27  1  0
 28 27  1  6
 28 34  1  0
 28 29  1  0
 29 30  1  0
 30 31  1  0
 31 32  1  1
 31 33  1  0
 33 34  1  0
 11 35  1  0
 27 36  1  0
 32 37  1  0
M  END
>  <canvasUID>
17

$$$$
IBD_18
  Canvas  00000000002D

 37 42  0  0  1  0  0  0  0  0999 V2000
   -3.0697   -6.7281    0.0000 C   0  0  0
   -2.4221   -7.8552    0.0000 C   0  0  0
   -1.1220   -7.8578    0.0000 C   0  0  0
   -0.4700   -6.7333    0.0000 C   0  0  0
   -1.1176   -5.6062    0.0000 C   0  0  0
   -2.4176   -5.6033    0.0000 C   0  0  0
   -3.0653   -4.4762    0.0000 C   0  0  0
   -4.1924   -5.1241    0.0000 C   0  0  0
   -4.8404   -3.9970    0.0000 C   0  0  0
   -3.7130   -3.3491    0.0000 C   0  0  0
   -1.9382   -3.8286    0.0000 N   0  0  0
   -1.9356   -2.5285    0.0000 C   0  0  0
   -3.0601   -1.8764    0.0000 O   0  0  0
   -0.8085   -1.8809    0.0000 C   0  0  0
    0.3160   -2.5330    0.0000 C   0  0  0
    1.4431   -1.8853    0.0000 C   0  0  0
   -0.8059   -0.5808    0.0000 C   0  0  0
    0.3212    0.0668    0.0000 C   0  0  0
    1.4460   -0.5853    0.0000 C   0  0  0
    0.3241    1.3668    0.0000 N   0  0  0
    1.4512    2.0148    0.0000 C   0  0  0
    1.1834    3.2867    0.0000 N   0  0  0
   -0.1091    3.4253    0.0000 C   0  0  0
   -0.6403    2.2386    0.0000 C   0  0  0
    2.5757    1.3624    0.0000 C   0  0  0
    2.5731    0.0624    0.0000 N   0  0  0
    3.7028    2.0101    0.0000 N   0  0  0
    3.7054    3.3101    0.0000 C   0  0  1
    2.5809    3.9625    0.0000 C   0  0  0
    2.5835    5.2625    0.0000 C   0  0  0
    3.7106    5.9101    0.0000 C   0  0  2
    3.7130    7.2099    0.0000 O   0  0  0
    4.8352    5.2578    0.0000 C   0  0  0
    4.8326    3.9578    0.0000 C   0  0  0
   -0.8137   -4.4809    0.0000 H   0  0  0
    4.8274    1.3580    0.0000 H   0  0  0
    4.8404    7.8578    0.0000 H   0  0  0
  1  6  1  0
  1  2  2  0
  2  3  1  0
  3  4  2  0
  4  5  1  0
  5  6  2  0
  6  7  1  0
  7 10  1  0
  7  8  1  0
  8  9  1  0
  9 10  1  0
  7 11  1  0
 11 12  1  0
 12 13  2  0
 12 14  1  0
 14 15  1  0
 15 16  2  0
 16 19  1  0
 14 17  2  0
 17 18  1  0
 18 19  2  0
 19 26  1  0
 18 20  1  0
 20 24  1  0
 20 21  1  0
 21 22  2  0
 22 23  1  0
 23 24  2  0
 21 25  1  0
 25 26  2  0
 25 27  1  0
 28 27  1  6
 28 34  1  0
 28 29  1  0
 29 30  1  0
 30 31  1  0
 31 32  1  1
 31 33  1  0
 33 34  1  0
 11 35  1  0
 27 36  1  0
 32 37  1  0
M  END
>  <canvasUID>
18

$$$$
IBD_19
  Canvas  00000000002D

 37 41  0  0  1  0  0  0  0  0999 V2000
   -4.5075   -4.5463    0.0000 C   0  0  0
   -5.6328   -3.8956    0.0000 C   0  0  0
   -5.6317   -2.5955    0.0000 C   0  0  0
   -4.5054   -1.9463    0.0000 C   0  0  0
   -3.3801   -2.5973    0.0000 C   0  0  0
   -3.3811   -3.8974    0.0000 C   0  0  0
   -2.2558   -4.5482    0.0000 C   0  0  0
   -2.2569   -5.8482    0.0000 C   0  0  0
   -3.3829   -6.4974    0.0000 O   0  0  0
   -1.1295   -3.8992    0.0000 N   0  0  0
   -1.1284   -2.5992    0.0000 C   0  0  0
   -2.2537   -1.9481    0.0000 O   0  0  0
   -0.0021   -1.9499    0.0000 C   0  0  0
    1.1232   -2.6007    0.0000 C   0  0  0
    2.2496   -1.9517    0.0000 C   0  0  0
   -0.0010   -0.6499    0.0000 C   0  0  0
    1.1253   -0.0006    0.0000 C   0  0  0
    2.2506   -0.6517    0.0000 C   0  0  0
    1.1263    1.2994    0.0000 N   0  0  0
    2.2527    1.9484    0.0000 C   0  0  0
    1.9833    3.2203    0.0000 N   0  0  0
    0.6908    3.3571    0.0000 C   0  0  0
    0.1609    2.1701    0.0000 C   0  0  0
    3.3780    1.2976    0.0000 C   0  0  0
    3.3770   -0.0025    0.0000 N   0  0  0
    4.5044    1.9465    0.0000 N   0  0  0
    4.5054    3.2466    0.0000 C   0  0  0
    3.3801    3.8976    0.0000 C   0  0  0
    3.3809    5.1974    0.0000 C   0  0  0
    4.5072    5.8466    0.0000 C   0  0  0
    4.5083    7.1467    0.0000 O   0  0  0
    5.6328    5.1958    0.0000 C   0  0  0
    5.6317    3.8958    0.0000 C   0  0  0
   -3.3840   -7.7975    0.0000 H   0  0  0
   -0.0042   -4.5500    0.0000 H   0  0  0
    5.6297    1.2957    0.0000 H   0  0  0
    3.3829    7.7975    0.0000 H   0  0  0
  1  6  1  0
  1  2  2  0
  2  3  1  0
  3  4  2  0
  4  5  1  0
  5  6  2  0
  6  7  1  0
  7  8  1  0
  8  9  1  0
  7 10  1  0
 10 11  1  0
 11 12  2  0
 11 13  1  0
 13 14  1  0
 14 15  2  0
 15 18  1  0
 13 16  2  0
 16 17  1  0
 17 18  2  0
 18 25  1  0
 17 19  1  0
 19 23  1  0
 19 20  1  0
 20 21  2  0
 21 22  1  0
 22 23  2  0
 20 24  1  0
 24 25  2  0
 24 26  1  0
 26 27  1  0
 27 33  1  0
 27 28  1  0
 28 29  1  0
 29 30  1  0
 30 31  1  0
 30 32  1  0
 32 33  1  0
  9 34  1  0
 10 35  1  0
 26 36  1  0
 31 37  1  0
M  END
>  <canvasUID>
19

$$$$
IBD_20
  Canvas  00000000002D

 34 37  0  0  1  0  0  0  0  0999 V2000
    3.2929   -3.4895    0.0000 C   0  0  0
    4.5929   -3.4884    0.0000 C   0  0  0
    3.9422   -2.3632    0.0000 C   0  0  0
    3.9411   -1.0631    0.0000 N   0  0  0
    5.0664   -0.4124    0.0000 C   0  0  0
    5.0654    0.8876    0.0000 C   0  0  0
    6.1906    1.5387    0.0000 C   0  0  0
    7.3170    0.8895    0.0000 O   0  0  0
    6.1896    2.8387    0.0000 O   0  0  0
    3.9390    1.5369    0.0000 C   0  0  0
    3.9380    2.8369    0.0000 O   0  0  0
    2.8137    0.8858    0.0000 C   0  0  0
    2.8148   -0.4142    0.0000 C   0  0  0
    1.6874    1.5351    0.0000 C   0  0  0
    1.6864    2.8351    0.0000 N   0  0  0
    0.5621    0.8843    0.0000 C   0  0  0
   -0.5642    1.5332    0.0000 F   0  0  0
    0.5632   -0.4157    0.0000 C   0  0  0
    1.6895   -1.0650    0.0000 C   0  0  0
    1.6905   -2.3650    0.0000 F   0  0  0
   -0.5621   -1.0668    0.0000 N   0  0  0
   -1.6885   -0.4176    0.0000 C   0  0  0
   -2.8137   -1.0686    0.0000 C   0  0  0
   -3.9401   -0.4194    0.0000 C   0  0  0
   -5.0654   -1.0704    0.0000 C   0  0  0
   -5.0643   -2.3704    0.0000 C   0  0  0
   -6.1896   -3.0212    0.0000 C   0  0  0
   -7.3159   -2.3723    0.0000 C   0  0  0
   -7.3170   -1.0722    0.0000 C   0  0  0
   -6.1917   -0.4212    0.0000 C   0  0  0
    7.3149    3.4895    0.0000 H   0  0  0
    2.8117    3.4858    0.0000 H   0  0  0
    0.5600    3.4843    0.0000 H   0  0  0
   -0.5611   -2.3668    0.0000 H   0  0  0
  1  3  1  0
  1  2  1  0
  2  3  1  0
  3  4  1  0
  4 13  1  0
  4  5  1  0
  5  6  2  0
  6  7  1  0
  7  8  2  0
  7  9  1  0
  6 10  1  0
 10 11  2  0
 10 12  1  0
 12 13  2  0
 13 19  1  0
 12 14  1  0
 14 15  1  0
 14 16  2  0
 16 17  1  0
 16 18  1  0
 18 19  2  0
 19 20  1  0
 18 21  1  0
 21 22  1  0
 22 23  1  0
 23 24  1  0
 24 25  1  0
 25 30  1  0
 25 26  2  0
 26 27  1  0
 27 28  2  0
 28 29  1  0
 29 30  2  0
  9 31  1  0
 15 32  1  0
 15 33  1  0
 21 34  1  0
M  END
>  <canvasUID>
20

$$$$
IBD_21
  Canvas  00000000002D

 36 39  0  0  1  0  0  0  0  0999 V2000
    6.8568    6.8493    0.0000 N   0  0  0
    6.3290    5.6613    0.0000 C   0  0  0
    5.8012    4.4731    0.0000 C   0  0  0
    6.4523    3.3478    0.0000 C   0  0  0
    5.5833    2.3809    0.0000 N   0  0  0
    4.3951    2.9089    0.0000 C   0  0  0
    4.5298    4.2017    0.0000 N   0  0  0
    3.2698    2.2579    0.0000 C   0  0  0
    2.1435    2.9071    0.0000 O   0  0  0
    3.2708    0.9579    0.0000 N   0  0  0
    2.1456    0.3071    0.0000 C   0  0  0
    2.1466   -0.9930    0.0000 C   0  0  0
    3.2729   -1.6422    0.0000 C   0  0  0
    4.3982   -0.9911    0.0000 C   0  0  0
    5.5246   -1.6404    0.0000 C   0  0  0
    5.5256   -2.9404    0.0000 C   0  0  0
    4.4003   -3.5912    0.0000 C   0  0  0
    3.2740   -2.9422    0.0000 C   0  0  0
    1.0213   -1.6440    0.0000 C   0  0  0
   -0.1050   -0.9948    0.0000 C   0  0  0
   -0.1061    0.3052    0.0000 C   0  0  0
    1.0192    0.9560    0.0000 C   0  0  0
   -1.2303   -1.6456    0.0000 C   0  0  0
   -1.2293   -2.9456    0.0000 C   0  0  0
   -2.3546   -3.5966    0.0000 C   0  0  0
   -3.4809   -2.9474    0.0000 N   0  0  0
   -3.4820   -1.6474    0.0000 C   0  0  0
   -2.3567   -0.9966    0.0000 C   0  0  0
   -4.6062   -3.5985    0.0000 C   0  0  0
   -5.7326   -2.9492    0.0000 O   0  0  0
   -4.6052   -4.8985    0.0000 C   0  0  0
   -5.7305   -5.5493    0.0000 N   0  0  0
   -6.8568   -4.9003    0.0000 C   0  0  0
   -5.7294   -6.8493    0.0000 C   0  0  0
    5.8545    1.1097    0.0000 H   0  0  0
    4.3972    0.3089    0.0000 H   0  0  0
  1  2  3  0
  2  3  1  0
  3  7  1  0
  3  4  2  0
  4  5  1  0
  5 35  1  0
  5  6  1  0
  6  7  2  0
  6  8  1  0
  8  9  2  0
  8 10  1  0
 10 11  1  0
 11 22  1  0
 11 12  2  0
 12 13  1  0
 13 18  1  0
 13 14  2  0
 14 15  1  0
 15 16  1  0
 16 17  1  0
 17 18  1  0
 12 19  1  0
 19 20  2  0
 20 21  1  0
 21 22  2  0
 20 23  1  0
 23 28  1  0
 23 24  1  0
 24 25  1  0
 25 26  1  0
 26 27  1  0
 27 28  1  0
 26 29  1  0
 29 30  2  0
 29 31  1  0
 31 32  1  0
 32 33  1  0
 32 34  1  0
 10 36  1  0
M  END
>  <canvasUID>
21

$$$$
IBD_22
  Canvas  00000000002D

 36 41  0  0  1  0  0  0  0  0999 V2000
    8.3374   -2.2457    0.0000 C   0  0  0
    7.1016   -2.6492    0.0000 N   0  0  0
    6.1341   -1.7808    0.0000 C   0  0  0
    4.8983   -2.1840    0.0000 C   0  0  0
    4.6300   -3.4562    0.0000 N   0  0  0
    5.5975   -4.3246    0.0000 C   0  0  0
    6.8333   -3.9211    0.0000 C   0  0  0
    3.3942   -3.8595    0.0000 C   0  0  0
    3.1259   -5.1317    0.0000 C   0  0  0
    1.8901   -5.5350    0.0000 C   0  0  0
    0.9226   -4.6666    0.0000 C   0  0  0
    2.4267   -2.9911    0.0000 C   0  0  0
    1.1912   -3.3946    0.0000 C   0  0  0
    2.4249   -1.6911    0.0000 N   0  0  0
    1.1881   -1.2912    0.0000 C   0  0  0
    0.4255   -2.3439    0.0000 N   0  0  0
    0.7846   -0.0554    0.0000 C   0  0  0
    1.5474    0.9974    0.0000 N   0  0  0
    0.7817    2.0478    0.0000 N   0  0  0
   -0.4520    0.3445    0.0000 C   0  0  0
   -0.4541    1.6445    0.0000 C   0  0  0
   -1.5773   -0.3071    0.0000 C   0  0  0
   -2.7039    0.3411    0.0000 C   0  0  0
   -2.7057    1.6414    0.0000 C   0  0  0
   -1.5810    2.2930    0.0000 C   0  0  0
   -3.8326    2.2896    0.0000 C   0  0  0
   -4.9576    1.6380    0.0000 C   0  0  0
   -6.0840    2.2865    0.0000 C   0  0  0
   -6.0860    3.5865    0.0000 C   0  0  0
   -7.2126    4.2347    0.0000 N   0  0  0
   -4.9613    4.2381    0.0000 C   0  0  0
   -3.8344    3.5896    0.0000 C   0  0  0
    3.4756   -0.9251    0.0000 H   0  0  0
    1.1816    3.2849    0.0000 H   0  0  0
   -8.3374    3.5831    0.0000 H   0  0  0
   -7.2147    5.5350    0.0000 H   0  0  0
  1  2  1  0
  2  7  1  0
  2  3  1  0
  3  4  1  0
  4  5  1  0
  5  6  1  0
  6  7  1  0
  5  8  1  0
  8  9  2  0
  9 10  1  0
 10 11  2  0
 11 13  1  0
  8 12  1  0
 12 13  2  0
 13 16  1  0
 12 14  1  0
 14 33  1  0
 14 15  1  0
 15 16  2  0
 15 17  1  0
 17 18  2  0
 18 19  1  0
 19 34  1  0
 19 21  1  0
 17 20  1  0
 20 21  2  0
 21 25  1  0
 20 22  1  0
 22 23  2  0
 23 24  1  0
 24 25  2  0
 24 26  1  0
 26 32  1  0
 26 27  2  0
 27 28  1  0
 28 29  2  0
 29 30  1  0
 29 31  1  0
 31 32  2  0
 30 35  1  0
 30 36  1  0
M  END
>  <canvasUID>
22

$$$$
IBD_23
  Canvas  00000000002D

 36 40  0  0  1  0  0  0  0  0999 V2000
    7.8823    0.7329    0.0000 Cl  0  0  0
    6.7571    1.3842    0.0000 C   0  0  0
    6.7581    2.6843    0.0000 C   0  0  0
    5.6328    3.3350    0.0000 C   0  0  0
    4.5065    2.6858    0.0000 C   0  0  0
    3.3812    3.3369    0.0000 C   0  0  0
    4.0325    4.4622    0.0000 F   0  0  0
    2.7325    4.4632    0.0000 F   0  0  0
    2.2549    2.6876    0.0000 F   0  0  0
    4.5054    1.3858    0.0000 C   0  0  0
    5.6307    0.7350    0.0000 C   0  0  0
    3.3791    0.7368    0.0000 C   0  0  0
    3.3781   -0.5632    0.0000 N   0  0  0
    4.5034   -1.2142    0.0000 C   0  0  0
    4.5023   -2.5142    0.0000 C   0  0  0
    3.3760   -3.1632    0.0000 N   0  0  0
    2.2517   -1.2124    0.0000 C   0  0  0
    2.2507   -2.5124    0.0000 C   0  0  0
    1.1265   -0.5613    0.0000 C   0  0  0
    0.0001   -1.2106    0.0000 C   0  0  0
   -0.0009   -2.5106    0.0000 C   0  0  0
    1.1244   -3.1614    0.0000 N   0  0  0
   -1.1252   -0.5595    0.0000 C   0  0  0
   -2.2515   -1.2087    0.0000 C   0  0  0
   -3.3768   -0.5577    0.0000 C   0  0  0
   -3.3757    0.7423    0.0000 N   0  0  0
   -2.2494    1.3913    0.0000 C   0  0  0
   -1.1241    0.7405    0.0000 C   0  0  0
   -4.5031   -1.2069    0.0000 N   0  0  0
   -5.6284   -0.5561    0.0000 C   0  0  0
   -6.7547   -1.2048    0.0000 C   0  0  0
   -6.7560   -2.5049    0.0000 N   0  0  0
   -5.6307   -3.1562    0.0000 C   0  0  0
   -4.5044   -2.5069    0.0000 C   0  0  0
    3.3750   -4.4632    0.0000 H   0  0  0
   -7.8823   -3.1541    0.0000 H   0  0  0
  1  2  1  0
  2 11  1  0
  2  3  2  0
  3  4  1  0
  4  5  2  0
  5  6  1  0
  6  7  1  0
  6  8  1  0
  6  9  1  0
  5 10  1  0
 10 11  2  0
 10 12  1  0
 12 13  1  0
 13 14  1  0
 14 15  1  0
 15 16  1  0
 16 18  1  0
 13 17  1  0
 17 18  2  0
 18 22  1  0
 17 19  1  0
 19 20  2  0
 20 21  1  0
 21 22  2  0
 20 23  1  0
 23 28  1  0
 23 24  2  0
 24 25  1  0
 25 26  2  0
 26 27  1  0
 27 28  2  0
 25 29  1  0
 29 34  1  0
 29 30  1  0
 30 31  1  0
 31 32  1  0
 32 33  1  0
 33 34  1  0
 16 35  1  0
 32 36  1  0
M  END
>  <canvasUID>
23

$$$$
IBD_24
  Canvas  00000000002D

 38 42  0  0  1  0  0  0  0  0999 V2000
   -7.3208   -4.4539    0.0000 C   0  0  0
   -7.3198   -3.1538    0.0000 C   0  0  0
   -8.4450   -2.5031    0.0000 O   0  0  0
   -6.1934   -2.5049    0.0000 N   0  0  0
   -6.1924   -1.2051    0.0000 C   0  0  0
   -5.0658   -0.5559    0.0000 C   0  0  0
   -3.9405   -1.2067    0.0000 N   0  0  0
   -3.9415   -2.5067    0.0000 C   0  0  0
   -5.0679   -3.1559    0.0000 C   0  0  0
   -2.8141   -0.5577    0.0000 C   0  0  0
   -2.8131    0.7423    0.0000 N   0  0  0
   -1.6868    1.3915    0.0000 C   0  0  0
   -0.5615    0.7405    0.0000 C   0  0  0
   -0.5625   -0.5595    0.0000 C   0  0  0
   -1.6889   -1.2085    0.0000 C   0  0  0
    0.5628   -1.2103    0.0000 C   0  0  0
    0.5617   -2.5103    0.0000 C   0  0  0
    1.6870   -3.1614    0.0000 N   0  0  0
    1.6891   -0.5613    0.0000 C   0  0  0
    2.8144   -1.2121    0.0000 C   0  0  0
    2.8134   -2.5122    0.0000 C   0  0  0
    3.9407   -0.5632    0.0000 N   0  0  0
    5.0660   -1.2140    0.0000 C   0  0  0
    5.0650   -2.5140    0.0000 C   0  0  0
    3.9387   -3.1632    0.0000 N   0  0  0
    3.9418    0.7369    0.0000 C   0  0  0
    5.0681    1.3861    0.0000 C   0  0  0
    5.0692    2.6861    0.0000 C   0  0  0
    3.9439    3.3369    0.0000 C   0  0  0
    4.5949    4.4622    0.0000 F   0  0  0
    3.2949    4.4632    0.0000 F   0  0  0
    2.8175    2.6879    0.0000 F   0  0  0
    6.1955    3.3353    0.0000 C   0  0  0
    7.3208    2.6843    0.0000 C   0  0  0
    7.3198    1.3843    0.0000 C   0  0  0
    8.4450    0.7332    0.0000 Cl  0  0  0
    6.1934    0.7353    0.0000 C   0  0  0
    3.9376   -4.4632    0.0000 H   0  0  0
  1  2  1  0
  2  3  2  0
  2  4  1  0
  4  9  1  0
  4  5  1  0
  5  6  1  0
  6  7  1  0
  7  8  1  0
  8  9  1  0
  7 10  1  0
 10 15  1  0
 10 11  2  0
 11 12  1  0
 12 13  2  0
 13 14  1  0
 14 15  2  0
 14 16  1  0
 16 17  1  0
 17 18  2  0
 18 21  1  0
 16 19  2  0
 19 20  1  0
 20 21  2  0
 21 25  1  0
 20 22  1  0
 22 23  1  0
 23 24  1  0
 24 25  1  0
 22 26  1  0
 26 27  1  0
 27 37  1  0
 27 28  2  0
 28 29  1  0
 29 30  1  0
 29 31  1  0
 29 32  1  0
 28 33  1  0
 33 34  2  0
 34 35  1  0
 35 36  1  0
 35 37  2  0
 25 38  1  0
M  END
>  <canvasUID>
24

$$$$
IBD_25
  Canvas  00000000002D

 25 28  0  0  1  0  0  0  0  0999 V2000
    3.2968    1.6834    0.0000 C   0  0  0
    3.6960    2.9205    0.0000 C   0  0  0
    4.9671    3.1935    0.0000 C   0  0  0
    5.8389    2.2294    0.0000 C   0  0  0
    5.4398    0.9920    0.0000 C   0  0  0
    4.1689    0.7190    0.0000 C   0  0  0
    6.0924   -0.1322    0.0000 N   0  0  0
    5.2245   -1.1002    0.0000 N   0  0  0
    4.0358   -0.5740    0.0000 N   0  0  0
    2.9113   -1.2263    0.0000 C   0  0  0
    2.9144   -2.5266    0.0000 C   0  0  0
    1.7896   -3.1789    0.0000 C   0  0  0
    0.6628   -2.5313    0.0000 N   0  0  0
    0.6596   -1.2312    0.0000 C   0  0  0
    1.7841   -0.5789    0.0000 N   0  0  0
   -0.4675   -0.5838    0.0000 N   0  0  0
   -1.5920   -1.2362    0.0000 C   0  0  0
   -1.5891   -2.5362    0.0000 C   0  0  0
   -2.7134   -3.1886    0.0000 C   0  0  0
   -3.8408   -2.5411    0.0000 C   0  0  0
   -4.9650   -3.1935    0.0000 O   0  0  0
   -3.8436   -1.2411    0.0000 C   0  0  0
   -2.7194   -0.5888    0.0000 C   0  0  0
   -0.4703    0.7164    0.0000 H   0  0  0
   -6.0924   -2.5458    0.0000 H   0  0  0
  1  6  1  0
  1  2  2  0
  2  3  1  0
  3  4  2  0
  4  5  1  0
  5  6  2  0
  6  9  1  0
  5  7  1  0
  7  8  2  0
  8  9  1  0
  9 10  1  0
 10 15  1  0
 10 11  2  0
 11 12  1  0
 12 13  2  0
 13 14  1  0
 14 15  2  0
 14 16  1  0
 16 17  1  0
 17 23  1  0
 17 18  1  0
 18 19  1  0
 19 20  1  0
 20 21  1  0
 20 22  1  0
 22 23  1  0
 16 24  1  0
 21 25  1  0
M  END
>  <canvasUID>
25

$$$$
IBD_26
  Canvas  00000000002D

 33 37  0  0  1  0  0  0  0  0999 V2000
    6.1933   -4.5491    0.0000 Cl  0  0  0
    6.1923   -3.2493    0.0000 C   0  0  0
    5.0659   -2.6001    0.0000 C   0  0  0
    5.0649   -1.3000    0.0000 C   0  0  0
    6.1902   -0.6492    0.0000 C   0  0  0
    6.1892    0.6508    0.0000 Cl  0  0  0
    7.3166   -1.2982    0.0000 C   0  0  0
    7.3176   -2.5982    0.0000 C   0  0  0
    3.9386   -0.6511    0.0000 C   0  0  0
    3.9375    0.6490    0.0000 N   0  0  0
    5.0628    1.3000    0.0000 C   0  0  0
    5.0618    2.6001    0.0000 C   0  0  0
    3.9354    3.2490    0.0000 N   0  0  0
    2.8112    1.2982    0.0000 C   0  0  0
    2.8101    2.5982    0.0000 C   0  0  0
    1.6859    0.6474    0.0000 C   0  0  0
    0.5595    1.2964    0.0000 C   0  0  0
    0.5585    2.5964    0.0000 C   0  0  0
    1.6838    3.2475    0.0000 N   0  0  0
   -0.5658    0.6456    0.0000 C   0  0  0
   -0.5647   -0.6544    0.0000 C   0  0  0
   -1.6900   -1.3055    0.0000 C   0  0  0
   -2.8164   -0.6563    0.0000 C   0  0  0
   -2.8174    0.6438    0.0000 N   0  0  0
   -1.6921    1.2946    0.0000 C   0  0  0
   -3.9417   -1.3073    0.0000 N   0  0  0
   -3.9406   -2.6073    0.0000 C   0  0  0
   -5.0659   -3.2581    0.0000 C   0  0  0
   -6.1923   -2.6092    0.0000 N   0  0  0
   -7.3176   -3.2600    0.0000 C   0  0  0
   -6.1933   -1.3091    0.0000 C   0  0  0
   -5.0680   -0.6581    0.0000 C   0  0  0
    3.9344    4.5491    0.0000 H   0  0  0
  1  2  1  0
  2  8  1  0
  2  3  2  0
  3  4  1  0
  4  5  2  0
  5  6  1  0
  5  7  1  0
  7  8  2  0
  4  9  1  0
  9 10  1  0
 10 11  1  0
 11 12  1  0
 12 13  1  0
 13 15  1  0
 10 14  1  0
 14 15  2  0
 15 19  1  0
 14 16  1  0
 16 17  2  0
 17 18  1  0
 18 19  2  0
 17 20  1  0
 20 25  1  0
 20 21  2  0
 21 22  1  0
 22 23  2  0
 23 24  1  0
 24 25  2  0
 23 26  1  0
 26 32  1  0
 26 27  1  0
 27 28  1  0
 28 29  1  0
 29 30  1  0
 29 31  1  0
 31 32  1  0
 13 33  1  0
M  END
>  <canvasUID>
26

$$$$
IBD_27
  Canvas  00000000002D

 42 47  0  0  1  0  0  0  0  0999 V2000
    6.6754   -5.2929    0.0000 C   0  0  0
    6.2726   -6.5287    0.0000 C   0  0  0
    4.9726   -6.5274    0.0000 C   0  0  0
    4.5719   -5.2908    0.0000 C   0  0  0
    5.6242   -4.5277    0.0000 N   0  0  0
    5.6252   -3.2277    0.0000 C   0  0  0
    6.7518   -2.5787    0.0000 C   0  0  0
    6.7528   -1.2787    0.0000 C   0  0  0
    5.6275   -0.6277    0.0000 N   0  0  0
    4.5012   -1.2769    0.0000 C   0  0  0
    4.4999   -2.5766    0.0000 C   0  0  0
    5.6286    0.6724    0.0000 C   0  0  0
    6.7549    1.3213    0.0000 O   0  0  0
    4.5033    1.3232    0.0000 C   0  0  0
    4.5043    2.6232    0.0000 C   0  0  0
    3.3790    3.2742    0.0000 C   0  0  0
    2.2527    2.6250    0.0000 C   0  0  0
    2.2516    1.3250    0.0000 C   0  0  0
    3.3769    0.6742    0.0000 C   0  0  0
    1.1274    3.2758    0.0000 C   0  0  0
    1.1284    4.5758    0.0000 C   0  0  0
    0.0031    5.2269    0.0000 N   0  0  0
    0.0010    2.6268    0.0000 C   0  0  0
   -1.1243    3.2776    0.0000 C   0  0  0
   -1.1232    4.5776    0.0000 C   0  0  0
   -2.2506    2.6287    0.0000 N   0  0  0
   -3.3759    3.2794    0.0000 C   0  0  0
   -3.3749    4.5795    0.0000 C   0  0  0
   -2.2485    5.2287    0.0000 N   0  0  0
   -2.2516    1.3286    0.0000 C   0  0  0
   -3.3780    0.6794    0.0000 C   0  0  0
   -3.3790   -0.6206    0.0000 C   0  0  0
   -2.2537   -1.2714    0.0000 C   0  0  0
   -2.9050   -2.3967    0.0000 F   0  0  0
   -1.6050   -2.3978    0.0000 F   0  0  0
   -1.1274   -0.6225    0.0000 F   0  0  0
   -4.5054   -1.2696    0.0000 C   0  0  0
   -5.6307   -0.6188    0.0000 C   0  0  0
   -5.6296    0.6812    0.0000 C   0  0  0
   -6.7549    1.3325    0.0000 Cl  0  0  0
   -4.5033    1.3304    0.0000 C   0  0  0
   -2.2475    6.5287    0.0000 H   0  0  0
  1  5  1  0
  1  2  1  0
  2  3  1  0
  3  4  1  0
  4  5  1  0
  5  6  1  0
  6 11  1  0
  6  7  1  0
  7  8  1  0
  8  9  1  0
  9 10  1  0
 10 11  1  0
  9 12  1  0
 12 13  2  0
 12 14  1  0
 14 19  1  0
 14 15  2  0
 15 16  1  0
 16 17  2  0
 17 18  1  0
 18 19  2  0
 17 20  1  0
 20 21  1  0
 21 22  2  0
 22 25  1  0
 20 23  2  0
 23 24  1  0
 24 25  2  0
 25 29  1  0
 24 26  1  0
 26 27  1  0
 27 28  1  0
 28 29  1  0
 26 30  1  0
 30 31  1  0
 31 41  1  0
 31 32  2  0
 32 33  1  0
 33 34  1  0
 33 35  1  0
 33 36  1  0
 32 37  1  0
 37 38  2  0
 38 39  1  0
 39 40  1  0
 39 41  2  0
 29 42  1  0
M  END
>  <canvasUID>
27

$$$$
IBD_28
  Canvas  00000000002D

 30 33  0  0  1  0  0  0  0  0999 V2000
   -5.0558   -1.3360    0.0000 C   0  0  0
   -6.1858   -0.6933    0.0000 C   0  0  0
   -6.1941    0.6067    0.0000 N   0  0  0
   -5.0724    1.2640    0.0000 C   0  0  0
   -3.9424    0.6213    0.0000 C   0  0  0
   -3.9341   -0.6787    0.0000 N   0  0  0
   -2.8041   -1.3215    0.0000 C   0  0  0
   -2.7958   -2.6215    0.0000 N   0  0  0
   -1.6658   -3.2642    0.0000 C   0  0  0
   -0.5442   -2.6072    0.0000 C   0  0  0
   -0.5525   -1.3072    0.0000 C   0  0  0
   -1.6825   -0.6644    0.0000 C   0  0  0
    0.5692   -0.6499    0.0000 C   0  0  0
    0.5608    0.6501    0.0000 C   0  0  0
    1.6825    1.3072    0.0000 C   0  0  0
    1.6739    2.6072    0.0000 N   0  0  0
    2.8125    0.6644    0.0000 C   0  0  0
    2.8208   -0.6356    0.0000 C   0  0  0
    1.6991   -1.2926    0.0000 N   0  0  0
    3.9508   -1.2783    0.0000 N   0  0  0
    5.0724   -0.6210    0.0000 C   0  0  0
    6.2024   -1.2638    0.0000 C   0  0  0
    7.3241   -0.6067    0.0000 N   0  0  0
    7.3157    0.6933    0.0000 C   0  0  0
    6.1858    1.3360    0.0000 C   0  0  0
    5.0641    0.6790    0.0000 N   0  0  0
   -7.3241    1.2495    0.0000 H   0  0  0
    0.5439    3.2499    0.0000 H   0  0  0
    2.7956    3.2642    0.0000 H   0  0  0
    3.9591   -2.5783    0.0000 H   0  0  0
  1  6  1  0
  1  2  1  0
  2  3  1  0
  3  4  1  0
  4  5  1  0
  5  6  1  0
  6  7  1  0
  7 12  1  0
  7  8  2  0
  8  9  1  0
  9 10  2  0
 10 11  1  0
 11 12  2  0
 11 13  1  0
 13 19  1  0
 13 14  2  0
 14 15  1  0
 15 16  1  0
 15 17  2  0
 17 18  1  0
 18 19  2  0
 18 20  1  0
 20 21  1  0
 21 26  1  0
 21 22  2  0
 22 23  1  0
 23 24  2  0
 24 25  1  0
 25 26  2  0
  3 27  1  0
 16 28  1  0
 16 29  1  0
 20 30  1  0
M  END
>  <canvasUID>
28

$$$$
IBD_29
  Canvas  00000000002D

 39 43  0  0  1  0  0  0  0  0999 V2000
    6.7494   -5.8537    0.0000 C   0  0  0
    5.6241   -5.2029    0.0000 O   0  0  0
    5.6252   -3.9029    0.0000 C   0  0  0
    6.7518   -3.2537    0.0000 C   0  0  0
    6.7528   -1.9537    0.0000 C   0  0  0
    5.6275   -1.3029    0.0000 N   0  0  0
    4.5012   -1.9518    0.0000 C   0  0  0
    4.4999   -3.2516    0.0000 C   0  0  0
    5.6286   -0.0029    0.0000 C   0  0  0
    6.7549    0.6464    0.0000 O   0  0  0
    4.5033    0.6482    0.0000 C   0  0  0
    4.5043    1.9482    0.0000 C   0  0  0
    3.3790    2.5990    0.0000 C   0  0  0
    2.2527    1.9500    0.0000 C   0  0  0
    2.2516    0.6500    0.0000 C   0  0  0
    3.3769   -0.0010    0.0000 C   0  0  0
    1.1274    2.6008    0.0000 C   0  0  0
    1.1284    3.9008    0.0000 C   0  0  0
    0.0031    4.5519    0.0000 N   0  0  0
    0.0010    1.9518    0.0000 C   0  0  0
   -1.1243    2.6026    0.0000 C   0  0  0
   -1.1232    3.9027    0.0000 C   0  0  0
   -2.2506    1.9537    0.0000 N   0  0  0
   -3.3759    2.6045    0.0000 C   0  0  0
   -3.3748    3.9045    0.0000 C   0  0  0
   -2.2485    4.5537    0.0000 N   0  0  0
   -2.2516    0.6536    0.0000 C   0  0  0
   -3.3780    0.0044    0.0000 C   0  0  0
   -3.3790   -1.2956    0.0000 C   0  0  0
   -2.2537   -1.9464    0.0000 C   0  0  0
   -2.9050   -3.0717    0.0000 F   0  0  0
   -1.6050   -3.0727    0.0000 F   0  0  0
   -1.1274   -1.2974    0.0000 F   0  0  0
   -4.5053   -1.9448    0.0000 C   0  0  0
   -5.6306   -1.2938    0.0000 C   0  0  0
   -5.6296    0.0062    0.0000 C   0  0  0
   -6.7549    0.6573    0.0000 Cl  0  0  0
   -4.5033    0.6552    0.0000 C   0  0  0
   -2.2475    5.8537    0.0000 H   0  0  0
  1  2  1  0
  2  3  1  0
  3  8  1  0
  3  4  1  0
  4  5  1  0
  5  6  1  0
  6  7  1  0
  7  8  1  0
  6  9  1  0
  9 10  2  0
  9 11  1  0
 11 16  1  0
 11 12  2  0
 12 13  1  0
 13 14  2  0
 14 15  1  0
 15 16  2  0
 14 17  1  0
 17 18  1  0
 18 19  2  0
 19 22  1  0
 17 20  2  0
 20 21  1  0
 21 22  2  0
 22 26  1  0
 21 23  1  0
 23 24  1  0
 24 25  1  0
 25 26  1  0
 23 27  1  0
 27 28  1  0
 28 38  1  0
 28 29  2  0
 29 30  1  0
 30 31  1  0
 30 32  1  0
 30 33  1  0
 29 34  1  0
 34 35  2  0
 35 36  1  0
 36 37  1  0
 36 38  2  0
 26 39  1  0
M  END
>  <canvasUID>
29

$$$$
IBD_30
  Canvas  00000000002D

 37 41  0  0  1  0  0  0  0  0999 V2000
    6.7528   -2.9292    0.0000 C   0  0  0
    6.7518   -4.2292    0.0000 C   0  0  0
    5.6252   -4.8782    0.0000 C   0  0  0
    4.4999   -4.2271    0.0000 C   0  0  0
    4.5012   -2.9274    0.0000 C   0  0  0
    5.6275   -2.2782    0.0000 N   0  0  0
    5.6286   -0.9781    0.0000 C   0  0  0
    6.7549   -0.3292    0.0000 O   0  0  0
    4.5033   -0.3273    0.0000 C   0  0  0
    4.5043    0.9727    0.0000 C   0  0  0
    3.3790    1.6237    0.0000 C   0  0  0
    2.2527    0.9745    0.0000 C   0  0  0
    2.2516   -0.3255    0.0000 C   0  0  0
    3.3769   -0.9763    0.0000 C   0  0  0
    1.1274    1.6253    0.0000 C   0  0  0
    1.1284    2.9253    0.0000 C   0  0  0
    0.0031    3.5764    0.0000 N   0  0  0
    0.0010    0.9763    0.0000 C   0  0  0
   -1.1243    1.6271    0.0000 C   0  0  0
   -1.1232    2.9271    0.0000 C   0  0  0
   -2.2506    0.9781    0.0000 N   0  0  0
   -3.3759    1.6289    0.0000 C   0  0  0
   -3.3748    2.9289    0.0000 C   0  0  0
   -2.2485    3.5782    0.0000 N   0  0  0
   -2.2516   -0.3219    0.0000 C   0  0  0
   -3.3780   -0.9711    0.0000 C   0  0  0
   -3.3790   -2.2711    0.0000 C   0  0  0
   -2.2537   -2.9219    0.0000 C   0  0  0
   -2.9048   -4.0472    0.0000 F   0  0  0
   -1.6047   -4.0483    0.0000 F   0  0  0
   -1.1274   -2.2730    0.0000 F   0  0  0
   -4.5053   -2.9201    0.0000 C   0  0  0
   -5.6306   -2.2693    0.0000 C   0  0  0
   -5.6296   -0.9693    0.0000 C   0  0  0
   -6.7549   -0.3180    0.0000 Cl  0  0  0
   -4.5033   -0.3201    0.0000 C   0  0  0
   -2.2475    4.8782    0.0000 H   0  0  0
  1  6  1  0
  1  2  1  0
  2  3  1  0
  3  4  1  0
  4  5  1  0
  5  6  1  0
  6  7  1  0
  7  8  2  0
  7  9  1  0
  9 14  1  0
  9 10  2  0
 10 11  1  0
 11 12  2  0
 12 13  1  0
 13 14  2  0
 12 15  1  0
 15 16  1  0
 16 17  2  0
 17 20  1  0
 15 18  2  0
 18 19  1  0
 19 20  2  0
 20 24  1  0
 19 21  1  0
 21 22  1  0
 22 23  1  0
 23 24  1  0
 21 25  1  0
 25 26  1  0
 26 36  1  0
 26 27  2  0
 27 28  1  0
 28 29  1  0
 28 30  1  0
 28 31  1  0
 27 32  1  0
 32 33  2  0
 33 34  1  0
 34 35  1  0
 34 36  2  0
 24 37  1  0
M  END
>  <canvasUID>
30

$$$$
IBD_31
  Canvas  00000000002D

 35 39  0  0  1  0  0  0  0  0999 V2000
    2.8308   -1.4801    0.0000 O   0  0  0
    4.1235   -1.6171    0.0000 C   0  0  0
    4.8887   -0.5659    0.0000 C   0  0  0
    4.3609    0.6221    0.0000 O   0  0  0
    3.0682    0.7591    0.0000 C   0  0  0
    2.3030   -0.2919    0.0000 C   0  0  0
    2.5404    1.9473    0.0000 C   0  0  0
    1.2476    2.0841    0.0000 C   0  0  0
    0.4827    1.0331    0.0000 C   0  0  0
    1.0102   -0.1548    0.0000 C   0  0  0
    0.7201    3.2723    0.0000 C   0  0  0
    1.4850    4.3232    0.0000 O   0  0  0
   -0.5727    3.4093    0.0000 C   0  0  0
   -1.2216    4.5359    0.0000 C   0  0  0
   -0.6920    5.7228    0.0000 N   0  0  0
   -2.4936    4.2665    0.0000 N   0  0  0
   -2.6306    2.9738    0.0000 C   0  0  0
   -1.4431    2.4439    0.0000 S   0  0  0
   -3.7569    2.3248    0.0000 N   0  0  0
   -3.7582    1.0248    0.0000 C   0  0  0
   -2.6327    0.3738    0.0000 C   0  0  0
   -2.6340   -0.9263    0.0000 C   0  0  0
   -3.7600   -1.5752    0.0000 C   0  0  0
   -4.8853   -0.9242    0.0000 C   0  0  0
   -4.8845    0.3756    0.0000 C   0  0  0
   -3.7611   -2.8752    0.0000 N   0  0  0
   -2.6360   -3.5260    0.0000 C   0  0  0
   -2.6371   -4.8260    0.0000 C   0  0  0
   -3.7634   -5.4753    0.0000 N   0  0  0
   -3.7644   -6.7753    0.0000 C   0  0  0
   -4.8887   -4.8245    0.0000 C   0  0  0
   -4.8877   -3.5242    0.0000 C   0  0  0
    0.6010    5.8577    0.0000 H   0  0  0
   -1.4554    6.7753    0.0000 H   0  0  0
   -4.8822    2.9756    0.0000 H   0  0  0
  1  6  1  0
  1  2  1  0
  2  3  1  0
  3  4  1  0
  4  5  1  0
  5  6  2  0
  6 10  1  0
  5  7  1  0
  7  8  2  0
  8  9  1  0
  9 10  2  0
  8 11  1  0
 11 12  2  0
 11 13  1  0
 13 18  1  0
 13 14  2  0
 14 15  1  0
 14 16  1  0
 16 17  2  0
 17 18  1  0
 17 19  1  0
 19 20  1  0
 20 25  1  0
 20 21  2  0
 21 22  1  0
 22 23  2  0
 23 24  1  0
 24 25  2  0
 23 26  1  0
 26 32  1  0
 26 27  1  0
 27 28  1  0
 28 29  1  0
 29 30  1  0
 29 31  1  0
 31 32  1  0
 15 33  1  0
 15 34  1  0
 19 35  1  0
M  END
>  <canvasUID>
31

$$$$
IBD_32
  Canvas  00000000002D

 34 38  0  0  1  0  0  0  0  0999 V2000
    6.1891    0.6509    0.0000 F   0  0  0
    6.1902   -0.6491    0.0000 C   0  0  0
    7.3165   -1.2983    0.0000 C   0  0  0
    7.3175   -2.5983    0.0000 C   0  0  0
    6.1922   -3.2491    0.0000 C   0  0  0
    6.1935   -4.5491    0.0000 F   0  0  0
    5.0659   -2.6002    0.0000 C   0  0  0
    3.9406   -3.2510    0.0000 Cl  0  0  0
    5.0649   -1.3001    0.0000 C   0  0  0
    3.9385   -0.6509    0.0000 C   0  0  0
    3.9375    0.6491    0.0000 N   0  0  0
    5.0628    1.2999    0.0000 C   0  0  0
    5.0617    2.5999    0.0000 C   0  0  0
    3.9354    3.2491    0.0000 N   0  0  0
    2.8112    1.2981    0.0000 C   0  0  0
    2.8101    2.5981    0.0000 C   0  0  0
    1.6859    0.6473    0.0000 C   0  0  0
    0.5595    1.2965    0.0000 C   0  0  0
    0.5585    2.5965    0.0000 C   0  0  0
    1.6838    3.2473    0.0000 N   0  0  0
   -0.5658    0.6455    0.0000 C   0  0  0
   -0.5647   -0.6546    0.0000 C   0  0  0
   -1.6900   -1.3053    0.0000 C   0  0  0
   -2.8164   -0.6564    0.0000 C   0  0  0
   -2.8174    0.6436    0.0000 N   0  0  0
   -1.6921    1.2947    0.0000 C   0  0  0
   -3.9416   -1.3072    0.0000 N   0  0  0
   -3.9406   -2.6072    0.0000 C   0  0  0
   -5.0659   -3.2582    0.0000 C   0  0  0
   -6.1922   -2.6090    0.0000 N   0  0  0
   -7.3175   -3.2601    0.0000 C   0  0  0
   -6.1933   -1.3090    0.0000 C   0  0  0
   -5.0680   -0.6582    0.0000 C   0  0  0
    3.9346    4.5491    0.0000 H   0  0  0
  1  2  1  0
  2  9  1  0
  2  3  2  0
  3  4  1  0
  4  5  2  0
  5  6  1  0
  5  7  1  0
  7  8  1  0
  7  9  2  0
  9 10  1  0
 10 11  1  0
 11 12  1  0
 12 13  1  0
 13 14  1  0
 14 16  1  0
 11 15  1  0
 15 16  2  0
 16 20  1  0
 15 17  1  0
 17 18  2  0
 18 19  1  0
 19 20  2  0
 18 21  1  0
 21 26  1  0
 21 22  2  0
 22 23  1  0
 23 24  2  0
 24 25  1  0
 25 26  2  0
 24 27  1  0
 27 33  1  0
 27 28  1  0
 28 29  1  0
 29 30  1  0
 30 31  1  0
 30 32  1  0
 32 33  1  0
 14 34  1  0
M  END
>  <canvasUID>
32

$$$$
IBD_33
  Canvas  00000000002D

 30 32  0  0  1  0  0  0  0  0999 V2000
    2.2561   -3.8983    0.0000 C   0  0  0
    3.3824   -4.5472    0.0000 N   0  0  0
    3.3834   -5.8473    0.0000 C   0  0  0
    4.5077   -3.8967    0.0000 C   0  0  0
    4.5067   -2.5967    0.0000 C   0  0  0
    5.6322   -1.9459    0.0000 C   0  0  0
    5.6312   -0.6459    0.0000 C   0  0  0
    4.5049    0.0034    0.0000 C   0  0  0
    3.3795   -0.6474    0.0000 C   0  0  0
    3.3803   -1.9472    0.0000 C   0  0  0
    4.5038    1.3034    0.0000 C   0  0  0
    3.3775    1.9526    0.0000 N   0  0  0
    3.3764    3.2527    0.0000 C   0  0  0
    4.5017    3.9035    0.0000 O   0  0  0
    2.2501    3.9016    0.0000 C   0  0  0
    2.2490    5.2017    0.0000 Br  0  0  0
    1.1248    3.2508    0.0000 C   0  0  0
    1.1258    1.9508    0.0000 C   0  0  0
    2.2522    1.3016    0.0000 C   0  0  0
    2.2532    0.0016    0.0000 C   0  0  0
   -0.0016    3.8998    0.0000 O   0  0  0
   -1.1269    3.2490    0.0000 C   0  0  0
   -2.2532    3.8980    0.0000 C   0  0  0
   -3.3785    3.2472    0.0000 C   0  0  0
   -3.3775    1.9472    0.0000 F   0  0  0
   -4.5049    3.8962    0.0000 C   0  0  0
   -4.5059    5.1962    0.0000 C   0  0  0
   -5.6322    5.8454    0.0000 F   0  0  0
   -3.3806    5.8473    0.0000 C   0  0  0
   -2.2542    5.1980    0.0000 C   0  0  0
  1  2  1  0
  2  3  1  0
  2  4  1  0
  4  5  1  0
  5 10  1  0
  5  6  2  0
  6  7  1  0
  7  8  2  0
  8  9  1  0
  9 10  2  0
  8 11  1  0
 11 12  1  0
 12 19  1  0
 12 13  1  0
 13 14  2  0
 13 15  1  0
 15 16  1  0
 15 17  2  0
 17 18  1  0
 18 19  2  0
 19 20  1  0
 17 21  1  0
 21 22  1  0
 22 23  1  0
 23 30  1  0
 23 24  2  0
 24 25  1  0
 24 26  1  0
 26 27  2  0
 27 28  1  0
 27 29  1  0
 29 30  2  0
M  END
>  <canvasUID>
33

$$$$
IBD_34
  Canvas  00000000002D

 36 40  0  0  1  0  0  0  0  0999 V2000
    7.8797   -0.7332    0.0000 Cl  0  0  0
    6.7544   -1.3843    0.0000 C   0  0  0
    6.7554   -2.6843    0.0000 C   0  0  0
    5.6301   -3.3353    0.0000 C   0  0  0
    4.5038   -2.6861    0.0000 C   0  0  0
    3.3785   -3.3369    0.0000 C   0  0  0
    4.0295   -4.4622    0.0000 F   0  0  0
    2.7295   -4.4632    0.0000 F   0  0  0
    2.2522   -2.6879    0.0000 F   0  0  0
    4.5027   -1.3861    0.0000 C   0  0  0
    5.6280   -0.7353    0.0000 C   0  0  0
    3.3764   -0.7369    0.0000 C   0  0  0
    3.3754    0.5632    0.0000 N   0  0  0
    4.5007    1.2140    0.0000 C   0  0  0
    4.4996    2.5140    0.0000 C   0  0  0
    3.3733    3.1632    0.0000 N   0  0  0
    2.2490    1.2121    0.0000 C   0  0  0
    2.2480    2.5122    0.0000 C   0  0  0
    1.1237    0.5613    0.0000 C   0  0  0
   -0.0026    1.2103    0.0000 C   0  0  0
   -0.0036    2.5103    0.0000 C   0  0  0
    1.1217    3.1614    0.0000 N   0  0  0
   -1.1279    0.5595    0.0000 C   0  0  0
   -1.1269   -0.7405    0.0000 C   0  0  0
   -2.2522   -1.3915    0.0000 C   0  0  0
   -3.3785   -0.7423    0.0000 C   0  0  0
   -3.3795    0.5577    0.0000 N   0  0  0
   -2.2542    1.2085    0.0000 C   0  0  0
   -4.5038   -1.3934    0.0000 N   0  0  0
   -4.5027   -2.6934    0.0000 C   0  0  0
   -5.6280   -3.3442    0.0000 C   0  0  0
   -6.7544   -2.6949    0.0000 N   0  0  0
   -7.8797   -3.3460    0.0000 C   0  0  0
   -6.7554   -1.3949    0.0000 C   0  0  0
   -5.6301   -0.7441    0.0000 C   0  0  0
    3.3722    4.4632    0.0000 H   0  0  0
  1  2  1  0
  2 11  1  0
  2  3  2  0
  3  4  1  0
  4  5  2  0
  5  6  1  0
  6  7  1  0
  6  8  1  0
  6  9  1  0
  5 10  1  0
 10 11  2  0
 10 12  1  0
 12 13  1  0
 13 14  1  0
 14 15  1  0
 15 16  1  0
 16 18  1  0
 13 17  1  0
 17 18  2  0
 18 22  1  0
 17 19  1  0
 19 20  2  0
 20 21  1  0
 21 22  2  0
 20 23  1  0
 23 28  1  0
 23 24  2  0
 24 25  1  0
 25 26  2  0
 26 27  1  0
 27 28  2  0
 26 29  1  0
 29 35  1  0
 29 30  1  0
 30 31  1  0
 31 32  1  0
 32 33  1  0
 32 34  1  0
 34 35  1  0
 16 36  1  0
M  END
>  <canvasUID>
34

$$$$
IBD_35
  Canvas  00000000002D

 25 28  0  0  1  0  0  0  0  0999 V2000
    3.2968    1.6834    0.0000 C   0  0  0
    3.6960    2.9205    0.0000 C   0  0  0
    4.9671    3.1935    0.0000 C   0  0  0
    5.8389    2.2294    0.0000 C   0  0  0
    5.4398    0.9920    0.0000 C   0  0  0
    4.1689    0.7190    0.0000 C   0  0  0
    6.0924   -0.1322    0.0000 C   0  0  0
    5.2245   -1.1002    0.0000 C   0  0  0
    4.0358   -0.5740    0.0000 N   0  0  0
    2.9113   -1.2263    0.0000 C   0  0  0
    2.9144   -2.5266    0.0000 C   0  0  0
    1.7896   -3.1789    0.0000 C   0  0  0
    0.6628   -2.5313    0.0000 N   0  0  0
    0.6596   -1.2312    0.0000 C   0  0  0
    1.7841   -0.5789    0.0000 N   0  0  0
   -0.4675   -0.5838    0.0000 N   0  0  0
   -1.5920   -1.2362    0.0000 C   0  0  0
   -1.5891   -2.5362    0.0000 C   0  0  0
   -2.7134   -3.1886    0.0000 C   0  0  0
   -3.8408   -2.5411    0.0000 C   0  0  0
   -4.9650   -3.1935    0.0000 O   0  0  0
   -3.8436   -1.2411    0.0000 C   0  0  0
   -2.7194   -0.5888    0.0000 C   0  0  0
   -0.4703    0.7164    0.0000 H   0  0  0
   -6.0924   -2.5458    0.0000 H   0  0  0
  1  6  1  0
  1  2  2  0
  2  3  1  0
  3  4  2  0
  4  5  1  0
  5  6  2  0
  6  9  1  0
  5  7  1  0
  7  8  2  0
  8  9  1  0
  9 10  1  0
 10 15  1  0
 10 11  2  0
 11 12  1  0
 12 13  2  0
 13 14  1  0
 14 15  2  0
 14 16  1  0
 16 17  1  0
 17 23  1  0
 17 18  1  0
 18 19  1  0
 19 20  1  0
 20 21  1  0
 20 22  1  0
 22 23  1  0
 16 24  1  0
 21 25  1  0
M  END
>  <canvasUID>
35

$$$$
IBD_36
  Canvas  00000000002D

 37 42  0  0  1  0  0  0  0  0999 V2000
    2.4305   -8.6777    0.0000 C   0  0  0
    1.4630   -7.8093    0.0000 N   0  0  0
    1.7316   -6.5374    0.0000 C   0  0  0
    0.7641   -5.6690    0.0000 C   0  0  0
   -0.4716   -6.0725    0.0000 N   0  0  0
   -0.7400   -7.3444    0.0000 C   0  0  0
    0.2272   -8.2128    0.0000 C   0  0  0
   -1.4389   -5.2038    0.0000 C   0  0  0
   -2.6747   -5.6074    0.0000 C   0  0  0
   -3.6421   -4.7389    0.0000 C   0  0  0
   -3.3735   -3.4670    0.0000 C   0  0  0
   -1.1705   -3.9319    0.0000 C   0  0  0
   -2.1377   -3.0635    0.0000 C   0  0  0
   -0.0458   -3.2803    0.0000 N   0  0  0
   -0.3177   -2.0092    0.0000 C   0  0  0
   -1.6107   -1.8750    0.0000 N   0  0  0
    0.5507   -1.0417    0.0000 C   0  0  0
    1.8439   -1.1759    0.0000 N   0  0  0
    2.3707    0.0126    0.0000 N   0  0  0
    0.2787    0.2295    0.0000 C   0  0  0
    1.4035    0.8810    0.0000 C   0  0  0
   -0.8481    0.8776    0.0000 C   0  0  0
   -0.8500    2.1777    0.0000 C   0  0  0
    0.2748    2.8292    0.0000 C   0  0  0
    1.4017    2.1810    0.0000 C   0  0  0
    0.2733    4.1292    0.0000 C   0  0  0
    1.3980    4.7808    0.0000 C   0  0  0
    2.5246    4.1326    0.0000 O   0  0  0
    2.5267    2.8326    0.0000 C   0  0  0
    1.3962    6.0811    0.0000 C   0  0  0
    0.2694    6.7293    0.0000 C   0  0  0
    0.2675    8.0293    0.0000 O   0  0  0
   -0.8557    6.0777    0.0000 C   0  0  0
   -0.8539    4.7777    0.0000 C   0  0  0
   -2.2625   -0.7502    0.0000 H   0  0  0
    3.6421    0.2846    0.0000 H   0  0  0
   -0.8593    8.6777    0.0000 H   0  0  0
  1  2  1  0
  2  7  1  0
  2  3  1  0
  3  4  1  0
  4  5  1  0
  5  6  1  0
  6  7  1  0
  5  8  1  0
  8  9  1  0
  9 10  2  0
 10 11  1  0
 11 13  2  0
  8 12  2  0
 12 13  1  0
 13 16  1  0
 12 14  1  0
 14 15  2  0
 15 16  1  0
 16 35  1  0
 15 17  1  0
 17 18  2  0
 18 19  1  0
 19 36  1  0
 19 21  1  0
 17 20  1  0
 20 21  2  0
 21 25  1  0
 20 22  1  0
 22 23  2  0
 23 24  1  0
 24 25  2  0
 24 26  1  0
 26 34  1  0
 26 27  2  0
 27 28  1  0
 28 29  1  0
 27 30  1  0
 30 31  2  0
 31 32  1  0
 31 33  1  0
 33 34  2  0
 32 37  1  0
M  END
>  <canvasUID>
36

$$$$
IBD_37
  Canvas  00000000002D

 39 42  0  0  1  0  0  0  0  0999 V2000
   -4.8471   -0.1104    0.0000 C   0  0  0
   -6.0327   -0.6439    0.0000 C   0  0  0
   -6.1635   -1.9372    0.0000 C   0  0  0
   -5.1087   -2.6972    0.0000 C   0  0  0
   -3.9233   -2.1639    0.0000 C   0  0  0
   -3.7926   -0.8704    0.0000 N   0  0  0
   -2.7336   -2.6878    0.0000 N   0  0  0
   -1.8675   -1.7182    0.0000 C   0  0  0
   -2.5219   -0.5950    0.0000 C   0  0  0
   -1.9980    0.5945    0.0000 C   0  0  0
   -2.6524    1.7177    0.0000 S   0  0  0
   -1.7864    2.6873    0.0000 C   0  0  0
   -2.0614    3.9577    0.0000 C   0  0  0
   -3.2996    4.3547    0.0000 O   0  0  0
   -1.0986    4.8313    0.0000 N   0  0  0
   -0.5966    2.1631    0.0000 C   0  0  0
   -0.7274    0.8698    0.0000 C   0  0  0
    0.5266    2.8175    0.0000 O   0  0  0
    1.6551    2.1719    0.0000 C   0  0  2
    2.7783    2.8264    0.0000 C   0  0  0
    1.6600    0.8719    0.0000 C   0  0  0
    2.7884    0.2263    0.0000 C   0  0  0
    3.9116    0.8808    0.0000 O   0  0  0
    5.0401    0.2347    0.0000 C   0  0  0
    6.1635    0.8891    0.0000 F   0  0  0
    5.0453   -1.0651    0.0000 F   0  0  0
    2.7934   -1.0737    0.0000 C   0  0  0
    1.6701   -1.7281    0.0000 C   0  0  0
    0.5417   -1.0823    0.0000 C   0  0  0
    0.5368    0.2178    0.0000 C   0  0  0
    1.6751   -3.0279    0.0000 C   0  0  0
    2.8035   -3.6735    0.0000 N   0  0  0
    2.8084   -4.9737    0.0000 C   0  0  0
    1.5084   -4.9787    0.0000 C   0  0  0
    2.1628   -6.1019    0.0000 C   0  0  0
    3.9366   -5.6193    0.0000 C   0  0  0
   -1.3740    6.1019    0.0000 H   0  0  0
    0.1392    4.4345    0.0000 H   0  0  0
    3.9267   -3.0193    0.0000 H   0  0  0
  1  6  1  0
  1  2  2  0
  2  3  1  0
  3  4  2  0
  4  5  1  0
  5  6  1  0
  6  9  1  0
  5  7  2  0
  7  8  1  0
  8  9  2  0
  9 10  1  0
 10 17  2  0
 10 11  1  0
 11 12  1  0
 12 13  1  0
 13 14  2  0
 13 15  1  0
 12 16  2  0
 16 17  1  0
 16 18  1  0
 18 19  1  0
 19 20  1  6
 19 21  1  0
 21 30  1  0
 21 22  2  0
 22 23  1  0
 23 24  1  0
 24 25  1  0
 24 26  1  0
 22 27  1  0
 27 28  2  0
 28 29  1  0
 29 30  2  0
 28 31  1  0
 31 32  1  0
 32 33  1  0
 33 34  1  0
 33 35  1  0
 33 36  1  0
 15 37  1  0
 15 38  1  0
 32 39  1  0
M  END
>  <canvasUID>
37

$$$$
IBD_38
  Canvas  00000000002D

 28 30  0  0  1  0  0  0  0  0999 V2000
    7.3448   -4.1779    0.0000 F   0  0  0
    6.2149   -3.5351    0.0000 C   0  0  0
    6.2065   -2.2351    0.0000 C   0  0  0
    5.0766   -1.5924    0.0000 C   0  0  0
    3.9549   -2.2497    0.0000 C   0  0  0
    3.9632   -3.5497    0.0000 C   0  0  0
    2.8416   -4.2067    0.0000 F   0  0  0
    5.0932   -4.1924    0.0000 C   0  0  0
    2.8249   -1.6070    0.0000 C   0  0  0
    2.8166   -0.3069    0.0000 O   0  0  0
    1.6866    0.3358    0.0000 C   0  0  0
    1.6783    1.6358    0.0000 C   0  0  0
    2.8000    2.2928    0.0000 Br  0  0  0
    0.5483    2.2785    0.0000 C   0  0  0
    0.5400    3.5786    0.0000 O   0  0  0
   -0.5733    1.6213    0.0000 N   0  0  0
   -0.5650    0.3212    0.0000 C   0  0  0
    0.5650   -0.3215    0.0000 C   0  0  0
   -1.6866   -0.3358    0.0000 C   0  0  0
   -1.7033    2.2640    0.0000 C   0  0  0
   -1.7116    3.5640    0.0000 C   0  0  0
   -2.8416    4.2067    0.0000 N   0  0  0
   -3.9632    3.5497    0.0000 C   0  0  0
   -3.9549    2.2497    0.0000 C   0  0  0
   -2.8249    1.6070    0.0000 N   0  0  0
   -5.0932    4.1924    0.0000 C   0  0  0
   -6.2149    3.5351    0.0000 O   0  0  0
   -7.3448    4.1779    0.0000 H   0  0  0
  1  2  1  0
  2  8  1  0
  2  3  2  0
  3  4  1  0
  4  5  2  0
  5  6  1  0
  6  7  1  0
  6  8  2  0
  5  9  1  0
  9 10  1  0
 10 11  1  0
 11 18  1  0
 11 12  2  0
 12 13  1  0
 12 14  1  0
 14 15  2  0
 14 16  1  0
 16 17  1  0
 17 18  2  0
 17 19  1  0
 16 20  1  0
 20 25  1  0
 20 21  2  0
 21 22  1  0
 22 23  2  0
 23 24  1  0
 24 25  2  0
 23 26  1  0
 26 27  1  0
 27 28  1  0
M  END
>  <canvasUID>
38

$$$$
IBD_39
  Canvas  00000000002D

 25 28  0  0  1  0  0  0  0  0999 V2000
    3.2968    1.6834    0.0000 C   0  0  0
    3.6960    2.9205    0.0000 C   0  0  0
    4.9671    3.1935    0.0000 C   0  0  0
    5.8389    2.2294    0.0000 C   0  0  0
    5.4398    0.9920    0.0000 C   0  0  0
    4.1689    0.7190    0.0000 C   0  0  0
    6.0924   -0.1322    0.0000 C   0  0  0
    5.2245   -1.1002    0.0000 N   0  0  0
    4.0358   -0.5740    0.0000 N   0  0  0
    2.9113   -1.2263    0.0000 C   0  0  0
    2.9144   -2.5266    0.0000 C   0  0  0
    1.7896   -3.1789    0.0000 C   0  0  0
    0.6628   -2.5313    0.0000 N   0  0  0
    0.6596   -1.2312    0.0000 C   0  0  0
    1.7841   -0.5789    0.0000 N   0  0  0
   -0.4675   -0.5838    0.0000 N   0  0  0
   -1.5920   -1.2362    0.0000 C   0  0  0
   -1.5891   -2.5362    0.0000 C   0  0  0
   -2.7134   -3.1886    0.0000 C   0  0  0
   -3.8408   -2.5411    0.0000 C   0  0  0
   -4.9650   -3.1935    0.0000 O   0  0  0
   -3.8436   -1.2411    0.0000 C   0  0  0
   -2.7194   -0.5888    0.0000 C   0  0  0
   -0.4703    0.7164    0.0000 H   0  0  0
   -6.0924   -2.5458    0.0000 H   0  0  0
  1  6  1  0
  1  2  2  0
  2  3  1  0
  3  4  2  0
  4  5  1  0
  5  6  2  0
  6  9  1  0
  5  7  1  0
  7  8  2  0
  8  9  1  0
  9 10  1  0
 10 15  1  0
 10 11  2  0
 11 12  1  0
 12 13  2  0
 13 14  1  0
 14 15  2  0
 14 16  1  0
 16 17  1  0
 17 23  1  0
 17 18  1  0
 18 19  1  0
 19 20  1  0
 20 21  1  0
 20 22  1  0
 22 23  1  0
 16 24  1  0
 21 25  1  0
M  END
>  <canvasUID>
39

$$$$
IBD_40
  Canvas  00000000002D

 33 36  0  0  1  0  0  0  0  0999 V2000
   -6.7549   -0.7439    0.0000 O   0  0  0
   -5.6285   -1.3931    0.0000 C   0  0  0
   -5.6275   -2.6931    0.0000 O   0  0  0
   -4.5032   -0.7423    0.0000 C   0  0  0
   -4.5043    0.5577    0.0000 C   0  0  0
   -3.3790    1.2088    0.0000 C   0  0  0
   -2.2527    0.5595    0.0000 C   0  0  0
   -2.2516   -0.7405    0.0000 C   0  0  0
   -3.3769   -1.3913    0.0000 C   0  0  0
   -1.1274    1.2106    0.0000 C   0  0  0
   -1.1284    2.5106    0.0000 C   0  0  0
   -0.0031    3.1614    0.0000 N   0  0  0
   -0.0010    0.5613    0.0000 C   0  0  0
    1.1243    1.2124    0.0000 C   0  0  0
    1.1232    2.5124    0.0000 C   0  0  0
    2.2506    0.5632    0.0000 N   0  0  0
    3.3759    1.2142    0.0000 C   0  0  0
    3.3748    2.5142    0.0000 C   0  0  0
    2.2485    3.1632    0.0000 N   0  0  0
    2.2516   -0.7368    0.0000 C   0  0  0
    3.3780   -1.3858    0.0000 C   0  0  0
    3.3790   -2.6858    0.0000 C   0  0  0
    2.2537   -3.3369    0.0000 C   0  0  0
    2.9047   -4.4622    0.0000 F   0  0  0
    1.6047   -4.4632    0.0000 F   0  0  0
    1.1274   -2.6876    0.0000 F   0  0  0
    4.5051   -3.3351    0.0000 C   0  0  0
    5.6306   -2.6843    0.0000 C   0  0  0
    5.6296   -1.3843    0.0000 C   0  0  0
    6.7549   -0.7329    0.0000 Cl  0  0  0
    4.5032   -0.7350    0.0000 C   0  0  0
   -6.7528   -3.3439    0.0000 H   0  0  0
    2.2475    4.4632    0.0000 H   0  0  0
  1  2  2  0
  2  3  1  0
  2  4  1  0
  4  9  1  0
  4  5  2  0
  5  6  1  0
  6  7  2  0
  7  8  1  0
  8  9  2  0
  7 10  1  0
 10 11  1  0
 11 12  2  0
 12 15  1  0
 10 13  2  0
 13 14  1  0
 14 15  2  0
 15 19  1  0
 14 16  1  0
 16 17  1  0
 17 18  1  0
 18 19  1  0
 16 20  1  0
 20 21  1  0
 21 31  1  0
 21 22  2  0
 22 23  1  0
 23 24  1  0
 23 25  1  0
 23 26  1  0
 22 27  1  0
 27 28  2  0
 28 29  1  0
 29 30  1  0
 29 31  2  0
  3 32  1  0
 19 33  1  0
M  END
>  <canvasUID>
40

$$$$
IBD_41
  Canvas  00000000002D

 33 37  0  0  1  0  0  0  0  0999 V2000
    6.1933   -4.5491    0.0000 F   0  0  0
    6.1923   -3.2493    0.0000 C   0  0  0
    5.0659   -2.6001    0.0000 C   0  0  0
    5.0649   -1.3000    0.0000 C   0  0  0
    6.1902   -0.6492    0.0000 C   0  0  0
    6.1892    0.6508    0.0000 F   0  0  0
    7.3166   -1.2982    0.0000 C   0  0  0
    7.3176   -2.5982    0.0000 C   0  0  0
    3.9386   -0.6511    0.0000 C   0  0  0
    3.9375    0.6490    0.0000 N   0  0  0
    5.0628    1.3000    0.0000 C   0  0  0
    5.0618    2.6001    0.0000 C   0  0  0
    3.9354    3.2490    0.0000 N   0  0  0
    2.8112    1.2982    0.0000 C   0  0  0
    2.8101    2.5982    0.0000 C   0  0  0
    1.6859    0.6474    0.0000 C   0  0  0
    0.5595    1.2964    0.0000 C   0  0  0
    0.5585    2.5964    0.0000 C   0  0  0
    1.6838    3.2475    0.0000 N   0  0  0
   -0.5658    0.6456    0.0000 C   0  0  0
   -0.5647   -0.6544    0.0000 C   0  0  0
   -1.6900   -1.3055    0.0000 C   0  0  0
   -2.8164   -0.6563    0.0000 C   0  0  0
   -2.8174    0.6438    0.0000 N   0  0  0
   -1.6921    1.2946    0.0000 C   0  0  0
   -3.9417   -1.3073    0.0000 N   0  0  0
   -3.9406   -2.6073    0.0000 C   0  0  0
   -5.0659   -3.2581    0.0000 C   0  0  0
   -6.1923   -2.6092    0.0000 N   0  0  0
   -7.3176   -3.2600    0.0000 C   0  0  0
   -6.1933   -1.3091    0.0000 C   0  0  0
   -5.0680   -0.6581    0.0000 C   0  0  0
    3.9344    4.5491    0.0000 H   0  0  0
  1  2  1  0
  2  8  1  0
  2  3  2  0
  3  4  1  0
  4  5  2  0
  5  6  1  0
  5  7  1  0
  7  8  2  0
  4  9  1  0
  9 10  1  0
 10 11  1  0
 11 12  1  0
 12 13  1  0
 13 15  1  0
 10 14  1  0
 14 15  2  0
 15 19  1  0
 14 16  1  0
 16 17  2  0
 17 18  1  0
 18 19  2  0
 17 20  1  0
 20 25  1  0
 20 21  2  0
 21 22  1  0
 22 23  2  0
 23 24  1  0
 24 25  2  0
 23 26  1  0
 26 32  1  0
 26 27  1  0
 27 28  1  0
 28 29  1  0
 29 30  1  0
 29 31  1  0
 31 32  1  0
 13 33  1  0
M  END
>  <canvasUID>
41

$$$$
IBD_42
  Canvas  00000000002D

 26 29  0  0  1  0  0  0  0  0999 V2000
    3.2971    2.3334    0.0000 C   0  0  0
    3.6962    3.5705    0.0000 C   0  0  0
    4.9671    3.8435    0.0000 C   0  0  0
    5.8391    2.8794    0.0000 C   0  0  0
    5.4400    1.6420    0.0000 C   0  0  0
    4.1689    1.3690    0.0000 C   0  0  0
    6.0924    0.5178    0.0000 N   0  0  0
    5.2245   -0.4502    0.0000 N   0  0  0
    4.0358    0.0761    0.0000 N   0  0  0
    2.9115   -0.5763    0.0000 C   0  0  0
    2.9144   -1.8763    0.0000 C   0  0  0
    1.7899   -2.5289    0.0000 C   0  0  0
    0.6627   -1.8812    0.0000 N   0  0  0
    0.6599   -0.5810    0.0000 C   0  0  0
    1.7841    0.0714    0.0000 N   0  0  0
   -0.4675    0.0664    0.0000 N   0  0  0
   -1.5920   -0.5862    0.0000 C   0  0  0
   -1.5889   -1.8862    0.0000 C   0  0  0
   -2.7134   -2.5385    0.0000 C   0  0  0
   -3.8405   -1.8911    0.0000 C   0  0  0
   -4.9650   -2.5435    0.0000 N   0  0  0
   -3.8436   -0.5911    0.0000 C   0  0  0
   -2.7191    0.0612    0.0000 C   0  0  0
   -0.4701    1.3664    0.0000 H   0  0  0
   -6.0924   -1.8958    0.0000 H   0  0  0
   -4.9621   -3.8435    0.0000 H   0  0  0
  1  6  1  0
  1  2  2  0
  2  3  1  0
  3  4  2  0
  4  5  1  0
  5  6  2  0
  6  9  1  0
  5  7  1  0
  7  8  2  0
  8  9  1  0
  9 10  1  0
 10 15  1  0
 10 11  2  0
 11 12  1  0
 12 13  2  0
 13 14  1  0
 14 15  2  0
 14 16  1  0
 16 17  1  0
 17 23  1  0
 17 18  1  0
 18 19  1  0
 19 20  1  0
 20 21  1  0
 20 22  1  0
 22 23  1  0
 16 24  1  0
 21 25  1  0
 21 26  1  0
M  END
>  <canvasUID>
42

$$$$
IBD_43
  Canvas  00000000002D

 43 46  0  0  1  0  0  0  0  0999 V2000
   -8.4477   -6.0822    0.0000 C   0  0  0
   -8.4464   -4.7822    0.0000 C   0  0  0
   -9.5717   -4.1309    0.0000 O   0  0  0
   -7.3201   -4.1329    0.0000 N   0  0  0
   -7.3191   -2.8329    0.0000 C   0  0  0
   -8.4444   -2.1822    0.0000 C   0  0  0
   -8.4433   -0.8822    0.0000 C   0  0  0
   -7.3170   -0.2330    0.0000 C   0  0  0
   -6.1917   -0.8840    0.0000 C   0  0  0
   -6.1928   -2.1840    0.0000 C   0  0  0
   -5.0654   -0.2348    0.0000 C   0  0  0
   -5.0644    1.0650    0.0000 N   0  0  0
   -3.9378    1.7139    0.0000 C   0  0  0
   -2.8125    1.0631    0.0000 C   0  0  0
   -2.8136   -0.2369    0.0000 C   0  0  0
   -3.9399   -0.8861    0.0000 C   0  0  0
   -1.6862    1.7121    0.0000 C   0  0  0
   -1.6852    3.0121    0.0000 C   0  0  0
   -0.5589    3.6613    0.0000 C   0  0  0
    0.5664    3.0105    0.0000 N   0  0  0
    0.5654    1.7105    0.0000 C   0  0  0
   -0.5609    1.0613    0.0000 N   0  0  0
    1.6906    1.0595    0.0000 N   0  0  0
    2.8170    1.7087    0.0000 C   0  0  0
    2.8180    3.0087    0.0000 O   0  0  0
    3.9422    1.0577    0.0000 N   0  0  0
    5.0685    1.7069    0.0000 C   0  0  0
    6.1938    1.0559    0.0000 C   0  0  0
    7.3201    1.7051    0.0000 C   0  0  0
    8.4454    1.0540    0.0000 C   0  0  0
    7.7944   -0.0712    0.0000 F   0  0  0
    9.0944   -0.0723    0.0000 F   0  0  0
    9.5717    1.7033    0.0000 F   0  0  0
    7.3212    3.0051    0.0000 C   0  0  0
    6.1959    3.6558    0.0000 C   0  0  0
    5.0696    3.0069    0.0000 C   0  0  0
    6.1969    4.9558    0.0000 C   0  0  0
    4.8969    4.9569    0.0000 F   0  0  0
    5.5477    6.0822    0.0000 F   0  0  0
    7.3233    5.6051    0.0000 F   0  0  0
   -6.1949   -4.7840    0.0000 H   0  0  0
    1.6896   -0.2405    0.0000 H   0  0  0
    3.9412   -0.2423    0.0000 H   0  0  0
  1  2  1  0
  2  3  2  0
  2  4  1  0
  4  5  1  0
  5 10  1  0
  5  6  2  0
  6  7  1  0
  7  8  2  0
  8  9  1  0
  9 10  2  0
  9 11  1  0
 11 16  1  0
 11 12  2  0
 12 13  1  0
 13 14  2  0
 14 15  1  0
 15 16  2  0
 14 17  1  0
 17 22  1  0
 17 18  2  0
 18 19  1  0
 19 20  2  0
 20 21  1  0
 21 22  2  0
 21 23  1  0
 23 24  1  0
 24 25  2  0
 24 26  1  0
 26 27  1  0
 27 36  1  0
 27 28  2  0
 28 29  1  0
 29 30  1  0
 30 31  1  0
 30 32  1  0
 30 33  1  0
 29 34  2  0
 34 35  1  0
 35 36  2  0
 35 37  1  0
 37 38  1  0
 37 39  1  0
 37 40  1  0
  4 41  1  0
 23 42  1  0
 26 43  1  0
M  END
>  <canvasUID>
43

$$$$
IBD_44
  Canvas  00000000002D

 31 35  0  0  1  0  0  0  0  0999 V2000
    5.7975    3.3955    0.0000 C   0  0  0
    6.9249    2.7479    0.0000 C   0  0  0
    6.9277    1.4478    0.0000 O   0  0  0
    5.8032    0.7957    0.0000 C   0  0  0
    4.6758    1.4429    0.0000 C   0  0  0
    4.6732    2.7429    0.0000 N   0  0  0
    3.5458    3.3906    0.0000 C   0  0  0
    3.5430    4.6906    0.0000 O   0  0  0
    2.4216    2.7380    0.0000 C   0  0  0
    1.2942    3.3857    0.0000 C   0  0  0
    0.1699    2.7330    0.0000 C   0  0  0
    0.1725    1.4333    0.0000 C   0  0  0
    1.2999    0.7856    0.0000 C   0  0  0
    2.4242    1.4380    0.0000 C   0  0  0
   -0.9517    0.7807    0.0000 N   0  0  0
   -0.9489   -0.5194    0.0000 C   0  0  0
   -2.0734   -1.1717    0.0000 N   0  0  0
   -2.0703   -2.4720    0.0000 C   0  0  0
   -0.9432   -3.1194    0.0000 C   0  0  0
    0.1814   -2.4668    0.0000 C   0  0  0
    0.1782   -1.1670    0.0000 N   0  0  0
   -3.1946   -3.1244    0.0000 N   0  0  0
   -3.3277   -4.4176    0.0000 N   0  0  0
   -4.5986   -4.6906    0.0000 N   0  0  0
   -5.2512   -3.5664    0.0000 C   0  0  0
   -4.3836   -2.5984    0.0000 C   0  0  0
   -6.5234   -3.2991    0.0000 C   0  0  0
   -6.9277   -2.0635    0.0000 C   0  0  0
   -6.0601   -1.0955    0.0000 C   0  0  0
   -4.7879   -1.3628    0.0000 C   0  0  0
   -2.0791    1.4281    0.0000 H   0  0  0
  1  6  1  0
  1  2  1  0
  2  3  1  0
  3  4  1  0
  4  5  1  0
  5  6  1  0
  6  7  1  0
  7  8  2  0
  7  9  1  0
  9 14  1  0
  9 10  1  0
 10 11  1  0
 11 12  1  0
 12 13  1  0
 13 14  1  0
 12 15  1  0
 15 16  1  0
 16 21  1  0
 16 17  2  0
 17 18  1  0
 18 19  2  0
 19 20  1  0
 20 21  2  0
 18 22  1  0
 22 26  1  0
 22 23  1  0
 23 24  2  0
 24 25  1  0
 25 26  2  0
 26 30  1  0
 25 27  1  0
 27 28  2  0
 28 29  1  0
 29 30  2  0
 15 31  1  0
M  END
>  <canvasUID>
44

$$$$
IBD_45
  Canvas  00000000002D

 33 38  0  0  1  0  0  0  0  0999 V2000
   -3.5085    4.3066    0.0000 C   0  0  0
   -3.5095    5.6066    0.0000 C   0  0  0
   -4.6359    6.2558    0.0000 O   0  0  0
   -5.7612    5.6048    0.0000 C   0  0  0
   -5.7604    4.3048    0.0000 C   0  0  0
   -4.6341    3.6558    0.0000 N   0  0  0
   -4.6330    2.3558    0.0000 C   0  0  0
   -3.5067    1.7065    0.0000 C   0  0  0
   -3.5056    0.4065    0.0000 O   0  0  0
   -2.3793   -0.2425    0.0000 C   0  0  0
   -1.2540    0.4083    0.0000 C   0  0  0
   -2.3783   -1.5425    0.0000 C   0  0  0
   -1.2519   -2.1917    0.0000 C   0  0  0
   -0.1266   -1.5409    0.0000 C   0  0  0
   -0.1277   -0.2409    0.0000 C   0  0  0
    0.9997   -2.1899    0.0000 C   0  0  0
    2.1250   -1.5391    0.0000 C   0  0  0
    2.1240   -0.2391    0.0000 C   0  0  0
    0.9976    0.4102    0.0000 N   0  0  0
    1.0008   -3.4899    0.0000 C   0  0  0
   -0.0504   -4.2548    0.0000 C   0  0  0
    0.3523   -5.4909    0.0000 N   0  0  0
   -1.3505   -4.2559    0.0000 C   0  0  0
   -1.7511   -5.4927    0.0000 C   0  0  0
   -0.6989   -6.2558    0.0000 C   0  0  0
    2.0530   -4.2533    0.0000 C   0  0  0
    1.6523   -5.4899    0.0000 N   0  0  0
    3.2891   -3.8505    0.0000 C   0  0  0
    3.5584   -2.5786    0.0000 C   0  0  0
    4.7945   -2.1758    0.0000 C   0  0  0
    5.7612   -3.0453    0.0000 C   0  0  0
    5.4918   -4.3167    0.0000 C   0  0  0
    4.2560   -4.7195    0.0000 N   0  0  0
  1  6  1  0
  1  2  1  0
  2  3  1  0
  3  4  1  0
  4  5  1  0
  5  6  1  0
  6  7  1  0
  7  8  1  0
  8  9  1  0
  9 10  1  0
 10 11  1  0
 11 15  2  0
 10 12  2  0
 12 13  1  0
 13 14  2  0
 14 15  1  0
 15 19  1  0
 14 16  1  0
 16 17  2  0
 17 18  1  0
 18 19  2  0
 16 20  1  0
 20 21  2  0
 21 22  1  0
 22 27  1  0
 22 25  1  0
 21 23  1  0
 23 24  1  0
 24 25  1  0
 20 26  1  0
 26 27  2  0
 26 28  1  0
 28 33  1  0
 28 29  2  0
 29 30  1  0
 30 31  2  0
 31 32  1  0
 32 33  2  0
M  END
>  <canvasUID>
45

$$$$
IBD_46
  Canvas  00000000002D

 30 34  0  0  1  0  0  0  0  0999 V2000
   -3.5089    5.2812    0.0000 C   0  0  0
   -4.6345    4.6304    0.0000 N   0  0  0
   -5.7608    5.2797    0.0000 C   0  0  0
   -4.6334    3.3304    0.0000 C   0  0  0
   -3.5071    2.6814    0.0000 C   0  0  0
   -3.5063    1.3814    0.0000 O   0  0  0
   -2.3800    0.7322    0.0000 C   0  0  0
   -1.2547    1.3832    0.0000 C   0  0  0
   -2.3789   -0.5679    0.0000 C   0  0  0
   -1.2526   -1.2168    0.0000 C   0  0  0
   -0.1273   -0.5660    0.0000 C   0  0  0
   -0.1283    0.7340    0.0000 C   0  0  0
    0.9991   -1.2150    0.0000 C   0  0  0
    2.1244   -0.5642    0.0000 C   0  0  0
    2.1233    0.7358    0.0000 C   0  0  0
    0.9970    1.3851    0.0000 N   0  0  0
    1.0001   -2.5150    0.0000 C   0  0  0
   -0.0508   -3.2802    0.0000 C   0  0  0
    0.3519   -4.5160    0.0000 N   0  0  0
   -1.3509   -3.2813    0.0000 C   0  0  0
   -1.7515   -4.5179    0.0000 C   0  0  0
   -0.6993   -5.2812    0.0000 C   0  0  0
    2.0526   -3.2784    0.0000 C   0  0  0
    1.6519   -4.5150    0.0000 N   0  0  0
    3.2887   -2.8757    0.0000 C   0  0  0
    3.5581   -1.6040    0.0000 C   0  0  0
    4.7939   -1.2012    0.0000 C   0  0  0
    5.7608   -2.0704    0.0000 C   0  0  0
    5.4915   -3.3421    0.0000 C   0  0  0
    4.2554   -3.7446    0.0000 N   0  0  0
  1  2  1  0
  2  3  1  0
  2  4  1  0
  4  5  1  0
  5  6  1  0
  6  7  1  0
  7  8  1  0
  8 12  2  0
  7  9  2  0
  9 10  1  0
 10 11  2  0
 11 12  1  0
 12 16  1  0
 11 13  1  0
 13 14  2  0
 14 15  1  0
 15 16  2  0
 13 17  1  0
 17 18  2  0
 18 19  1  0
 19 24  1  0
 19 22  1  0
 18 20  1  0
 20 21  1  0
 21 22  1  0
 17 23  1  0
 23 24  2  0
 23 25  1  0
 25 30  1  0
 25 26  2  0
 26 27  1  0
 27 28  2  0
 28 29  1  0
 29 30  2  0
M  END
>  <canvasUID>
46

$$$$
IBD_47
  Canvas  00000000002D

 30 32  0  0  1  0  0  0  0  0999 V2000
    5.6327    3.5710    0.0000 N   0  0  0
    4.5064    2.9218    0.0000 C   0  0  0
    3.3811    3.5728    0.0000 O   0  0  0
    4.5053    1.6218    0.0000 C   0  0  0
    3.3790    0.9728    0.0000 C   0  0  0
    3.3780   -0.3272    0.0000 C   0  0  0
    4.5033   -0.9783    0.0000 C   0  0  0
    5.6296   -0.3290    0.0000 C   0  0  0
    5.6306    0.9710    0.0000 C   0  0  0
    2.2516   -0.9764    0.0000 N   0  0  0
    2.2506   -2.2765    0.0000 C   0  0  0
    3.3759   -2.9272    0.0000 O   0  0  0
    1.1243   -2.9254    0.0000 C   0  0  0
    1.1232   -4.2254    0.0000 Br  0  0  0
   -0.0010   -2.2746    0.0000 C   0  0  0
   -0.0000   -0.9746    0.0000 C   0  0  0
    1.1263   -0.3254    0.0000 C   0  0  0
    1.1274    0.9746    0.0000 C   0  0  0
   -1.1274   -2.9236    0.0000 O   0  0  0
   -2.2527   -2.2728    0.0000 C   0  0  0
   -3.3790   -2.9220    0.0000 C   0  0  0
   -4.5043   -2.2710    0.0000 C   0  0  0
   -4.5033   -0.9710    0.0000 F   0  0  0
   -5.6306   -2.9202    0.0000 C   0  0  0
   -5.6317   -4.2202    0.0000 C   0  0  0
   -6.7580   -4.8692    0.0000 F   0  0  0
   -4.5064   -4.8710    0.0000 C   0  0  0
   -3.3800   -4.2221    0.0000 C   0  0  0
    5.6338    4.8710    0.0000 H   0  0  0
    6.7580    2.9200    0.0000 H   0  0  0
  1  2  1  0
  2  3  2  0
  2  4  1  0
  4  9  1  0
  4  5  2  0
  5  6  1  0
  6  7  2  0
  7  8  1  0
  8  9  2  0
  6 10  1  0
 10 17  1  0
 10 11  1  0
 11 12  2  0
 11 13  1  0
 13 14  1  0
 13 15  2  0
 15 16  1  0
 16 17  2  0
 17 18  1  0
 15 19  1  0
 19 20  1  0
 20 21  1  0
 21 28  1  0
 21 22  2  0
 22 23  1  0
 22 24  1  0
 24 25  2  0
 25 26  1  0
 25 27  1  0
 27 28  2  0
  1 29  1  0
  1 30  1  0
M  END
>  <canvasUID>
47

$$$$
IBD_48
  Canvas  00000000002D

 29 31  0  0  1  0  0  0  0  0999 V2000
    1.1139   -6.8260    0.0000 F   0  0  0
    1.1165   -5.5260    0.0000 C   0  0  0
   -0.0081   -4.8739    0.0000 C   0  0  0
   -0.0052   -3.5739    0.0000 C   0  0  0
    1.1219   -2.9262    0.0000 C   0  0  0
    2.2464   -3.5783    0.0000 C   0  0  0
    3.3736   -2.9306    0.0000 F   0  0  0
    2.2438   -4.8783    0.0000 C   0  0  0
    1.1245   -1.6262    0.0000 C   0  0  0
    0.0000   -0.9738    0.0000 O   0  0  0
    0.0026    0.3262    0.0000 C   0  0  0
    1.1297    0.9738    0.0000 C   0  0  0
    2.2542    0.3215    0.0000 Cl  0  0  0
    1.1323    2.2739    0.0000 C   0  0  0
    2.2594    2.9215    0.0000 O   0  0  0
    0.0078    2.9260    0.0000 N   0  0  0
   -1.1193    2.2783    0.0000 C   0  0  0
   -1.1219    0.9783    0.0000 C   0  0  0
   -2.2438    2.9306    0.0000 C   0  0  0
   -3.3710    2.2827    0.0000 O   0  0  0
    0.0104    4.2260    0.0000 C   0  0  0
   -1.1141    4.8783    0.0000 C   0  0  0
   -2.2412    4.2307    0.0000 F   0  0  0
   -1.1115    6.1784    0.0000 C   0  0  0
    0.0156    6.8260    0.0000 C   0  0  0
    1.1401    6.1737    0.0000 C   0  0  0
    1.1375    4.8739    0.0000 C   0  0  0
    2.2620    4.2216    0.0000 F   0  0  0
   -3.3736    0.9827    0.0000 H   0  0  0
  1  2  1  0
  2  8  1  0
  2  3  2  0
  3  4  1  0
  4  5  2  0
  5  6  1  0
  6  7  1  0
  6  8  2  0
  5  9  1  0
  9 10  1  0
 10 11  1  0
 11 18  1  0
 11 12  2  0
 12 13  1  0
 12 14  1  0
 14 15  2  0
 14 16  1  0
 16 17  1  0
 17 18  2  0
 17 19  1  0
 19 20  1  0
 16 21  1  0
 21 27  1  0
 21 22  2  0
 22 23  1  0
 22 24  1  0
 24 25  2  0
 25 26  1  0
 26 27  2  0
 27 28  1  0
 20 29  1  0
M  END
>  <canvasUID>
48

$$$$
IBD_49
  Canvas  00000000002D

 32 36  0  0  1  0  0  0  0  0999 V2000
   -3.3786    3.3066    0.0000 C   0  0  0
   -4.0317    4.4305    0.0000 C   0  0  0
   -3.3848    5.5582    0.0000 C   0  0  0
   -2.0848    5.5618    0.0000 C   0  0  0
   -1.4317    4.4378    0.0000 C   0  0  0
   -2.0786    3.3102    0.0000 C   0  0  0
   -0.1595    4.1713    0.0000 C   0  0  0
   -0.0199    2.8786    0.0000 C   0  0  0
   -1.2060    2.3466    0.0000 C   0  0  0
    1.1077    2.2320    0.0000 N   0  0  0
    1.1114    0.9320    0.0000 C   0  0  0
    2.2390    0.2851    0.0000 N   0  0  0
    2.2426   -1.0149    0.0000 C   0  0  0
    3.3703   -1.6621    0.0000 N   0  0  0
    3.3736   -2.9618    0.0000 C   0  0  0
    2.2497   -3.6149    0.0000 C   0  0  0
    2.2533   -4.9149    0.0000 C   0  0  0
    3.3809   -5.5618    0.0000 N   0  0  0
    4.5052   -4.9087    0.0000 C   0  0  0
    4.5013   -3.6087    0.0000 C   0  0  0
    1.1187   -1.6680    0.0000 N   0  0  0
   -0.0090   -1.0212    0.0000 C   0  0  0
   -0.0126    0.2789    0.0000 N   0  0  0
   -1.1332   -1.6743    0.0000 N   0  0  0
   -2.2608   -1.0274    0.0000 C   0  0  0
   -3.3848   -1.6805    0.0000 C   0  0  0
   -3.3812   -2.9805    0.0000 N   0  0  0
   -2.2536   -3.6274    0.0000 C   0  0  0
   -1.1293   -2.9743    0.0000 C   0  0  0
    2.2317    2.8851    0.0000 H   0  0  0
    4.4942   -1.0089    0.0000 H   0  0  0
   -4.5052   -3.6336    0.0000 H   0  0  0
  1  6  1  0
  1  2  2  0
  2  3  1  0
  3  4  2  0
  4  5  1  0
  5  6  2  0
  6  9  1  0
  5  7  1  0
  7  8  1  0
  8  9  1  0
  8 10  1  0
 10 11  1  0
 11 23  1  0
 11 12  2  0
 12 13  1  0
 13 14  1  0
 14 15  1  0
 15 20  1  0
 15 16  2  0
 16 17  1  0
 17 18  2  0
 18 19  1  0
 19 20  2  0
 13 21  2  0
 21 22  1  0
 22 23  2  0
 22 24  1  0
 24 29  1  0
 24 25  1  0
 25 26  1  0
 26 27  1  0
 27 28  1  0
 28 29  1  0
 10 30  1  0
 14 31  1  0
 27 32  1  0
M  END
>  <canvasUID>
49

$$$$
IBD_50
  Canvas  00000000002D

 36 40  0  0  1  0  0  0  0  0999 V2000
   -2.4893   -3.5579    0.0000 C   0  0  0
   -3.6146   -2.9071    0.0000 C   0  0  0
   -3.6135   -1.6071    0.0000 C   0  0  0
   -4.7388   -0.9560    0.0000 O   0  0  0
   -2.4872   -0.9579    0.0000 C   0  0  0
   -1.3619   -1.6089    0.0000 C   0  0  0
   -1.3629   -2.9089    0.0000 C   0  0  0
   -0.1253   -1.2080    0.0000 C   0  0  0
    0.6381   -2.2605    0.0000 C   0  0  0
   -0.1269   -3.3114    0.0000 N   0  0  0
    0.2774    0.0278    0.0000 C   0  0  0
   -0.4859    1.0803    0.0000 C   0  0  0
   -1.7860    1.0814    0.0000 C   0  0  0
   -2.4349    2.2077    0.0000 O   0  0  0
   -2.4365   -0.0439    0.0000 O   0  0  0
   -3.7365   -0.0432    0.0000 C   0  0  0
    0.2792    2.1313    0.0000 N   0  0  0
    1.5150    1.7288    0.0000 C   0  0  0
    2.5675    2.4919    0.0000 C   0  0  0
    3.7547    1.9623    0.0000 O   0  0  0
    2.4326    3.7849    0.0000 O   0  0  0
    3.4848    4.5483    0.0000 C   0  0  0
    1.5140    0.4287    0.0000 C   0  0  0
    2.5652   -0.3364    0.0000 C   0  0  0
    3.8020    0.0647    0.0000 C   0  0  0
    4.5654   -0.9878    0.0000 N   0  0  0
    2.5644   -1.6362    0.0000 C   0  0  0
    3.8005   -2.0387    0.0000 C   0  0  0
    1.5975   -2.5054    0.0000 C   0  0  0
    1.8668   -3.7771    0.0000 C   0  0  0
    3.1029   -4.1796    0.0000 C   0  0  0
    4.0699   -3.3106    0.0000 C   0  0  0
    0.2738   -4.5483    0.0000 H   0  0  0
   -0.1217    3.3681    0.0000 H   0  0  0
    5.8652   -0.9888    0.0000 H   0  0  0
   -5.8652   -1.6053    0.0000 H   0  0  0
  1  7  1  0
  1  2  2  0
  2  3  1  0
  3  4  1  0
  3  5  2  0
  5  6  1  0
  6  7  2  0
  7 10  1  0
  6  8  1  0
  8  9  2  0
  9 10  1  0
 10 33  1  0
  8 11  1  0
 11 23  1  0
 11 12  2  0
 12 13  1  0
 13 14  2  0
 13 15  1  0
 15 16  1  0
 12 17  1  0
 17 34  1  0
 17 18  1  0
 18 19  1  0
 19 20  2  0
 19 21  1  0
 21 22  1  0
 18 23  2  0
 23 24  1  0
 24 25  2  0
 25 26  1  0
 26 35  1  0
 26 28  1  0
 24 27  1  0
 27 28  2  0
 28 32  1  0
 27 29  1  0
 29 30  2  0
 30 31  1  0
 31 32  2  0
  4 36  1  0
M  END
>  <canvasUID>
50

$$$$
IBD_51
  Canvas  00000000002D

 34 38  0  0  1  0  0  0  0  0999 V2000
    4.5649   -1.5028    0.0000 C   0  0  0
    4.1637   -2.7394    0.0000 C   0  0  0
    2.8923   -3.0103    0.0000 C   0  0  0
    2.0218   -2.0449    0.0000 C   0  0  0
    2.4230   -0.8084    0.0000 C   0  0  0
    3.6944   -0.5372    0.0000 C   0  0  0
    1.7722    0.3172    0.0000 C   0  0  0
    2.6417    1.2836    0.0000 C   0  0  0
    3.8296    0.7556    0.0000 N   0  0  0
    0.4795    0.4524    0.0000 C   0  0  0
   -0.1711    1.5777    0.0000 C   0  0  0
    0.3570    2.7657    0.0000 C   0  0  0
    1.6500    2.9022    0.0000 O   0  0  0
   -0.4079    3.8169    0.0000 O   0  0  0
    0.1204    5.0046    0.0000 C   0  0  0
   -1.4428    1.3068    0.0000 N   0  0  0
   -1.5777    0.0138    0.0000 C   0  0  0
   -2.7033   -0.6368    0.0000 C   0  0  0
   -2.7025   -1.9368    0.0000 O   0  0  0
   -3.8294    0.0127    0.0000 O   0  0  0
   -4.9549   -0.6381    0.0000 C   0  0  0
   -0.3900   -0.5143    0.0000 C   0  0  0
   -0.1188   -1.7857    0.0000 C   0  0  0
    1.0689   -2.3138    0.0000 C   0  0  0
    0.9337   -3.6068    0.0000 N   0  0  0
   -0.9883   -2.7522    0.0000 C   0  0  0
   -0.3377   -3.8777    0.0000 C   0  0  0
   -2.2883   -2.7529    0.0000 C   0  0  0
   -2.9378   -3.8790    0.0000 C   0  0  0
   -2.2873   -5.0046    0.0000 C   0  0  0
   -0.9872   -5.0038    0.0000 C   0  0  0
    4.9549    1.4064    0.0000 H   0  0  0
   -2.4092    2.1760    0.0000 H   0  0  0
    1.9001   -4.4763    0.0000 H   0  0  0
  1  6  1  0
  1  2  2  0
  2  3  1  0
  3  4  2  0
  4  5  1  0
  5  6  2  0
  6  9  1  0
  5  7  1  0
  7  8  2  0
  8  9  1  0
  9 32  1  0
  7 10  1  0
 10 22  1  0
 10 11  2  0
 11 12  1  0
 12 13  2  0
 12 14  1  0
 14 15  1  0
 11 16  1  0
 16 33  1  0
 16 17  1  0
 17 18  1  0
 18 19  2  0
 18 20  1  0
 20 21  1  0
 17 22  2  0
 22 23  1  0
 23 24  2  0
 24 25  1  0
 25 34  1  0
 25 27  1  0
 23 26  1  0
 26 27  2  0
 27 31  1  0
 26 28  1  0
 28 29  2  0
 29 30  1  0
 30 31  2  0
M  END
>  <canvasUID>
51

$$$$
IBD_52
  Canvas  00000000002D

 22 23  0  0  1  0  0  0  0  0999 V2000
    3.6640   -1.4562    0.0000 N   0  0  0
    3.0150   -0.3298    0.0000 C   0  0  0
    3.6658    0.7955    0.0000 O   0  0  0
    1.7150   -0.3288    0.0000 C   0  0  0
    0.9516    0.7235    0.0000 S   0  0  0
    0.9501   -1.3800    0.0000 N   0  3  0
    1.3507   -2.6166    0.0000 O   0  5  0
   -0.2860   -0.9772    0.0000 C   0  0  0
   -0.2850    0.3228    0.0000 C   0  0  0
   -1.4123   -1.6265    0.0000 C   0  0  0
   -2.5376   -0.9754    0.0000 C   0  0  0
   -3.6640   -1.6246    0.0000 C   0  0  0
   -4.3132   -0.4983    0.0000 F   0  0  0
   -4.9640   -1.6236    0.0000 F   0  0  0
   -3.6650   -2.9247    0.0000 F   0  0  0
   -2.5366    0.3246    0.0000 C   0  0  0
   -1.4103    0.9736    0.0000 C   0  0  0
   -1.4092    2.2736    0.0000 N   0  3  0
   -0.2829    2.9228    0.0000 O   0  5  0
   -2.5345    2.9247    0.0000 O   0  0  0
    4.9640   -1.4572    0.0000 H   0  0  0
    3.0132   -2.5815    0.0000 H   0  0  0
  1  2  1  0
  2  3  2  0
  2  4  1  0
  4  5  1  0
  5  9  1  0
  4  6  2  0
  6  7  1  0
  6  8  1  0
  8  9  2  0
  9 17  1  0
  8 10  1  0
 10 11  2  0
 11 12  1  0
 12 13  1  0
 12 14  1  0
 12 15  1  0
 11 16  1  0
 16 17  2  0
 17 18  1  0
 18 19  1  0
 18 20  2  0
  1 21  1  0
  1 22  1  0
M  END
>  <canvasUID>
52

$$$$
IBD_53
  Canvas  00000000002D

 28 32  0  0  1  0  0  0  0  0999 V2000
    2.9506   -2.7071    0.0000 C   0  0  0
    1.9867   -3.5794    0.0000 C   0  0  0
    0.7493   -3.1808    0.0000 C   0  0  0
    0.4758   -1.9099    0.0000 C   0  0  0
    1.4397   -1.0376    0.0000 C   0  0  0
    2.6771   -1.4362    0.0000 C   0  0  0
    1.4363    0.2622    0.0000 C   0  0  0
    2.6716    0.6673    0.0000 C   0  0  0
    3.4384   -0.3826    0.0000 N   0  0  0
    0.3827    1.0238    0.0000 C   0  0  0
   -0.8528    0.6187    0.0000 C   0  0  0
   -1.6196    1.6686    0.0000 C   0  0  0
   -2.9194    1.6652    0.0000 O   0  0  0
   -0.8580    2.7222    0.0000 N   0  0  0
    0.3794    2.3236    0.0000 C   0  0  0
    1.4290    3.0906    0.0000 O   0  0  0
   -1.2512   -0.6187    0.0000 C   0  0  0
   -0.4844   -1.6686    0.0000 C   0  0  0
   -1.2462   -2.7222    0.0000 N   0  0  0
   -2.4865   -1.0233    0.0000 C   0  0  0
   -2.4834   -2.3236    0.0000 C   0  0  0
   -3.6141   -0.3764    0.0000 C   0  0  0
   -4.7384   -1.0290    0.0000 C   0  0  0
   -4.7350   -2.3290    0.0000 C   0  0  0
   -3.6076   -2.9762    0.0000 C   0  0  0
    4.7384   -0.3792    0.0000 H   0  0  0
   -0.8411   -3.9575    0.0000 H   0  0  0
   -1.2631    3.9575    0.0000 H   0  0  0
  1  6  1  0
  1  2  2  0
  2  3  1  0
  3  4  2  0
  4  5  1  0
  5  6  2  0
  6  9  1  0
  5  7  1  0
  7  8  2  0
  8  9  1  0
  9 26  1  0
  7 10  1  0
 10 15  1  0
 10 11  2  0
 11 12  1  0
 12 13  2  0
 12 14  1  0
 14 15  1  0
 15 16  2  0
 11 17  1  0
 17 18  2  0
 18 19  1  0
 19 27  1  0
 19 21  1  0
 17 20  1  0
 20 21  2  0
 21 25  1  0
 20 22  1  0
 22 23  2  0
 23 24  1  0
 24 25  2  0
 14 28  1  0
M  END
>  <canvasUID>
53

$$$$
IBD_54
  Canvas  00000000002D

 32 37  0  0  1  0  0  0  0  0999 V2000
   -0.5630   -3.0956    0.0000 C   0  0  0
    0.5623   -3.7469    0.0000 C   0  0  0
    0.5610   -5.0472    0.0000 O   0  0  0
    1.6889   -3.0980    0.0000 C   0  0  0
    2.8139   -3.7490    0.0000 O   0  0  0
    1.6902   -1.7979    0.0000 C   0  0  0
    0.5649   -1.1469    0.0000 C   0  0  0
   -0.5615   -1.7956    0.0000 C   0  0  0
   -1.5269   -0.9251    0.0000 N   0  0  0
   -0.9970    0.2621    0.0000 C   0  0  0
    0.2958    0.1251    0.0000 C   0  0  0
    1.0607    1.1763    0.0000 C   0  0  0
    0.5331    2.3642    0.0000 C   0  0  0
    2.3540    1.3109    0.0000 C   0  0  0
    3.2229    0.3442    0.0000 O   0  0  0
    2.6251    2.5824    0.0000 N   0  0  0
    1.5001    3.2334    0.0000 C   0  0  0
    1.3654    4.5264    0.0000 O   0  0  0
   -1.5248    1.4503    0.0000 C   0  0  0
   -0.7596    2.5013    0.0000 C   0  0  0
   -1.5230    3.5538    0.0000 C   0  0  0
   -2.7596    3.1531    0.0000 C   0  0  0
   -2.7606    1.8531    0.0000 N   0  0  0
   -3.7250    4.0238    0.0000 C   0  0  0
   -3.4533    5.2953    0.0000 C   0  0  0
   -2.2167    5.6959    0.0000 C   0  0  0
   -1.2515    4.8252    0.0000 C   0  0  0
   -2.7986   -1.1945    0.0000 H   0  0  0
   -3.8131    1.0899    0.0000 H   0  0  0
   -0.5654   -5.6959    0.0000 H   0  0  0
    2.8126   -5.0488    0.0000 H   0  0  0
    3.8131    3.1099    0.0000 H   0  0  0
  1  8  1  0
  1  2  2  0
  2  3  1  0
  2  4  1  0
  4  5  1  0
  4  6  2  0
  6  7  1  0
  7 11  1  0
  7  8  2  0
  8  9  1  0
  9 28  1  0
  9 10  1  0
 10 11  2  0
 11 12  1  0
 12 13  2  0
 13 17  1  0
 13 20  1  0
 12 14  1  0
 14 15  2  0
 14 16  1  0
 16 17  1  0
 17 18  2  0
 10 19  1  0
 19 23  1  0
 19 20  2  0
 20 21  1  0
 21 27  2  0
 21 22  1  0
 22 23  1  0
 23 29  1  0
 22 24  2  0
 24 25  1  0
 25 26  2  0
 26 27  1  0
  3 30  1  0
  5 31  1  0
 16 32  1  0
M  END
>  <canvasUID>
54

$$$$
IBD_55
  Canvas  00000000002D

 29 34  0  0  1  0  0  0  0  0999 V2000
   -2.9870    0.1226    0.0000 C   0  0  0
   -3.5117    1.3121    0.0000 C   0  0  0
   -4.8042    1.4528    0.0000 O   0  0  0
   -2.7437    2.3612    0.0000 C   0  0  0
   -1.4515    2.2211    0.0000 C   0  0  0
   -0.9268    1.0313    0.0000 C   0  0  0
   -1.6946   -0.0176    0.0000 C   0  0  0
   -0.9343   -1.0719    0.0000 N   0  0  0
    0.3036   -0.6748    0.0000 C   0  0  0
    0.3082    0.6252    0.0000 C   0  0  0
    1.4364    1.2713    0.0000 C   0  0  0
    2.5598    0.6171    0.0000 C   0  0  0
    1.7112    2.5419    0.0000 C   0  0  0
    0.8451    3.5109    0.0000 O   0  0  0
    3.0044    2.6729    0.0000 N   0  0  0
    3.5291    1.4837    0.0000 C   0  0  0
    1.4270   -1.3287    0.0000 C   0  0  0
    2.5552   -0.6829    0.0000 C   0  0  0
    3.5182   -1.5560    0.0000 C   0  0  0
    2.9852   -2.7418    0.0000 C   0  0  0
    1.6927   -2.6012    0.0000 N   0  0  0
    3.7454   -3.7964    0.0000 C   0  0  0
    5.0390   -3.6648    0.0000 C   0  0  0
    5.5720   -2.4792    0.0000 C   0  0  0
    4.8114   -1.4249    0.0000 C   0  0  0
   -1.3407   -2.3069    0.0000 H   0  0  0
    0.8194   -3.5642    0.0000 H   0  0  0
   -5.5720    0.4037    0.0000 H   0  0  0
    3.6586    3.7964    0.0000 H   0  0  0
  1  7  1  0
  1  2  2  0
  2  3  1  0
  2  4  1  0
  4  5  2  0
  5  6  1  0
  6 10  1  0
  6  7  2  0
  7  8  1  0
  8 26  1  0
  8  9  1  0
  9 10  2  0
 10 11  1  0
 11 12  2  0
 12 16  1  0
 12 18  1  0
 11 13  1  0
 13 14  2  0
 13 15  1  0
 15 16  1  0
  9 17  1  0
 17 21  1  0
 17 18  2  0
 18 19  1  0
 19 25  2  0
 19 20  1  0
 20 21  1  0
 21 27  1  0
 20 22  2  0
 22 23  1  0
 23 24  2  0
 24 25  1  0
  3 28  1  0
 15 29  1  0
M  END
>  <canvasUID>
55

$$$$
IBD_56
  Canvas  00000000002D

 26 29  0  0  1  0  0  0  0  0999 V2000
    5.1925    2.2296    0.0000 C   0  0  0
    4.3204    3.1937    0.0000 C   0  0  0
    3.0495    2.9207    0.0000 C   0  0  0
    2.6504    1.6833    0.0000 C   0  0  0
    3.5224    0.7192    0.0000 C   0  0  0
    4.7933    0.9922    0.0000 C   0  0  0
    3.3893   -0.5738    0.0000 C   0  0  0
    4.5781   -1.1001    0.0000 N   0  0  0
    5.4457   -0.1321    0.0000 N   0  0  0
    2.2648   -1.2265    0.0000 C   0  0  0
    2.2676   -2.5265    0.0000 C   0  0  0
    1.1431   -3.1788    0.0000 C   0  0  0
    0.0160   -2.5312    0.0000 N   0  0  0
    0.0131   -1.2311    0.0000 C   0  0  0
    1.1374   -0.5788    0.0000 N   0  0  0
   -1.1143   -0.5837    0.0000 N   0  0  0
   -2.2385   -1.2361    0.0000 C   0  0  0
   -2.2357   -2.5361    0.0000 C   0  0  0
   -3.3599   -3.1885    0.0000 C   0  0  0
   -4.4873   -2.5410    0.0000 C   0  0  0
   -5.6118   -3.1937    0.0000 O   0  0  0
   -4.4902   -1.2410    0.0000 C   0  0  0
   -3.3659   -0.5887    0.0000 C   0  0  0
    6.7390   -0.2652    0.0000 H   0  0  0
   -1.1169    0.7163    0.0000 H   0  0  0
   -6.7390   -2.5460    0.0000 H   0  0  0
  1  6  1  0
  1  2  2  0
  2  3  1  0
  3  4  2  0
  4  5  1  0
  5  6  2  0
  6  9  1  0
  5  7  1  0
  7  8  2  0
  8  9  1  0
  9 24  1  0
  7 10  1  0
 10 15  1  0
 10 11  2  0
 11 12  1  0
 12 13  2  0
 13 14  1  0
 14 15  2  0
 14 16  1  0
 16 17  1  0
 17 23  1  0
 17 18  1  0
 18 19  1  0
 19 20  1  0
 20 21  1  0
 20 22  1  0
 22 23  1  0
 16 25  1  0
 21 26  1  0
M  END
>  <canvasUID>
56

$$$$
IBD_57
  Canvas  00000000002D

 39 43  0  0  1  0  0  0  0  0999 V2000
   -6.6000   -0.0738    0.0000 C   0  0  0
   -6.5990   -1.3712    0.0000 C   0  0  0
   -5.4750   -2.0188    0.0000 C   0  0  0
   -4.3520   -1.3691    0.0000 C   0  0  0
   -5.2817   -0.3844    0.0000 C   0  0  0
   -4.3530   -0.0720    0.0000 C   0  0  0
   -5.4770    0.5759    0.0000 C   0  0  0
   -5.4783    1.8733    0.0000 C   0  0  0
   -4.3554    2.5227    0.0000 O   0  0  0
   -6.6024    2.5209    0.0000 N   0  0  0
   -3.2300    0.5780    0.0000 N   0  0  0
   -2.1060   -0.0699    0.0000 C   0  0  0
   -2.1050   -1.3673    0.0000 C   0  0  0
   -3.2279   -2.0167    0.0000 Cl  0  0  0
   -0.9809   -2.0149    0.0000 C   0  0  0
    0.1421   -1.3655    0.0000 N   0  0  0
    0.1410   -0.0681    0.0000 C   0  0  0
   -0.9830    0.5798    0.0000 N   0  0  0
    1.2640    0.5816    0.0000 N   0  0  0
    2.3880   -0.0663    0.0000 C   0  0  0
    2.3891   -1.3637    0.0000 C   0  0  0
    3.5131   -2.0115    0.0000 C   0  0  0
    3.5110    0.5832    0.0000 C   0  0  0
    3.5100    1.8805    0.0000 O   0  0  0
    4.6330    2.5302    0.0000 C   0  0  0
    4.6351   -0.0645    0.0000 C   0  0  0
    4.6361   -1.3618    0.0000 C   0  0  0
    5.6488    0.7451    0.0000 C   0  0  0
    6.9140    0.4576    0.0000 C   0  0  0
    7.4776   -0.7108    0.0000 C   0  0  0
    6.9158   -1.8803    0.0000 C   0  0  0
    7.7254   -2.8940    0.0000 O   0  0  0
    5.6511   -2.1698    0.0000 N   0  0  0
    5.3634   -3.4350    0.0000 C   0  0  0
    4.1239   -3.8182    0.0000 C   0  0  0
   -6.6034    3.8182    0.0000 H   0  0  0
   -7.7254    1.8712    0.0000 H   0  0  0
   -3.2311    1.8753    0.0000 H   0  0  0
    1.2630    1.8790    0.0000 H   0  0  0
  1  5  1  0
  1  7  1  0
  1  2  1  0
  2  3  2  0
  3  4  1  0
  4  5  1  0
  4  6  1  0
  6  7  1  0
  7  8  1  0
  8  9  2  0
  8 10  1  0
  6 11  1  0
 11 12  1  0
 12 18  1  0
 12 13  2  0
 13 14  1  0
 13 15  1  0
 15 16  2  0
 16 17  1  0
 17 18  2  0
 17 19  1  0
 19 20  1  0
 20 21  1  0
 21 22  2  0
 22 27  1  0
 20 23  2  0
 23 24  1  0
 24 25  1  0
 23 26  1  0
 26 27  2  0
 27 33  1  0
 26 28  1  0
 28 29  1  0
 29 30  1  0
 30 31  1  0
 31 32  2  0
 31 33  1  0
 33 34  1  0
 34 35  1  0
 10 36  1  0
 10 37  1  0
 11 38  1  0
 19 39  1  0
M  END
>  <canvasUID>
57

$$$$
IBD_58
  Canvas  00000000002D

 40 43  0  0  1  0  0  0  0  0999 V2000
    3.4214    9.8267    0.0000 C   0  0  0
    4.0735    8.7021    0.0000 O   0  0  0
    3.4258    7.5750    0.0000 C   0  0  0
    4.0779    6.4505    0.0000 C   0  0  0
    3.4303    5.3234    0.0000 N   0  0  0
    2.1336    5.4180    0.0000 C   0  0  0
    1.2514    4.4630    0.0000 C   0  0  0
    4.1648    4.2508    0.0000 C   0  0  0
    3.7839    3.0077    0.0000 C   0  0  0
    2.5748    2.5304    0.0000 C   0  0  0
    1.4477    3.1780    0.0000 C   0  0  0
    2.5774    1.2303    0.0000 C   0  0  0
    1.4529    0.5780    0.0000 C   0  0  0
    0.3258    1.2257    0.0000 C   0  0  0
    0.3232    2.5257    0.0000 C   0  0  0
   -0.7987    0.5736    0.0000 O   0  0  0
   -1.9259    1.2212    0.0000 C   0  0  0
    1.4555   -0.7220    0.0000 N   0  0  0
    0.3310   -1.3741    0.0000 C   0  0  0
   -0.7961   -0.7265    0.0000 N   0  0  0
   -1.9207   -1.3788    0.0000 C   0  0  0
   -1.9181   -2.6786    0.0000 C   0  0  0
   -3.0426   -3.3309    0.0000 Cl  0  0  0
   -0.7909   -3.3265    0.0000 C   0  0  0
    0.3336   -2.6742    0.0000 N   0  0  0
   -0.7883   -4.6265    0.0000 N   0  0  0
   -1.9129   -5.2786    0.0000 C   0  0  1
   -1.9103   -6.5787    0.0000 C   0  0  2
   -0.7834   -7.2266    0.0000 N   0  0  0
   -0.7808   -8.5266    0.0000 S   0  0  0
   -2.0808   -8.5290    0.0000 O   0  0  0
    0.5192   -8.5240    0.0000 O   0  0  0
   -0.7785   -9.8267    0.0000 C   0  0  0
   -3.0348   -7.2308    0.0000 C   0  0  0
   -4.1622   -6.5831    0.0000 C   0  0  0
   -4.1648   -5.2831    0.0000 C   0  0  0
   -3.0400   -4.6310    0.0000 C   0  0  0
    2.5826   -1.3697    0.0000 H   0  0  0
    0.3390   -5.2742    0.0000 H   0  0  0
    0.3411   -6.5742    0.0000 H   0  0  0
  1  2  1  0
  2  3  1  0
  3  4  1  0
  4  5  1  0
  5  6  1  0
  6  7  1  0
  7 11  1  0
  5  8  1  0
  8  9  1  0
  9 10  1  0
 10 11  2  0
 11 15  1  0
 10 12  1  0
 12 13  2  0
 13 14  1  0
 14 15  2  0
 14 16  1  0
 16 17  1  0
 13 18  1  0
 18 19  1  0
 19 25  1  0
 19 20  2  0
 20 21  1  0
 21 22  2  0
 22 23  1  0
 22 24  1  0
 24 25  2  0
 24 26  1  0
 27 26  1  1
 27 37  1  0
 27 28  1  0
 28 29  1  6
 29 30  1  0
 30 31  2  0
 30 32  2  0
 30 33  1  0
 28 34  1  0
 34 35  1  0
 35 36  1  0
 36 37  1  0
 18 38  1  0
 26 39  1  0
 29 40  1  0
M  END
>  <canvasUID>
58

$$$$
IBD_59
  Canvas  00000000002D

 40 43  0  0  1  0  0  0  0  0999 V2000
    3.4214    9.8267    0.0000 C   0  0  0
    4.0735    8.7021    0.0000 O   0  0  0
    3.4258    7.5750    0.0000 C   0  0  0
    4.0779    6.4505    0.0000 C   0  0  0
    3.4303    5.3234    0.0000 N   0  0  0
    2.1336    5.4180    0.0000 C   0  0  0
    1.2514    4.4630    0.0000 C   0  0  0
    4.1648    4.2508    0.0000 C   0  0  0
    3.7839    3.0077    0.0000 C   0  0  0
    2.5748    2.5304    0.0000 C   0  0  0
    1.4477    3.1780    0.0000 C   0  0  0
    2.5774    1.2303    0.0000 C   0  0  0
    1.4529    0.5780    0.0000 C   0  0  0
    0.3258    1.2257    0.0000 C   0  0  0
    0.3232    2.5257    0.0000 C   0  0  0
   -0.7987    0.5736    0.0000 O   0  0  0
   -1.9259    1.2212    0.0000 C   0  0  0
    1.4555   -0.7220    0.0000 N   0  0  0
    0.3310   -1.3741    0.0000 C   0  0  0
   -0.7961   -0.7265    0.0000 N   0  0  0
   -1.9207   -1.3788    0.0000 C   0  0  0
   -1.9181   -2.6786    0.0000 C   0  0  0
   -3.0426   -3.3309    0.0000 Cl  0  0  0
   -0.7909   -3.3265    0.0000 C   0  0  0
    0.3336   -2.6742    0.0000 N   0  0  0
   -0.7883   -4.6265    0.0000 N   0  0  0
   -1.9129   -5.2786    0.0000 C   0  0  1
   -1.9103   -6.5787    0.0000 C   0  0  2
   -0.7834   -7.2266    0.0000 N   0  0  0
    0.3411   -6.5742    0.0000 C   0  0  0
   -0.7808   -8.5266    0.0000 S   0  0  0
   -2.0808   -8.5290    0.0000 O   0  0  0
    0.5192   -8.5240    0.0000 O   0  0  0
   -0.7785   -9.8267    0.0000 C   0  0  0
   -3.0348   -7.2308    0.0000 C   0  0  0
   -4.1622   -6.5831    0.0000 C   0  0  0
   -4.1648   -5.2831    0.0000 C   0  0  0
   -3.0400   -4.6310    0.0000 C   0  0  0
    2.5826   -1.3697    0.0000 H   0  0  0
    0.3390   -5.2742    0.0000 H   0  0  0
  1  2  1  0
  2  3  1  0
  3  4  1  0
  4  5  1  0
  5  6  1  0
  6  7  1  0
  7 11  1  0
  5  8  1  0
  8  9  1  0
  9 10  1  0
 10 11  2  0
 11 15  1  0
 10 12  1  0
 12 13  2  0
 13 14  1  0
 14 15  2  0
 14 16  1  0
 16 17  1  0
 13 18  1  0
 18 19  1  0
 19 25  1  0
 19 20  2  0
 20 21  1  0
 21 22  2  0
 22 23  1  0
 22 24  1  0
 24 25  2  0
 24 26  1  0
 27 26  1  1
 27 38  1  0
 27 28  1  0
 28 29  1  6
 29 30  1  0
 29 31  1  0
 31 32  2  0
 31 33  2  0
 31 34  1  0
 28 35  1  0
 35 36  1  0
 36 37  1  0
 37 38  1  0
 18 39  1  0
 26 40  1  0
M  END
>  <canvasUID>
59

$$$$
IBD_60
  Canvas  00000000002D

 26 29  0  0  1  0  0  0  0  0999 V2000
    1.0291   -4.8661    0.0000 F   0  0  0
   -0.1880   -4.4095    0.0000 C   0  0  0
    0.0252   -5.6921    0.0000 F   0  0  0
   -1.4706   -4.6230    0.0000 F   0  0  0
    0.2683   -3.1925    0.0000 C   0  0  0
    1.5509   -2.9793    0.0000 C   0  0  0
    2.0072   -1.7619    0.0000 C   0  0  0
    1.1815   -0.7580    0.0000 C   0  0  0
   -0.1009   -0.9712    0.0000 C   0  0  0
   -0.5574   -2.1886    0.0000 C   0  0  0
    1.6380    0.4593    0.0000 N   0  0  0
    2.8910    0.8054    0.0000 N   0  0  0
    2.9492    2.1041    0.0000 C   0  0  0
    1.7321    2.5606    0.0000 C   0  0  0
    0.9217    1.5443    0.0000 C   0  0  0
    1.4430    3.8282    0.0000 C   0  0  0
    0.2717    4.3921    0.0000 C   0  0  0
    0.2717    5.6921    0.0000 O   0  0  0
   -0.8996    3.8282    0.0000 N   0  0  0
   -1.1887    2.5606    0.0000 C   0  0  0
   -0.3783    1.5443    0.0000 C   0  0  0
   -0.8533    0.3342    0.0000 C   0  0  0
   -2.1388    0.1405    0.0000 C   0  0  0
   -2.9492    1.1569    0.0000 C   0  0  0
   -2.4742    2.3669    0.0000 C   0  0  0
   -1.9160    4.6386    0.0000 H   0  0  0
  1  2  1  0
  2  3  1  0
  2  4  1  0
  2  5  1  0
  5 10  1  0
  5  6  2  0
  6  7  1  0
  7  8  2  0
  8  9  1  0
  9 10  2  0
  8 11  1  0
 11 15  1  0
 11 12  1  0
 12 13  2  0
 13 14  1  0
 14 15  2  0
 15 21  1  0
 14 16  1  0
 16 17  1  0
 17 18  2  0
 17 19  1  0
 19 20  1  0
 20 25  1  0
 20 21  2  0
 21 22  1  0
 22 23  2  0
 23 24  1  0
 24 25  2  0
 19 26  1  0
M  END
>  <canvasUID>
60

$$$$
IBD_61
  Canvas  00000000002D

 23 26  0  0  1  0  0  0  0  0999 V2000
   -2.6379    1.1233    0.0000 C   0  0  0
   -3.1155   -0.0857    0.0000 C   0  0  0
   -2.3074   -1.1038    0.0000 C   0  0  0
   -1.0217   -0.9133    0.0000 C   0  0  0
   -0.5438    0.2958    0.0000 C   0  0  0
   -1.3519    1.3139    0.0000 C   0  0  0
    0.7562    0.2926    0.0000 C   0  0  0
    1.5693    1.3069    0.0000 C   0  0  0
    1.2830    2.5752    0.0000 C   0  0  0
    0.1132    3.1420    0.0000 C   0  0  0
    0.1161    4.4420    0.0000 O   0  0  0
   -1.0594    2.5807    0.0000 N   0  0  0
    2.7853    0.8470    0.0000 C   0  0  0
    2.7239   -0.4515    0.0000 N   0  0  0
    1.4697   -0.7942    0.0000 N   0  0  0
    1.0097   -2.0102    0.0000 C   0  0  0
    1.8326   -3.0164    0.0000 C   0  0  0
    3.1155   -2.8069    0.0000 Cl  0  0  0
    1.3727   -4.2325    0.0000 C   0  0  0
    0.0898   -4.4420    0.0000 C   0  0  0
   -0.7333   -3.4358    0.0000 C   0  0  0
   -0.2734   -2.2198    0.0000 C   0  0  0
   -2.0739    3.3934    0.0000 H   0  0  0
  1  6  1  0
  1  2  2  0
  2  3  1  0
  3  4  2  0
  4  5  1  0
  5  6  2  0
  6 12  1  0
  5  7  1  0
  7 15  1  0
  7  8  2  0
  8  9  1  0
  9 10  1  0
 10 11  2  0
 10 12  1  0
  8 13  1  0
 13 14  2  0
 14 15  1  0
 15 16  1  0
 16 22  1  0
 16 17  2  0
 17 18  1  0
 17 19  1  0
 19 20  2  0
 20 21  1  0
 21 22  2  0
 12 23  1  0
M  END
>  <canvasUID>
61

$$$$
IBD_62
  Canvas  00000000002D

 25 28  0  0  1  0  0  0  0  0999 V2000
    2.6680   -2.3244    0.0000 C   0  0  0
    1.5494   -2.9871    0.0000 C   0  0  0
    0.4165   -2.3498    0.0000 C   0  0  0
    0.4020   -1.0498    0.0000 C   0  0  0
    1.5203   -0.3873    0.0000 C   0  0  0
    2.6534   -1.0246    0.0000 C   0  0  0
    1.3123    0.8961    0.0000 C   0  0  0
    2.1856    1.8587    0.0000 C   0  0  0
    3.4831    1.7763    0.0000 C   0  0  0
    4.2272    0.7105    0.0000 C   0  0  0
    5.5106    0.9185    0.0000 O   0  0  0
    3.8583   -0.5360    0.0000 N   0  0  0
    1.5400    2.9871    0.0000 C   0  0  0
    0.2675    2.7216    0.0000 N   0  0  0
    0.1264    1.4294    0.0000 N   0  0  0
   -1.0021    0.7838    0.0000 C   0  0  0
   -1.0073   -0.5160    0.0000 C   0  0  0
   -2.1357   -1.1616    0.0000 C   0  0  0
   -3.2590   -0.5074    0.0000 C   0  0  0
   -4.3874   -1.1525    0.0000 N   0  3  0
   -5.5106   -0.4983    0.0000 O   0  5  0
   -4.3926   -2.4528    0.0000 O   0  0  0
   -3.2538    0.7929    0.0000 C   0  0  0
   -2.1253    1.4382    0.0000 C   0  0  0
    4.8208   -1.4096    0.0000 H   0  0  0
  1  6  1  0
  1  2  2  0
  2  3  1  0
  3  4  2  0
  4  5  1  0
  5  6  2  0
  6 12  1  0
  5  7  1  0
  7 15  1  0
  7  8  2  0
  8  9  1  0
  9 10  1  0
 10 11  2  0
 10 12  1  0
  8 13  1  0
 13 14  2  0
 14 15  1  0
 15 16  1  0
 16 24  1  0
 16 17  2  0
 17 18  1  0
 18 19  2  0
 19 20  1  0
 20 21  1  0
 20 22  2  0
 19 23  1  0
 23 24  2  0
 12 25  1  0
M  END
>  <canvasUID>
62

$$$$
IBD_63
  Canvas  00000000002D

 23 26  0  0  1  0  0  0  0  0999 V2000
   -2.4755    1.7216    0.0000 C   0  0  0
   -2.9485    0.5108    0.0000 C   0  0  0
   -2.1365   -0.5043    0.0000 C   0  0  0
   -0.8513   -0.3085    0.0000 C   0  0  0
   -0.3783    0.9024    0.0000 C   0  0  0
   -1.1903    1.9174    0.0000 C   0  0  0
    0.9217    0.9044    0.0000 C   0  0  0
    1.7306    1.9221    0.0000 C   0  0  0
    1.4394    3.1891    0.0000 C   0  0  0
    0.2673    3.7512    0.0000 C   0  0  0
    0.2652    5.0513    0.0000 O   0  0  0
   -0.9033    3.1855    0.0000 N   0  0  0
    2.9485    1.4673    0.0000 C   0  0  0
    2.8923    0.1686    0.0000 N   0  0  0
    1.6399   -0.1795    0.0000 N   0  0  0
    1.1851   -1.3977    0.0000 C   0  0  0
   -0.0967   -1.6130    0.0000 C   0  0  0
   -0.5515   -2.8308    0.0000 C   0  0  0
    0.2759   -3.8334    0.0000 C   0  0  0
   -0.1784   -5.0513    0.0000 Br  0  0  0
    1.5582   -3.6181    0.0000 C   0  0  0
    2.0127   -2.4003    0.0000 C   0  0  0
   -1.9209    3.9941    0.0000 H   0  0  0
  1  6  1  0
  1  2  2  0
  2  3  1  0
  3  4  2  0
  4  5  1  0
  5  6  2  0
  6 12  1  0
  5  7  1  0
  7 15  1  0
  7  8  2  0
  8  9  1  0
  9 10  1  0
 10 11  2  0
 10 12  1  0
  8 13  1  0
 13 14  2  0
 14 15  1  0
 15 16  1  0
 16 22  1  0
 16 17  2  0
 17 18  1  0
 18 19  2  0
 19 20  1  0
 19 21  1  0
 21 22  2  0
 12 23  1  0
M  END
>  <canvasUID>
63

$$$$
IBD_64
  Canvas  00000000002D

 26 29  0  0  1  0  0  0  0  0999 V2000
    1.0291   -4.8661    0.0000 C   0  0  0
   -0.1880   -4.4095    0.0000 C   0  0  0
    0.0252   -5.6921    0.0000 C   0  0  0
   -1.4706   -4.6230    0.0000 C   0  0  0
    0.2683   -3.1925    0.0000 C   0  0  0
    1.5509   -2.9793    0.0000 C   0  0  0
    2.0072   -1.7619    0.0000 C   0  0  0
    1.1815   -0.7580    0.0000 C   0  0  0
   -0.1009   -0.9712    0.0000 C   0  0  0
   -0.5574   -2.1886    0.0000 C   0  0  0
    1.6380    0.4593    0.0000 N   0  0  0
    2.8910    0.8054    0.0000 N   0  0  0
    2.9492    2.1041    0.0000 C   0  0  0
    1.7321    2.5606    0.0000 C   0  0  0
    0.9217    1.5443    0.0000 C   0  0  0
    1.4430    3.8282    0.0000 C   0  0  0
    0.2717    4.3921    0.0000 C   0  0  0
    0.2717    5.6921    0.0000 O   0  0  0
   -0.8996    3.8282    0.0000 N   0  0  0
   -1.1887    2.5606    0.0000 C   0  0  0
   -0.3783    1.5443    0.0000 C   0  0  0
   -0.8533    0.3342    0.0000 C   0  0  0
   -2.1388    0.1405    0.0000 C   0  0  0
   -2.9492    1.1569    0.0000 C   0  0  0
   -2.4742    2.3669    0.0000 C   0  0  0
   -1.9160    4.6386    0.0000 H   0  0  0
  1  2  1  0
  2  3  1  0
  2  4  1  0
  2  5  1  0
  5 10  1  0
  5  6  2  0
  6  7  1  0
  7  8  2  0
  8  9  1  0
  9 10  2  0
  8 11  1  0
 11 15  1  0
 11 12  1  0
 12 13  2  0
 13 14  1  0
 14 15  2  0
 15 21  1  0
 14 16  1  0
 16 17  1  0
 17 18  2  0
 17 19  1  0
 19 20  1  0
 20 25  1  0
 20 21  2  0
 21 22  1  0
 22 23  2  0
 23 24  1  0
 24 25  2  0
 19 26  1  0
M  END
>  <canvasUID>
64

$$$$
IBD_65
  Canvas  00000000002D

 23 26  0  0  1  0  0  0  0  0999 V2000
   -2.4755    1.5063    0.0000 C   0  0  0
   -2.9484    0.2955    0.0000 C   0  0  0
   -2.1364   -0.7196    0.0000 C   0  0  0
   -0.8513   -0.5238    0.0000 C   0  0  0
   -0.3783    0.6871    0.0000 C   0  0  0
   -1.1903    1.7021    0.0000 C   0  0  0
    0.9217    0.6891    0.0000 C   0  0  0
    1.7306    1.7068    0.0000 C   0  0  0
    1.4394    2.9738    0.0000 C   0  0  0
    0.2673    3.5359    0.0000 C   0  0  0
    0.2652    4.8359    0.0000 O   0  0  0
   -0.9033    2.9701    0.0000 N   0  0  0
    2.9484    1.2520    0.0000 C   0  0  0
    2.8923   -0.0467    0.0000 N   0  0  0
    1.6398   -0.3948    0.0000 N   0  0  0
    1.1854   -1.6127    0.0000 C   0  0  0
    2.0127   -2.6152    0.0000 C   0  0  0
    1.5582   -3.8334    0.0000 C   0  0  0
    2.3855   -4.8359    0.0000 Cl  0  0  0
    0.2759   -4.0486    0.0000 C   0  0  0
   -0.5515   -3.0461    0.0000 C   0  0  0
   -0.0967   -1.8280    0.0000 C   0  0  0
   -1.9209    3.7790    0.0000 H   0  0  0
  1  6  1  0
  1  2  2  0
  2  3  1  0
  3  4  2  0
  4  5  1  0
  5  6  2  0
  6 12  1  0
  5  7  1  0
  7 15  1  0
  7  8  2  0
  8  9  1  0
  9 10  1  0
 10 11  2  0
 10 12  1  0
  8 13  1  0
 13 14  2  0
 14 15  1  0
 15 16  1  0
 16 22  1  0
 16 17  2  0
 17 18  1  0
 18 19  1  0
 18 20  2  0
 20 21  1  0
 21 22  2  0
 12 23  1  0
M  END
>  <canvasUID>
65

$$$$
IBD_66
  Canvas  00000000002D

 24 27  0  0  1  0  0  0  0  0999 V2000
    0.6378   -5.5529    0.0000 C   0  0  0
   -0.1880   -4.5488    0.0000 O   0  0  0
    0.2683   -3.3317    0.0000 C   0  0  0
    1.5509   -3.1185    0.0000 C   0  0  0
    2.0072   -1.9012    0.0000 C   0  0  0
    1.1815   -0.8973    0.0000 C   0  0  0
   -0.1009   -1.1105    0.0000 C   0  0  0
   -0.5575   -2.3278    0.0000 C   0  0  0
    1.6380    0.3201    0.0000 N   0  0  0
    2.8910    0.6661    0.0000 N   0  0  0
    2.9492    1.9649    0.0000 C   0  0  0
    1.7322    2.4214    0.0000 C   0  0  0
    0.9217    1.4051    0.0000 C   0  0  0
    1.4430    3.6890    0.0000 C   0  0  0
    0.2717    4.2529    0.0000 C   0  0  0
    0.2717    5.5529    0.0000 O   0  0  0
   -0.8996    3.6890    0.0000 N   0  0  0
   -1.1887    2.4214    0.0000 C   0  0  0
   -0.3783    1.4051    0.0000 C   0  0  0
   -0.8533    0.1950    0.0000 C   0  0  0
   -2.1388    0.0013    0.0000 C   0  0  0
   -2.9492    1.0177    0.0000 C   0  0  0
   -2.4742    2.2277    0.0000 C   0  0  0
   -1.9160    4.4994    0.0000 H   0  0  0
  1  2  1  0
  2  3  1  0
  3  8  1  0
  3  4  2  0
  4  5  1  0
  5  6  2  0
  6  7  1  0
  7  8  2  0
  6  9  1  0
  9 13  1  0
  9 10  1  0
 10 11  2  0
 11 12  1  0
 12 13  2  0
 13 19  1  0
 12 14  1  0
 14 15  1  0
 15 16  2  0
 15 17  1  0
 17 18  1  0
 18 23  1  0
 18 19  2  0
 19 20  1  0
 20 21  2  0
 21 22  1  0
 22 23  2  0
 17 24  1  0
M  END
>  <canvasUID>
66

$$$$
IBD_67
  Canvas  00000000002D

 23 26  0  0  1  0  0  0  0  0999 V2000
   -0.1880   -5.0509    0.0000 C   0  0  0
    0.2683   -3.8338    0.0000 C   0  0  0
    1.5509   -3.6206    0.0000 C   0  0  0
    2.0073   -2.4032    0.0000 C   0  0  0
    1.1815   -1.3994    0.0000 C   0  0  0
   -0.1009   -1.6126    0.0000 C   0  0  0
   -0.5575   -2.8299    0.0000 C   0  0  0
    1.6380   -0.1820    0.0000 N   0  0  0
    2.8910    0.1641    0.0000 N   0  0  0
    2.9493    1.4628    0.0000 C   0  0  0
    1.7322    1.9194    0.0000 C   0  0  0
    0.9217    0.9030    0.0000 C   0  0  0
    1.4430    3.1869    0.0000 C   0  0  0
    0.2717    3.7509    0.0000 C   0  0  0
    0.2717    5.0509    0.0000 O   0  0  0
   -0.8996    3.1869    0.0000 N   0  0  0
   -1.1887    1.9194    0.0000 C   0  0  0
   -0.3783    0.9030    0.0000 C   0  0  0
   -0.8533   -0.3071    0.0000 C   0  0  0
   -2.1388   -0.5008    0.0000 C   0  0  0
   -2.9493    0.5156    0.0000 C   0  0  0
   -2.4742    1.7257    0.0000 C   0  0  0
   -1.9160    3.9973    0.0000 H   0  0  0
  1  2  1  0
  2  7  1  0
  2  3  2  0
  3  4  1  0
  4  5  2  0
  5  6  1  0
  6  7  2  0
  5  8  1  0
  8 12  1  0
  8  9  1  0
  9 10  2  0
 10 11  1  0
 11 12  2  0
 12 18  1  0
 11 13  1  0
 13 14  1  0
 14 15  2  0
 14 16  1  0
 16 17  1  0
 17 22  1  0
 17 18  2  0
 18 19  1  0
 19 20  2  0
 20 21  1  0
 21 22  2  0
 16 23  1  0
M  END
>  <canvasUID>
67

$$$$
IBD_68
  Canvas  00000000002D

 23 26  0  0  1  0  0  0  0  0999 V2000
    3.1155   -2.8069    0.0000 C   0  0  0
    1.8326   -3.0164    0.0000 C   0  0  0
    1.3727   -4.2325    0.0000 C   0  0  0
    0.0898   -4.4420    0.0000 C   0  0  0
   -0.7333   -3.4358    0.0000 C   0  0  0
   -0.2734   -2.2198    0.0000 C   0  0  0
    1.0097   -2.0102    0.0000 C   0  0  0
    1.4697   -0.7942    0.0000 N   0  0  0
    2.7239   -0.4515    0.0000 N   0  0  0
    2.7853    0.8470    0.0000 C   0  0  0
    1.5693    1.3069    0.0000 C   0  0  0
    0.7562    0.2926    0.0000 C   0  0  0
    1.2830    2.5752    0.0000 C   0  0  0
    0.1132    3.1420    0.0000 C   0  0  0
    0.1161    4.4420    0.0000 O   0  0  0
   -1.0594    2.5807    0.0000 N   0  0  0
   -1.3519    1.3139    0.0000 C   0  0  0
   -0.5438    0.2958    0.0000 C   0  0  0
   -1.0217   -0.9133    0.0000 C   0  0  0
   -2.3074   -1.1038    0.0000 C   0  0  0
   -3.1155   -0.0857    0.0000 C   0  0  0
   -2.6379    1.1233    0.0000 C   0  0  0
   -2.0739    3.3934    0.0000 H   0  0  0
  1  2  1  0
  2  7  1  0
  2  3  2  0
  3  4  1  0
  4  5  2  0
  5  6  1  0
  6  7  2  0
  7  8  1  0
  8 12  1  0
  8  9  1  0
  9 10  2  0
 10 11  1  0
 11 12  2  0
 12 18  1  0
 11 13  1  0
 13 14  1  0
 14 15  2  0
 14 16  1  0
 16 17  1  0
 17 22  1  0
 17 18  2  0
 18 19  1  0
 19 20  2  0
 20 21  1  0
 21 22  2  0
 16 23  1  0
M  END
>  <canvasUID>
68

$$$$
IBD_69
  Canvas  00000000002D

 23 26  0  0  1  0  0  0  0  0999 V2000
   -2.6379    1.1233    0.0000 C   0  0  0
   -3.1155   -0.0857    0.0000 C   0  0  0
   -2.3074   -1.1038    0.0000 C   0  0  0
   -1.0217   -0.9133    0.0000 C   0  0  0
   -0.5438    0.2958    0.0000 C   0  0  0
   -1.3519    1.3139    0.0000 C   0  0  0
    0.7562    0.2926    0.0000 C   0  0  0
    1.5693    1.3069    0.0000 C   0  0  0
    1.2830    2.5752    0.0000 C   0  0  0
    0.1132    3.1420    0.0000 C   0  0  0
    0.1161    4.4420    0.0000 O   0  0  0
   -1.0594    2.5807    0.0000 N   0  0  0
    2.7853    0.8470    0.0000 C   0  0  0
    2.7239   -0.4515    0.0000 N   0  0  0
    1.4697   -0.7942    0.0000 N   0  0  0
    1.0097   -2.0102    0.0000 C   0  0  0
    1.8326   -3.0164    0.0000 C   0  0  0
    3.1155   -2.8069    0.0000 F   0  0  0
    1.3727   -4.2325    0.0000 C   0  0  0
    0.0898   -4.4420    0.0000 C   0  0  0
   -0.7333   -3.4358    0.0000 C   0  0  0
   -0.2734   -2.2198    0.0000 C   0  0  0
   -2.0739    3.3934    0.0000 H   0  0  0
  1  6  1  0
  1  2  2  0
  2  3  1  0
  3  4  2  0
  4  5  1  0
  5  6  2  0
  6 12  1  0
  5  7  1  0
  7 15  1  0
  7  8  2  0
  8  9  1  0
  9 10  1  0
 10 11  2  0
 10 12  1  0
  8 13  1  0
 13 14  2  0
 14 15  1  0
 15 16  1  0
 16 22  1  0
 16 17  2  0
 17 18  1  0
 17 19  1  0
 19 20  2  0
 20 21  1  0
 21 22  2  0
 12 23  1  0
M  END
>  <canvasUID>
69

$$$$
IBD_70
  Canvas  00000000002D

 23 26  0  0  1  0  0  0  0  0999 V2000
   -2.4755    1.7216    0.0000 C   0  0  0
   -2.9485    0.5108    0.0000 C   0  0  0
   -2.1365   -0.5043    0.0000 C   0  0  0
   -0.8513   -0.3085    0.0000 C   0  0  0
   -0.3783    0.9024    0.0000 C   0  0  0
   -1.1903    1.9174    0.0000 C   0  0  0
    0.9217    0.9044    0.0000 C   0  0  0
    1.7306    1.9221    0.0000 C   0  0  0
    1.4394    3.1891    0.0000 C   0  0  0
    0.2673    3.7512    0.0000 C   0  0  0
    0.2652    5.0513    0.0000 O   0  0  0
   -0.9033    3.1855    0.0000 N   0  0  0
    2.9485    1.4673    0.0000 C   0  0  0
    2.8923    0.1686    0.0000 N   0  0  0
    1.6399   -0.1795    0.0000 N   0  0  0
    1.1851   -1.3977    0.0000 C   0  0  0
   -0.0967   -1.6130    0.0000 C   0  0  0
   -0.5515   -2.8308    0.0000 C   0  0  0
    0.2759   -3.8334    0.0000 C   0  0  0
   -0.1784   -5.0513    0.0000 Cl  0  0  0
    1.5582   -3.6181    0.0000 C   0  0  0
    2.0127   -2.4003    0.0000 C   0  0  0
   -1.9209    3.9941    0.0000 H   0  0  0
  1  6  1  0
  1  2  2  0
  2  3  1  0
  3  4  2  0
  4  5  1  0
  5  6  2  0
  6 12  1  0
  5  7  1  0
  7 15  1  0
  7  8  2  0
  8  9  1  0
  9 10  1  0
 10 11  2  0
 10 12  1  0
  8 13  1  0
 13 14  2  0
 14 15  1  0
 15 16  1  0
 16 22  1  0
 16 17  2  0
 17 18  1  0
 18 19  2  0
 19 20  1  0
 19 21  1  0
 21 22  2  0
 12 23  1  0
M  END
>  <canvasUID>
70

$$$$
IBD_71
  Canvas  00000000002D

 24 27  0  0  1  0  0  0  0  0999 V2000
   -2.6379    1.7315    0.0000 C   0  0  0
   -3.1155    0.5225    0.0000 C   0  0  0
   -2.3074   -0.4960    0.0000 C   0  0  0
   -1.0217   -0.3054    0.0000 C   0  0  0
   -0.5438    0.9036    0.0000 C   0  0  0
   -1.3519    1.9221    0.0000 C   0  0  0
    0.7562    0.9008    0.0000 C   0  0  0
    1.5693    1.9151    0.0000 C   0  0  0
    1.2830    3.1831    0.0000 C   0  0  0
    0.1132    3.7502    0.0000 C   0  0  0
    0.1161    5.0499    0.0000 O   0  0  0
   -1.0594    3.1886    0.0000 N   0  0  0
    2.7853    1.4551    0.0000 C   0  0  0
    2.7239    0.1567    0.0000 N   0  0  0
    1.4697   -0.1863    0.0000 N   0  0  0
    1.0097   -1.4023    0.0000 C   0  0  0
    1.8326   -2.4083    0.0000 C   0  0  0
    3.1155   -2.1990    0.0000 F   0  0  0
    1.3727   -3.6243    0.0000 C   0  0  0
    0.0898   -3.8339    0.0000 C   0  0  0
   -0.3701   -5.0499    0.0000 F   0  0  0
   -0.7333   -2.8277    0.0000 C   0  0  0
   -0.2734   -1.6116    0.0000 C   0  0  0
   -2.0739    4.0013    0.0000 H   0  0  0
  1  6  1  0
  1  2  2  0
  2  3  1  0
  3  4  2  0
  4  5  1  0
  5  6  2  0
  6 12  1  0
  5  7  1  0
  7 15  1  0
  7  8  2  0
  8  9  1  0
  9 10  1  0
 10 11  2  0
 10 12  1  0
  8 13  1  0
 13 14  2  0
 14 15  1  0
 15 16  1  0
 16 23  1  0
 16 17  2  0
 17 18  1  0
 17 19  1  0
 19 20  2  0
 20 21  1  0
 20 22  1  0
 22 23  2  0
 12 24  1  0
M  END
>  <canvasUID>
71

$$$$
IBD_72
  Canvas  00000000002D

 23 26  0  0  1  0  0  0  0  0999 V2000
   -2.6379    1.1233    0.0000 C   0  0  0
   -3.1155   -0.0857    0.0000 C   0  0  0
   -2.3074   -1.1038    0.0000 C   0  0  0
   -1.0217   -0.9133    0.0000 C   0  0  0
   -0.5438    0.2958    0.0000 C   0  0  0
   -1.3519    1.3139    0.0000 C   0  0  0
    0.7562    0.2926    0.0000 C   0  0  0
    1.5693    1.3069    0.0000 C   0  0  0
    1.2830    2.5752    0.0000 C   0  0  0
    0.1132    3.1420    0.0000 C   0  0  0
    0.1161    4.4420    0.0000 O   0  0  0
   -1.0594    2.5807    0.0000 N   0  0  0
    2.7853    0.8470    0.0000 C   0  0  0
    2.7239   -0.4515    0.0000 N   0  0  0
    1.4697   -0.7942    0.0000 N   0  0  0
    1.0097   -2.0102    0.0000 C   0  0  0
    1.8326   -3.0164    0.0000 C   0  0  0
    3.1155   -2.8069    0.0000 Br  0  0  0
    1.3727   -4.2325    0.0000 C   0  0  0
    0.0898   -4.4420    0.0000 C   0  0  0
   -0.7333   -3.4358    0.0000 C   0  0  0
   -0.2734   -2.2198    0.0000 C   0  0  0
   -2.0739    3.3934    0.0000 H   0  0  0
  1  6  1  0
  1  2  2  0
  2  3  1  0
  3  4  2  0
  4  5  1  0
  5  6  2  0
  6 12  1  0
  5  7  1  0
  7 15  1  0
  7  8  2  0
  8  9  1  0
  9 10  1  0
 10 11  2  0
 10 12  1  0
  8 13  1  0
 13 14  2  0
 14 15  1  0
 15 16  1  0
 16 22  1  0
 16 17  2  0
 17 18  1  0
 17 19  1  0
 19 20  2  0
 20 21  1  0
 21 22  2  0
 12 23  1  0
M  END
>  <canvasUID>
72

$$$$
IBD_73
  Canvas  00000000002D

 24 27  0  0  1  0  0  0  0  0999 V2000
   -2.4753    1.5064    0.0000 C   0  0  0
   -2.9485    0.2955    0.0000 C   0  0  0
   -2.1365   -0.7196    0.0000 C   0  0  0
   -0.8513   -0.5238    0.0000 C   0  0  0
   -0.3781    0.6871    0.0000 C   0  0  0
   -1.1903    1.7022    0.0000 C   0  0  0
    0.9220    0.6892    0.0000 C   0  0  0
    1.7306    1.7068    0.0000 C   0  0  0
    1.4397    2.9739    0.0000 C   0  0  0
    0.2673    3.5360    0.0000 C   0  0  0
    0.2652    4.8361    0.0000 O   0  0  0
   -0.9030    2.9700    0.0000 N   0  0  0
    2.9485    1.2521    0.0000 C   0  0  0
    2.8924   -0.0467    0.0000 N   0  0  0
    1.6399   -0.3948    0.0000 N   0  0  0
    1.1854   -1.6130    0.0000 C   0  0  0
   -0.0967   -1.8283    0.0000 C   0  0  0
   -0.5515   -3.0461    0.0000 C   0  0  0
   -1.8333   -3.2614    0.0000 Cl  0  0  0
    0.2761   -4.0487    0.0000 C   0  0  0
    1.5582   -3.8337    0.0000 C   0  0  0
    2.3856   -4.8361    0.0000 Cl  0  0  0
    2.0127   -2.6156    0.0000 C   0  0  0
   -1.9207    3.7789    0.0000 H   0  0  0
  1  6  1  0
  1  2  2  0
  2  3  1  0
  3  4  2  0
  4  5  1  0
  5  6  2  0
  6 12  1  0
  5  7  1  0
  7 15  1  0
  7  8  2  0
  8  9  1  0
  9 10  1  0
 10 11  2  0
 10 12  1  0
  8 13  1  0
 13 14  2  0
 14 15  1  0
 15 16  1  0
 16 23  1  0
 16 17  2  0
 17 18  1  0
 18 19  1  0
 18 20  2  0
 20 21  1  0
 21 22  1  0
 21 23  2  0
 12 24  1  0
M  END
>  <canvasUID>
73

$$$$
IBD_74
  Canvas  00000000002D

 22 25  0  0  1  0  0  0  0  0999 V2000
   -2.4753    1.1127    0.0000 C   0  0  0
   -2.9485   -0.0982    0.0000 C   0  0  0
   -2.1365   -1.1132    0.0000 C   0  0  0
   -0.8513   -0.9174    0.0000 C   0  0  0
   -0.3780    0.2934    0.0000 C   0  0  0
   -1.1901    1.3085    0.0000 C   0  0  0
    0.9220    0.2955    0.0000 C   0  0  0
    1.7309    1.3132    0.0000 C   0  0  0
    1.4397    2.5802    0.0000 C   0  0  0
    0.2673    3.1423    0.0000 C   0  0  0
    0.2652    4.4423    0.0000 O   0  0  0
   -0.9030    2.5763    0.0000 N   0  0  0
    2.9485    0.8584    0.0000 C   0  0  0
    2.8923   -0.4403    0.0000 N   0  0  0
    1.6399   -0.7885    0.0000 N   0  0  0
    1.1854   -2.0066    0.0000 C   0  0  0
   -0.0967   -2.2219    0.0000 C   0  0  0
   -0.5512   -3.4398    0.0000 C   0  0  0
    0.2761   -4.4423    0.0000 C   0  0  0
    1.5585   -4.2273    0.0000 C   0  0  0
    2.0127   -3.0092    0.0000 C   0  0  0
   -1.9207    3.3852    0.0000 H   0  0  0
  1  6  1  0
  1  2  2  0
  2  3  1  0
  3  4  2  0
  4  5  1  0
  5  6  2  0
  6 12  1  0
  5  7  1  0
  7 15  1  0
  7  8  2  0
  8  9  1  0
  9 10  1  0
 10 11  2  0
 10 12  1  0
  8 13  1  0
 13 14  2  0
 14 15  1  0
 15 16  1  0
 16 21  1  0
 16 17  2  0
 17 18  1  0
 18 19  2  0
 19 20  1  0
 20 21  2  0
 12 22  1  0
M  END
>  <canvasUID>
74

$$$$
IBD_75
  Canvas  00000000002D

 36 41  0  0  1  0  0  0  0  0999 V2000
    6.1354   -2.4192    0.0000 C   0  0  0
    7.2615   -1.7692    0.0000 C   0  0  0
    8.3868   -2.4197    0.0000 C   0  0  0
    8.3868   -3.7197    0.0000 C   0  0  0
    7.2607   -4.3695    0.0000 C   0  0  0
    6.1352   -3.7190    0.0000 C   0  0  0
    5.0091   -4.3690    0.0000 C   0  0  0
    3.8833   -3.7187    0.0000 N   0  0  0
    2.7575   -4.3684    0.0000 C   0  0  0
    1.6319   -3.7182    0.0000 C   0  0  0
    1.6322   -2.4182    0.0000 C   0  0  0
    2.7580   -1.7684    0.0000 C   0  0  0
    3.8838   -2.4187    0.0000 C   0  0  0
    0.5064   -1.7682    0.0000 N   0  0  0
    0.5069   -0.4679    0.0000 C   0  0  0
    1.6327    0.1816    0.0000 C   0  0  0
    1.6332    1.4819    0.0000 C   0  0  0
   -0.6189    0.1824    0.0000 C   0  0  0
   -0.6184    1.4821    0.0000 C   0  0  0
    0.5074    2.1319    0.0000 C   0  0  0
   -1.5843    2.3524    0.0000 C   0  0  0
   -1.0552    3.5398    0.0000 N   0  0  0
    0.2375    3.4036    0.0000 N   0  0  0
   -2.8560    2.0822    0.0000 C   0  0  0
   -3.8219    2.9525    0.0000 N   0  0  0
   -3.3851    0.8948    0.0000 C   0  0  0
   -4.6778    1.0310    0.0000 C   0  0  0
   -4.9480    2.3027    0.0000 C   0  0  0
   -5.6443    0.1613    0.0000 C   0  0  0
   -6.8806    0.5633    0.0000 C   0  0  0
   -7.1505    1.8350    0.0000 C   0  0  0
   -6.1843    2.7047    0.0000 C   0  0  0
   -8.3868    2.2372    0.0000 C   0  0  0
    1.1075    4.3695    0.0000 H   0  0  0
   -3.6859    4.2452    0.0000 H   0  0  0
   -0.6195   -2.4179    0.0000 H   0  0  0
  1  6  1  0
  1  2  2  0
  2  3  1  0
  3  4  2  0
  4  5  1  0
  5  6  2  0
  6  7  1  0
  7  8  1  0
  8 13  1  0
  8  9  1  0
  9 10  1  0
 10 11  1  0
 11 12  1  0
 12 13  1  0
 11 14  1  0
 14 15  1  0
 15 16  1  0
 16 17  2  0
 17 20  1  0
 15 18  2  0
 18 19  1  0
 19 20  2  0
 20 23  1  0
 19 21  1  0
 21 22  2  0
 22 23  1  0
 23 34  1  0
 21 24  1  0
 24 25  1  0
 25 35  1  0
 25 28  1  0
 24 26  2  0
 26 27  1  0
 27 28  2  0
 28 32  1  0
 27 29  1  0
 29 30  2  0
 30 31  1  0
 31 32  2  0
 31 33  1  0
 14 36  1  0
M  END
>  <canvasUID>
75

$$$$
IBD_76
  Canvas  00000000002D

 38 41  0  0  1  0  0  0  0  0999 V2000
   -9.1416   -1.8161    0.0000 C   0  0  0
  -10.4130   -2.0876    0.0000 C   0  0  0
  -11.0641   -0.9623    0.0000 C   0  0  0
  -10.1951    0.0047    0.0000 S   0  0  0
   -9.0069   -0.5231    0.0000 C   0  0  0
   -7.8816    0.1277    0.0000 C   0  0  0
   -7.8827    1.4277    0.0000 O   0  0  0
   -6.7553   -0.5213    0.0000 N   0  0  0
   -5.6300    0.1295    0.0000 C   0  0  0
   -4.5037   -0.5195    0.0000 C   0  0  0
   -3.3784    0.1313    0.0000 C   0  0  0
   -2.2520   -0.5179    0.0000 N   0  0  0
   -1.1267    0.1331    0.0000 C   0  0  0
   -1.1278    1.4331    0.0000 C   0  0  0
   -2.2541    2.0821    0.0000 I   0  0  0
   -0.0025    2.0839    0.0000 C   0  0  0
    1.1239    1.4350    0.0000 N   0  0  0
    1.1249    0.1349    0.0000 C   0  0  0
   -0.0004   -0.5161    0.0000 N   0  0  0
    2.2512   -0.5143    0.0000 N   0  0  0
    3.3765    0.1368    0.0000 C   0  0  0
    3.3755    1.4368    0.0000 C   0  0  0
    4.5008    2.0876    0.0000 C   0  0  0
    5.6271    1.4389    0.0000 C   0  0  0
    5.6282    0.1388    0.0000 C   0  0  0
    4.5031   -0.5122    0.0000 C   0  0  0
    6.7548   -0.5104    0.0000 N   0  0  0
    7.8801    0.1404    0.0000 C   0  0  0
    7.8788    1.4404    0.0000 O   0  0  0
    9.0064   -0.5083    0.0000 N   0  0  0
   10.1933    0.0216    0.0000 C   0  0  0
   11.0641   -0.9441    0.0000 C   0  0  0
   10.4151   -2.0704    0.0000 C   0  0  0
    9.1434   -1.8013    0.0000 C   0  0  0
   -6.7542   -1.8213    0.0000 H   0  0  0
   -2.2510   -1.8179    0.0000 H   0  0  0
    2.2525   -1.8143    0.0000 H   0  0  0
    6.7558   -1.8104    0.0000 H   0  0  0
  1  5  2  0
  1  2  1  0
  2  3  2  0
  3  4  1  0
  4  5  1  0
  5  6  1  0
  6  7  2  0
  6  8  1  0
  8  9  1  0
  9 10  1  0
 10 11  1  0
 11 12  1  0
 12 13  1  0
 13 19  1  0
 13 14  2  0
 14 15  1  0
 14 16  1  0
 16 17  2  0
 17 18  1  0
 18 19  2  0
 18 20  1  0
 20 21  1  0
 21 26  1  0
 21 22  2  0
 22 23  1  0
 23 24  2  0
 24 25  1  0
 25 26  2  0
 25 27  1  0
 27 28  1  0
 28 29  2  0
 28 30  1  0
 30 34  1  0
 30 31  1  0
 31 32  1  0
 32 33  1  0
 33 34  1  0
  8 35  1  0
 12 36  1  0
 20 37  1  0
 27 38  1  0
M  END
>  <canvasUID>
76

$$$$
IBD_77
  Canvas  00000000002D

 26 29  0  0  1  0  0  0  0  0999 V2000
   -6.1761   -0.3371    0.0000 C   0  0  0
   -5.5251   -1.4624    0.0000 S   0  3  0
   -6.1743   -2.5887    0.0000 O   0  5  0
   -4.2251   -1.4614    0.0000 C   0  0  0
   -3.5743   -2.5866    0.0000 C   0  0  0
   -2.2743   -2.5856    0.0000 C   0  0  0
   -1.6250   -1.4593    0.0000 C   0  0  0
   -2.2761   -0.3340    0.0000 C   0  0  0
   -3.5761   -0.3350    0.0000 C   0  0  0
   -0.3250   -1.4582    0.0000 C   0  0  0
    0.4399   -2.5094    0.0000 N   0  0  0
    0.0393   -3.7460    0.0000 C   0  0  0
    0.4381   -0.4060    0.0000 N   0  0  0
    1.6749   -0.8067    0.0000 C   0  0  0
    1.6760   -2.1067    0.0000 C   0  0  0
    2.8002   -0.1556    0.0000 C   0  0  0
    3.9266   -0.8048    0.0000 N   0  0  0
    3.9276   -2.1049    0.0000 C   0  0  0
    2.8023   -2.7557    0.0000 N   0  0  0
    2.7992    1.1444    0.0000 S   0  0  0
    3.9245    1.7952    0.0000 C   0  0  0
    3.9235    3.0952    0.0000 C   0  0  0
    5.0488    3.7460    0.0000 C   0  0  0
    6.1751    3.0970    0.0000 C   0  0  0
    6.1761    1.7970    0.0000 C   0  0  0
    5.0508    1.1460    0.0000 C   0  0  0
  1  2  1  0
  2  3  1  0
  2  4  1  0
  4  9  1  0
  4  5  2  0
  5  6  1  0
  6  7  2  0
  7  8  1  0
  8  9  2  0
  7 10  1  0
 10 11  1  0
 11 15  1  0
 11 12  1  0
 10 13  2  0
 13 14  1  0
 14 15  2  0
 15 19  1  0
 14 16  1  0
 16 17  2  0
 17 18  1  0
 18 19  2  0
 16 20  1  0
 20 21  1  0
 21 26  1  0
 21 22  2  0
 22 23  1  0
 23 24  2  0
 24 25  1  0
 25 26  2  0
M  END
>  <canvasUID>
77

$$$$
IBD_78
  Canvas  00000000002D

 33 36  0  0  1  0  0  0  0  0999 V2000
    4.7532    5.6367    0.0000 C   0  0  0
    4.7527    6.9365    0.0000 C   0  0  0
    3.6269    7.5862    0.0000 C   0  0  0
    2.5011    6.9360    0.0000 C   0  0  0
    2.5016    5.6362    0.0000 C   0  0  0
    3.6274    4.9865    0.0000 C   0  0  0
    3.6280    3.6862    0.0000 C   0  0  0
    2.5021    3.0362    0.0000 C   0  0  0
    2.5027    1.7362    0.0000 C   0  0  0
    3.6285    1.0864    0.0000 C   0  0  0
    1.3768    1.0856    0.0000 N   0  0  0
    1.3771   -0.2141    0.0000 C   0  0  0
    2.5032   -0.8639    0.0000 N   0  0  0
    2.5034   -2.1639    0.0000 C   0  0  0
    1.3779   -2.8144    0.0000 C   0  0  0
    0.2518   -2.1647    0.0000 C   0  0  0
    0.2516   -0.8644    0.0000 C   0  0  0
   -0.8740   -2.8147    0.0000 C   0  0  0
   -2.0614   -2.2863    0.0000 N   0  0  0
   -2.9311   -3.2525    0.0000 C   0  0  0
   -4.2241   -3.1170    0.0000 S   0  0  0
   -4.7532   -1.9296    0.0000 C   0  0  0
   -2.2809   -4.3783    0.0000 N   0  0  0
   -1.0095   -4.1077    0.0000 C   0  0  0
   -0.0430   -4.9774    0.0000 C   0  0  0
    1.1930   -4.5754    0.0000 C   0  0  0
    2.1595   -5.4449    0.0000 C   0  0  0
    1.8893   -6.7165    0.0000 C   0  0  0
    2.8557   -7.5862    0.0000 F   0  0  0
    0.6533   -7.1188    0.0000 C   0  0  0
   -0.3132   -6.2490    0.0000 C   0  0  0
   -2.3321   -1.0149    0.0000 H   0  0  0
    0.2508    1.7357    0.0000 H   0  0  0
  1  6  1  0
  1  2  2  0
  2  3  1  0
  3  4  2  0
  4  5  1  0
  5  6  2  0
  6  7  1  0
  7  8  1  0
  8  9  1  0
  9 10  1  0
  9 11  1  0
 11 12  1  0
 12 17  1  0
 12 13  2  0
 13 14  1  0
 14 15  2  0
 15 16  1  0
 16 17  2  0
 16 18  1  0
 18 24  2  0
 18 19  1  0
 19 32  1  0
 19 20  1  0
 20 21  1  0
 21 22  1  0
 20 23  2  0
 23 24  1  0
 24 25  1  0
 25 31  1  0
 25 26  2  0
 26 27  1  0
 27 28  2  0
 28 29  1  0
 28 30  1  0
 30 31  2  0
 11 33  1  0
M  END
>  <canvasUID>
78

$$$$
IBD_79
  Canvas  00000000002D

 27 30  0  0  1  0  0  0  0  0999 V2000
   -6.7383   -0.3380    0.0000 C   0  0  0
   -6.0872   -1.4633    0.0000 S   0  3  0
   -6.7365   -2.5896    0.0000 O   0  5  0
   -4.7872   -1.4623    0.0000 C   0  0  0
   -4.1364   -2.5876    0.0000 C   0  0  0
   -2.8364   -2.5865    0.0000 C   0  0  0
   -2.1872   -1.4602    0.0000 C   0  0  0
   -2.8382   -0.3349    0.0000 C   0  0  0
   -4.1382   -0.3359    0.0000 C   0  0  0
   -0.8871   -1.4591    0.0000 C   0  0  0
   -0.1222   -2.5101    0.0000 N   0  0  0
   -0.5229   -3.7469    0.0000 C   0  0  0
   -0.1240   -0.4066    0.0000 N   0  0  0
    1.1128   -0.8076    0.0000 C   0  0  0
    1.1136   -2.1076    0.0000 C   0  0  0
    2.2381   -0.1565    0.0000 C   0  0  0
    3.3645   -0.8058    0.0000 N   0  0  0
    3.3652   -2.1058    0.0000 C   0  0  0
    2.2399   -2.7566    0.0000 N   0  0  0
    2.2371    1.1435    0.0000 S   0  0  0
    3.3624    1.7943    0.0000 C   0  0  0
    3.3613    3.0943    0.0000 C   0  0  0
    4.4866    3.7454    0.0000 C   0  0  0
    5.6130    3.0961    0.0000 C   0  0  0
    6.7383    3.7469    0.0000 F   0  0  0
    5.6140    1.7961    0.0000 C   0  0  0
    4.4887    1.1453    0.0000 C   0  0  0
  1  2  1  0
  2  3  1  0
  2  4  1  0
  4  9  1  0
  4  5  2  0
  5  6  1  0
  6  7  2  0
  7  8  1  0
  8  9  2  0
  7 10  1  0
 10 11  1  0
 11 15  1  0
 11 12  1  0
 10 13  2  0
 13 14  1  0
 14 15  2  0
 15 19  1  0
 14 16  1  0
 16 17  2  0
 17 18  1  0
 18 19  2  0
 16 20  1  0
 20 21  1  0
 21 27  1  0
 21 22  2  0
 22 23  1  0
 23 24  2  0
 24 25  1  0
 24 26  1  0
 26 27  2  0
M  END
>  <canvasUID>
79

$$$$
IBD_80
  Canvas  00000000002D

 27 30  0  0  1  0  0  0  0  0999 V2000
    3.4242   -4.7031    0.0000 O   0  5  0
    2.7734   -3.5778    0.0000 N   0  3  0
    3.4227   -2.4514    0.0000 O   0  0  0
    1.4737   -3.5785    0.0000 C   0  0  0
    0.8242   -4.7049    0.0000 C   0  0  0
   -0.4758   -4.7059    0.0000 C   0  0  0
   -1.1263   -3.5804    0.0000 C   0  0  0
   -0.4774   -2.4540    0.0000 C   0  0  0
    0.8226   -2.4533    0.0000 C   0  0  0
    1.4719   -1.3269    0.0000 C   0  0  0
    2.7646   -1.1902    0.0000 N   0  0  0
    3.0340    0.0818    0.0000 N   0  0  0
    1.9076    0.7310    0.0000 C   0  0  0
    0.9422   -0.1395    0.0000 C   0  0  0
   -0.3294    0.1299    0.0000 C   0  0  0
   -0.7322    1.3659    0.0000 C   0  0  0
    0.0312    2.4182    0.0000 C   0  0  0
    1.3312    2.4192    0.0000 O   0  0  0
   -0.7337    3.4693    0.0000 N   0  0  0
   -1.9687    1.7666    0.0000 C   0  0  0
   -1.9698    3.0666    0.0000 C   0  0  0
   -3.0940    1.1155    0.0000 C   0  0  0
   -4.2204    1.7648    0.0000 C   0  0  0
   -4.2214    3.0648    0.0000 C   0  0  0
   -3.0961    3.7156    0.0000 C   0  0  0
    4.2214    0.6114    0.0000 H   0  0  0
   -0.3331    4.7059    0.0000 H   0  0  0
  1  2  1  0
  2  3  2  0
  2  4  1  0
  4  9  1  0
  4  5  2  0
  5  6  1  0
  6  7  2  0
  7  8  1  0
  8  9  2  0
  9 10  1  0
 10 14  1  0
 10 11  2  0
 11 12  1  0
 12 26  1  0
 12 13  1  0
 13 14  2  0
 14 15  1  0
 15 16  2 00
 16 17  1  0
 17 18  2  0
 17 19  1  0
 19 21  1  0
 16 20  1  0
 20 21  2  0
 21 25  1  0
 20 22  1  0
 22 23  2  0
 23 24  1  0
 24 25  2  0
 19 27  1  0
M  END
>  <canvasUID>
80

$$$$
IBD_81
  Canvas  00000000002D

 28 31  0  0  1  0  0  0  0  0999 V2000
    6.1938    3.2462    0.0000 Cl  0  0  0
    5.0675    2.5974    0.0000 C   0  0  0
    5.0664    1.2974    0.0000 C   0  0  0
    3.9401    0.6482    0.0000 C   0  0  0
    2.8148    1.2992    0.0000 C   0  0  0
    2.8158    2.5993    0.0000 C   0  0  0
    1.6905    3.2501    0.0000 Cl  0  0  0
    3.9422    3.2482    0.0000 C   0  0  0
    1.6885    0.6500    0.0000 N   0  0  0
    1.6874   -0.6500    0.0000 C   0  0  0
    2.8127   -1.3008    0.0000 C   0  0  0
    3.9391   -0.6518    0.0000 C   0  0  0
    5.0654   -0.0026    0.0000 N   0  0  0
    2.8117   -2.6008    0.0000 C   0  0  0
    1.6853   -3.2501    0.0000 N   0  0  0
    0.5611   -1.2990    0.0000 C   0  0  0
    0.5600   -2.5990    0.0000 C   0  0  0
   -0.5642   -0.6482    0.0000 C   0  0  0
   -1.6905   -1.2972    0.0000 C   0  0  0
   -1.6916   -2.5972    0.0000 C   0  0  0
   -0.5663   -3.2482    0.0000 C   0  0  0
   -2.8179   -3.2464    0.0000 C   0  0  0
   -3.9432   -2.5956    0.0000 C   0  0  0
   -3.9422   -1.2956    0.0000 C   0  0  0
   -2.8158   -0.6464    0.0000 C   0  0  0
   -5.0675   -0.6446    0.0000 O   0  0  0
   -6.1938   -1.2938    0.0000 C   0  0  0
    0.5632    1.3011    0.0000 H   0  0  0
  1  2  1  0
  2  8  1  0
  2  3  2  0
  3  4  1  0
  4  5  2  0
  5  6  1  0
  6  7  1  0
  6  8  2  0
  5  9  1  0
  9 10  1  0
 10 11  2  0
 11 12  1  0
 12 13  3  0
 11 14  1  0
 14 15  2  0
 15 17  1  0
 10 16  1  0
 16 17  2  0
 17 21  1  0
 16 18  1  0
 18 19  2  0
 19 25  1  0
 19 20  1  0
 20 21  2  0
 20 22  1  0
 22 23  2  0
 23 24  1  0
 24 25  2  0
 24 26  1  0
 26 27  1  0
  9 28  1  0
M  END
>  <canvasUID>
81

$$$$
IBD_82
  Canvas  00000000002D

 46 50  0  0  1  0  0  0  0  0999 V2000
    6.2136   11.0387    0.0000 C   0  0  0
    5.0865   10.3910    0.0000 C   0  0  0
    3.9617   11.0431    0.0000 O   0  0  0
    5.0836    9.0910    0.0000 N   0  0  0
    6.2084    8.4389    0.0000 C   0  0  0
    6.2056    7.1389    0.0000 C   0  0  0
    5.0787    6.4907    0.0000 N   0  0  0
    3.9542    7.1430    0.0000 C   0  0  0
    3.9568    8.4430    0.0000 C   0  0  0
    5.0761    5.1909    0.0000 C   0  0  0
    6.2006    4.5385    0.0000 O   0  0  0
    3.9490    4.5430    0.0000 C   0  0  0
    3.9464    3.2432    0.0000 C   0  0  0
    5.0709    2.5908    0.0000 C   0  0  0
    5.0683    1.2908    0.0000 C   0  0  0
    3.9412    0.6431    0.0000 C   0  0  0
    2.8166    1.2955    0.0000 C   0  0  0
    2.8192    2.5955    0.0000 C   0  0  0
    3.9386   -0.6569    0.0000 N   0  0  0
    2.8114   -1.3046    0.0000 C   0  0  0
    1.6869   -0.6522    0.0000 N   0  0  0
    0.5598   -1.3002    0.0000 C   0  0  0
    0.5572   -2.6002    0.0000 C   0  0  0
   -0.5699   -3.2479    0.0000 F   0  0  0
    1.6817   -3.2523    0.0000 C   0  0  0
    2.8088   -2.6046    0.0000 N   0  0  0
    1.6791   -4.5523    0.0000 N   0  0  0
    0.5517   -5.2000    0.0000 C   0  0  0
   -0.5728   -4.5479    0.0000 C   0  0  0
   -1.6997   -5.1953    0.0000 C   0  0  0
   -1.7025   -6.4953    0.0000 C   0  0  0
   -0.5780   -7.1480    0.0000 C   0  0  0
    0.5491   -6.5000    0.0000 C   0  0  0
   -2.8296   -7.1430    0.0000 C   0  0  0
   -3.9542   -6.4907    0.0000 O   0  0  0
   -2.8325   -8.4430    0.0000 N   0  0  0
   -3.9594   -9.0907    0.0000 C   0  0  0
   -3.9622  -10.3910    0.0000 C   0  0  0
   -2.8377  -11.0431    0.0000 Cl  0  0  0
   -5.0894  -11.0387    0.0000 C   0  0  0
   -6.2136  -10.3863    0.0000 C   0  0  0
   -6.2110   -9.0863    0.0000 C   0  0  0
   -5.0839   -8.4386    0.0000 C   0  0  0
    5.0631   -1.3090    0.0000 H   0  0  0
    2.8036   -5.2047    0.0000 H   0  0  0
   -1.7077   -9.0954    0.0000 H   0  0  0
  1  2  1  0
  2  3  2  0
  2  4  1  0
  4  9  1  0
  4  5  1  0
  5  6  1  0
  6  7  1  0
  7  8  1  0
  8  9  1  0
  7 10  1  0
 10 11  2  0
 10 12  1  0
 12 13  1  0
 13 18  1  0
 13 14  2  0
 14 15  1  0
 15 16  2  0
 16 17  1  0
 17 18  2  0
 16 19  1  0
 19 20  1  0
 20 26  1  0
 20 21  2  0
 21 22  1  0
 22 23  2  0
 23 24  1  0
 23 25  1  0
 25 26  2  0
 25 27  1  0
 27 28  1  0
 28 33  1  0
 28 29  2  0
 29 30  1  0
 30 31  2  0
 31 32  1  0
 32 33  2  0
 31 34  1  0
 34 35  2  0
 34 36  1  0
 36 37  1  0
 37 43  1  0
 37 38  2  0
 38 39  1  0
 38 40  1  0
 40 41  2  0
 41 42  1  0
 42 43  2  0
 19 44  1  0
 27 45  1  0
 36 46  1  0
M  END
>  <canvasUID>
82

$$$$
IBD_83
  Canvas  00000000002D

 33 37  0  0  1  0  0  0  0  0999 V2000
   -5.9745   -4.8917    0.0000 C   0  0  0
   -5.4488   -3.7025    0.0000 N   0  0  0
   -6.1019   -2.5785    0.0000 C   0  0  0
   -5.2343   -1.6099    0.0000 N   0  0  0
   -4.0455   -2.1359    0.0000 C   0  0  0
   -4.1779   -3.4289    0.0000 C   0  0  0
   -3.2096   -4.2963    0.0000 C   0  0  0
   -2.9213   -1.4828    0.0000 S   0  0  0
   -3.5742   -0.3585    0.0000 O   0  0  0
   -2.2681   -2.6068    0.0000 O   0  0  0
   -1.7973   -0.8299    0.0000 N   0  0  0
   -0.6699   -1.4768    0.0000 C   0  0  0
   -0.6665   -2.7768    0.0000 C   0  0  0
    0.4611   -3.4240    0.0000 C   0  0  0
    0.4541   -0.8240    0.0000 C   0  0  0
    1.5817   -1.4711    0.0000 C   0  0  0
    1.5851   -2.7709    0.0000 C   0  0  0
    2.8170   -1.0660    0.0000 C   0  0  0
    3.5838   -2.1159    0.0000 N   0  0  0
    2.8225   -3.1695    0.0000 N   0  0  0
    3.2156    0.1713    0.0000 C   0  0  0
    4.4509    0.5762    0.0000 N   0  0  0
    2.4489    1.2212    0.0000 C   0  0  0
    3.2101    2.2748    0.0000 C   0  0  0
    4.4478    1.8762    0.0000 C   0  0  0
    2.9366    3.5457    0.0000 C   0  0  0
    3.9005    4.4180    0.0000 C   0  0  0
    5.1378    4.0194    0.0000 C   0  0  0
    5.4116    2.7485    0.0000 C   0  0  0
    6.1019    4.8917    0.0000 C   0  0  0
    3.2273   -4.4047    0.0000 H   0  0  0
    5.5047   -0.1851    0.0000 H   0  0  0
   -1.8007    0.4701    0.0000 H   0  0  0
  1  2  1  0
  2  6  1  0
  2  3  1  0
  3  4  2  0
  4  5  1  0
  5  6  2  0
  6  7  1  0
  5  8  1  0
  8  9  2  0
  8 10  2  0
  8 11  1  0
 11 12  1  0
 12 13  1  0
 13 14  2  0
 14 17  1  0
 12 15  2  0
 15 16  1  0
 16 17  2  0
 17 20  1  0
 16 18  1  0
 18 19  2  0
 19 20  1  0
 20 31  1  0
 18 21  1  0
 21 22  1  0
 22 32  1  0
 22 25  1  0
 21 23  2  0
 23 24  1  0
 24 25  2  0
 25 29  1  0
 24 26  1  0
 26 27  2  0
 27 28  1  0
 28 29  2  0
 28 30  1  0
 11 33  1  0
M  END
>  <canvasUID>
83

$$$$
IBD_84
  Canvas  00000000002D

 23 25  0  0  1  0  0  0  0  0999 V2000
   -2.9969   -1.3183    0.0000 C   0  0  0
   -2.5963   -0.0818    0.0000 N   0  0  0
   -3.3612    0.9694    0.0000 N   0  0  0
   -2.5978    2.0216    0.0000 C   0  0  0
   -3.0006    3.2577    0.0000 N   0  0  0
   -1.3612    1.6210    0.0000 C   0  0  0
   -1.3602    0.3210    0.0000 C   0  0  0
   -0.2360    2.2720    0.0000 C   0  0  0
   -0.2370    3.5720    0.0000 O   0  0  0
    0.8904    1.6228    0.0000 N   0  0  0
    0.8914    0.3228    0.0000 C   0  0  0
   -0.2339   -0.3280    0.0000 C   0  0  0
    2.0177   -0.3262    0.0000 C   0  0  0
    2.0188   -1.6262    0.0000 C   0  0  0
    3.1451   -2.2754    0.0000 C   0  0  0
    3.1462   -3.5754    0.0000 O   0  0  0
    4.2725   -4.2246    0.0000 C   0  0  0
    4.2704   -1.6246    0.0000 C   0  0  0
    4.2694   -0.3246    0.0000 C   0  0  0
    3.1430    0.3246    0.0000 C   0  0  0
    2.0157    2.2738    0.0000 H   0  0  0
   -2.1314    4.2246    0.0000 H   0  0  0
   -4.2725    3.5271    0.0000 H   0  0  0
  1  2  1  0
  2  7  1  0
  2  3  1  0
  3  4  2  0
  4  5  1  0
  4  6  1  0
  6  7  2  0
  7 12  1  0
  6  8  1  0
  8  9  2  0
  8 10  1  0
 10 21  1  0
 10 11  1  0
 11 12  2  0
 11 13  1  0
 13 20  1  0
 13 14  2  0
 14 15  1  0
 15 16  1  0
 16 17  1  0
 15 18  2  0
 18 19  1  0
 19 20  2  0
  5 22  1  0
  5 23  1  0
M  END
>  <canvasUID>
84

$$$$
IBD_85
  Canvas  00000000002D

 34 37  0  0  1  0  0  0  0  0999 V2000
   -4.5150    5.5168    0.0000 C   0  0  0
   -5.6424    6.1645    0.0000 C   0  0  0
   -5.6453    7.4645    0.0000 N   0  0  0
   -4.5208    8.1166    0.0000 C   0  0  0
   -3.3934    7.4692    0.0000 C   0  0  0
   -3.3908    6.1692    0.0000 C   0  0  0
   -2.2637    5.5218    0.0000 C   0  0  0
   -2.2611    4.2218    0.0000 N   0  0  0
   -1.1337    3.5738    0.0000 C   0  0  0
   -0.0092    4.2264    0.0000 O   0  0  0
   -1.1309    2.2741    0.0000 C   0  0  0
   -0.0038    1.6264    0.0000 C   0  0  0
   -0.0012    0.3264    0.0000 C   0  0  0
   -1.1257   -0.3259    0.0000 C   0  0  0
   -2.2528    0.3218    0.0000 C   0  0  0
   -2.2556    1.6218    0.0000 C   0  0  0
    1.1259   -0.3215    0.0000 N   0  0  0
    1.1288   -1.6212    0.0000 C   0  0  0
    2.2559   -2.2689    0.0000 C   0  0  0
    2.2585   -3.5689    0.0000 C   0  0  0
    1.1340   -4.2210    0.0000 N   0  0  0
    0.0069   -3.5733    0.0000 C   0  0  0
    0.0040   -2.2736    0.0000 N   0  0  0
    3.3856   -4.2166    0.0000 N   0  0  0
    3.3882   -5.5166    0.0000 C   0  0  0
    4.5156   -6.1642    0.0000 C   0  0  0
    4.5182   -7.4642    0.0000 C   0  0  0
    5.6453   -8.1119    0.0000 Br  0  0  0
    3.3937   -8.1166    0.0000 C   0  0  0
    2.2663   -7.4686    0.0000 C   0  0  0
    2.2637   -6.1686    0.0000 C   0  0  0
   -3.3853    3.5694    0.0000 H   0  0  0
    2.2507    0.3311    0.0000 H   0  0  0
    4.5101   -3.5642    0.0000 H   0  0  0
  1  6  1  0
  1  2  2  0
  2  3  1  0
  3  4  2  0
  4  5  1  0
  5  6  2  0
  6  7  1  0
  7  8  1  0
  8  9  1  0
  9 10  2  0
  9 11  1  0
 11 16  1  0
 11 12  2  0
 12 13  1  0
 13 14  2  0
 14 15  1  0
 15 16  2  0
 13 17  1  0
 17 18  1  0
 18 23  1  0
 18 19  2  0
 19 20  1  0
 20 21  2  0
 21 22  1  0
 22 23  2  0
 20 24  1  0
 24 25  1  0
 25 31  1  0
 25 26  2  0
 26 27  1  0
 27 28  1  0
 27 29  2  0
 29 30  1  0
 30 31  2  0
  8 32  1  0
 17 33  1  0
 24 34  1  0
M  END
>  <canvasUID>
85

$$$$
IBD_86
  Canvas  00000000002D

 28 31  0  0  1  0  0  0  0  0999 V2000
    5.6322   -3.8934    0.0000 Cl  0  0  0
    4.5059   -3.2447    0.0000 C   0  0  0
    4.5048   -1.9447    0.0000 C   0  0  0
    3.3785   -1.2955    0.0000 C   0  0  0
    2.2532   -1.9465    0.0000 C   0  0  0
    2.2542   -3.2465    0.0000 C   0  0  0
    1.1289   -3.8973    0.0000 Cl  0  0  0
    3.3806   -3.8955    0.0000 C   0  0  0
    1.1269   -1.2973    0.0000 N   0  0  0
    1.1258    0.0027    0.0000 C   0  0  0
    2.2511    0.6535    0.0000 C   0  0  0
    3.3775    0.0046    0.0000 C   0  0  0
    4.5038   -0.6447    0.0000 N   0  0  0
    2.2501    1.9535    0.0000 C   0  0  0
    1.1237    2.6028    0.0000 N   0  0  0
   -0.0005    0.6517    0.0000 C   0  0  0
   -0.0016    1.9517    0.0000 C   0  0  0
   -1.1258    0.0009    0.0000 C   0  0  0
   -2.2522    0.6499    0.0000 C   0  0  0
   -2.2532    1.9499    0.0000 C   0  0  0
   -1.1279    2.6010    0.0000 C   0  0  0
   -3.3795    2.5991    0.0000 C   0  0  0
   -4.5048    1.9481    0.0000 C   0  0  0
   -4.5038    0.6481    0.0000 C   0  0  0
   -3.3775   -0.0009    0.0000 C   0  0  0
   -5.6312    2.5973    0.0000 O   0  0  0
   -5.6322    3.8973    0.0000 C   0  0  0
    0.0016   -1.9483    0.0000 H   0  0  0
  1  2  1  0
  2  8  1  0
  2  3  2  0
  3  4  1  0
  4  5  2  0
  5  6  1  0
  6  7  1  0
  6  8  2  0
  5  9  1  0
  9 10  1  0
 10 11  2  0
 11 12  1  0
 12 13  3  0
 11 14  1  0
 14 15  2  0
 15 17  1  0
 10 16  1  0
 16 17  2  0
 17 21  1  0
 16 18  1  0
 18 19  2  0
 19 25  1  0
 19 20  1  0
 20 21  2  0
 20 22  1  0
 22 23  2  0
 23 24  1  0
 24 25  2  0
 23 26  1  0
 26 27  1  0
  9 28  1  0
M  END
>  <canvasUID>
86

$$$$
IBD_87
  Canvas  00000000002D

 34 39  0  0  1  0  0  0  0  0999 V2000
   -5.1049    2.8035    0.0000 C   0  0  0
   -5.1081    4.1035    0.0000 C   0  0  0
   -3.9838    4.7564    0.0000 O   0  0  0
   -2.8564    4.1087    0.0000 C   0  0  0
   -2.8533    2.8090    0.0000 C   0  0  0
   -3.9776    2.1564    0.0000 N   0  0  0
   -3.9744    0.8563    0.0000 C   0  0  0
   -2.8471    0.2089    0.0000 C   0  0  0
   -2.8439   -1.0911    0.0000 N   0  0  0
   -1.7166   -1.7383    0.0000 C   0  0  0
   -1.7134   -3.0383    0.0000 N   0  0  0
   -2.8377   -3.6912    0.0000 C   0  0  0
   -3.9651   -3.0438    0.0000 C   0  0  0
   -3.9682   -1.7437    0.0000 C   0  0  0
   -5.0893   -3.6964    0.0000 C   0  0  0
   -6.2167   -3.0492    0.0000 C   0  0  0
   -6.2198   -1.7492    0.0000 C   0  0  0
   -5.0956   -1.0966    0.0000 C   0  0  0
   -0.4813   -1.3337    0.0000 N   0  0  0
    0.2855   -2.3836    0.0000 C   0  0  0
   -0.4761   -3.4371    0.0000 C   0  0  0
    0.0556   -4.6235    0.0000 N   0  0  0
    1.3486   -4.7564    0.0000 C   0  0  0
    2.1102   -3.7029    0.0000 N   0  0  0
    1.5788   -2.5165    0.0000 C   0  0  0
    2.3406   -1.4629    0.0000 N   0  0  0
    3.6336   -1.5958    0.0000 C   0  0  0
    4.3954   -0.5422    0.0000 C   0  0  0
    3.8637    0.6442    0.0000 Br  0  0  0
    5.6884   -0.6751    0.0000 C   0  0  0
    6.2198   -1.8618    0.0000 C   0  0  0
    5.4583   -2.9153    0.0000 C   0  0  0
    4.1653   -2.7822    0.0000 C   0  0  0
    1.8089   -0.2765    0.0000 H   0  0  0
  1  6  1  0
  1  2  1  0
  2  3  1  0
  3  4  1  0
  4  5  1  0
  5  6  1  0
  6  7  1  0
  7  8  1  0
  8  9  1  0
  9 14  1  0
  9 10  1  0
 10 11  1  0
 11 21  1  0
 11 12  1  0
 12 13  1  0
 13 14  2  0
 14 18  1  0
 13 15  1  0
 15 16  2  0
 16 17  1  0
 17 18  2  0
 10 19  2  0
 19 20  1  0
 20 25  1  0
 20 21  2  0
 21 22  1  0
 22 23  2  0
 23 24  1  0
 24 25  2  0
 25 26  1  0
 26 27  1  0
 27 33  1  0
 27 28  2  0
 28 29  1  0
 28 30  1  0
 30 31  2  0
 31 32  1  0
 32 33  2  0
 26 34  1  0
M  END
>  <canvasUID>
87

$$$$
IBD_88
  Canvas  00000000002D

 24 26  0  0  1  0  0  0  0  0999 V2000
    5.7930    0.0291    0.0000 O   0  0  0
    4.6690    0.6822    0.0000 C   0  0  0
    4.6727    1.9823    0.0000 C   0  0  0
    3.5484    2.6351    0.0000 C   0  0  0
    2.4208    1.9885    0.0000 C   0  0  0
    2.4171    0.6885    0.0000 C   0  0  0
    3.5411    0.0354    0.0000 C   0  0  0
    1.2895    0.0416    0.0000 N   0  0  0
    0.1655    0.6947    0.0000 C   0  0  0
    0.1691    1.9947    0.0000 O   0  0  0
   -0.9621    0.0481    0.0000 C   0  0  0
   -1.1018   -1.2446    0.0000 N   0  0  0
   -2.1483    0.5801    0.0000 C   0  0  0
   -3.0209   -0.3835    0.0000 C   0  0  0
   -2.3740   -1.5111    0.0000 C   0  0  0
   -4.3209   -0.3799    0.0000 C   0  0  0
   -4.9740   -1.5039    0.0000 C   0  0  0
   -6.2740   -1.5002    0.0000 O   0  0  0
   -4.3271   -2.6315    0.0000 C   0  0  0
   -3.0271   -2.6351    0.0000 C   0  0  0
   -0.1379   -2.1170    0.0000 H   0  0  0
    6.9206    0.6760    0.0000 H   0  0  0
    1.2858   -1.2584    0.0000 H   0  0  0
   -6.9206   -0.3726    0.0000 H   0  0  0
  1  2  1  0
  2  7  1  0
  2  3  2  0
  3  4  1  0
  4  5  2  0
  5  6  1  0
  6  7  2  0
  6  8  1  0
  8  9  1  0
  9 10  2  0
  9 11  1  0
 11 12  1  0
 12 21  1  0
 12 15  1  0
 11 13  2  0
 13 14  1  0
 14 15  2  0
 15 20  1  0
 14 16  1  0
 16 17  2  0
 17 18  1  0
 17 19  1  0
 19 20  2  0
  1 22  1  0
  8 23  1  0
 18 24  1  0
M  END
>  <canvasUID>
88

$$$$
IBD_89
  Canvas  00000000002D

 10 11  0  0  1  0  0  0  0  0999 V2000
    1.3630    0.5571    0.0000 N   0  0  0
    2.1264   -0.4954    0.0000 C   0  0  0
    1.3614   -1.5464    0.0000 C   0  0  0
    0.1253   -1.1439    0.0000 C   0  0  0
    0.1264    0.1561    0.0000 C   0  0  0
   -1.0010   -1.7929    0.0000 C   0  0  0
   -2.1264   -1.1421    0.0000 C   0  0  0
   -2.1253    0.1580    0.0000 C   0  0  0
   -0.9990    0.8072    0.0000 N   0  0  0
    1.7657    1.7929    0.0000 H   0  0  0
  1 10  1  0
  1  5  1  0
  1  2  1  0
  2  3  2  0
  3  4  1  0
  4  5  2  0
  5  9  1  0
  4  6  1  0
  6  7  2  0
  7  8  1  0
  8  9  2  0
M  END
>  <canvasUID>
89

$$$$
IBD_90
  Canvas  00000000002D

 28 30  0  0  1  0  0  0  0  0999 V2000
   -3.3813   -6.1722    0.0000 N   0  0  0
   -3.3803   -4.8721    0.0000 C   0  0  0
   -4.5058   -4.2211    0.0000 O   0  0  0
   -2.2542   -4.2227    0.0000 C   0  0  0
   -2.2532   -2.9227    0.0000 C   0  0  0
   -1.1268   -2.2737    0.0000 C   0  0  0
   -0.0016   -2.9245    0.0000 C   0  0  0
   -0.0023   -4.2245    0.0000 C   0  0  0
   -1.1287   -4.8737    0.0000 C   0  0  0
   -1.1258   -0.9737    0.0000 N   0  0  0
    0.0003   -0.3245    0.0000 C   0  0  0
    0.0013    0.9755    0.0000 N   0  0  0
    1.1276    1.6245    0.0000 C   0  0  0
    2.2529    0.9737    0.0000 C   0  0  0
    2.2519   -0.3263    0.0000 C   0  0  0
    1.1258   -0.9755    0.0000 N   0  0  0
    1.1287    2.9245    0.0000 N   0  0  0
    2.2550    3.5737    0.0000 C   0  0  0
    2.2560    4.8737    0.0000 C   0  0  0
    3.3823    5.5227    0.0000 C   0  0  0
    3.3831    6.8227    0.0000 F   0  0  0
    4.5076    4.8719    0.0000 C   0  0  0
    4.5066    3.5719    0.0000 C   0  0  0
    3.3803    2.9227    0.0000 C   0  0  0
   -2.2560   -6.8227    0.0000 H   0  0  0
   -4.5076   -6.8211    0.0000 H   0  0  0
   -2.2513   -0.3227    0.0000 H   0  0  0
    0.0034    3.5755    0.0000 H   0  0  0
  1  2  1  0
  2  3  2  0
  2  4  1  0
  4  9  1  0
  4  5  2  0
  5  6  1  0
  6  7  2  0
  7  8  1  0
  8  9  2  0
  6 10  1  0
 10 11  1  0
 11 16  1  0
 11 12  2  0
 12 13  1  0
 13 14  2  0
 14 15  1  0
 15 16  2  0
 13 17  1  0
 17 18  1  0
 18 24  1  0
 18 19  2  0
 19 20  1  0
 20 21  1  0
 20 22  2  0
 22 23  1  0
 23 24  2  0
  1 25  1  0
  1 26  1  0
 10 27  1  0
 17 28  1  0
M  END
>  <canvasUID>
90

$$$$
IBD_91
  Canvas  00000000002D

 37 42  0  0  1  0  0  0  0  0999 V2000
   -5.9917    0.7946    0.0000 C   0  0  0
   -6.2608    2.0665    0.0000 C   0  0  0
   -5.2939    2.9354    0.0000 C   0  0  0
   -5.5632    4.2073    0.0000 C   0  0  0
   -6.8349    3.9382    0.0000 F   0  0  0
   -6.4322    5.1743    0.0000 F   0  0  0
   -4.5963    5.0765    0.0000 F   0  0  0
   -4.0578    2.5327    0.0000 C   0  0  0
   -3.7887    1.2610    0.0000 C   0  0  0
   -4.7554    0.3918    0.0000 C   0  0  0
   -4.4863   -0.8798    0.0000 C   0  0  0
   -5.3571   -1.8452    0.0000 N   0  0  0
   -3.2989   -1.4097    0.0000 C   0  0  0
   -3.4359   -2.7024    0.0000 C   0  0  0
   -4.7078   -2.9715    0.0000 N   0  0  0
   -2.5670   -3.6691    0.0000 C   0  0  0
   -2.9697   -4.9052    0.0000 C   0  0  0
   -4.2417   -5.1743    0.0000 C   0  0  0
   -5.1106   -4.2073    0.0000 N   0  0  0
   -2.1726   -0.7605    0.0000 C   0  0  0
   -2.1715    0.5395    0.0000 C   0  0  0
   -1.0452    1.1885    0.0000 C   0  0  0
    0.0801    0.5377    0.0000 N   0  0  0
    0.0790   -0.7623    0.0000 C   0  0  0
   -1.0473   -1.4115    0.0000 N   0  0  0
    1.2043   -1.4134    0.0000 N   0  0  0
    2.3306   -0.7641    0.0000 C   0  0  0
    2.3317    0.5359    0.0000 C   0  0  0
    3.4580    1.1848    0.0000 C   0  0  0
    3.4559   -1.4152    0.0000 C   0  0  0
    4.5823   -0.7660    0.0000 C   0  0  0
    4.5833    0.5340    0.0000 C   0  0  0
    5.7075   -1.4170    0.0000 O   0  0  0
    6.8339   -0.7678    0.0000 C   0  0  0
    6.8349    0.5322    0.0000 C   0  0  0
    5.7096    1.1830    0.0000 O   0  0  0
    1.2033   -2.7134    0.0000 H   0  0  0
  1 10  1  0
  1  2  2  0
  2  3  1  0
  3  4  1  0
  4  5  1  0
  4  6  1  0
  4  7  1  0
  3  8  2  0
  8  9  1  0
  9 10  2  0
 10 11  1  0
 11 12  2  0
 12 15  1  0
 11 13  1  0
 13 14  2  0
 14 15  1  0
 15 19  1  0
 14 16  1  0
 16 17  2  0
 17 18  1  0
 18 19  2  0
 13 20  1  0
 20 25  1  0
 20 21  2  0
 21 22  1  0
 22 23  2  0
 23 24  1  0
 24 25  2  0
 24 26  1  0
 26 27  1  0
 27 28  1  0
 28 29  2  0
 29 32  1  0
 27 30  2  0
 30 31  1  0
 31 32  2  0
 32 36  1  0
 31 33  1  0
 33 34  1  0
 34 35  1  0
 35 36  1  0
 26 37  1  0
M  END
>  <canvasUID>
91

$$$$
IBD_92
  Canvas  00000000002D

 31 34  0  0  1  0  0  0  0  0999 V2000
    4.1793   -3.4824    0.0000 N   0  0  0
    4.9427   -2.4301    0.0000 N   0  0  0
    4.1777   -1.3789    0.0000 C   0  0  0
    2.9417   -1.7817    0.0000 C   0  0  0
    2.9427   -3.0817    0.0000 C   0  0  0
    1.8153   -1.1324    0.0000 C   0  0  0
    0.6900   -1.7835    0.0000 C   0  0  0
    0.6911   -3.0835    0.0000 C   0  0  0
    1.8174   -3.7325    0.0000 C   0  0  0
   -0.4363   -1.1343    0.0000 N   0  0  0
   -0.4373    0.1658    0.0000 C   0  0  0
    0.6880    0.8165    0.0000 O   0  0  0
   -1.5637    0.8150    0.0000 C   0  0  0
   -2.6890    0.1639    0.0000 C   0  0  0
   -2.6879   -1.1361    0.0000 C   0  0  0
   -3.8153    0.8132    0.0000 N   0  0  0
   -3.8163    2.1132    0.0000 C   0  0  0
   -4.9427    2.7621    0.0000 O   0  0  0
   -2.6910    2.7640    0.0000 C   0  0  0
   -1.5647    2.1150    0.0000 C   0  0  0
   -0.4394    2.7658    0.0000 C   0  0  0
    0.6869    2.1166    0.0000 C   0  0  0
    1.8122    2.7676    0.0000 C   0  0  0
    2.9388    2.1184    0.0000 Cl  0  0  0
    1.8112    4.0676    0.0000 C   0  0  0
    2.9365    4.7184    0.0000 Cl  0  0  0
    0.6848    4.7166    0.0000 C   0  0  0
   -0.4404    4.0658    0.0000 C   0  0  0
    4.5820   -4.7184    0.0000 H   0  0  0
   -1.5616   -1.7851    0.0000 H   0  0  0
   -4.9406    0.1621    0.0000 H   0  0  0
  1 29  1  0
  1  5  1  0
  1  2  1  0
  2  3  2  0
  3  4  1  0
  4  5  2  0
  5  9  1  0
  4  6  1  0
  6  7  2  0
  7  8  1  0
  8  9  2  0
  7 10  1  0
 10 11  1  0
 11 12  2  0
 11 13  1  0
 13 20  1  0
 13 14  2  0
 14 15  1  0
 14 16  1  0
 16 17  1  0
 17 18  2  0
 17 19  1  0
 19 20  1  0
 20 21  1  0
 21 28  1  0
 21 22  2  0
 22 23  1  0
 23 24  1  0
 23 25  2  0
 25 26  1  0
 25 27  1  0
 27 28  2  0
 10 30  1  0
 16 31  1  0
M  END
>  <canvasUID>
92

$$$$
IBD_93
  Canvas  00000000002D

 31 34  0  0  1  0  0  0  0  0999 V2000
    6.0998    4.6374    0.0000 O   0  0  0
    4.9745    3.9864    0.0000 C   0  0  0
    4.9756    2.6864    0.0000 C   0  0  0
    3.8503    2.0356    0.0000 C   0  0  0
    2.7239    2.6848    0.0000 C   0  0  0
    2.7229    3.9848    0.0000 C   0  0  0
    3.8482    4.6356    0.0000 C   0  0  0
    3.8474    5.9356    0.0000 O   0  0  0
    4.9727    6.5864    0.0000 C   0  0  0
    1.5986    2.0340    0.0000 C   0  0  0
    1.5997    0.7340    0.0000 N   0  0  0
    0.4744    0.0829    0.0000 N   0  0  0
    0.4754   -1.2171    0.0000 C   0  0  0
    1.6018   -1.8661    0.0000 N   0  0  0
    1.6028   -3.1661    0.0000 C   0  0  0
    0.4775   -3.8171    0.0000 N   0  0  0
   -0.6499   -1.8679    0.0000 C   0  0  0
   -0.6488   -3.1679    0.0000 C   0  0  0
   -1.8865   -1.4672    0.0000 C   0  0  0
   -2.6498   -2.5194    0.0000 N   0  0  0
   -1.8849   -3.5706    0.0000 N   0  0  0
   -2.2856   -4.8072    0.0000 C   0  0  0
   -3.5570   -5.0784    0.0000 C   0  0  0
   -3.9577   -6.3152    0.0000 C   0  0  0
   -5.2291   -6.5864    0.0000 C   0  0  0
   -6.0998   -5.6210    0.0000 C   0  0  0
   -5.6989   -4.3842    0.0000 C   0  0  0
   -4.4275   -4.1133    0.0000 C   0  0  0
    6.0988    5.9375    0.0000 H   0  0  0
    0.4723    2.6830    0.0000 H   0  0  0
   -0.6520    0.7322    0.0000 H   0  0  0
  1  2  1  0
  2  7  1  0
  2  3  2  0
  3  4  1  0
  4  5  2  0
  5  6  1  0
  6  7  2  0
  7  8  1  0
  8  9  1  0
  5 10  1  0
 10 11  2000
 11 12  1  0
 12 13  1  0
 13 14  1  0
 14 15  2  0
 15 16  1  0
 16 18  2  0
 13 17  2  0
 17 18  1  0
 18 21  1  0
 17 19  1  0
 19 20  2  0
 20 21  1  0
 21 22  1  0
 22 23  1  0
 23 28  1  0
 23 24  2  0
 24 25  1  0
 25 26  2  0
 26 27  1  0
 27 28  2  0
  1 29  1  0
 10 30  1  0
 12 31  1  0
M  END
>  <canvasUID>
93

$$$$
IBD_94
  Canvas  00000000002D

 26 29  0  0  1  0  0  0  0  0999 V2000
    6.3303   -0.8762    0.0000 O   0  0  0
    5.0302   -0.8773    0.0000 C   0  0  0
    4.2669   -1.9295    0.0000 N   0  0  0
    4.2653    0.1739    0.0000 N   0  0  0
    3.0292   -0.2288    0.0000 C   0  0  0
    3.0303   -1.5288    0.0000 C   0  0  0
    1.9029    0.4202    0.0000 C   0  0  0
    0.7776   -0.2306    0.0000 C   0  0  0
    0.7786   -1.5307    0.0000 C   0  0  0
    1.9049   -2.1799    0.0000 C   0  0  0
   -0.3488    0.4186    0.0000 N   0  0  0
   -1.4741   -0.2324    0.0000 C   0  0  0
   -2.6005    0.4165    0.0000 C   0  0  0
   -2.7375    1.7093    0.0000 C   0  0  0
   -1.7723    2.5801    0.0000 O   0  0  0
   -4.0094    1.9784    0.0000 N   0  0  0
   -3.7874   -0.1134    0.0000 C   0  0  0
   -4.6584    0.8518    0.0000 C   0  0  0
   -4.1883   -1.3500    0.0000 C   0  0  0
   -5.4595   -1.6214    0.0000 C   0  0  0
   -6.3303   -0.6563    0.0000 C   0  0  0
   -5.9299    0.5803    0.0000 C   0  0  0
    4.6696   -3.1656    0.0000 H   0  0  0
    4.6660    1.4105    0.0000 H   0  0  0
   -0.3498    1.7187    0.0000 H   0  0  0
   -4.5393    3.1656    0.0000 H   0  0  0
  1  2  2  0
  2  3  1  0
  3 23  1  0
  3  6  1  0
  2  4  1  0
  4 24  1  0
  4  5  1  0
  5  6  2  0
  6 10  1  0
  5  7  1  0
  7  8  2  0
  8  9  1  0
  9 10  2  0
  8 11  1  0
 11 12  1  0
 12 13  2 00
 13 14  1  0
 14 15  2  0
 14 16  1  0
 16 18  1  0
 13 17  1  0
 17 18  2  0
 18 22  1  0
 17 19  1  0
 19 20  2  0
 20 21  1  0
 21 22  2  0
 11 25  1  0
 16 26  1  0
M  END
>  <canvasUID>
94

$$$$
IBD_95
  Canvas  00000000002D

 30 33  0  0  1  0  0  0  0  0999 V2000
   -1.4989   -2.2914    0.0000 C   0  0  0
   -2.7711   -2.0239    0.0000 C   0  0  0
   -3.6387   -2.9921    0.0000 C   0  0  0
   -3.2344   -4.2274    0.0000 N   0  0  0
   -1.9622   -4.4949    0.0000 C   0  0  0
   -1.0944   -3.5269    0.0000 C   0  0  0
   -1.5577   -5.7302    0.0000 C   0  0  0
   -0.2855   -5.9978    0.0000 C   0  0  0
    0.5821   -5.0298    0.0000 C   0  0  0
    0.1778   -3.7942    0.0000 C   0  0  0
    1.2280   -3.0277    0.0000 C   0  0  0
    2.2810   -3.7895    0.0000 C   0  0  0
    3.5165   -3.3850    0.0000 O   0  0  0
    1.8824   -5.0266    0.0000 N   0  0  0
    1.2251   -1.7277    0.0000 N   0  0  0
    2.3496   -1.0754    0.0000 N   0  0  0
    2.3470    0.2244    0.0000 C   0  0  0
    1.2197    0.8721    0.0000 C   0  0  0
    1.2171    2.1723    0.0000 C   0  0  0
    2.3416    2.8247    0.0000 C   0  0  0
    3.4687    2.1767    0.0000 C   0  0  0
    3.4716    0.8767    0.0000 C   0  0  0
    2.3390    4.1244    0.0000 S   0  0  0
    3.6387    4.1273    0.0000 O   0  0  0
    1.0390    4.1218    0.0000 O   0  0  0
    2.3361    5.4244    0.0000 N   0  0  0
    2.6489   -6.0768    0.0000 H   0  0  0
    3.4770   -1.7230    0.0000 H   0  0  0
    1.2090    6.0721    0.0000 H   0  0  0
    3.4606    6.0768    0.0000 H   0  0  0
  1  6  1  0
  1  2  2  0
  2  3  1  0
  3  4  2  0
  4  5  1  0
  5  6  2  0
  6 10  1  0
  5  7  1  0
  7  8  2  0
  8  9  1  0
  9 14  1  0
  9 10  2  0
 10 11  1  0
 11 12  1  0
 12 13  2  0
 12 14  1  0
 11 15  2000
 15 16  1  0
 16 17  1  0
 17 22  1  0
 17 18  2  0
 18 19  1  0
 19 20  2  0
 20 21  1  0
 21 22  2  0
 20 23  1  0
 23 24  2  0
 23 25  2  0
 23 26  1  0
 14 27  1  0
 16 28  1  0
 26 29  1  0
 26 30  1  0
M  END
>  <canvasUID>
95

$$$$
IBD_96
  Canvas  00000000002D

 33 36  0  0  1  0  0  0  0  0999 V2000
    5.9970    0.5456    0.0000 Cl  0  0  0
    4.9448   -0.2177    0.0000 C   0  0  0
    5.0795   -1.5105    0.0000 C   0  0  0
    4.0270   -2.2738    0.0000 C   0  0  0
    2.8398   -1.7439    0.0000 C   0  0  0
    2.7052   -0.4510    0.0000 C   0  0  0
    3.7574    0.3121    0.0000 C   0  0  0
    3.6227    1.6051    0.0000 C   0  0  0
    4.6752    2.3685    0.0000 C   0  0  0
    2.4355    2.1350    0.0000 O   0  0  0
    1.3831    1.3716    0.0000 C   0  0  0
    0.1473    1.7744    0.0000 C   0  0  0
   -0.2536    3.0109    0.0000 C   0  0  0
   -1.5250    3.2824    0.0000 O   0  0  0
    0.6171    3.9760    0.0000 N   0  0  0
   -0.6179    0.7232    0.0000 S   0  0  0
    0.1455   -0.3290    0.0000 C   0  0  0
    1.3820    0.0716    0.0000 C   0  0  0
   -0.2573   -1.5651    0.0000 N   0  0  0
    0.5061   -2.6173    0.0000 C   0  0  0
   -0.2588   -3.6685    0.0000 N   0  0  0
   -1.4949   -3.2657    0.0000 C   0  0  0
   -1.4938   -1.9657    0.0000 C   0  0  0
   -2.6212   -3.9149    0.0000 C   0  0  0
   -3.7465   -3.2639    0.0000 C   0  0  0
   -4.8728   -3.9131    0.0000 O   0  0  0
   -4.8738   -5.2131    0.0000 C   0  0  0
   -3.7454   -1.9639    0.0000 C   0  0  0
   -2.6191   -1.3149    0.0000 C   0  0  0
   -4.8707   -1.3131    0.0000 O   0  0  0
   -5.9970   -1.9621    0.0000 C   0  0  0
    0.2164    5.2131    0.0000 H   0  0  0
    1.8888    3.7049    0.0000 H   0  0  0
  1  2  1  0
  2  7  1  0
  2  3  2  0
  3  4  1  0
  4  5  2  0
  5  6  1  0
  6  7  2  0
  7  8  1  0
  8  9  1  0
  8 10  1  0
 10 11  1  0
 11 18  1  0
 11 12  2  0
 12 13  1  0
 13 14  2  0
 13 15  1  0
 12 16  1  0
 16 17  1  0
 17 18  2  0
 17 19  1  0
 19 23  1  0
 19 20  1  0
 20 21  2  0
 21 22  1  0
 22 23  2  0
 23 29  1  0
 22 24  1  0
 24 25  2  0
 25 26  1  0
 26 27  1  0
 25 28  1  0
 28 29  2  0
 28 30  1  0
 30 31  1  0
 15 32  1  0
 15 33  1  0
M  END
>  <canvasUID>
96

$$$$
IBD_97
  Canvas  00000000002D

 40 45  0  0  1  0  0  0  0  0999 V2000
    8.5313    7.0454    0.0000 C   0  0  0
    8.3870    5.7534    0.0000 N   0  0  0
    9.4341    4.9825    0.0000 C   0  0  0
    9.2900    3.6908    0.0000 C   0  0  0
    8.0990    3.1692    0.0000 N   0  0  0
    7.0522    3.9404    0.0000 C   0  0  0
    7.1962    5.2321    0.0000 C   0  0  0
    7.9549    1.8775    0.0000 C   0  0  0
    6.7641    1.3562    0.0000 C   0  0  0
    5.6424    2.0135    0.0000 C   0  0  0
    4.6708    1.1500    0.0000 C   0  0  0
    5.1918   -0.0411    0.0000 C   0  0  0
    6.4856    0.0866    0.0000 O   0  0  0
    4.5345   -1.1628    0.0000 C   0  0  0
    3.2410   -1.2904    0.0000 S   0  0  0
    5.0558   -2.3538    0.0000 C   0  0  0
    4.0842   -3.2173    0.0000 C   0  0  0
    2.9625   -2.5603    0.0000 C   0  0  0
    4.0759   -4.5174    0.0000 N   0  0  0
    2.9459   -5.1601    0.0000 C   0  0  0
    1.8242   -4.5031    0.0000 N   0  0  0
    1.8325   -3.2030    0.0000 C   0  0  0
    0.7109   -2.5457    0.0000 N   0  0  0
   -0.4191   -3.1885    0.0000 C   0  0  0
   -0.4275   -4.4885    0.0000 C   0  0  0
   -1.5574   -5.1312    0.0000 C   0  0  0
   -2.6791   -4.4742    0.0000 C   0  0  0
   -2.6708   -3.1742    0.0000 C   0  0  0
   -3.7927   -2.5171    0.0000 Cl  0  0  0
   -1.5408   -2.5314    0.0000 C   0  0  0
   -3.8088   -5.1169    0.0000 O   0  0  0
   -4.9305   -4.4599    0.0000 C   0  0  0
   -6.0605   -5.1026    0.0000 C   0  0  0
   -7.1824   -4.4456    0.0000 C   0  0  0
   -8.3124   -5.0883    0.0000 C   0  0  0
   -9.4341   -4.4310    0.0000 F   0  0  0
   -8.3207   -6.3884    0.0000 C   0  0  0
   -7.1988   -7.0454    0.0000 C   0  0  0
   -6.0688   -6.4024    0.0000 C   0  0  0
    0.7192   -1.2457    0.0000 H   0  0  0
  1  2  1  0
  2  7  1  0
  2  3  1  0
  3  4  1  0
  4  5  1  0
  5  6  1  0
  6  7  1  0
  5  8  1  0
  8  9  1  0
  9 13  1  0
  9 10  2  0
 10 11  1  0
 11 12  2  0
 12 13  1  0
 12 14  1  0
 14 15  1  0
 15 18  1  0
 14 16  2  0
 16 17  1  0
 17 18  2  0
 18 22  1  0
 17 19  1  0
 19 20  2  0
 20 21  1  0
 21 22  2  0
 22 23  1  0
 23 24  1  0
 24 30  1  0
 24 25  2  0
 25 26  1  0
 26 27  2  0
 27 28  1  0
 28 29  1  0
 28 30  2  0
 27 31  1  0
 31 32  1  0
 32 33  1  0
 33 39  1  0
 33 34  2  0
 34 35  1  0
 35 36  1  0
 35 37  2  0
 37 38  1  0
 38 39  2  0
 23 40  1  0
M  END
>  <canvasUID>
97

$$$$
IBD_98
  Canvas  00000000002D

 34 38  0  0  1  0  0  0  0  0999 V2000
   -4.7796    0.7749    0.0000 F   0  0  0
   -5.4272   -0.3522    0.0000 C   0  0  0
   -6.0796    0.7721    0.0000 F   0  0  0
   -6.5515   -1.0048    0.0000 F   0  0  0
   -4.2999   -0.9998    0.0000 C   0  0  0
   -3.1754   -0.3475    0.0000 C   0  0  0
   -2.0483   -0.9949    0.0000 C   0  0  0
   -2.0452   -2.2949    0.0000 C   0  0  0
   -3.1697   -2.9472    0.0000 C   0  0  0
   -4.2970   -2.2998    0.0000 C   0  0  0
   -0.9238   -0.3426    0.0000 N   0  0  0
    0.2033   -0.9900    0.0000 C   0  0  0
    1.3278   -0.3374    0.0000 N   0  0  0
    2.4552   -0.9850    0.0000 C   0  0  0
    2.4580   -2.2853    0.0000 C   0  0  0
    1.3335   -2.9376    0.0000 C   0  0  0
    0.2064   -2.2900    0.0000 N   0  0  0
    3.5794   -0.3327    0.0000 C   0  0  0
    3.7125    0.9603    0.0000 C   0  0  0
    4.9834    1.2333    0.0000 N   0  0  0
    2.8405    1.9247    0.0000 C   0  0  0
    3.2396    3.1617    0.0000 C   0  0  0
    4.5107    3.4347    0.0000 C   0  0  0
    5.3825    2.4707    0.0000 N   0  0  0
    4.9098    4.6721    0.0000 C   0  0  0
    4.7681   -0.8589    0.0000 C   0  0  0
    5.6360    0.1091    0.0000 N   0  0  0
    5.0411   -2.1301    0.0000 C   0  0  0
    6.2785   -2.5292    0.0000 C   0  0  0
    6.5515   -3.8000    0.0000 C   0  0  0
    5.5871   -4.6721    0.0000 C   0  0  0
    4.3501   -4.2730    0.0000 C   0  0  0
    4.0771   -3.0018    0.0000 C   0  0  0
   -0.9266    0.9577    0.0000 H   0  0  0
  1  2  1  0
  2  3  1  0
  2  4  1  0
  2  5  1  0
  5 10  1  0
  5  6  2  0
  6  7  1  0
  7  8  2  0
  8  9  1  0
  9 10  2  0
  7 11  1  0
 11 12  1  0
 12 17  1  0
 12 13  2  0
 13 14  1  0
 14 15  2  0
 15 16  1  0
 16 17  2  0
 14 18  1  0
 18 19  2  0
 19 20  1  0
 20 27  1  0
 20 24  1  0
 19 21  1  0
 21 22  2  0
 22 23  1  0
 23 24  2  0
 23 25  1  0
 18 26  1  0
 26 27  2  0
 26 28  1  0
 28 33  1  0
 28 29  2  0
 29 30  1  0
 30 31  2  0
 31 32  1  0
 32 33  2  0
 11 34  1  0
M  END
>  <canvasUID>
98

$$$$
IBD_99
  Canvas  00000000002D

 27 29  0  0  1  0  0  0  0  0999 V2000
   -5.3536   -4.2570    0.0000 C   0  0  0
   -4.2298   -4.9107    0.0000 C   0  0  0
   -3.1022   -4.2640    0.0000 S   0  0  0
   -3.7483   -3.1364    0.0000 O   0  0  0
   -2.4555   -5.3919    0.0000 O   0  0  0
   -1.9740   -3.6179    0.0000 C   0  0  0
   -1.9701   -2.3176    0.0000 C   0  0  0
   -0.8422   -1.6712    0.0000 C   0  0  0
    0.2816   -2.3246    0.0000 C   0  0  0
    0.2777   -3.6247    0.0000 C   0  0  0
   -0.8502   -4.2713    0.0000 C   0  0  0
    1.4095   -1.6782    0.0000 O   0  0  0
    2.5333   -2.3319    0.0000 C   0  0  0
   -0.8383   -0.3712    0.0000 N   0  0  0
    0.2897    0.2755    0.0000 C   0  0  0
    0.4298    1.5677    0.0000 O   0  0  0
    1.7020    1.8340    0.0000 C   0  0  0
    2.3487    0.7061    0.0000 C   0  0  0
    1.4756   -0.2570    0.0000 N   0  0  0
    2.2345    3.0201    0.0000 C   0  0  0
    3.5278    3.1520    0.0000 C   0  0  0
    4.0603    4.3379    0.0000 C   0  0  0
    5.3536    4.4697    0.0000 F   0  0  0
    3.2995    5.3919    0.0000 C   0  0  0
    2.0062    5.2601    0.0000 C   0  0  0
    1.4737    4.0742    0.0000 C   0  0  0
   -1.9620    0.2822    0.0000 H   0  0  0
  1  2  1  0
  2  3  1  0
  3  4  2  0
  3  5  2  0
  3  6  1  0
  6 11  1  0
  6  7  2  0
  7  8  1  0
  8  9  2  0
  9 10  1  0
 10 11  2  0
  9 12  1  0
 12 13  1  0
  8 14  1  0
 14 15  1  0
 15 19  2  0
 15 16  1  0
 16 17  1  0
 17 18  2  0
 18 19  1  0
 17 20  1  0
 20 26  1  0
 20 21  2  0
 21 22  1  0
 22 23  1  0
 22 24  2  0
 24 25  1  0
 25 26  2  0
 14 27  1  0
M  END
>  <canvasUID>
99

$$$$
IBD_100
  Canvas  00000000002D

 23 25  0  0  1  0  0  0  0  0999 V2000
    4.0971    2.9238    0.0000 C   0  0  0
    2.9707    2.2748    0.0000 O   0  0  0
    2.9697    0.9748    0.0000 C   0  0  0
    1.8433    0.3255    0.0000 C   0  0  0
    1.8423   -0.9745    0.0000 C   0  0  0
    2.9676   -1.6253    0.0000 C   0  0  0
    4.0939   -0.9763    0.0000 C   0  0  0
    4.0950    0.3237    0.0000 C   0  0  0
    5.2193   -1.6271    0.0000 O   0  0  0
    6.3456   -0.9781    0.0000 C   0  0  0
    0.7159   -1.6237    0.0000 N   0  0  0
   -0.4094   -0.9727    0.0000 C   0  0  0
   -1.5976   -1.5005    0.0000 O   0  0  0
   -2.4666   -0.5338    0.0000 C   0  0  0
   -1.8155    0.5915    0.0000 C   0  0  0
   -0.5441    0.3201    0.0000 N   0  0  0
   -3.7593   -0.6685    0.0000 C   0  0  0
   -4.5227    0.3838    0.0000 C   0  0  0
   -5.8160    0.2488    0.0000 C   0  0  0
   -6.3456   -0.9381    0.0000 C   0  0  0
   -5.5822   -1.9904    0.0000 C   0  0  0
   -4.2892   -1.8557    0.0000 C   0  0  0
    0.7149   -2.9238    0.0000 H   0  0  0
  1  2  1  0
  2  3  1  0
  3  8  1  0
  3  4  2  0
  4  5  1  0
  5  6  2  0
  6  7  1  0
  7  8  2  0
  7  9  1  0
  9 10  1  0
  5 11  1  0
 11 12  1  0
 12 16  2  0
 12 13  1  0
 13 14  1  0
 14 15  2  0
 15 16  1  0
 14 17  1  0
 17 22  1  0
 17 18  2  0
 18 19  1  0
 19 20  2  0
 20 21  1  0
 21 22  2  0
 11 23  1  0
M  END
>  <canvasUID>
100

$$$$
IBD_101
  Canvas  00000000002D

 23 25  0  0  1  0  0  0  0  0999 V2000
    3.5777   -5.1552    0.0000 C   0  0  0
    3.5751   -3.8552    0.0000 O   0  0  0
    2.4480   -3.2075    0.0000 C   0  0  0
    1.3235   -3.8598    0.0000 C   0  0  0
    1.3261   -5.1599    0.0000 O   0  0  0
    2.4532   -5.8075    0.0000 C   0  0  0
    0.1964   -3.2119    0.0000 C   0  0  0
    0.1936   -1.9119    0.0000 C   0  0  0
    1.3181   -1.2598    0.0000 C   0  0  0
    2.4454   -1.9075    0.0000 C   0  0  0
    1.3155    0.0402    0.0000 N   0  0  0
    0.1884    0.6878    0.0000 C   0  0  0
    0.0501    1.9806    0.0000 O   0  0  0
   -1.2224    2.2481    0.0000 C   0  0  0
   -1.8701    1.1207    0.0000 C   0  0  0
   -0.9980    0.1567    0.0000 N   0  0  0
   -1.7533    3.4345    0.0000 C   0  0  0
   -0.9915    4.4878    0.0000 C   0  0  0
   -1.5227    5.6744    0.0000 C   0  0  0
   -2.8157    5.8075    0.0000 C   0  0  0
   -3.5777    4.7543    0.0000 C   0  0  0
   -3.0466    3.5679    0.0000 C   0  0  0
    2.4400    0.6925    0.0000 H   0  0  0
  1  2  1  0
  2  3  1  0
  3 10  1  0
  3  4  2  0
  4  5  1  0
  5  6  1  0
  4  7  1  0
  7  8  2  0
  8  9  1  0
  9 10  2  0
  9 11  1  0
 11 12  1  0
 12 16  2  0
 12 13  1  0
 13 14  1  0
 14 15  2  0
 15 16  1  0
 14 17  1  0
 17 22  1  0
 17 18  2  0
 18 19  1  0
 19 20  2  0
 20 21  1  0
 21 22  2  0
 11 23  1  0
M  END
>  <canvasUID>
101

$$$$
IBD_102
  Canvas  00000000002D

 33 36  0  0  1  0  0  0  0  0999 V2000
    3.3433    8.0005    0.0000 C   0  0  0
    2.2167    7.3515    0.0000 C   0  0  0
    2.2156    6.0515    0.0000 S   0  0  0
    0.9154    6.0528    0.0000 O   0  0  0
    3.5157    6.0505    0.0000 O   0  0  0
    2.2143    4.7517    0.0000 C   0  0  0
    1.0877    4.1028    0.0000 C   0  0  0
    1.0867    2.8027    0.0000 C   0  0  0
    2.2120    2.1517    0.0000 C   0  0  0
    3.3386    2.8007    0.0000 C   0  0  0
    3.3396    4.1007    0.0000 C   0  0  0
    2.2110    0.8516    0.0000 O   0  0  0
    3.3360    0.2009    0.0000 C   0  0  0
   -0.0399    2.1538    0.0000 N   0  0  0
   -0.0410    0.8537    0.0000 C   0  0  0
   -1.0932    0.0906    0.0000 O   0  0  0
   -0.6928   -1.1462    0.0000 C   0  0  0
    0.6072   -1.1473    0.0000 C   0  0  0
    1.0100    0.0888    0.0000 N   0  0  0
   -1.4577   -2.1972    0.0000 C   0  0  0
   -0.9302   -3.3854    0.0000 C   0  0  0
   -1.6951   -4.4364    0.0000 C   0  0  0
   -2.9879   -4.2993    0.0000 C   0  0  0
   -3.5157   -3.1114    0.0000 C   0  0  0
   -2.7505   -2.0602    0.0000 C   0  0  0
   -1.1676   -5.6246    0.0000 C   0  0  0
   -1.9325   -6.6755    0.0000 C   0  0  0
   -3.2252   -6.5385    0.0000 F   0  0  0
   -1.4049   -7.8635    0.0000 C   0  0  0
   -0.1122   -8.0005    0.0000 C   0  0  0
    0.6530   -6.9496    0.0000 C   0  0  0
    0.1252   -5.7616    0.0000 C   0  0  0
   -1.1650    2.8048    0.0000 H   0  0  0
  1  2  1  0
  2  3  1  0
  3  4  2  0
  3  5  2  0
  3  6  1  0
  6 11  1  0
  6  7  2  0
  7  8  1  0
  8  9  2  0
  9 10  1  0
 10 11  2  0
  9 12  1  0
 12 13  1  0
  8 14  1  0
 14 15  1  0
 15 19  2  0
 15 16  1  0
 16 17  1  0
 17 18  2  0
 18 19  1  0
 17 20  1  0
 20 25  1  0
 20 21  2  0
 21 22  1  0
 22 23  2  0
 23 24  1  0
 24 25  2  0
 22 26  1  0
 26 32  1  0
 26 27  2  0
 27 28  1  0
 27 29  1  0
 29 30  2  0
 30 31  1  0
 31 32  2  0
 14 33  1  0
M  END
>  <canvasUID>
102

$$$$
IBD_103
  Canvas  00000000002D

 40 45  0  0  1  0  0  0  0  0999 V2000
   -9.3966    1.9202    0.0000 O   0  5  0
   -8.6332    0.8676    0.0000 S   0  3  0
   -9.1631   -0.3193    0.0000 C   0  0  0
   -8.3999   -1.3715    0.0000 C   0  0  0
   -7.1069   -1.2369    0.0000 N   0  0  0
   -6.5770   -0.0499    0.0000 C   0  0  0
   -7.3404    1.0023    0.0000 C   0  0  0
   -6.3435   -2.2894    0.0000 C   0  0  0
   -5.0508   -2.1547    0.0000 C   0  0  0
   -4.3997   -1.0294    0.0000 C   0  0  0
   -3.1283   -1.3008    0.0000 C   0  0  0
   -2.9936   -2.5936    0.0000 C   0  0  0
   -4.1818   -3.1214    0.0000 O   0  0  0
   -1.8683   -3.2444    0.0000 C   0  0  0
   -1.8693   -4.5444    0.0000 C   0  0  0
   -0.7440   -5.1955    0.0000 C   0  0  0
   -0.7419   -2.5954    0.0000 C   0  0  0
    0.3834   -3.2462    0.0000 C   0  0  0
    0.3823   -4.5462    0.0000 C   0  0  0
    1.5097   -2.5972    0.0000 C   0  0  0
    2.6350   -3.2480    0.0000 N   0  0  0
    2.6340   -4.5481    0.0000 C   0  0  0
    1.5077   -5.1973    0.0000 N   0  0  0
    1.5108   -1.2972    0.0000 N   0  0  0
    2.6371   -0.6479    0.0000 C   0  0  0
    3.7624   -1.2990    0.0000 C   0  0  0
    4.8888   -0.6498    0.0000 C   0  0  0
    4.8898    0.6503    0.0000 C   0  0  0
    3.7645    1.3011    0.0000 C   0  0  0
    3.7658    2.6011    0.0000 F   0  0  0
    2.6382    0.6521    0.0000 C   0  0  0
    6.0162    1.2990    0.0000 O   0  0  0
    6.0172    2.5990    0.0000 C   0  0  0
    7.1436    3.2483    0.0000 C   0  0  0
    8.2689    2.5972    0.0000 C   0  0  0
    9.3953    3.2465    0.0000 C   0  0  0
    9.3966    4.5465    0.0000 C   0  0  0
    8.2712    5.1973    0.0000 C   0  0  0
    7.1449    4.5483    0.0000 C   0  0  0
    0.3855   -0.6461    0.0000 H   0  0  0
  1  2  1  0
  2  7  1  0
  2  3  1  0
  3  4  1  0
  4  5  1  0
  5  6  1  0
  6  7  1  0
  5  8  1  0
  8  9  1  0
  9 13  1  0
  9 10  2  0
 10 11  1  0
 11 12  2  0
 12 13  1  0
 12 14  1  0
 14 15  1  0
 15 16  2  0
 16 19  1  0
 14 17  2  0
 17 18  1  0
 18 19  2  0
 19 23  1  0
 18 20  1  0
 20 21  2  0
 21 22  1  0
 22 23  2  0
 20 24  1  0
 24 25  1  0
 25 31  1  0
 25 26  2  0
 26 27  1  0
 27 28  2  0
 28 29  1  0
 29 30  1  0
 29 31  2  0
 28 32  1  0
 32 33  1  0
 33 34  1  0
 34 39  1  0
 34 35  2  0
 35 36  1  0
 36 37  2  0
 37 38  1  0
 38 39  2  0
 24 40  1  0
M  END
>  <canvasUID>
103

$$$$
IBD_104
  Canvas  00000000002D

 22 23  0  0  1  0  0  0  0  0999 V2000
   -6.1934   -0.3185    0.0000 C   0  0  0
   -5.0681   -0.9691    0.0000 O   0  0  0
   -3.9417   -0.3201    0.0000 C   0  0  0
   -3.9409    0.9800    0.0000 O   0  0  0
   -2.8164   -0.9709    0.0000 C   0  0  0
   -1.6901   -0.3219    0.0000 C   0  0  0
   -0.5647   -0.9727    0.0000 C   0  0  0
   -0.5658   -2.2727    0.0000 C   0  0  0
   -1.6921   -2.9220    0.0000 N   0  0  0
   -2.8175   -2.2709    0.0000 C   0  0  0
    0.5616   -0.3237    0.0000 C   0  0  0
    1.6869   -0.9745    0.0000 C   0  0  0
    2.8133   -0.3253    0.0000 C   0  0  0
    3.9386   -0.9763    0.0000 C   0  0  0
    3.9376   -2.2764    0.0000 C   0  0  0
    5.0650   -0.3271    0.0000 C   0  0  0
    5.0660    0.9730    0.0000 C   0  0  0
    6.1924    1.6219    0.0000 O   0  0  0
    3.9407    1.6238    0.0000 C   0  0  0
    2.8143    0.9748    0.0000 C   0  0  0
    1.6890    1.6256    0.0000 C   0  0  0
    6.1934    2.9220    0.0000 H   0  0  0
  1  2  1  0
  2  3  1  0
  3  4  2  0
  3  5  1  0
  5 10  1  0
  5  6  2  0
  6  7  1  0
  7  8  2  0
  8  9  1  0
  9 10  2  0
  7 11  1  0
 11 12  2000
 12 13  1  0
 13 20  1  0
 13 14  2  0
 14 15  1  0
 14 16  1  0
 16 17  2  0
 17 18  1  0
 17 19  1  0
 19 20  2  0
 20 21  1  0
 18 22  1  0
M  END
>  <canvasUID>
104

$$$$
IBD_105
  Canvas  00000000002D

 28 30  0  0  1  0  0  0  0  0999 V2000
   -5.8174   -3.2962    0.0000 C   0  0  0
   -4.6910   -3.9454    0.0000 C   0  0  0
   -3.5657   -3.2944    0.0000 S   0  0  0
   -2.9149   -4.4197    0.0000 O   0  0  0
   -4.2168   -2.1691    0.0000 O   0  0  0
   -2.4404   -2.6436    0.0000 C   0  0  0
   -1.3141   -3.2926    0.0000 C   0  0  0
   -0.1888   -2.6418    0.0000 C   0  0  0
   -0.1898   -1.3418    0.0000 C   0  0  0
   -1.3161   -0.6925    0.0000 C   0  0  0
   -2.4414   -1.3436    0.0000 C   0  0  0
    0.9355   -0.6907    0.0000 O   0  0  0
    0.9345    0.6093    0.0000 C   0  0  0
    0.9376   -3.2908    0.0000 N   0  0  0
    2.0629   -2.6400    0.0000 C   0  0  0
    2.1978   -1.3467    0.0000 O   0  0  0
    3.4690   -1.0758    0.0000 C   0  0  0
    4.1198   -2.2011    0.0000 C   0  0  0
    3.2506   -3.1678    0.0000 N   0  0  0
    3.9968    0.1125    0.0000 C   0  0  0
    3.2319    1.1637    0.0000 C   0  0  0
    3.7599    2.3514    0.0000 C   0  0  0
    2.9947    3.4026    0.0000 O   0  0  0
    3.5228    4.5908    0.0000 C   0  0  0
    5.0524    2.4884    0.0000 C   0  0  0
    5.8174    1.4374    0.0000 C   0  0  0
    5.2895    0.2492    0.0000 C   0  0  0
    0.9386   -4.5908    0.0000 H   0  0  0
  1  2  1  0
  2  3  1  0
  3  4  2  0
  3  5  2  0
  3  6  1  0
  6 11  1  0
  6  7  2  0
  7  8  1  0
  8  9  2  0
  9 10  1  0
 10 11  2  0
  9 12  1  0
 12 13  1  0
  8 14  1  0
 14 15  1  0
 15 19  2  0
 15 16  1  0
 16 17  1  0
 17 18  2  0
 18 19  1  0
 17 20  1  0
 20 27  1  0
 20 21  2  0
 21 22  1  0
 22 23  1  0
 23 24  1  0
 22 25  2  0
 25 26  1  0
 26 27  2  0
 14 28  1  0
M  END
>  <canvasUID>
105

$$$$
IBD_106
  Canvas  00000000002D

 32 36  0  0  1  0  0  0  0  0999 V2000
    5.0506    5.0770    0.0000 C   0  0  0
    6.3506    5.0757    0.0000 C   0  0  0
    6.9998    3.9493    0.0000 C   0  0  0
    6.3488    2.8240    0.0000 C   0  0  0
    5.0488    2.8251    0.0000 C   0  0  0
    4.3998    3.9517    0.0000 C   0  0  0
    3.0998    3.9527    0.0000 C   0  0  0
    2.4487    2.8274    0.0000 C   0  0  0
    1.1560    2.6925    0.0000 N   0  0  0
    2.9768    1.6392    0.0000 N   0  0  0
    2.0098    0.7703    0.0000 C   0  0  0
    0.8845    1.4213    0.0000 C   0  0  0
    2.0088   -0.5298    0.0000 C   0  0  0
    0.8825   -1.1787    0.0000 C   0  0  0
   -0.2428   -0.5279    0.0000 C   0  0  0
   -0.2418    0.7721    0.0000 C   0  0  0
   -1.3692   -1.1769    0.0000 N   0  0  0
   -1.3702   -2.4769    0.0000 C   0  0  0
   -0.2449   -3.1280    0.0000 N   0  0  0
   -0.2460   -4.4280    0.0000 C   0  0  0
   -1.3723   -5.0770    0.0000 N   0  0  0
   -2.4966   -3.1262    0.0000 C   0  0  0
   -2.4976   -4.4262    0.0000 C   0  0  0
   -3.6219   -2.4754    0.0000 C   0  0  0
   -4.7482   -3.1243    0.0000 C   0  0  0
   -4.7492   -4.4244    0.0000 N   0  0  0
   -3.6239   -5.0754    0.0000 C   0  0  0
   -5.8735   -2.4736    0.0000 N   0  0  0
   -6.9998   -3.1225    0.0000 C   0  0  0
   -5.8725   -1.1735    0.0000 C   0  0  0
    0.2868    3.6592    0.0000 H   0  0  0
   -2.4945   -0.5261    0.0000 H   0  0  0
  1  6  1  0
  1  2  2  0
  2  3  1  0
  3  4  2  0
  4  5  1  0
  5  6  2  0
  6  7  1  0
  7  8  1  0
  8  9  1  0
  9 31  1  0
  9 12  1  0
  8 10  2  0
 10 11  1  0
 11 12  2  0
 12 16  1  0
 11 13  1  0
 13 14  2  0
 14 15  1  0
 15 16  2  0
 15 17  1  0
 17 18  1  0
 18 19  2  0
 19 20  1  0
 20 21  2  0
 21 23  1  0
 18 22  1  0
 22 23  2  0
 23 27  1  0
 22 24  1  0
 24 25  2  0
 25 26  1  0
 26 27  2  0
 25 28  1  0
 28 29  1  0
 28 30  1  0
 17 32  1  0
M  END
>  <canvasUID>
106

$$$$
IBD_107
  Canvas  00000000002D

 34 37  0  0  1  0  0  0  0  0999 V2000
    4.1793   -3.9755    0.0000 N   0  0  0
    4.9427   -2.9230    0.0000 N   0  0  0
    4.1778   -1.8720    0.0000 C   0  0  0
    2.9417   -2.2745    0.0000 C   0  0  0
    2.9427   -3.5746    0.0000 C   0  0  0
    1.8154   -1.6256    0.0000 C   0  0  0
    0.6901   -2.2763    0.0000 C   0  0  0
    0.6911   -3.5764    0.0000 C   0  0  0
    1.8174   -4.2256    0.0000 C   0  0  0
    1.8185   -5.5256    0.0000 Cl  0  0  0
   -0.4363   -1.6274    0.0000 N   0  0  0
   -0.4373   -0.3273    0.0000 C   0  0  0
    0.6880    0.3237    0.0000 O   0  0  0
   -1.5637    0.3219    0.0000 C   0  0  0
   -2.6890   -0.3292    0.0000 C   0  0  0
   -2.6879   -1.6292    0.0000 C   0  0  0
   -3.8153    0.3201    0.0000 N   0  0  0
   -3.8164    1.6201    0.0000 C   0  0  0
   -4.9427    2.2691    0.0000 O   0  0  0
   -2.6911    2.2709    0.0000 C   0  0  0
   -1.5647    1.6219    0.0000 C   0  0  0
   -0.4394    2.2727    0.0000 C   0  0  0
    0.6869    1.6237    0.0000 C   0  0  0
    1.8122    2.2745    0.0000 C   0  0  0
    1.8112    3.5746    0.0000 C   0  0  0
    2.9365    4.2256    0.0000 C   0  0  0
    3.5873    3.1003    0.0000 F   0  0  0
    4.2365    4.2267    0.0000 F   0  0  0
    2.9355    5.5256    0.0000 F   0  0  0
    0.6849    4.2238    0.0000 C   0  0  0
   -0.4404    3.5727    0.0000 C   0  0  0
    4.5821   -5.2113    0.0000 H   0  0  0
   -1.5616   -2.2782    0.0000 H   0  0  0
   -4.9406   -0.3310    0.0000 H   0  0  0
  1 32  1  0
  1  5  1  0
  1  2  1  0
  2  3  2  0
  3  4  1  0
  4  5  2  0
  5  9  1  0
  4  6  1  0
  6  7  2  0
  7  8  1  0
  8  9  2  0
  9 10  1  0
  7 11  1  0
 11 12  1  0
 12 13  2  0
 12 14  1  0
 14 21  1  0
 14 15  2  0
 15 16  1  0
 15 17  1  0
 17 18  1  0
 18 19  2  0
 18 20  1  0
 20 21  1  0
 21 22  1  0
 22 31  1  0
 22 23  2  0
 23 24  1  0
 24 25  2  0
 25 26  1  0
 26 27  1  0
 26 28  1  0
 26 29  1  0
 25 30  1  0
 30 31  2  0
 11 33  1  0
 17 34  1  0
M  END
>  <canvasUID>
107

$$$$
IBD_108
  Canvas  00000000002D

 33 37  0  0  1  0  0  0  0  0999 V2000
    4.1793   -4.4570    0.0000 N   0  0  0
    4.9427   -3.4047    0.0000 N   0  0  0
    4.1777   -2.3536    0.0000 C   0  0  0
    2.9417   -2.7563    0.0000 C   0  0  0
    2.9427   -4.0563    0.0000 C   0  0  0
    1.8153   -2.1071    0.0000 C   0  0  0
    0.6900   -2.7581    0.0000 C   0  0  0
    0.6911   -4.0581    0.0000 C   0  0  0
    1.8174   -4.7071    0.0000 C   0  0  0
   -0.4363   -2.1089    0.0000 N   0  0  0
   -0.4373   -0.8089    0.0000 C   0  0  0
    0.6880   -0.1581    0.0000 O   0  0  0
   -1.5637   -0.1599    0.0000 C   0  0  0
   -2.6890   -0.8107    0.0000 C   0  0  0
   -2.6879   -2.1107    0.0000 C   0  0  0
   -3.8153   -0.1617    0.0000 N   0  0  0
   -3.8163    1.1383    0.0000 C   0  0  0
   -4.9427    1.7875    0.0000 O   0  0  0
   -2.6910    1.7893    0.0000 C   0  0  0
   -1.5647    1.1401    0.0000 C   0  0  0
   -0.4394    1.7912    0.0000 C   0  0  0
    0.6869    1.1419    0.0000 C   0  0  0
    1.8122    1.7930    0.0000 C   0  0  0
   -0.4404    3.0912    0.0000 C   0  0  0
    0.6848    3.7420    0.0000 C   0  0  0
    1.8112    3.0930    0.0000 C   0  0  0
    0.6838    5.0420    0.0000 C   0  0  0
    1.8091    5.6930    0.0000 C   0  0  0
    2.9354    5.0438    0.0000 C   0  0  0
    2.9365    3.7438    0.0000 C   0  0  0
    4.5820   -5.6930    0.0000 H   0  0  0
   -1.5616   -2.7599    0.0000 H   0  0  0
   -4.9406   -0.8125    0.0000 H   0  0  0
  1 31  1  0
  1  5  1  0
  1  2  1  0
  2  3  2  0
  3  4  1  0
  4  5  2  0
  5  9  1  0
  4  6  1  0
  6  7  2  0
  7  8  1  0
  8  9  2  0
  7 10  1  0
 10 11  1  0
 11 12  2  0
 11 13  1  0
 13 20  1  0
 13 14  2  0
 14 15  1  0
 14 16  1  0
 16 17  1  0
 17 18  2  0
 17 19  1  0
 19 20  1  0
 20 21  1  0
 21 22  1  0
 22 23  2  0
 23 26  1  0
 21 24  2  0
 24 25  1  0
 25 26  2  0
 26 30  1  0
 25 27  1  0
 27 28  2  0
 28 29  1  0
 29 30  2  0
 10 32  1  0
 16 33  1  0
M  END
>  <canvasUID>
108

$$$$
IBD_109
  Canvas  00000000002D

 29 32  0  0  1  0  0  0  0  0999 V2000
   -4.2969   -1.9917    0.0000 O   0  0  0
   -3.6475   -3.1152    0.0000 S   0  0  0
   -2.9986   -4.2391    0.0000 O   0  0  0
   -4.7713   -3.7644    0.0000 N   0  0  0
   -2.5239   -2.4661    0.0000 C   0  0  0
   -1.4000   -3.1147    0.0000 C   0  0  0
   -0.2764   -2.4656    0.0000 C   0  0  0
   -0.2764   -1.1678    0.0000 C   0  0  0
   -1.4003   -0.5192    0.0000 C   0  0  0
   -2.5241   -1.1684    0.0000 C   0  0  0
    0.8472   -0.5187    0.0000 N   0  0  0
    1.1132    0.8260    0.0000 C   0  0  0
    1.9471    1.8204    0.0000 C   0  0  0
    1.6328    3.0792    0.0000 C   0  0  0
    0.4296    3.5650    0.0000 O   0  0  0
    2.7331    3.7675    0.0000 N   0  0  0
    3.2418    1.7300    0.0000 C   0  0  0
    3.7277    2.9336    0.0000 C   0  0  0
    4.0412    0.7079    0.0000 C   0  0  0
    5.3262    0.8888    0.0000 C   0  0  0
    5.8118    2.0924    0.0000 C   0  0  0
    5.0127    3.1147    0.0000 C   0  0  0
    5.8954   -0.2773    0.0000 N   0  0  0
    4.9623   -1.1790    0.0000 C   0  0  0
    3.8164   -0.5701    0.0000 S   0  0  0
   -5.8954   -3.1158    0.0000 H   0  0  0
   -4.7710   -5.0621    0.0000 H   0  0  0
    1.9713   -1.1673    0.0000 H   0  0  0
    2.8229    5.0621    0.0000 H   0  0  0
  1  2  2  0
  2  3  2  0
  2  4  1  0
  2  5  1  0
  5 10  1  0
  5  6  2  0
  6  7  1  0
  7  8  2  0
  8  9  1  0
  9 10  2  0
  8 11  1  0
 11 12  1  0
 12 13  2  3
 13 14  1  0
 14 15  2  0
 14 16  1  0
 16 18  1  0
 13 17  1  0
 17 18  2  0
 18 22  1  0
 17 19  1  0
 19 25  1  0
 19 20  2  0
 20 21  1  0
 21 22  2  0
 20 23  1  0
 23 24  2  0
 24 25  1  0
  4 26  1  0
  4 27  1  0
 11 28  1  0
 16 29  1  0
M  END
>  <canvasUID>
109

$$$$
IBD_110
  Canvas  00000000002D

 26 28  0  0  1  0  0  0  0  0999 V2000
   -4.4643   -0.8969    0.0000 C   0  0  0
   -3.3390   -1.5479    0.0000 O   0  0  0
   -2.2126   -0.8987    0.0000 C   0  0  0
   -2.2116    0.4013    0.0000 O   0  0  0
   -1.0873   -1.5498    0.0000 C   0  0  0
   -1.0884   -2.8498    0.0000 C   0  0  0
    0.0369   -3.5006    0.0000 C   0  0  0
    0.0390   -0.9005    0.0000 C   0  0  0
    1.1643   -1.5516    0.0000 C   0  0  0
    1.1633   -2.8516    0.0000 C   0  0  0
    2.4009   -1.1507    0.0000 C   0  0  0
    3.1643   -2.2032    0.0000 C   0  0  0
    4.4643   -2.2042    0.0000 O   0  0  0
    2.3991   -3.2541    0.0000 N   0  0  0
    2.8036    0.0852    0.0000 C   0  0  0
    1.9347    1.0521    0.0000 C   0  0  0
    0.6628    0.7830    0.0000 C   0  0  0
   -0.2062    1.7500    0.0000 C   0  0  0
   -1.4781    1.4809    0.0000 Br  0  0  0
    0.1966    2.9858    0.0000 C   0  0  0
   -0.6724    3.9527    0.0000 O   0  0  0
    1.4685    3.2551    0.0000 C   0  0  0
    1.8713    4.4909    0.0000 Br  0  0  0
    2.3374    2.2882    0.0000 C   0  0  0
    2.8000   -4.4909    0.0000 H   0  0  0
   -1.9441    3.6836    0.0000 H   0  0  0
  1  2  1  0
  2  3  1  0
  3  4  2  0
  3  5  1  0
  5  6  1  0
  6  7  2  0
  7 10  1  0
  5  8  2  0
  8  9  1  0
  9 10  2  0
 10 14  1  0
  9 11  1  0
 11 12  1  0
 12 13  2  0
 12 14  1  0
 11 15  2 00
 15 16  1  0
 16 24  1  0
 16 17  2  0
 17 18  1  0
 18 19  1  0
 18 20  2  0
 20 21  1  0
 20 22  1  0
 22 23  1  0
 22 24  2  0
 14 25  1  0
 21 26  1  0
M  END
>  <canvasUID>
110

$$$$
IBD_111
  Canvas  00000000002D

 32 35  0  0  1  0  0  0  0  0999 V2000
    7.1841   -0.0829    0.0000 O   0  0  0
    5.8840   -0.0848    0.0000 S   0  0  0
    4.5843   -0.0861    0.0000 O   0  0  0
    5.8827    1.2155    0.0000 C   0  0  0
    5.8856   -1.3845    0.0000 C   0  0  0
    7.0122   -2.0332    0.0000 C   0  0  0
    7.0137   -3.3333    0.0000 C   0  0  0
    5.8884   -3.9848    0.0000 C   0  0  0
    4.7621   -3.3359    0.0000 C   0  0  0
    4.7606   -2.0358    0.0000 C   0  0  0
    3.6340   -1.3871    0.0000 C   0  0  0
    2.5089   -2.0384    0.0000 O   0  0  0
    1.3823   -1.3897    0.0000 C   0  0  0
    1.2450   -0.0970    0.0000 C   0  0  0
    2.2102    0.7738    0.0000 C   0  0  0
    3.1753    1.6448    0.0000 N   0  0  0
   -0.0269    0.1719    0.0000 S   0  0  0
   -0.6756   -0.9547    0.0000 C   0  0  0
    0.1954   -1.9199    0.0000 C   0  0  0
   -1.9681   -1.0920    0.0000 N   0  0  0
   -2.6171   -2.2186    0.0000 C   0  0  0
   -3.8888   -1.9498    0.0000 N   0  0  0
   -4.0263   -0.6570    0.0000 C   0  0  0
   -2.8391   -0.1269    0.0000 C   0  0  0
   -5.0788    0.1058    0.0000 C   0  0  0
   -4.9444    1.3988    0.0000 C   0  0  0
   -5.9969    2.1617    0.0000 O   0  0  0
   -7.1841    1.6318    0.0000 C   0  0  0
   -3.7572    1.9290    0.0000 C   0  0  0
   -2.7047    1.1661    0.0000 C   0  0  0
   -3.6228    3.2220    0.0000 O   0  0  0
   -4.6755    3.9848    0.0000 C   0  0  0
  1  2  2  0
  2  3  2  0
  2  4  1  0
  2  5  1  0
  5 10  1  0
  5  6  2  0
  6  7  1  0
  7  8  2  0
  8  9  1  0
  9 10  2  0
 10 11  1  0
 11 12  1  0
 12 13  1  0
 13 19  1  0
 13 14  2  0
 14 15  1  0
 15 16  3  0
 14 17  1  0
 17 18  1  0
 18 19  2  0
 18 20  1  0
 20 24  1  0
 20 21  1  0
 21 22  2  0
 22 23  1  0
 23 24  2  0
 24 30  1  0
 23 25  1  0
 25 26  2  0
 26 27  1  0
 27 28  1  0
 26 29  1  0
 29 30  2  0
 29 31  1  0
 31 32  1  0
M  END
>  <canvasUID>
111

$$$$
IBD_112
  Canvas  00000000002D

 21 24  0  0  1  0  0  0  0  0999 V2000
    2.4503    3.1831    0.0000 N   0  0  0
    1.1573    3.3201    0.0000 C   0  0  0
    0.6277    2.1330    0.0000 N   0  0  0
    1.5931    1.2625    0.0000 C   0  0  0
    2.7194    1.9114    0.0000 C   0  0  0
    1.5920   -0.0376    0.0000 C   0  0  0
    2.7173   -0.6886    0.0000 N   0  0  0
    3.8437   -0.0394    0.0000 C   0  0  0
    3.8447    1.2606    0.0000 N   0  0  0
    0.4657   -0.6868    0.0000 N   0  0  0
   -0.6596   -0.0358    0.0000 C   0  0  0
   -1.7860   -0.6850    0.0000 C   0  0  0
    0.4646   -1.9868    0.0000 C   0  0  0
   -0.6617   -2.6358    0.0000 C   0  0  0
   -1.7870   -1.9850    0.0000 C   0  0  0
   -2.9742   -1.4551    0.0000 C   0  0  0
   -3.8447   -2.4208    0.0000 C   0  0  0
   -3.1957   -3.5471    0.0000 C   0  0  0
   -1.9240   -3.2780    0.0000 N   0  0  0
    3.3208    4.1485    0.0000 H   0  0  0
   -0.9589   -4.1485    0.0000 H   0  0  0
  1 20  1  0
  1  5  1  0
  1  2  1  0
  2  3  2  0
  3  4  1  0
  4  5  2  0
  5  9  1  0
  4  6  1  0
  6  7  2  0
  7  8  1  0
  8  9  2  0
  6 10  1  0
 10 11  1  0
 11 12  1  0
 12 15  1  0
 10 13  1  0
 13 14  1  0
 14 15  1  0
 15 19  1  0
 15 16  1  0
 16 17  1  0
 17 18  1  0
 18 19  1  0
 19 21  1  0
M  END
>  <canvasUID>
112

$$$$
IBD_113
  Canvas  00000000002D

 27 30  0  0  1  0  0  0  0  0999 V2000
   -5.6312    3.3887    0.0000 C   0  0  0
   -4.5049    2.7397    0.0000 N   0  0  0
   -3.3796    3.3905    0.0000 C   0  0  0
   -3.3806    4.6905    0.0000 O   0  0  0
   -2.2532    2.7415    0.0000 C   0  0  0
   -2.2522    1.4415    0.0000 C   0  0  0
   -1.1258    0.7922    0.0000 C   0  0  0
   -1.1279    3.3923    0.0000 C   0  0  0
   -0.0016    2.7433    0.0000 N   0  0  0
   -0.0005    1.4433    0.0000 C   0  0  0
    1.1248    2.0941    0.0000 C   0  0  0
    2.2511    1.4449    0.0000 C   0  0  0
    2.2522    0.1448    0.0000 N   0  0  0
    1.1269   -0.5060    0.0000 C   0  0  0
    0.0005    0.1433    0.0000 C   0  0  0
    3.3785   -0.5042    0.0000 C   0  0  0
    4.5038    0.1466    0.0000 N   0  0  0
    5.6302   -0.5023    0.0000 C   0  0  0
    5.6312   -1.8024    0.0000 N   0  0  0
    3.3796   -1.8042    0.0000 C   0  0  0
    4.5059   -2.4534    0.0000 C   0  0  0
    2.4142   -2.6747    0.0000 N   0  0  0
    2.9438   -3.8619    0.0000 C   0  0  0
    4.2368   -3.7249    0.0000 N   0  0  0
    5.1073   -4.6905    0.0000 H   0  0  0
   -4.5038    1.4397    0.0000 H   0  0  0
    1.1238    3.3941    0.0000 H   0  0  0
  1  2  1  0
  2  3  1  0
  3  4  2  0
  3  5  1  0
  5  6  1  0
  6  7  1  0
  7 10  1  0
  5  8  1  0
  8  9  1  0
  9 10  1  0
 10 15  1  0
 10 11  1  0
 11 12  1  0
 12 13  1  0
 13 14  1  0
 14 15  1  0
 13 16  1  0
 16 17  1  0
 17 18  2  0
 18 19  1  0
 19 21  2  0
 16 20  2  0
 20 21  1  0
 21 24  1  0
 20 22  1  0
 22 23  2  0
 23 24  1  0
 24 25  1  0
  2 26  1  0
  9 27  1  0
M  END
>  <canvasUID>
113

$$$$
IBD_114
  Canvas  00000000002D

 23 25  0  0  1  0  0  0  0  0999 V2000
    2.7210   -4.2974    0.0000 C   0  0  0
    2.7200   -2.9974    0.0000 C   0  0  0
    3.8452   -2.3463    0.0000 C   0  0  0
    1.5937   -2.3482    0.0000 N   0  0  0
    1.5926   -1.0482    0.0000 C   0  0  0
    2.7179   -0.3974    0.0000 C   0  0  0
    3.8442   -1.0464    0.0000 C   0  0  0
    4.9705   -1.6956    0.0000 N   0  0  0
    2.7168    0.9026    0.0000 C   0  0  0
    1.5905    1.5518    0.0000 N   0  0  0
    0.4663   -0.3992    0.0000 C   0  0  0
    0.4653    0.9008    0.0000 C   0  0  0
   -0.6590   -1.0500    0.0000 C   0  0  0
   -1.7853   -0.4010    0.0000 C   0  0  0
   -1.7863    0.8989    0.0000 C   0  0  0
   -0.6610    1.5500    0.0000 C   0  0  0
   -2.9126    1.5482    0.0000 C   0  0  0
   -4.0998    1.0183    0.0000 C   0  0  0
   -4.9705    1.9839    0.0000 N   0  0  0
   -4.3213    3.1102    0.0000 N   0  0  0
   -4.8512    4.2974    0.0000 C   0  0  0
   -3.0496    2.8411    0.0000 C   0  0  0
    0.4684   -2.9992    0.0000 H   0  0  0
  1  2  1  0
  2  3  1  0
  2  4  1  0
  4  5  1  0
  5  6  2  0
  6  7  1  0
  7  8  3  0
  6  9  1  0
  9 10  2  0
 10 12  1  0
  5 11  1  0
 11 12  2  0
 12 16  1  0
 11 13  1  0
 13 14  2  0
 14 15  1  0
 15 16  2  0
 15 17  1  0
 17 22  2  0
 17 18  1  0
 18 19  2  0
 19 20  1  0
 20 21  1  0
 20 22  1  0
  4 23  1  0
M  END
>  <canvasUID>
114

$$$$
IBD_115
  Canvas  00000000002D

 30 32  0  0  1  0  0  0  0  0999 V2000
    0.0031    2.5115    0.0000 C   0  0  0
    1.1295    3.1605    0.0000 C   0  0  0
    1.1305    4.4605    0.0000 C   0  0  0
    2.2548    2.5097    0.0000 N   0  0  0
    2.2537    1.2097    0.0000 C   0  0  0
    3.3790    0.5586    0.0000 C   0  0  0
    3.3780   -0.7414    0.0000 C   0  0  0
    2.2516   -1.3904    0.0000 N   0  0  0
    4.5053    1.2078    0.0000 C   0  0  0
    4.5064    2.5079    0.0000 O   0  0  0
    5.6306    0.5568    0.0000 N   0  0  0
    1.1274    0.5604    0.0000 C   0  0  0
    1.1263   -0.7396    0.0000 C   0  0  0
    0.0021    1.2115    0.0000 C   0  0  0
   -1.1243    0.5623    0.0000 C   0  0  0
   -1.1253   -0.7378    0.0000 C   0  0  0
   -0.0000   -1.3886    0.0000 C   0  0  0
   -2.2516   -1.3870    0.0000 C   0  0  0
   -2.2527   -2.6870    0.0000 C   0  0  0
   -3.3790   -3.3360    0.0000 C   0  0  0
   -4.5043   -2.6852    0.0000 C   0  0  0
   -4.5033   -1.3852    0.0000 C   0  0  0
   -3.3769   -0.7359    0.0000 C   0  0  0
   -5.6306   -3.3342    0.0000 S   0  0  0
   -6.2799   -2.2078    0.0000 O   0  0  0
   -4.9817   -4.4605    0.0000 O   0  0  0
   -6.7570   -3.9834    0.0000 C   0  0  0
    3.3811    3.1587    0.0000 H   0  0  0
    6.7570    1.2060    0.0000 H   0  0  0
    5.6296   -0.7432    0.0000 H   0  0  0
  1  2  1  0
  2  3  1  0
  2  4  1  0
  4  5  1  0
  5  6  2  0
  6  7  1  0
  7  8  2  0
  8 13  1  0
  6  9  1  0
  9 10  2  0
  9 11  1  0
  5 12  1  0
 12 13  2  0
 13 17  1  0
 12 14  1  0
 14 15  2  0
 15 16  1  0
 16 17  2  0
 16 18  1  0
 18 23  1  0
 18 19  2  0
 19 20  1  0
 20 21  2  0
 21 22  1  0
 22 23  2  0
 21 24  1  0
 24 25  2  0
 24 26  2  0
 24 27  1  0
  4 28  1  0
 11 29  1  0
 11 30  1  0
M  END
>  <canvasUID>
115

$$$$
IBD_116
  Canvas  00000000002D

 27 30  0  0  1  0  0  0  0  0999 V2000
   -6.8522    1.9997    0.0000 N   0  0  0
   -5.7280    1.3471    0.0000 C   0  0  0
   -4.6035    0.6945    0.0000 C   0  0  0
   -4.2696   -0.5619    0.0000 C   0  0  0
   -3.0133   -0.2283    0.0000 N   0  0  0
   -3.3469    1.0283    0.0000 C   0  0  0
   -1.8888   -0.8806    0.0000 C   0  0  0
   -1.8919   -2.1809    0.0000 O   0  0  0
   -0.7619   -0.2332    0.0000 C   0  0  0
   -0.7588    1.0665    0.0000 C   0  0  0
    0.3626   -0.8861    0.0000 N   0  0  0
    1.4899   -0.2384    0.0000 C   0  0  0
    1.4928    1.0618    0.0000 O   0  0  0
    2.6142   -0.8908    0.0000 C   0  0  0
    2.7471   -2.1840    0.0000 C   0  0  0
    4.0182   -2.4570    0.0000 N   0  0  0
    3.8029   -0.3648    0.0000 C   0  0  0
    4.6706   -1.3328    0.0000 C   0  0  0
    4.2075    0.8707    0.0000 N   0  0  0
    5.4797    1.1380    0.0000 C   0  0  0
    6.3473    0.1700    0.0000 C   0  0  0
    5.9427   -1.0655    0.0000 N   0  0  0
    5.8840    2.3736    0.0000 C   0  0  0
    5.6167    3.6458    0.0000 C   0  0  0
    6.8522    3.2412    0.0000 C   0  0  0
    4.5442   -3.6458    0.0000 H   0  0  0
    0.3597   -2.1858    0.0000 H   0  0  0
  1  2  3  0
  2  3  1  0
  3  6  1  0
  3  4  1  0
  4  5  1  0
  5  6  1  0
  5  7  1  0
  7  8  2  0
  7  9  1  0
  9 10  1  0
  9 11  1  0
 11 12  1  0
 12 13  2  0
 12 14  1  0
 14 15  2  0
 15 16  1  0
 16 26  1  0
 16 18  1  0
 14 17  1  0
 17 18  2  0
 18 22  1  0
 17 19  1  0
 19 20  2  0
 20 21  1  0
 21 22  2  0
 20 23  1  0
 23 25  1  0
 23 24  1  0
 24 25  1  0
 11 27  1  0
M  END
>  <canvasUID>
116

$$$$
IBD_117
  Canvas  00000000002D

 29 32  0  0  1  0  0  0  0  0999 V2000
    4.1745    6.8794    0.0000 F   0  0  0
    4.1753    5.5794    0.0000 C   0  0  0
    5.3016    4.9305    0.0000 C   0  0  0
    5.3027    3.6304    0.0000 C   0  0  0
    4.1774    2.9794    0.0000 C   0  0  0
    3.0510    3.6289    0.0000 C   0  0  0
    3.0500    4.9289    0.0000 C   0  0  0
    1.9257    2.9778    0.0000 C   0  0  0
    1.9268    1.6778    0.0000 N   0  0  0
    0.8015    1.0270    0.0000 N   0  0  0
    0.8025   -0.2730    0.0000 C   0  0  0
    1.9288   -0.9222    0.0000 N   0  0  0
    1.9299   -2.2223    0.0000 C   0  0  0
    0.8046   -2.8730    0.0000 N   0  0  0
   -0.3228   -0.9241    0.0000 C   0  0  0
   -0.3218   -2.2241    0.0000 C   0  0  0
   -1.5594   -0.5231    0.0000 C   0  0  0
   -2.3227   -1.5756    0.0000 N   0  0  0
   -1.5578   -2.6266    0.0000 N   0  0  0
   -1.9585   -3.8634    0.0000 C   0  0  0
   -3.2299   -4.1348    0.0000 C   0  0  0
   -3.6306   -5.3714    0.0000 C   0  0  0
   -4.9020   -5.6426    0.0000 O   0  0  0
   -5.3027   -6.8794    0.0000 C   0  0  0
   -2.7598   -6.3366    0.0000 C   0  0  0
   -1.4884   -6.0654    0.0000 C   0  0  0
   -1.0877   -4.8288    0.0000 C   0  0  0
    0.7994    3.6271    0.0000 H   0  0  0
   -0.3249    1.6760    0.0000 H   0  0  0
  1  2  1  0
  2  7  1  0
  2  3  2  0
  3  4  1  0
  4  5  2  0
  5  6  1  0
  6  7  2  0
  6  8  1  0
  8  9  2000
  9 10  1  0
 10 11  1  0
 11 12  1  0
 12 13  2  0
 13 14  1  0
 14 16  2  0
 11 15  2  0
 15 16  1  0
 16 19  1  0
 15 17  1  0
 17 18  2  0
 18 19  1  0
 19 20  1  0
 20 27  1  0
 20 21  2  0
 21 22  1  0
 22 23  1  0
 23 24  1  0
 22 25  2  0
 25 26  1  0
 26 27  2  0
  8 28  1  0
 10 29  1  0
M  END
>  <canvasUID>
117

$$$$
IBD_118
  Canvas  00000000002D

 43 47  0  0  1  0  0  0  0  0999 V2000
   -7.4952   -1.9000    0.0000 F   0  0  0
   -6.8426   -3.0242    0.0000 C   0  0  0
   -8.1428   -3.0273    0.0000 F   0  0  0
   -6.8397   -4.3245    0.0000 F   0  0  0
   -5.7181   -2.3721    0.0000 C   0  0  0
   -4.5910   -3.0195    0.0000 C   0  0  0
   -3.4667   -2.3669    0.0000 C   0  0  0
   -3.4696   -1.0669    0.0000 C   0  0  0
   -2.3451   -0.4143    0.0000 F   0  0  0
   -4.5967   -0.4195    0.0000 C   0  0  0
   -5.7209   -1.0719    0.0000 C   0  0  0
   -2.3394   -3.0143    0.0000 N   0  0  0
   -1.2151   -2.3620    0.0000 C   0  0  0
   -1.2177   -1.0620    0.0000 O   0  0  0
   -0.0878   -3.0096    0.0000 N   0  0  0
    1.0368   -2.3568    0.0000 C   0  0  0
    2.1639   -3.0044    0.0000 C   0  0  0
    3.2884   -2.3521    0.0000 C   0  0  0
    3.2852   -1.0518    0.0000 C   0  0  0
    2.1581   -0.4042    0.0000 C   0  0  0
    1.0336   -1.0570    0.0000 C   0  0  0
    4.4097   -0.3995    0.0000 C   0  0  0
    5.5985   -0.9255    0.0000 C   0  0  0
    6.4661    0.0425    0.0000 C   0  0  0
    6.0028   -2.1610    0.0000 C   0  0  0
    5.1351   -3.1290    0.0000 N   0  0  0
    7.2749   -2.4283    0.0000 N   0  0  0
    8.1428   -1.4603    0.0000 C   0  0  0
    7.7383   -0.2248    0.0000 N   0  0  0
    4.5426    0.8938    0.0000 C   0  0  0
    5.8135    1.1668    0.0000 O   0  0  0
    3.5746    1.7614    0.0000 C   0  0  0
    2.3391    1.3571    0.0000 C   0  0  0
    1.3711    2.2247    0.0000 C   0  0  0
    1.6384    3.4969    0.0000 C   0  0  0
    2.8739    3.9014    0.0000 C   0  0  0
    3.8419    3.0336    0.0000 C   0  0  0
    0.6704    4.3645    0.0000 O   0  0  0
   -0.5651    3.9602    0.0000 C   0  0  0
   -2.3365   -4.3146    0.0000 H   0  0  0
   -0.0849   -4.3094    0.0000 H   0  0  0
    5.5397   -4.3645    0.0000 H   0  0  0
    3.8630   -2.8617    0.0000 H   0  0  0
  1  2  1  0
  2  3  1  0
  2  4  1  0
  2  5  1  0
  5 11  1  0
  5  6  2  0
  6  7  1  0
  7  8  2  0
  8  9  1  0
  8 10  1  0
 10 11  2  0
  7 12  1  0
 12 13  1  0
 13 14  2  0
 13 15  1  0
 15 16  1  0
 16 21  1  0
 16 17  2  0
 17 18  1  0
 18 19  2  0
 19 20  1  0
 20 21  2  0
 19 22  1  0
 22 23  1  0
 23 24  2  0
 24 31  1  0
 24 29  1  0
 23 25  1  0
 25 26  1  0
 25 27  2  0
 27 28  1  0
 28 29  2  0
 22 30  2  0
 30 31  1  0
 30 32  1  0
 32 37  1  0
 32 33  2  0
 33 34  1  0
 34 35  2  0
 35 36  1  0
 36 37  2  0
 35 38  1  0
 38 39  1  0
 12 40  1  0
 15 41  1  0
 26 42  1  0
 26 43  1  0
M  END
>  <canvasUID>
118

$$$$
IBD_119
  Canvas  00000000002D

 25 26  0  0  1  0  0  0  0  0999 V2000
   -4.9793    0.8070    0.0000 C   0  0  0
   -5.6301   -0.3185    0.0000 C   0  0  0
   -6.2790    0.8078    0.0000 C   0  0  0
   -6.7564   -0.9677    0.0000 C   0  0  0
   -4.5048   -0.9693    0.0000 O   0  0  0
   -3.3785   -0.3201    0.0000 C   0  0  0
   -3.3777    0.9799    0.0000 O   0  0  0
   -2.2532   -0.9711    0.0000 C   0  0  0
   -1.1268   -0.3219    0.0000 C   0  0  0
   -0.0016   -0.9729    0.0000 C   0  0  0
   -0.0026   -2.2729    0.0000 C   0  0  0
   -1.1289   -2.9219    0.0000 N   0  0  0
   -2.2542   -2.2711    0.0000 C   0  0  0
    1.1248   -0.3237    0.0000 C   0  0  0
    2.2500   -0.9747    0.0000 C   0  0  0
    3.3764   -0.3255    0.0000 C   0  0  0
    4.5017   -0.9766    0.0000 C   0  0  0
    4.5006   -2.2766    0.0000 C   0  0  0
    5.6280   -0.3273    0.0000 C   0  0  0
    5.6290    0.9727    0.0000 C   0  0  0
    6.7553    1.6219    0.0000 O   0  0  0
    4.5037    1.6234    0.0000 C   0  0  0
    3.3774    0.9745    0.0000 C   0  0  0
    2.2521    1.6253    0.0000 C   0  0  0
    6.7564    2.9219    0.0000 H   0  0  0
  1  2  1  0
  2  3  1  0
  2  4  1  0
  2  5  1  0
  5  6  1  0
  6  7  2  0
  6  8  1  0
  8 13  1  0
  8  9  2  0
  9 10  1  0
 10 11  2  0
 11 12  1  0
 12 13  2  0
 10 14  1  0
 14 15  2000
 15 16  1  0
 16 23  1  0
 16 17  2  0
 17 18  1  0
 17 19  1  0
 19 20  2  0
 20 21  1  0
 20 22  1  0
 22 23  2  0
 23 24  1  0
 21 25  1  0
M  END
>  <canvasUID>
119

$$$$
IBD_120
  Canvas  00000000002D

 30 32  0  0  1  0  0  0  0  0999 V2000
   -5.0359   -3.1436    0.0000 C   0  0  0
   -3.7636   -2.8761    0.0000 C   0  0  0
   -2.8960   -3.8441    0.0000 C   0  0  0
   -3.3591   -1.6405    0.0000 C   0  0  0
   -4.2270   -0.6725    0.0000 C   0  0  0
   -5.4992   -0.9401    0.0000 C   0  0  0
   -6.3668    0.0282    0.0000 C   0  0  0
   -5.9623    1.2635    0.0000 C   0  0  0
   -3.8224    0.5630    0.0000 C   0  0  0
   -4.6900    1.5311    0.0000 C   0  0  0
   -2.6336    1.0890    0.0000 C   0  0  0
   -2.7665    2.3823    0.0000 C   0  0  0
   -1.7985    3.2500    0.0000 O   0  0  0
   -4.0377    2.6553    0.0000 N   0  0  0
   -1.5094    0.4364    0.0000 N   0  0  0
   -0.3820    1.0838    0.0000 N   0  0  0
    0.7421    0.4312    0.0000 C   0  0  0
    1.8697    1.0784    0.0000 C   0  0  0
    2.9940    0.4258    0.0000 C   0  0  0
    2.9909   -0.8743    0.0000 C   0  0  0
    1.8635   -1.5214    0.0000 C   0  0  0
    0.7392   -0.8691    0.0000 C   0  0  0
    4.1152   -1.5272    0.0000 S   0  0  0
    4.7678   -0.4026    0.0000 O   0  0  0
    3.4625   -2.6512    0.0000 O   0  0  0
    5.2394   -2.1795    0.0000 N   0  0  0
   -4.5637    3.8441    0.0000 H   0  0  0
   -0.3788    2.3836    0.0000 H   0  0  0
    5.2363   -3.4796    0.0000 H   0  0  0
    6.3668   -1.5324    0.0000 H   0  0  0
  1  2  1  0
  2  3  1  0
  2  4  2  3
  4  5  1  0
  5  6  1  0
  6  7  2  0
  7  8  1  0
  8 10  2  0
  5  9  2  0
  9 10  1  0
 10 14  1  0
  9 11  1  0
 11 12  1  0
 12 13  2  0
 12 14  1  0
 11 15  2000
 15 16  1  0
 16 17  1  0
 17 22  1  0
 17 18  2  0
 18 19  1  0
 19 20  2  0
 20 21  1  0
 21 22  2  0
 20 23  1  0
 23 24  2  0
 23 25  2  0
 23 26  1  0
 14 27  1  0
 16 28  1  0
 26 29  1  0
 26 30  1  0
M  END
>  <canvasUID>
120

$$$$
IBD_121
  Canvas  00000000002D

 38 42  0  0  1  0  0  0  0  0999 V2000
   -4.9396   -1.6283    0.0000 C   0  0  0
   -4.9388   -2.9281    0.0000 O   0  0  0
   -3.8122   -3.5776    0.0000 C   0  0  0
   -3.8112   -4.8773    0.0000 C   0  0  0
   -4.9367   -5.5281    0.0000 O   0  0  0
   -6.0628   -4.8791    0.0000 C   0  0  0
   -2.6848   -5.5263    0.0000 C   0  0  0
   -1.5595   -4.8758    0.0000 C   0  0  0
   -1.5606   -3.5757    0.0000 C   0  0  0
   -2.6869   -2.9265    0.0000 C   0  0  0
   -0.4353   -2.9249    0.0000 S   0  0  0
    0.2158   -4.0502    0.0000 O   0  0  0
   -1.0860   -1.7996    0.0000 O   0  0  0
    0.6901   -2.2739    0.0000 N   0  0  0
    0.6890   -0.9739    0.0000 C   0  0  0
    1.8143   -0.3231    0.0000 C   0  0  0
    1.8133    0.9770    0.0000 C   0  0  0
    2.9386    1.6280    0.0000 S   0  0  0
    2.9375    2.9281    0.0000 C   0  0  0
    1.8112    3.5770    0.0000 N   0  0  0
    1.8102    4.8771    0.0000 C   0  0  0
    2.9352    5.5281    0.0000 N   0  0  0
    4.0629    3.5789    0.0000 C   0  0  0
    4.0618    4.8789    0.0000 C   0  0  0
    5.2994    3.1782    0.0000 N   0  0  0
    6.0628    4.2304    0.0000 C   0  0  0
    5.2976    5.2816    0.0000 N   0  0  0
    0.6869    1.6262    0.0000 C   0  0  0
    0.6859    2.9262    0.0000 O   0  0  0
   -0.4384    0.9752    0.0000 C   0  0  0
   -0.4373   -0.3249    0.0000 C   0  0  0
   -1.5647    1.6244    0.0000 C   0  0  0
   -2.6900    0.9736    0.0000 C   0  0  0
   -2.6890   -0.3264    0.0000 C   0  0  0
   -1.5626   -0.9757    0.0000 C   0  0  0
    5.7022    1.9421    0.0000 H   0  0  0
    1.8164   -2.9231    0.0000 H   0  0  0
   -0.4405    3.5752    0.0000 H   0  0  0
  1  2  1  0
  2  3  1  0
  3 10  1  0
  3  4  2  0
  4  5  1  0
  5  6  1  0
  4  7  1  0
  7  8  2  0
  8  9  1  0
  9 10  2  0
  9 11  1  0
 11 12  2  0
 11 13  2  0
 11 14  1  0
 14 15  1  0
 15 31  1  0
 15 16  2  0
 16 17  1  0
 17 18  1  0
 18 19  1  0
 19 20  2  0
 20 21  1  0
 21 22  2  0
 22 24  1  0
 19 23  1  0
 23 24  2  0
 24 27  1  0
 23 25  1  0
 25 36  1  0
 25 26  1  0
 26 27  2  0
 17 28  2  0
 28 29  1  0
 28 30  1  0
 30 31  2  0
 31 35  1  0
 30 32  1  0
 32 33  2  0
 33 34  1  0
 34 35  2  0
 14 37  1  0
 29 38  1  0
M  END
>  <canvasUID>
121

$$$$
IBD_122
  Canvas  00000000002D

 29 32  0  0  1  0  0  0  0  0999 V2000
   -5.8745   -6.2200    0.0000 F   0  0  0
   -4.7482   -5.5710    0.0000 C   0  0  0
   -3.6230   -6.2218    0.0000 C   0  0  0
   -2.4966   -5.5731    0.0000 C   0  0  0
   -2.4956   -4.2731    0.0000 C   0  0  0
   -3.6209   -3.6218    0.0000 C   0  0  0
   -4.7472   -4.2710    0.0000 C   0  0  0
   -1.3693   -3.6239    0.0000 C   0  0  0
   -1.3682   -2.3239    0.0000 N   0  0  0
   -0.2419   -1.6747    0.0000 N   0  0  0
   -0.2409   -0.3747    0.0000 C   0  0  0
   -1.3662    0.2761    0.0000 N   0  0  0
   -1.3654    1.5761    0.0000 C   0  0  0
   -0.2391    2.2253    0.0000 N   0  0  0
    0.8854    0.2743    0.0000 C   0  0  0
    0.8862    1.5743    0.0000 C   0  0  0
    2.1212   -0.1284    0.0000 C   0  0  0
    2.8864    0.9227    0.0000 N   0  0  0
    2.1230    1.9750    0.0000 N   0  0  0
    2.5258    3.2110    0.0000 C   0  0  0
    3.7974    3.4803    0.0000 C   0  0  0
    4.2002    4.7164    0.0000 C   0  0  0
    5.4721    4.9855    0.0000 O   0  0  0
    5.8745    6.2218    0.0000 C   0  0  0
    3.3310    5.6831    0.0000 C   0  0  0
    2.0591    5.4140    0.0000 C   0  0  0
    1.6563    4.1779    0.0000 C   0  0  0
   -0.2440   -4.2746    0.0000 H   0  0  0
    0.8833   -2.3257    0.0000 H   0  0  0
  1  2  1  0
  2  7  1  0
  2  3  2  0
  3  4  1  0
  4  5  2  0
  5  6  1  0
  6  7  2  0
  5  8  1  0
  8  9  2000
  9 10  1  0
 10 11  1  0
 11 12  1  0
 12 13  2  0
 13 14  1  0
 14 16  2  0
 11 15  2  0
 15 16  1  0
 16 19  1  0
 15 17  1  0
 17 18  2  0
 18 19  1  0
 19 20  1  0
 20 27  1  0
 20 21  2  0
 21 22  1  0
 22 23  1  0
 23 24  1  0
 22 25  2  0
 25 26  1  0
 26 27  2  0
  8 28  1  0
 10 29  1  0
M  END
>  <canvasUID>
122

$$$$
IBD_123
  Canvas  00000000002D

 33 36  0  0  1  0  0  0  0  0999 V2000
    8.9687    0.4736    0.0000 C   0  0  0
    7.6687    0.4746    0.0000 N   0  0  0
    6.9035   -0.5766    0.0000 N   0  0  0
    6.9053    1.5269    0.0000 C   0  0  0
    7.3081    2.7629    0.0000 C   0  0  0
    5.6688    1.1262    0.0000 C   0  0  0
    5.6677   -0.1738    0.0000 C   0  0  0
    4.5435    1.7770    0.0000 C   0  0  0
    3.4171    1.1280    0.0000 C   0  0  0
    3.4161   -0.1720    0.0000 C   0  0  0
    4.5414   -0.8230    0.0000 C   0  0  0
    2.2897   -0.8212    0.0000 N   0  0  0
    2.2887   -2.1212    0.0000 C   0  0  0
    1.1644   -0.1702    0.0000 C   0  0  0
    1.1655    1.1299    0.0000 C   0  0  0
    0.0402    1.7806    0.0000 C   0  0  0
   -1.0862    1.1314    0.0000 N   0  0  0
   -1.0872   -0.1686    0.0000 C   0  0  0
    0.0381   -0.8194    0.0000 N   0  0  0
   -2.2135   -0.8176    0.0000 N   0  0  0
   -3.3388   -0.1668    0.0000 C   0  0  0
   -4.4654   -0.8155    0.0000 C   0  0  0
   -5.5905   -0.1647    0.0000 C   0  0  0
   -6.7171   -0.8137    0.0000 S   0  0  0
   -6.0681   -1.9400    0.0000 O   0  0  0
   -7.3661    0.3127    0.0000 O   0  0  0
   -7.8434   -1.4629    0.0000 N   0  0  0
   -5.5894    1.1353    0.0000 C   0  0  0
   -4.4631    1.7843    0.0000 C   0  0  0
   -3.3378    1.1332    0.0000 C   0  0  0
   -2.2148   -2.1176    0.0000 H   0  0  0
   -7.8445   -2.7629    0.0000 H   0  0  0
   -8.9687   -0.8116    0.0000 H   0  0  0
  1  2  1  0
  2  3  1  0
  3  7  2  0
  2  4  1  0
  4  5  1  0
  4  6  2  0
  6  7  1  0
  7 11  1  0
  6  8  1  0
  8  9  2  0
  9 10  1  0
 10 11  2  0
 10 12  1  0
 12 13  1  0
 12 14  1  0
 14 19  1  0
 14 15  2  0
 15 16  1  0
 16 17  2  0
 17 18  1  0
 18 19  2  0
 18 20  1  0
 20 21  1  0
 21 30  1  0
 21 22  2  0
 22 23  1  0
 23 24  1  0
 24 25  2  0
 24 26  2  0
 24 27  1  0
 23 28  2  0
 28 29  1  0
 29 30  2  0
 20 31  1  0
 27 32  1  0
 27 33  1  0
M  END
>  <canvasUID>
123

$$$$
IBD_124
  Canvas  00000000002D

 33 36  0  0  1  0  0  0  0  0999 V2000
    6.9920   -1.3681    0.0000 N   0  0  0
    7.7554   -0.3156    0.0000 N   0  0  0
    6.9905    0.7353    0.0000 C   0  0  0
    7.3911    1.9721    0.0000 C   0  0  0
    5.7544    0.3328    0.0000 C   0  0  0
    5.7555   -0.9672    0.0000 C   0  0  0
    4.6281    0.9818    0.0000 C   0  0  0
    3.5028    0.3310    0.0000 C   0  0  0
    3.5038   -0.9690    0.0000 C   0  0  0
    4.6302   -1.6183    0.0000 C   0  0  0
    2.3785   -1.6201    0.0000 N   0  0  0
    1.2522   -0.9709    0.0000 C   0  0  0
    1.2511    0.3292    0.0000 C   0  0  0
    0.1248    0.9781    0.0000 C   0  0  0
   -1.0005    0.3273    0.0000 N   0  0  0
   -0.9995   -0.9727    0.0000 C   0  0  0
    0.1269   -1.6219    0.0000 N   0  0  0
   -2.1248   -1.6237    0.0000 N   0  0  0
   -3.2511   -0.9745    0.0000 C   0  0  0
   -3.2521    0.3255    0.0000 C   0  0  0
   -4.3785    0.9748    0.0000 C   0  0  0
   -4.3792    2.2748    0.0000 O   0  0  0
   -5.5056    2.9237    0.0000 C   0  0  0
   -5.5038    0.3240    0.0000 C   0  0  0
   -6.6301    0.9732    0.0000 O   0  0  0
   -7.7554    0.3221    0.0000 C   0  0  0
   -5.5027   -0.9761    0.0000 C   0  0  0
   -4.3766   -1.6250    0.0000 C   0  0  0
   -6.6283   -1.6268    0.0000 O   0  0  0
   -7.7546   -0.9779    0.0000 C   0  0  0
    7.3948   -2.6039    0.0000 H   0  0  0
    2.3796   -2.9201    0.0000 H   0  0  0
   -2.1240   -2.9237    0.0000 H   0  0  0
  1 31  1  0
  1  6  1  0
  1  2  1  0
  2  3  2  0
  3  4  1  0
  3  5  1  0
  5  6  2  0
  6 10  1  0
  5  7  1  0
  7  8  2  0
  8  9  1  0
  9 10  2  0
  9 11  1  0
 11 12  1  0
 12 17  1  0
 12 13  2  0
 13 14  1  0
 14 15  2  0
 15 16  1  0
 16 17  2  0
 16 18  1  0
 18 19  1  0
 19 28  1  0
 19 20  2  0
 20 21  1  0
 21 22  1  0
 22 23  1  0
 21 24  2  0
 24 25  1  0
 25 26  1  0
 24 27  1  0
 27 28  2  0
 27 29  1  0
 29 30  1  0
 11 32  1  0
 18 33  1  0
M  END
>  <canvasUID>
124

$$$$
IBD_125
  Canvas  00000000002D

 37 42  0  0  1  0  0  0  0  0999 V2000
   -2.8220   -1.9776    0.0000 C   0  0  0
   -3.0911   -3.2493    0.0000 C   0  0  0
   -4.3271   -3.6520    0.0000 C   0  0  0
   -5.2938   -2.7831    0.0000 C   0  0  0
   -6.5299   -3.1858    0.0000 C   0  0  0
   -6.9327   -1.9498    0.0000 F   0  0  0
   -7.8019   -2.9167    0.0000 F   0  0  0
   -6.7993   -4.4578    0.0000 F   0  0  0
   -5.0247   -1.5112    0.0000 C   0  0  0
   -3.7884   -1.1087    0.0000 C   0  0  0
   -3.5193    0.1633    0.0000 C   0  0  0
   -4.3901    1.1287    0.0000 N   0  0  0
   -2.3321    0.6932    0.0000 C   0  0  0
   -2.4691    1.9857    0.0000 C   0  0  0
   -3.7411    2.2550    0.0000 N   0  0  0
   -1.6002    2.9526    0.0000 C   0  0  0
   -2.0030    4.1887    0.0000 C   0  0  0
   -3.2746    4.4578    0.0000 C   0  0  0
   -4.1436    3.4908    0.0000 N   0  0  0
   -1.2058    0.0439    0.0000 C   0  0  0
   -1.2047   -1.2561    0.0000 C   0  0  0
   -0.0784   -1.9051    0.0000 C   0  0  0
    1.0469   -1.2543    0.0000 N   0  0  0
    1.0459    0.0458    0.0000 C   0  0  0
   -0.0805    0.6950    0.0000 N   0  0  0
    2.1712    0.6968    0.0000 N   0  0  0
    3.2975    0.0476    0.0000 C   0  0  0
    3.2986   -1.2524    0.0000 C   0  0  0
    4.4249   -1.9014    0.0000 C   0  0  0
    4.4228    0.6986    0.0000 C   0  0  0
    5.5492    0.0494    0.0000 C   0  0  0
    5.5502   -1.2506    0.0000 C   0  0  0
    6.6745    0.7002    0.0000 O   0  0  0
    7.8008    0.0512    0.0000 C   0  0  0
    7.8019   -1.2488    0.0000 C   0  0  0
    6.6765   -1.8999    0.0000 O   0  0  0
    2.1701    1.9968    0.0000 H   0  0  0
  1 10  1  0
  1  2  2  0
  2  3  1  0
  3  4  2  0
  4  5  1  0
  5  6  1  0
  5  7  1  0
  5  8  1  0
  4  9  1  0
  9 10  2  0
 10 11  1  0
 11 12  2  0
 12 15  1  0
 11 13  1  0
 13 14  2  0
 14 15  1  0
 15 19  1  0
 14 16  1  0
 16 17  2  0
 17 18  1  0
 18 19  2  0
 13 20  1  0
 20 25  1  0
 20 21  2  0
 21 22  1  0
 22 23  2  0
 23 24  1  0
 24 25  2  0
 24 26  1  0
 26 27  1  0
 27 28  1  0
 28 29  2  0
 29 32  1  0
 27 30  2  0
 30 31  1  0
 31 32  2  0
 32 36  1  0
 31 33  1  0
 33 34  1  0
 34 35  1  0
 35 36  1  0
 26 37  1  0
M  END
>  <canvasUID>
125

$$$$
IBD_126
  Canvas  00000000002D

 25 27  0  0  1  0  0  0  0  0999 V2000
    5.2223    2.2727    0.0000 C   0  0  0
    5.2212    0.9727    0.0000 O   0  0  0
    4.0949    0.3237    0.0000 C   0  0  0
    2.9696    0.9745    0.0000 C   0  0  0
    2.9706    2.2745    0.0000 O   0  0  0
    4.0970    2.9237    0.0000 C   0  0  0
    1.8433    0.3253    0.0000 C   0  0  0
    1.8422   -0.9747    0.0000 C   0  0  0
    2.9675   -1.6255    0.0000 C   0  0  0
    4.0939   -0.9763    0.0000 C   0  0  0
    5.2191   -1.6274    0.0000 O   0  0  0
    6.3455   -0.9781    0.0000 C   0  0  0
    0.7159   -1.6237    0.0000 N   0  0  0
   -0.4094   -0.9729    0.0000 C   0  0  0
   -1.5973   -1.5007    0.0000 O   0  0  0
   -2.4665   -0.5338    0.0000 C   0  0  0
   -1.8155    0.5915    0.0000 C   0  0  0
   -0.5441    0.3201    0.0000 N   0  0  0
   -3.7592   -0.6685    0.0000 C   0  0  0
   -4.5226    0.3838    0.0000 C   0  0  0
   -5.8156    0.2488    0.0000 C   0  0  0
   -6.3455   -0.9381    0.0000 C   0  0  0
   -5.5821   -1.9906    0.0000 C   0  0  0
   -4.2891   -1.8559    0.0000 C   0  0  0
    0.7149   -2.9237    0.0000 H   0  0  0
  1  2  1  0
  2  3  1  0
  3 10  1  0
  3  4  2  0
  4  5  1  0
  5  6  1  0
  4  7  1  0
  7  8  2  0
  8  9  1  0
  9 10  2  0
 10 11  1  0
 11 12  1  0
  8 13  1  0
 13 14  1  0
 14 18  2  0
 14 15  1  0
 15 16  1  0
 16 17  2  0
 17 18  1  0
 16 19  1  0
 19 24  1  0
 19 20  2  0
 20 21  1  0
 21 22  2  0
 22 23  1  0
 23 24  2  0
 13 25  1  0
M  END
>  <canvasUID>
126

$$$$
IBD_127
  Canvas  00000000002D

 26 29  0  0  1  0  0  0  0  0999 V2000
   -3.5723   -0.3723    0.0000 O   0  0  0
   -2.4483   -1.0252    0.0000 C   0  0  0
   -2.4517   -2.3252    0.0000 C   0  0  0
   -1.3274   -2.9783    0.0000 C   0  0  0
   -0.1998   -2.3314    0.0000 C   0  0  0
   -0.1964   -1.0314    0.0000 C   0  0  0
   -1.3207   -0.3780    0.0000 C   0  0  0
    0.9312   -0.3845    0.0000 C   0  0  0
    2.1173   -0.9165    0.0000 C   0  0  0
    2.3841   -2.1887    0.0000 C   0  0  0
    1.4156   -3.0561    0.0000 C   0  0  0
    1.6826   -4.3282    0.0000 C   0  0  0
    2.9179   -4.7333    0.0000 N   0  0  0
    3.8864   -3.8660    0.0000 C   0  0  0
    3.6196   -2.5938    0.0000 C   0  0  0
    2.9899    0.0473    0.0000 N   0  0  0
    2.3427    1.1749    0.0000 C   0  0  0
    1.0706    0.9079    0.0000 N   0  0  0
    2.8747    2.3611    0.0000 C   0  0  0
    4.1680    2.4934    0.0000 C   0  0  0
    4.6999    3.6795    0.0000 C   0  0  0
    3.9389    4.7333    0.0000 C   0  0  0
    2.6456    4.6010    0.0000 C   0  0  0
    2.1137    3.4149    0.0000 C   0  0  0
    4.2821   -0.0920    0.0000 H   0  0  0
   -4.6999   -1.0192    0.0000 H   0  0  0
  1  2  1  0
  2  7  1  0
  2  3  2  0
  3  4  1  0
  4  5  2  0
  5  6  1  0
  6  7  2  0
  6  8  1  0
  8 18  1  0
  8  9  2  0
  9 10  1  0
 10 15  1  0
 10 11  2  0
 11 12  1  0
 12 13  2  0
 13 14  1  0
 14 15  2  0
  9 16  1  0
 16 25  1  0
 16 17  1  0
 17 18  2  0
 17 19  1  0
 19 24  1  0
 19 20  2  0
 20 21  1  0
 21 22  2  0
 22 23  1  0
 23 24  2  0
  1 26  1  0
M  END
>  <canvasUID>
127

$$$$
IBD_128
  Canvas  00000000002D

 29 31  0  0  1  0  0  0  0  0999 V2000
   -5.2234    4.3539    0.0000 C   0  0  0
   -4.0970    3.7047    0.0000 C   0  0  0
   -4.0960    2.4047    0.0000 N   0  0  0
   -5.2213    1.7539    0.0000 C   0  0  0
   -6.3476    2.4028    0.0000 C   0  0  0
   -2.9696    1.7557    0.0000 S   0  0  0
   -3.6189    0.6293    0.0000 O   0  0  0
   -2.3207    2.8820    0.0000 O   0  0  0
   -1.8433    1.1064    0.0000 C   0  0  0
   -1.8423   -0.1936    0.0000 C   0  0  0
   -0.7159   -0.8425    0.0000 C   0  0  0
    0.4094   -0.1918    0.0000 C   0  0  0
    0.4083    1.1083    0.0000 C   0  0  0
   -0.7180    1.7572    0.0000 C   0  0  0
    1.5357   -0.8410    0.0000 O   0  0  0
    2.6610   -0.1899    0.0000 C   0  0  0
   -0.7149   -2.1426    0.0000 N   0  0  0
    0.4115   -2.7918    0.0000 C   0  0  0
    1.5986   -2.2619    0.0000 O   0  0  0
    2.4691   -3.2276    0.0000 C   0  0  0
    1.8202   -4.3539    0.0000 C   0  0  0
    0.5485   -4.0845    0.0000 N   0  0  0
    3.7621   -3.0905    0.0000 C   0  0  0
    4.2897   -1.9023    0.0000 C   0  0  0
    5.5827   -1.7656    0.0000 C   0  0  0
    6.3476   -2.8168    0.0000 C   0  0  0
    5.8198   -4.0045    0.0000 C   0  0  0
    4.5271   -4.1415    0.0000 C   0  0  0
   -1.8402   -2.7936    0.0000 H   0  0  0
  1  2  1  0
  2  3  1  0
  3  4  1  0
  4  5  1  0
  3  6  1  0
  6  7  2  0
  6  8  2  0
  6  9  1  0
  9 14  1  0
  9 10  2  0
 10 11  1  0
 11 12  2  0
 12 13  1  0
 13 14  2  0
 12 15  1  0
 15 16  1  0
 11 17  1  0
 17 18  1  0
 18 22  2  0
 18 19  1  0
 19 20  1  0
 20 21  2  0
 21 22  1  0
 20 23  1  0
 23 28  1  0
 23 24  2  0
 24 25  1  0
 25 26  2  0
 26 27  1  0
 27 28  2  0
 17 29  1  0
M  END
>  <canvasUID>
128

$$$$
IBD_129
  Canvas  00000000002D

 20 22  0  0  1  0  0  0  0  0999 V2000
   -0.1206    5.3684    0.0000 C   0  0  0
   -0.1217    4.0686    0.0000 N   0  0  0
    1.0036    3.4178    0.0000 C   0  0  0
    1.0026    2.1178    0.0000 C   0  0  0
    2.1279    1.4670    0.0000 C   0  0  0
    2.1269    0.1669    0.0000 C   0  0  0
    1.0005   -0.4823    0.0000 C   0  0  0
   -0.1248    0.1685    0.0000 C   0  0  0
   -0.1238    1.4685    0.0000 C   0  0  0
    0.9995   -1.7823    0.0000 C   0  0  0
    2.1248   -2.4331    0.0000 N   0  0  0
    2.1237   -3.7332    0.0000 C   0  0  0
    0.9976   -4.3824    0.0000 N   0  0  0
   -0.1269   -2.4316    0.0000 C   0  0  0
   -0.1279   -3.7316    0.0000 C   0  0  0
   -1.3627   -2.0288    0.0000 N   0  0  0
   -2.1279   -3.0798    0.0000 C   0  0  0
   -1.3645   -4.1323    0.0000 N   0  0  0
   -1.7673   -5.3684    0.0000 H   0  0  0
   -1.2480    3.4194    0.0000 H   0  0  0
  1  2  1  0
  2  3  1  0
  3  4  1  0
  4  9  1  0
  4  5  2  0
  5  6  1  0
  6  7  2  0
  7  8  1  0
  8  9  2  0
  7 10  1  0
 10 11  1  0
 11 12  2  0
 12 13  1  0
 13 15  2  0
 10 14  2  0
 14 15  1  0
 15 18  1  0
 14 16  1  0
 16 17  2  0
 17 18  1  0
 18 19  1  0
  2 20  1  0
M  END
>  <canvasUID>
129

$$$$
IBD_130
  Canvas  00000000002D

 25 28  0  0  1  0  0  0  0  0999 V2000
   -6.0952    0.0514    0.0000 N   0  0  0
   -4.9678   -0.5961    0.0000 C   0  0  0
   -3.8407   -1.2437    0.0000 C   0  0  0
   -2.7162   -0.5911    0.0000 C   0  0  0
   -1.5889   -1.2385    0.0000 C   0  0  0
   -1.5860   -2.5388    0.0000 C   0  0  0
   -2.7105   -3.1911    0.0000 C   0  0  0
   -3.8376   -2.5437    0.0000 C   0  0  0
   -0.4646   -0.5862    0.0000 N   0  0  0
    0.6627   -1.2336    0.0000 C   0  0  0
    1.7870   -0.5812    0.0000 N   0  0  0
    2.9143   -1.2289    0.0000 C   0  0  0
    2.9172   -2.5289    0.0000 C   0  0  0
    1.7927   -3.1815    0.0000 C   0  0  0
    0.6656   -2.5336    0.0000 N   0  0  0
    4.0389   -0.5766    0.0000 C   0  0  0
    5.2276   -1.1028    0.0000 C   0  0  0
    6.0952   -0.1348    0.0000 N   0  0  0
    4.1717    0.7167    0.0000 C   0  0  0
    5.4429    0.9897    0.0000 N   0  0  0
    3.2999    1.6808    0.0000 C   0  0  0
    3.6990    2.9179    0.0000 C   0  0  0
    4.9699    3.1911    0.0000 C   0  0  0
    5.8420    2.2268    0.0000 N   0  0  0
   -0.4672    0.7138    0.0000 H   0  0  0
  1  2  3  0
  2  3  1  0
  3  8  1  0
  3  4  2  0
  4  5  1  0
  5  6  2  0
  6  7  1  0
  7  8  2  0
  5  9  1  0
  9 10  1  0
 10 15  1  0
 10 11  2  0
 11 12  1  0
 12 13  2  0
 13 14  1  0
 14 15  2  0
 12 16  1  0
 16 17  1  0
 17 18  2  0
 18 20  1  0
 16 19  2  0
 19 20  1  0
 20 24  1  0
 19 21  1  0
 21 22  2  0
 22 23  1  0
 23 24  2  0
  9 25  1  0
M  END
>  <canvasUID>
130

$$$$
IBD_131
  Canvas  00000000002D

 32 37  0  0  1  0  0  0  0  0999 V2000
   -6.1270    2.1349    0.0000 C   0  0  0
   -6.3951    0.8630    0.0000 O   0  0  0
   -5.4276   -0.0052    0.0000 C   0  0  0
   -4.1921    0.3986    0.0000 C   0  0  0
   -5.6954   -1.2774    0.0000 C   0  0  0
   -4.7277   -2.1456    0.0000 C   0  0  0
   -3.4921   -1.7415    0.0000 C   0  0  0
   -3.2241   -0.4693    0.0000 C   0  0  0
   -2.3650   -2.3895    0.0000 N   0  0  0
   -1.4006   -1.5177    0.0000 C   0  0  0
   -0.1074   -1.6510    0.0000 C   0  0  0
    0.6547   -0.5980    0.0000 C   0  0  0
    0.1235    0.5887    0.0000 C   0  0  0
   -1.1695    0.7220    0.0000 C   0  0  0
   -1.9316   -0.3310    0.0000 C   0  0  0
   -1.4423    1.9935    0.0000 C   0  0  0
   -2.6310    2.5200    0.0000 O   0  0  0
   -0.3177    2.6453    0.0000 N   0  0  0
    0.6500    1.7774    0.0000 C   0  0  0
    1.9209    2.0501    0.0000 O   0  0  0
    1.8921   -0.9974    0.0000 C   0  0  0
    1.8944   -2.2971    0.0000 C   0  0  0
    0.6589   -2.7015    0.0000 N   0  0  0
    3.0213   -2.9453    0.0000 C   0  0  0
    4.1460   -2.2932    0.0000 C   0  0  0
    4.1437   -0.9932    0.0000 C   0  0  0
    3.0166   -0.3453    0.0000 C   0  0  0
    5.2682   -0.3411    0.0000 O   0  0  0
    6.3951   -0.9891    0.0000 C   0  0  0
   -2.2267   -3.6819    0.0000 H   0  0  0
    0.2597   -3.9386    0.0000 H   0  0  0
   -0.1841    3.9386    0.0000 H   0  0  0
  1  2  1  0
  2  3  1  0
  3  4  1  0
  4  8  2  0
  3  5  2  0
  5  6  1  0
  6  7  2  0
  7  8  1  0
  8 15  1  0
  7  9  1  0
  9 30  1  0
  9 10  1  0
 10 15  1  0
 10 11  2  0
 11 23  1  0
 11 12  1  0
 12 13  2  0
 13 19  1  0
 13 14  1  0
 14 15  2  0
 14 16  1  0
 16 17  2  0
 16 18  1  0
 18 19  1  0
 19 20  2  0
 12 21  1  0
 21 27  2  0
 21 22  1  0
 22 23  1  0
 23 31  1  0
 22 24  2  0
 24 25  1  0
 25 26  2  0
 26 27  1  0
 26 28  1  0
 28 29  1  0
 18 32  1  0
M  END
>  <canvasUID>
131

$$$$
IBD_132
  Canvas  00000000002D

 35 38  0  0  1  0  0  0  0  0999 V2000
    4.6106    5.5546    0.0000 F   0  0  0
    5.2567    4.4264    0.0000 C   0  0  0
    5.9106    5.5501    0.0000 F   0  0  0
    6.3805    3.7725    0.0000 F   0  0  0
    4.1286    3.7803    0.0000 C   0  0  0
    4.1242    2.4803    0.0000 C   0  0  0
    2.9963    1.8342    0.0000 C   0  0  0
    1.8725    2.4881    0.0000 C   0  0  0
    0.7444    1.8420    0.0000 F   0  0  0
    1.8770    3.7881    0.0000 C   0  0  0
    3.0051    4.4342    0.0000 C   0  0  0
    2.9918    0.5344    0.0000 N   0  0  0
    1.8637   -0.1117    0.0000 C   0  0  0
    0.7402    0.5422    0.0000 O   0  0  0
    1.8590   -1.4117    0.0000 N   0  0  0
    0.7311   -2.0578    0.0000 C   0  0  0
    0.7264   -3.3578    0.0000 C   0  0  0
   -0.4017   -4.0039    0.0000 C   0  0  0
   -1.5252   -3.3500    0.0000 C   0  0  0
   -1.5205   -2.0500    0.0000 C   0  0  0
   -0.3926   -1.4039    0.0000 C   0  0  0
   -2.6533   -3.9961    0.0000 C   0  0  0
   -2.7937   -5.2883    0.0000 C   0  0  0
   -4.0659   -5.5546    0.0000 O   0  0  0
   -3.8392   -3.4634    0.0000 C   0  0  0
   -4.7123   -4.4264    0.0000 C   0  0  0
   -4.2367   -2.2255    0.0000 C   0  0  0
   -3.3637   -1.2624    0.0000 N   0  0  0
   -5.5074   -1.9509    0.0000 N   0  0  0
   -6.3805   -2.9142    0.0000 C   0  0  0
   -5.9829   -4.1518    0.0000 N   0  0  0
    4.1153   -0.1195    0.0000 H   0  0  0
    2.9827   -2.0656    0.0000 H   0  0  0
   -2.0930   -1.5370    0.0000 H   0  0  0
   -3.7612   -0.0246    0.0000 H   0  0  0
  1  2  1  0
  2  3  1  0
  2  4  1  0
  2  5  1  0
  5 11  1  0
  5  6  2  0
  6  7  1  0
  7  8  2  0
  8  9  1  0
  8 10  1  0
 10 11  2  0
  7 12  1  0
 12 13  1  0
 13 14  2  0
 13 15  1  0
 15 16  1  0
 16 21  1  0
 16 17  2  0
 17 18  1  0
 18 19  2  0
 19 20  1  0
 20 21  2  0
 19 22  1  0
 22 23  2  0
 23 24  1  0
 24 26  1  0
 22 25  1  0
 25 26  2  0
 26 31  1  0
 25 27  1  0
 27 28  1  0
 27 29  2  0
 29 30  1  0
 30 31  2  0
 12 32  1  0
 15 33  1  0
 28 34  1  0
 28 35  1  0
M  END
>  <canvasUID>
132

$$$$
IBD_133
  Canvas  00000000002D

 23 24  0  0  1  0  0  0  0  0999 V2000
   -5.0678   -0.9693    0.0000 N   0  0  0
   -3.9415   -0.3201    0.0000 C   0  0  0
   -3.9407    0.9800    0.0000 O   0  0  0
   -2.8162   -0.9709    0.0000 C   0  0  0
   -1.6899   -0.3219    0.0000 C   0  0  0
   -0.5646   -0.9727    0.0000 C   0  0  0
   -0.5656   -2.2727    0.0000 C   0  0  0
   -1.6920   -2.9219    0.0000 N   0  0  0
   -2.8173   -2.2709    0.0000 C   0  0  0
    0.5617   -0.3237    0.0000 C   0  0  0
    1.6870   -0.9745    0.0000 C   0  0  0
    2.8134   -0.3255    0.0000 C   0  0  0
    3.9387   -0.9763    0.0000 C   0  0  0
    3.9376   -2.2763    0.0000 C   0  0  0
    5.0650   -0.3273    0.0000 C   0  0  0
    5.0660    0.9727    0.0000 C   0  0  0
    6.1924    1.6219    0.0000 O   0  0  0
    3.9407    1.6237    0.0000 C   0  0  0
    2.8144    0.9745    0.0000 C   0  0  0
    1.6891    1.6255    0.0000 C   0  0  0
   -5.0689   -2.2693    0.0000 H   0  0  0
   -6.1934   -0.3185    0.0000 H   0  0  0
    6.1934    2.9219    0.0000 H   0  0  0
  1  2  1  0
  2  3  2  0
  2  4  1  0
  4  9  1  0
  4  5  2  0
  5  6  1  0
  6  7  2  0
  7  8  1  0
  8  9  2  0
  6 10  1  0
 10 11  2000
 11 12  1  0
 12 19  1  0
 12 13  2  0
 13 14  1  0
 13 15  1  0
 15 16  2  0
 16 17  1  0
 16 18  1  0
 18 19  2  0
 19 20  1  0
  1 21  1  0
  1 22  1  0
 17 23  1  0
M  END
>  <canvasUID>
133

$$$$
IBD_134
  Canvas  00000000002D

 31 34  0  0  1  0  0  0  0  0999 V2000
    1.0121    6.0406    0.0000 N   0  0  0
   -0.1140    5.3911    0.0000 C   0  0  0
   -0.1145    4.0911    0.0000 C   0  0  0
   -1.2406    3.4416    0.0000 C   0  0  0
   -1.2409    2.1416    0.0000 C   0  0  0
   -0.1156    1.4910    0.0000 C   0  0  0
    1.0105    2.1408    0.0000 C   0  0  0
    1.0110    3.4406    0.0000 C   0  0  0
   -0.1158    0.1910    0.0000 C   0  0  0
    0.9356   -0.5737    0.0000 N   0  0  0
    0.5334   -1.8098    0.0000 C   0  0  0
    1.2973   -2.8618    0.0000 C   0  0  0
    0.7682   -4.0492    0.0000 C   0  0  0
    1.5318   -5.1012    0.0000 C   0  0  0
    1.0027   -6.2887    0.0000 O   0  0  0
    2.8249   -4.9658    0.0000 C   0  0  0
    3.5885   -6.0178    0.0000 Cl  0  0  0
    3.3540   -3.7783    0.0000 C   0  0  0
    2.5901   -2.7263    0.0000 C   0  0  0
   -0.7666   -1.8093    0.0000 C   0  0  0
   -1.1678   -0.5727    0.0000 N   0  0  0
   -1.5311   -2.8607    0.0000 C   0  0  0
   -1.0027   -4.0485    0.0000 C   0  0  0
   -1.7674   -5.0999    0.0000 C   0  0  0
   -3.0602   -4.9634    0.0000 N   0  0  0
   -3.5885   -3.7760    0.0000 C   0  0  0
   -2.8241   -2.7242    0.0000 C   0  0  0
   -2.4039   -0.1707    0.0000 H   0  0  0
    2.1379    5.3901    0.0000 H   0  0  0
    1.0129    7.3407    0.0000 H   0  0  0
    1.7664   -7.3407    0.0000 H   0  0  0
  1  2  1  0
  2  3  1  0
  3  8  1  0
  3  4  2  0
  4  5  1  0
  5  6  2  0
  6  7  1  0
  7  8  2  0
  6  9  1  0
  9 21  1  0
  9 10  2  0
 10 11  1  0
 11 12  1  0
 12 19  1  0
 12 13  2  0
 13 14  1  0
 14 15  1  0
 14 16  2  0
 16 17  1  0
 16 18  1  0
 18 19  2  0
 11 20  2  0
 20 21  1  0
 21 28  1  0
 20 22  1  0
 22 27  1  0
 22 23  2  0
 23 24  1  0
 24 25  2  0
 25 26  1  0
 26 27  2  0
  1 29  1  0
  1 30  1  0
 15 31  1  0
M  END
>  <canvasUID>
134

$$$$
IBD_135
  Canvas  00000000002D

 32 35  0  0  1  0  0  0  0  0999 V2000
   -6.4380   -6.3070    0.0000 C   0  0  0
   -5.3115   -5.6578    0.0000 S   0  0  0
   -5.9604   -4.5314    0.0000 O   0  0  0
   -4.6625   -6.7841    0.0000 O   0  0  0
   -4.1851   -5.0088    0.0000 C   0  0  0
   -3.0598   -5.6596    0.0000 C   0  0  0
   -1.9335   -5.0109    0.0000 C   0  0  0
   -1.9325   -3.7109    0.0000 C   0  0  0
   -3.0578   -3.0596    0.0000 C   0  0  0
   -4.1841   -3.7088    0.0000 C   0  0  0
   -0.8061   -3.0617    0.0000 C   0  0  0
   -0.8051   -1.7616    0.0000 N   0  0  0
    0.3212   -1.1127    0.0000 N   0  0  0
    0.3223    0.1873    0.0000 C   0  0  0
   -0.8030    0.8384    0.0000 N   0  0  0
   -0.8020    2.1384    0.0000 C   0  0  0
    0.3244    2.7874    0.0000 N   0  0  0
    1.4486    0.8366    0.0000 C   0  0  0
    1.4496    2.1366    0.0000 C   0  0  0
    2.6847    0.4338    0.0000 C   0  0  0
    3.4496    1.4850    0.0000 N   0  0  0
    2.6865    2.5372    0.0000 N   0  0  0
    3.0890    3.7733    0.0000 C   0  0  0
    4.3609    4.0426    0.0000 C   0  0  0
    4.7636    5.2787    0.0000 C   0  0  0
    6.0356    5.5478    0.0000 O   0  0  0
    6.4380    6.7841    0.0000 C   0  0  0
    3.8944    6.2451    0.0000 C   0  0  0
    2.6225    5.9760    0.0000 C   0  0  0
    2.2198    4.7402    0.0000 C   0  0  0
    0.3192   -3.7127    0.0000 H   0  0  0
    1.4465   -1.7635    0.0000 H   0  0  0
  1  2  1  0
  2  3  2  0
  2  4  2  0
  2  5  1  0
  5 10  1  0
  5  6  2  0
  6  7  1  0
  7  8  2  0
  8  9  1  0
  9 10  2  0
  8 11  1  0
 11 12  2000
 12 13  1  0
 13 14  1  0
 14 15  1  0
 15 16  2  0
 16 17  1  0
 17 19  2  0
 14 18  2  0
 18 19  1  0
 19 22  1  0
 18 20  1  0
 20 21  2  0
 21 22  1  0
 22 23  1  0
 23 30  1  0
 23 24  2  0
 24 25  1  0
 25 26  1  0
 26 27  1  0
 25 28  2  0
 28 29  1  0
 29 30  2  0
 11 31  1  0
 13 32  1  0
M  END
>  <canvasUID>
135

$$$$
IBD_136
  Canvas  00000000002D

 33 35  0  0  1  0  0  0  0  0999 V2000
   -8.0435    2.3091    0.0000 C   0  0  0
   -7.1758    3.2771    0.0000 C   0  0  0
   -7.5801    4.5127    0.0000 C   0  0  0
   -5.9036    3.0098    0.0000 C   0  0  0
   -5.4990    1.7743    0.0000 O   0  0  0
   -4.2268    1.5067    0.0000 C   0  0  0
   -3.3592    2.4750    0.0000 O   0  0  0
   -3.8222    0.2714    0.0000 C   0  0  0
   -4.6901   -0.6968    0.0000 C   0  0  0
   -4.2856   -1.9321    0.0000 C   0  0  0
   -2.5503    0.0039    0.0000 C   0  0  0
   -2.1457   -1.2317    0.0000 C   0  0  0
   -3.0134   -2.1997    0.0000 C   0  0  0
   -0.9570   -1.7577    0.0000 C   0  0  0
   -1.0898   -3.0509    0.0000 C   0  0  0
   -0.1218   -3.9186    0.0000 O   0  0  0
   -2.3610   -3.3239    0.0000 N   0  0  0
    0.1673   -1.1050    0.0000 C   0  0  0
    1.2947   -1.7525    0.0000 N   0  0  0
    2.4187   -1.0998    0.0000 C   0  0  0
    2.4156    0.2002    0.0000 C   0  0  0
    3.5401    0.8528    0.0000 C   0  0  0
    4.6675    0.2057    0.0000 C   0  0  0
    4.6706   -1.0944    0.0000 C   0  0  0
    3.5464   -1.7470    0.0000 C   0  0  0
    5.7918    0.8585    0.0000 S   0  0  0
    6.4444   -0.2660    0.0000 O   0  0  0
    5.1392    1.9826    0.0000 O   0  0  0
    6.9161    1.5109    0.0000 N   0  0  0
   -2.8870   -4.5127    0.0000 H   0  0  0
    1.2978   -3.0525    0.0000 H   0  0  0
    6.9130    2.8109    0.0000 H   0  0  0
    8.0435    0.8637    0.0000 H   0  0  0
  1  2  1  0
  2  3  1  0
  2  4  1  0
  4  5  1  0
  5  6  1  0
  6  7  2  0
  6  8  1  0
  8  9  1  0
  9 10  2  0
 10 13  1  0
  8 11  2  0
 11 12  1  0
 12 13  2  0
 13 17  1  0
 12 14  1  0
 14 15  1  0
 15 16  2  0
 15 17  1  0
 14 18  2000
 18 19  1  0
 19 20  1  0
 20 25  1  0
 20 21  2  0
 21 22  1  0
 22 23  2  0
 23 24  1  0
 24 25  2  0
 23 26  1  0
 26 27  2  0
 26 28  2  0
 26 29  1  0
 17 30  1  0
 19 31  1  0
 29 32  1  0
 29 33  1  0
M  END
>  <canvasUID>
136

$$$$
IBD_137
  Canvas  00000000002D

 31 34  0  0  1  0  0  0  0  0999 V2000
   -3.8197    6.0157    0.0000 N   0  0  0
   -2.6934    5.3665    0.0000 C   0  0  0
   -1.5681    6.0176    0.0000 O   0  0  0
   -2.6921    4.0665    0.0000 C   0  0  0
   -1.5658    3.4175    0.0000 C   0  0  0
   -1.5647    2.1175    0.0000 C   0  0  0
   -2.6900    1.4664    0.0000 C   0  0  0
   -3.8164    2.1157    0.0000 C   0  0  0
   -3.8174    3.4157    0.0000 C   0  0  0
   -0.4384    1.4685    0.0000 N   0  0  0
   -0.4371    0.1685    0.0000 C   0  0  0
    0.6893   -0.4805    0.0000 N   0  0  0
    0.6903   -1.7805    0.0000 C   0  0  0
   -0.4350   -2.4316    0.0000 C   0  0  0
   -1.5613   -1.7823    0.0000 C   0  0  0
   -1.5624   -0.4823    0.0000 N   0  0  0
    1.8167   -2.4297    0.0000 N   0  0  0
    1.8177   -3.7298    0.0000 C   0  0  0
    0.6924   -4.3806    0.0000 C   0  0  0
    0.6934   -5.6806    0.0000 C   0  0  0
    1.8195   -6.3298    0.0000 C   0  0  0
    2.9440   -4.3787    0.0000 C   0  0  0
    2.9451   -5.6788    0.0000 C   0  0  0
    4.1798   -3.9763    0.0000 C   0  0  0
    4.9450   -5.0272    0.0000 N   0  0  0
    4.1817   -6.0797    0.0000 N   0  0  0
    4.5844   -7.3155    0.0000 H   0  0  0
   -3.8208    7.3155    0.0000 H   0  0  0
   -4.9450    5.3644    0.0000 H   0  0  0
    0.6869    2.1196    0.0000 H   0  0  0
    2.9420   -1.7787    0.0000 H   0  0  0
  1  2  1  0
  2  3  2  0
  2  4  1  0
  4  9  1  0
  4  5  2  0
  5  6  1  0
  6  7  2  0
  7  8  1  0
  8  9  2  0
  6 10  1  0
 10 11  1  0
 11 16  1  0
 11 12  2  0
 12 13  1  0
 13 14  2  0
 14 15  1  0
 15 16  2  0
 13 17  1  0
 17 18  1  0
 18 19  1  0
 19 20  2  0
 20 21  1  0
 21 23  2  0
 18 22  2  0
 22 23  1  0
 23 26  1  0
 22 24  1  0
 24 25  2  0
 25 26  1  0
 26 27  1  0
  1 28  1  0
  1 29  1  0
 10 30  1  0
 17 31  1  0
M  END
>  <canvasUID>
137

$$$$
IBD_138
  Canvas  00000000002D

 22 24  0  0  1  0  0  0  0  0999 V2000
    4.5032   -1.2956    0.0000 C   0  0  0
    3.3769   -0.6464    0.0000 C   0  0  0
    2.2516   -1.2974    0.0000 C   0  0  0
    3.3759    0.6536    0.0000 N   0  0  0
    2.2495    1.3026    0.0000 C   0  0  0
    2.2485    2.6026    0.0000 O   0  0  0
    1.1242    0.6518    0.0000 C   0  0  0
    1.1253   -0.6482    0.0000 C   0  0  0
   -0.0021    1.3008    0.0000 C   0  0  0
   -0.0031    2.6008    0.0000 N   0  0  0
   -1.1274    0.6500    0.0000 N   0  0  0
   -1.1263   -0.6500    0.0000 C   0  0  0
    0.0000   -1.2992    0.0000 N   0  0  0
   -2.2516   -1.3011    0.0000 C   0  0  0
   -2.2506   -2.6011    0.0000 C   0  0  0
   -3.3759   -3.2518    0.0000 C   0  0  0
   -4.5022   -2.6026    0.0000 C   0  0  0
   -4.5032   -1.3026    0.0000 C   0  0  0
   -3.3779   -0.6518    0.0000 C   0  0  0
    4.5012    1.3044    0.0000 H   0  0  0
    1.1222    3.2518    0.0000 H   0  0  0
   -1.1294    3.2500    0.0000 H   0  0  0
  1  2  1  0
  2  3  2  0
  3  8  1  0
  2  4  1  0
  4 20  1  0
  4  5  1  0
  5  6  2  0
  5  7  1  0
  7  8  2  0
  8 13  1  0
  7  9  1  0
  9 10  1  0
  9 11  2  0
 11 12  1  0
 12 13  2  0
 12 14  1  0
 14 19  1  0
 14 15  2  0
 15 16  1  0
 16 17  2  0
 17 18  1  0
 18 19  2  0
 10 21  1  0
 10 22  1  0
M  END
>  <canvasUID>
138

$$$$
IBD_139
  Canvas  00000000002D

 38 41  0  0  1  0  0  0  0  0999 V2000
   -5.5647   -8.0046    0.0000 C   0  0  0
   -4.5122   -7.2412    0.0000 N   0  0  0
   -4.6471   -5.9485    0.0000 C   0  0  0
   -5.8346   -5.4186    0.0000 O   0  0  0
   -3.5949   -5.1851    0.0000 N   0  0  0
   -3.7296   -3.8924    0.0000 C   0  0  0
   -2.6774   -3.1290    0.0000 C   0  0  0
   -1.4413   -3.5317    0.0000 C   0  0  0
   -1.0407   -4.7683    0.0000 O   0  0  0
   -0.6764   -2.4806    0.0000 C   0  0  0
    0.6236   -2.4816    0.0000 O   0  0  0
   -1.4395   -1.4283    0.0000 C   0  0  0
   -2.6763   -1.8290    0.0000 O   0  0  0
   -1.0370   -0.1923    0.0000 N   0  0  0
   -1.8001    0.8600    0.0000 C   0  0  0
   -1.0352    1.9111    0.0000 N   0  0  0
    0.2009    1.5084    0.0000 C   0  0  0
    0.1998    0.2084    0.0000 C   0  0  0
    1.3272    2.1576    0.0000 C   0  0  0
    2.4525    1.5066    0.0000 N   0  0  0
    2.4514    0.2066    0.0000 C   0  0  0
    1.3251   -0.4424    0.0000 N   0  0  0
    1.3282    3.4576    0.0000 N   0  0  0
    2.4546    4.1066    0.0000 C   0  0  0
    3.5798    3.4558    0.0000 O   0  0  0
    2.4556    5.4066    0.0000 N   0  0  0
    3.5819    6.0558    0.0000 C   0  0  0
    4.7072    5.4045    0.0000 C   0  0  0
    5.8335    6.0538    0.0000 C   0  0  0
    5.8346    7.3538    0.0000 C   0  0  0
    4.7090    8.0046    0.0000 C   0  0  0
    3.5830    7.3559    0.0000 C   0  0  0
   -3.3250   -7.7711    0.0000 H   0  0  0
   -2.4078   -5.7150    0.0000 H   0  0  0
    0.2310   -5.0398    0.0000 H   0  0  0
    1.2726   -3.6082    0.0000 H   0  0  0
    0.2029    4.1084    0.0000 H   0  0  0
    1.3303    6.0577    0.0000 H   0  0  0
  1  2  1  0
  2  3  1  0
  3  4  2  0
  3  5  1  0
  5  6  1  0
  6  7  1  0
  7 13  1  0
  7  8  1  0
  8  9  1  0
  8 10  1  0
 10 11  1  0
 10 12  1  0
 12 13  1  0
 12 14  1  0
 14 18  1  0
 14 15  1  0
 15 16  2  0
 16 17  1  0
 17 18  2  0
 18 22  1  0
 17 19  1  0
 19 20  2  0
 20 21  1  0
 21 22  2  0
 19 23  1  0
 23 24  1  0
 24 25  2  0
 24 26  1  0
 26 27  1  0
 27 32  1  0
 27 28  2  0
 28 29  1  0
 29 30  2  0
 30 31  1  0
 31 32  2  0
  2 33  1  0
  5 34  1  0
  9 35  1  0
 11 36  1  0
 23 37  1  0
 26 38  1  0
M  END
>  <canvasUID>
139

$$$$
IBD_140
  Canvas  00000000002D

 28 31  0  0  1  0  0  0  0  0999 V2000
   -4.6543   -5.1103    0.0000 C   0  0  0
   -4.6554   -3.8102    0.0000 S   0  3  0
   -5.7817   -3.1615    0.0000 O   0  5  0
   -3.5301   -3.1594    0.0000 C   0  0  0
   -2.4035   -3.8084    0.0000 C   0  0  0
   -1.2784   -3.1574    0.0000 C   0  0  0
   -1.2797   -1.8573    0.0000 C   0  0  0
   -2.4058   -1.2084    0.0000 C   0  0  0
   -3.5314   -1.8594    0.0000 C   0  0  0
   -0.1542   -1.2063    0.0000 C   0  0  0
   -0.0195    0.0867    0.0000 N   0  0  0
    1.2517    0.3579    0.0000 C   0  0  0
    1.7795    1.5461    0.0000 C   0  0  0
    3.0722    1.6831    0.0000 C   0  0  0
    3.6000    2.8711    0.0000 C   0  0  0
    2.8348    3.9223    0.0000 C   0  0  0
    3.3626    5.1103    0.0000 F   0  0  0
    1.5421    3.7853    0.0000 C   0  0  0
    1.0143    2.5971    0.0000 C   0  0  0
    1.9027   -0.7674    0.0000 C   0  0  0
    1.0338   -1.7341    0.0000 N   0  0  0
    3.1957   -0.9021    0.0000 C   0  0  0
    3.7256   -2.0893    0.0000 C   0  0  0
    5.0186   -2.2239    0.0000 C   0  0  0
    5.7817   -1.1717    0.0000 N   0  0  0
    5.2521    0.0155    0.0000 C   0  0  0
    3.9588    0.1504    0.0000 C   0  0  0
    1.3050   -3.0053    0.0000 H   0  0  0
  1  2  1  0
  2  3  1  0
  2  4  1  0
  4  9  1  0
  4  5  2  0
  5  6  1  0
  6  7  2  0
  7  8  1  0
  8  9  2  0
  7 10  1  0
 10 21  1  0
 10 11  2  0
 11 12  1  0
 12 13  1  0
 13 19  1  0
 13 14  2  0
 14 15  1  0
 15 16  2  0
 16 17  1  0
 16 18  1  0
 18 19  2  0
 12 20  2  0
 20 21  1  0
 21 28  1  0
 20 22  1  0
 22 27  1  0
 22 23  2  0
 23 24  1  0
 24 25  2  0
 25 26  1  0
 26 27  2  0
M  END
>  <canvasUID>
140

$$$$
IBD_141
  Canvas  00000000002D

 62 64  0  0  1  0  0  0  0  0999 V2000
   11.3487    5.4322    0.0000 O   0  0  0
   10.6977    4.3069    0.0000 P   0  0  0
   10.0466    3.1817    0.0000 O   0  0  0
   11.8230    3.6562    0.0000 O   0  0  0
    9.5724    4.9583    0.0000 C   0  0  0
    8.4461    4.3090    0.0000 C   0  0  0
    8.4450    3.0090    0.0000 C   0  0  0
    7.3184    2.3600    0.0000 C   0  0  0
    6.1931    3.0111    0.0000 C   0  0  0
    6.1944    4.3108    0.0000 C   0  0  0
    7.3208    4.9601    0.0000 C   0  0  0
    5.0668    2.3621    0.0000 C   0  0  0
    5.0658    1.0621    0.0000 N   0  0  0
    6.1911    0.4111    0.0000 C   0  0  0
    6.1900   -0.8890    0.0000 O   0  0  0
    7.3174    1.0603    0.0000 C   0  0  0
    8.4427    0.4092    0.0000 C   0  0  0
    9.5690    1.0585    0.0000 C   0  0  0
   10.6943    0.4074    0.0000 C   0  0  0
   11.8206    1.0567    0.0000 C   0  0  0
    3.9394    0.4129    0.0000 C   0  0  0
    2.8141    1.0639    0.0000 C   0  0  0
    2.8152    2.3639    0.0000 O   0  0  0
    1.6878    0.4147    0.0000 N   0  0  0
    1.6868   -0.8853    0.0000 C   0  0  0
    0.5602   -1.5340    0.0000 C   0  0  0
    0.5591   -2.8340    0.0000 C   0  0  0
   -0.5672   -3.4833    0.0000 C   0  0  0
   -1.6925   -2.8322    0.0000 C   0  0  0
   -2.8188   -3.4812    0.0000 C   0  0  0
   -2.8199   -4.7812    0.0000 C   0  0  0
   -1.6948   -5.4322    0.0000 C   0  0  0
   -0.5682   -4.7833    0.0000 C   0  0  0
    0.5625    1.0660    0.0000 C   0  0  0
   -0.5638    0.4168    0.0000 C   0  0  0
   -0.5649   -0.8832    0.0000 O   0  0  0
   -1.6891    1.0676    0.0000 N   0  0  0
   -1.6881    2.3676    0.0000 C   0  0  0
   -0.5617    3.0168    0.0000 C   0  0  0
   -0.5607    4.3166    0.0000 C   0  0  0
    0.5636    2.3658    0.0000 C   0  0  0
   -2.8154    0.4186    0.0000 C   0  0  0
   -3.9407    1.0694    0.0000 C   0  0  0
   -3.9397    2.3694    0.0000 O   0  0  0
   -5.0671    0.4204    0.0000 N   0  0  0
   -5.0681   -0.8793    0.0000 C   0  0  0
   -6.1944   -1.5286    0.0000 C   0  0  0
   -7.3197   -0.8775    0.0000 O   0  0  0
   -6.1955   -2.8286    0.0000 N   0  0  0
   -6.1924    1.0712    0.0000 C   0  0  0
   -7.3187    0.4222    0.0000 C   0  0  0
   -8.4440    1.0730    0.0000 C   0  0  0
   -9.5703    0.4241    0.0000 C   0  0  0
  -10.6956    1.0749    0.0000 C   0  0  0
  -11.8219    0.4256    0.0000 C   0  0  0
  -11.8230   -0.8744    0.0000 C   0  0  0
  -10.6977   -1.5252    0.0000 C   0  0  0
   -9.5714   -0.8760    0.0000 C   0  0  0
   10.6956    2.0553    0.0000 H   0  0  0
   11.8217    2.3561    0.0000 H   0  0  0
   -5.0702   -3.4794    0.0000 H   0  0  0
   -7.3218   -3.4775    0.0000 H   0  0  0
  1  2  2  0
  2  3  1  0
  2  4  1  0
  2  5  1  0
  5  6  1  0
  6 11  1  0
  6  7  2  0
  7  8  1  0
  8  9  2  0
  9 10  1  0
 10 11  2  0
  9 12  1  0
 12 13  1  0
 13 14  1  0
 14 15  2  0
 14 16  1  0
 16 17  1  0
 17 18  1  0
 18 19  1  0
 19 20  1  0
 13 21  1  0
 21 22  1  0
 22 23  2  0
 22 24  1  0
 24 25  1  0
 25 26  1  0
 26 27  1  0
 27 28  1  0
 28 33  1  0
 28 29  2  0
 29 30  1  0
 30 31  2  0
 31 32  1  0
 32 33  2  0
 24 34  1  0
 34 35  1  0
 35 36  2  0
 35 37  1  0
 37 38  1  0
 38 39  1  0
 39 40  1  0
 39 41  1  0
 37 42  1  0
 42 43  1  0
 43 44  2  0
 43 45  1  0
 45 46  1  0
 46 47  1  0
 47 48  2  0
 47 49  1  0
 45 50  1  0
 50 51  1  0
 51 52  1  0
 52 53  1  0
 53 58  1  0
 53 54  2  0
 54 55  1  0
 55 56  2  0
 56 57  1  0
 57 58  2  0
  3 59  1  0
  4 60  1  0
 49 61  1  0
 49 62  1  0
M  END
>  <canvasUID>
141

$$$$
IBD_142
  Canvas  00000000002D

 26 28  0  0  1  0  0  0  0  0999 V2000
    5.0680   -3.8944    0.0000 Cl  0  0  0
    3.9417   -3.2456    0.0000 C   0  0  0
    3.9406   -1.9456    0.0000 C   0  0  0
    2.8143   -1.2964    0.0000 C   0  0  0
    1.6890   -1.9474    0.0000 C   0  0  0
    1.6900   -3.2475    0.0000 C   0  0  0
    0.5647   -3.8983    0.0000 Cl  0  0  0
    2.8164   -3.8964    0.0000 C   0  0  0
    0.5627   -1.2982    0.0000 N   0  0  0
   -0.5627   -1.9493    0.0000 C   0  0  0
    0.5616    0.0018    0.0000 C   0  0  0
    1.6869    0.6526    0.0000 C   0  0  0
    2.8133    0.0036    0.0000 C   0  0  0
    3.9396   -0.6456    0.0000 N   0  0  0
    1.6859    1.9526    0.0000 C   0  0  0
    0.5595    2.6019    0.0000 N   0  0  0
   -0.5647    0.6508    0.0000 C   0  0  0
   -0.5658    1.9508    0.0000 C   0  0  0
   -1.6900    0.0000    0.0000 C   0  0  0
   -2.8164    0.6490    0.0000 C   0  0  0
   -3.9417   -0.0018    0.0000 O   0  0  0
   -5.0680    0.6474    0.0000 C   0  0  0
   -2.8174    1.9490    0.0000 C   0  0  0
   -1.6921    2.6000    0.0000 C   0  0  0
   -3.9438    2.5982    0.0000 O   0  0  0
   -3.9448    3.8983    0.0000 C   0  0  0
  1  2  1  0
  2  8  1  0
  2  3  2  0
  3  4  1  0
  4  5  2  0
  5  6  1  0
  6  7  1  0
  6  8  2  0
  5  9  1  0
  9 10  1  0
  9 11  1  0
 11 12  2  0
 12 13  1  0
 13 14  3  0
 12 15  1  0
 15 16  2  0
 16 18  1  0
 11 17  1  0
 17 18  2  0
 18 24  1  0
 17 19  1  0
 19 20  2  0
 20 21  1  0
 21 22  1  0
 20 23  1  0
 23 24  2  0
 23 25  1  0
 25 26  1  0
M  END
>  <canvasUID>
142

$$$$
IBD_143
  Canvas  00000000002D

 27 29  0  0  1  0  0  0  0  0999 V2000
    8.0483   -1.9697    0.0000 C   0  0  0
    6.9243   -2.6228    0.0000 O   0  0  0
    5.7964   -1.9759    0.0000 C   0  0  0
    5.7928   -0.6759    0.0000 O   0  0  0
    4.6724   -2.6290    0.0000 C   0  0  0
    3.5450   -1.9824    0.0000 C   0  0  0
    3.5414   -0.6824    0.0000 C   0  0  0
    2.4138   -0.0355    0.0000 C   0  0  0
    1.2898   -0.6886    0.0000 C   0  0  0
    1.2934   -1.9887    0.0000 C   0  0  0
    2.4208   -2.6353    0.0000 C   0  0  0
    0.1621   -0.0417    0.0000 N   0  0  0
   -0.9619   -0.6949    0.0000 C   0  0  0
   -0.9583   -1.9949    0.0000 O   0  0  0
   -2.0895   -0.0480    0.0000 C   0  0  0
   -2.2292    1.2445    0.0000 N   0  0  0
   -3.2757   -0.5799    0.0000 C   0  0  0
   -4.1483    0.3836    0.0000 C   0  0  0
   -3.5014    1.5113    0.0000 C   0  0  0
   -5.4483    0.3800    0.0000 C   0  0  0
   -6.1014    1.5040    0.0000 C   0  0  0
   -7.4015    1.5004    0.0000 O   0  0  0
   -5.4545    2.6316    0.0000 C   0  0  0
   -4.1545    2.6353    0.0000 C   0  0  0
   -1.2656    2.1171    0.0000 H   0  0  0
    0.1585    1.2583    0.0000 H   0  0  0
   -8.0483    0.3725    0.0000 H   0  0  0
  1  2  1  0
  2  3  1  0
  3  4  2  0
  3  5  1  0
  5  6  1  0
  6 11  1  0
  6  7  2  0
  7  8  1  0
  8  9  2  0
  9 10  1  0
 10 11  2  0
  9 12  1  0
 12 13  1  0
 13 14  2  0
 13 15  1  0
 15 16  1  0
 16 25  1  0
 16 19  1  0
 15 17  2  0
 17 18  1  0
 18 19  2  0
 19 24  1  0
 18 20  1  0
 20 21  2  0
 21 22  1  0
 21 23  1  0
 23 24  2  0
 12 26  1  0
 22 27  1  0
M  END
>  <canvasUID>
143

$$$$
IBD_144
  Canvas  00000000002D

 21 23  0  0  1  0  0  0  0  0999 V2000
    2.9959   -2.2928    0.0000 C   0  0  0
    2.5952   -1.0563    0.0000 N   0  0  0
    3.3602   -0.0051    0.0000 N   0  0  0
    2.5968    1.0472    0.0000 C   0  0  0
    2.9995    2.2832    0.0000 N   0  0  0
    1.3602    0.6465    0.0000 C   0  0  0
    1.3592   -0.6535    0.0000 C   0  0  0
    0.2349    1.2973    0.0000 C   0  0  0
    0.2360    2.5973    0.0000 O   0  0  0
   -0.8914    0.6483    0.0000 N   0  0  0
   -0.8925   -0.6517    0.0000 C   0  0  0
    0.2328   -1.3028    0.0000 C   0  0  0
   -2.0188   -1.3009    0.0000 C   0  0  0
   -3.1441   -0.6499    0.0000 C   0  0  0
   -4.2704   -1.2991    0.0000 C   0  0  0
   -4.2715   -2.5991    0.0000 C   0  0  0
   -3.1462   -3.2499    0.0000 C   0  0  0
   -2.0198   -2.6010    0.0000 C   0  0  0
   -2.0167    1.2991    0.0000 H   0  0  0
    2.1303    3.2499    0.0000 H   0  0  0
    4.2715    2.5526    0.0000 H   0  0  0
  1  2  1  0
  2  7  1  0
  2  3  1  0
  3  4  2  0
  4  5  1  0
  4  6  1  0
  6  7  2  0
  7 12  1  0
  6  8  1  0
  8  9  2  0
  8 10  1  0
 10 19  1  0
 10 11  1  0
 11 12  2  0
 11 13  1  0
 13 18  1  0
 13 14  2  0
 14 15  1  0
 15 16  2  0
 16 17  1  0
 17 18  2  0
  5 20  1  0
  5 21  1  0
M  END
>  <canvasUID>
144

$$$$
IBD_145
  Canvas  00000000002D

 21 24  0  0  1  0  0  0  0  0999 V2000
   -3.7886    0.1014    0.0000 N   0  0  0
   -3.2587   -1.0858    0.0000 C   0  0  0
   -1.9662   -0.9488    0.0000 N   0  0  0
   -1.6968    0.3227    0.0000 C   0  0  0
   -2.8232    0.9719    0.0000 C   0  0  0
   -0.5715    0.9737    0.0000 C   0  0  0
   -0.5725    2.2738    0.0000 N   0  0  0
   -1.6989    2.9228    0.0000 C   0  0  0
   -2.8242    2.2720    0.0000 N   0  0  0
    0.5549    0.3245    0.0000 N   0  0  0
    1.6802    0.9756    0.0000 C   0  0  0
    2.8066    0.3263    0.0000 C   0  0  0
    0.5559   -0.9756    0.0000 C   0  0  0
    1.6823   -1.6245    0.0000 C   0  0  0
    2.8076   -0.9737    0.0000 C   0  0  0
    3.9329   -0.3227    0.0000 C   0  0  0
    5.0593   -0.9719    0.0000 C   0  0  0
    5.0603   -2.2720    0.0000 C   0  0  0
    3.9350   -2.9228    0.0000 C   0  0  0
    2.8086   -2.2738    0.0000 C   0  0  0
   -5.0603    0.3705    0.0000 H   0  0  0
  1 21  1  0
  1  5  1  0
  1  2  1  0
  2  3  2  0
  3  4  1  0
  4  5  2  0
  5  9  1  0
  4  6  1  0
  6  7  2  0
  7  8  1  0
  8  9  2  0
  6 10  1  0
 10 11  1  0
 11 12  1  0
 12 15  1  0
 10 13  1  0
 13 14  1  0
 14 15  1  0
 15 20  1  0
 15 16  1  0
 16 17  1  0
 17 18  1  0
 18 19  1  0
 19 20  1  0
M  END
>  <canvasUID>
145

$$$$
IBD_146
  Canvas  00000000002D

 27 30  0  0  1  0  0  0  0  0999 V2000
    4.1850    0.8767    0.0000 N   0  0  0
    3.9136    2.1482    0.0000 C   0  0  0
    2.6770    2.5488    0.0000 N   0  0  0
    1.7116    1.6781    0.0000 C   0  0  0
    0.4750    2.0790    0.0000 N   0  0  0
    1.9831    0.4069    0.0000 C   0  0  0
    3.2196    0.0062    0.0000 C   0  0  0
    1.2197   -0.6453    0.0000 C   0  0  0
    1.9846   -1.6965    0.0000 N   0  0  0
    3.2207   -1.2938    0.0000 N   0  0  0
    4.2729   -2.0572    0.0000 C   0  0  0
    4.1380   -3.3502    0.0000 C   0  0  0
    5.4604   -1.5273    0.0000 C   0  0  0
   -0.0803   -0.6464    0.0000 C   0  0  0
   -0.8437   -1.6989    0.0000 N   0  0  0
   -0.8453    0.4046    0.0000 C   0  0  0
   -2.0813    0.0018    0.0000 C   0  0  0
   -2.0803   -1.2982    0.0000 C   0  0  0
   -3.2077    0.6511    0.0000 C   0  0  0
   -4.3330    0.0003    0.0000 C   0  0  0
   -5.4593    0.6492    0.0000 O   0  0  0
   -4.3319   -1.2998    0.0000 C   0  0  0
   -3.2056   -1.9490    0.0000 C   0  0  0
   -0.4410   -2.9349    0.0000 H   0  0  0
    0.2036    3.3502    0.0000 H   0  0  0
   -0.4906    1.2082    0.0000 H   0  0  0
   -5.4604    1.9493    0.0000 H   0  0  0
  1  7  1  0
  1  2  2  0
  2  3  1  0
  3  4  2  0
  4  5  1  0
  4  6  1  0
  6  7  2  0
  7 10  1  0
  6  8  1  0
  8  9  2  0
  9 10  1  0
 10 11  1  0
 11 12  1  0
 11 13  1  0
  8 14  1  0
 14 15  1  0
 15 24  1  0
 15 18  1  0
 14 16  2  0
 16 17  1  0
 17 18  2  0
 18 23  1  0
 17 19  1  0
 19 20  2  0
 20 21  1  0
 20 22  1  0
 22 23  2  0
  5 25  1  0
  5 26  1  0
 21 27  1  0
M  END
>  <canvasUID>
146

$$$$
IBD_147
  Canvas  00000000002D

 20 22  0  0  1  0  0  0  0  0999 V2000
   -2.1284    4.0667    0.0000 N   0  0  0
   -2.1274    2.7667    0.0000 C   0  0  0
   -1.0010    2.1177    0.0000 C   0  0  0
   -1.0000    0.8177    0.0000 C   0  0  0
    0.1264    0.1685    0.0000 N   0  0  0
    1.2517    0.8193    0.0000 C   0  0  0
    1.2506    2.1193    0.0000 C   0  0  0
    0.1243    2.7685    0.0000 O   0  0  0
    0.1274   -1.1315    0.0000 C   0  0  0
   -0.9979   -1.7823    0.0000 N   0  0  0
   -0.9969   -3.0824    0.0000 C   0  0  0
    0.1295   -3.7316    0.0000 N   0  0  0
    1.2537   -1.7808    0.0000 C   0  0  0
    1.2548   -3.0808    0.0000 C   0  0  0
    2.4898   -1.3780    0.0000 N   0  0  0
    3.2547   -2.4290    0.0000 C   0  0  0
    2.4914   -3.4815    0.0000 N   0  0  0
    2.8941   -4.7175    0.0000 H   0  0  0
   -1.0031    4.7175    0.0000 H   0  0  0
   -3.2547    4.7160    0.0000 H   0  0  0
  1  2  1  0
  2  3  1  0
  3  8  1  0
  3  4  1  0
  4  5  1  0
  5  6  1  0
  6  7  1  0
  7  8  1  0
  5  9  1  0
  9 10  1  0
 10 11  2  0
 11 12  1  0
 12 14  2  0
  9 13  2  0
 13 14  1  0
 14 17  1  0
 13 15  1  0
 15 16  2  0
 16 17  1  0
 17 18  1  0
  1 19  1  0
  1 20  1  0
M  END
>  <canvasUID>
147

$$$$
IBD_148
  Canvas  00000000002D

 23 25  0  0  1  0  0  0  0  0999 V2000
   -3.1609   -2.0081    0.0000 C   0  0  0
   -3.8083   -0.8808    0.0000 C   0  0  0
   -4.4611   -2.0053    0.0000 C   0  0  0
   -4.9328   -0.2284    0.0000 C   0  0  0
   -2.6814   -0.2334    0.0000 C   0  0  2
   -2.6783    1.0667    0.0000 C   0  0  0
   -1.5569   -0.8860    0.0000 N   0  0  0
   -0.4295   -0.2383    0.0000 C   0  0  0
   -0.4267    1.0617    0.0000 O   0  0  0
    0.6947   -0.8909    0.0000 C   0  0  0
    0.8276   -2.1839    0.0000 C   0  0  0
    2.0988   -2.4572    0.0000 N   0  0  0
    1.8835   -0.3647    0.0000 C   0  0  0
    2.7511   -1.3329    0.0000 C   0  0  0
    2.2880    0.8706    0.0000 N   0  0  0
    3.5602    1.1382    0.0000 C   0  0  0
    4.4279    0.1702    0.0000 C   0  0  0
    4.0233   -1.0654    0.0000 N   0  0  0
    3.9645    2.3737    0.0000 C   0  0  0
    3.6973    3.6459    0.0000 C   0  0  0
    4.9328    3.2413    0.0000 C   0  0  0
    2.6247   -3.6459    0.0000 H   0  0  0
   -1.5598   -2.1857    0.0000 H   0  0  0
  1  2  1  0
  2  3  1  0
  2  4  1  0
  2  5  1  0
  5  6  1  6
  5  7  1  0
  7  8  1  0
  8  9  2  0
  8 10  1  0
 10 11  2  0
 11 12  1  0
 12 22  1  0
 12 14  1  0
 10 13  1  0
 13 14  2  0
 14 18  1  0
 13 15  1  0
 15 16  2  0
 16 17  1  0
 17 18  2  0
 16 19  1  0
 19 21  1  0
 19 20  1  0
 20 21  1  0
  7 23  1  0
M  END
>  <canvasUID>
148

$$$$
IBD_149
  Canvas  00000000002D

 34 37  0  0  1  0  0  0  0  0999 V2000
    4.3733   -4.5482    0.0000 F   0  0  0
    3.7222   -3.4229    0.0000 C   0  0  0
    3.0735   -4.5495    0.0000 F   0  0  0
    2.5956   -2.7741    0.0000 F   0  0  0
    4.8473   -2.7718    0.0000 C   0  0  0
    5.9739   -3.4205    0.0000 C   0  0  0
    7.0987   -2.7692    0.0000 C   0  0  0
    7.0974   -1.4689    0.0000 C   0  0  0
    5.9708   -0.8202    0.0000 C   0  0  0
    4.8457   -1.4715    0.0000 C   0  0  0
    3.7194   -0.8228    0.0000 C   0  0  0
    2.5943   -1.4738    0.0000 O   0  0  0
    1.4677   -0.8251    0.0000 C   0  0  0
    1.3302    0.4676    0.0000 C   0  0  0
    2.2953    1.3384    0.0000 C   0  0  0
    2.0236    2.6098    0.0000 O   0  0  0
    3.5322    0.9380    0.0000 O   0  0  0
    4.4973    1.8090    0.0000 C   0  0  0
    0.0585    0.7365    0.0000 S   0  0  0
   -0.5905   -0.3901    0.0000 C   0  0  0
    0.2805   -1.3553    0.0000 C   0  0  0
   -1.8830   -0.5274    0.0000 N   0  0  0
   -2.5317   -1.6540    0.0000 C   0  0  0
   -3.8036   -1.3852    0.0000 N   0  0  0
   -3.9409   -0.0924    0.0000 C   0  0  0
   -2.7540    0.4375    0.0000 C   0  0  0
   -4.9937    0.6704    0.0000 C   0  0  0
   -4.8593    1.9634    0.0000 C   0  0  0
   -5.9118    2.7263    0.0000 O   0  0  0
   -7.0987    2.1961    0.0000 C   0  0  0
   -3.6721    2.4936    0.0000 C   0  0  0
   -2.6196    1.7305    0.0000 C   0  0  0
   -3.5376    3.7866    0.0000 O   0  0  0
   -4.5901    4.5495    0.0000 C   0  0  0
  1  2  1  0
  2  3  1  0
  2  4  1  0
  2  5  1  0
  5 10  1  0
  5  6  2  0
  6  7  1  0
  7  8  2  0
  8  9  1  0
  9 10  2  0
 10 11  1  0
 11 12  1  0
 12 13  1  0
 13 21  1  0
 13 14  2  0
 14 15  1  0
 15 16  2  0
 15 17  1  0
 17 18  1  0
 14 19  1  0
 19 20  1  0
 20 21  2  0
 20 22  1  0
 22 26  1  0
 22 23  1  0
 23 24  2  0
 24 25  1  0
 25 26  2  0
 26 32  1  0
 25 27  1  0
 27 28  2  0
 28 29  1  0
 29 30  1  0
 28 31  1  0
 31 32  2  0
 31 33  1  0
 33 34  1  0
M  END
>  <canvasUID>
149

$$$$
IBD_150
  Canvas  00000000002D

 34 38  0  0  1  0  0  0  0  0999 V2000
    8.0534    3.0722    0.0000 C   0  0  0
    6.9294    2.4196    0.0000 N   0  0  0
    5.8018    3.0670    0.0000 C   0  0  0
    4.6775    2.4147    0.0000 C   0  0  0
    4.6804    1.1144    0.0000 N   0  0  0
    5.8078    0.4672    0.0000 C   0  0  0
    6.9320    1.1196    0.0000 C   0  0  0
    3.5561    0.4620    0.0000 C   0  0  0
    3.5592   -0.8380    0.0000 C   0  0  0
    4.6864   -1.4854    0.0000 C   0  0  0
    4.0389   -2.6131    0.0000 F   0  0  0
    5.3390   -2.6099    0.0000 F   0  0  0
    5.8106   -0.8331    0.0000 F   0  0  0
    2.4347   -1.4906    0.0000 C   0  0  0
    1.3076   -0.8432    0.0000 C   0  0  0
    1.3045    0.4568    0.0000 C   0  0  0
    2.4290    1.1094    0.0000 C   0  0  0
    0.1830   -1.4958    0.0000 N   0  0  0
   -0.9441   -0.8484    0.0000 C   0  0  0
   -2.0684   -1.5008    0.0000 N   0  0  0
   -3.1960   -0.8533    0.0000 C   0  0  0
   -3.1989    0.4467    0.0000 C   0  0  0
   -2.0743    1.0990    0.0000 C   0  0  0
   -0.9469    0.4519    0.0000 N   0  0  0
   -4.3203   -1.5060    0.0000 C   0  0  0
   -4.4531   -2.7990    0.0000 C   0  0  0
   -5.7243   -3.0722    0.0000 N   0  0  0
   -5.5090   -0.9797    0.0000 C   0  0  0
   -6.3767   -1.9477    0.0000 N   0  0  0
   -5.9136    0.2556    0.0000 C   0  0  0
   -7.1855    0.5231    0.0000 C   0  0  0
   -8.0534   -0.4449    0.0000 C   0  0  0
   -7.6489   -1.6804    0.0000 N   0  0  0
    0.1862   -2.7956    0.0000 H   0  0  0
  1  2  1  0
  2  7  1  0
  2  3  1  0
  3  4  1  0
  4  5  1  0
  5  6  1  0
  6  7  1  0
  5  8  1  0
  8 17  1  0
  8  9  2  0
  9 10  1  0
 10 11  1  0
 10 12  1  0
 10 13  1  0
  9 14  1  0
 14 15  2  0
 15 16  1  0
 16 17  2  0
 15 18  1  0
 18 19  1  0
 19 24  1  0
 19 20  2  0
 20 21  1  0
 21 22  2  0
 22 23  1  0
 23 24  2  0
 21 25  1  0
 25 26  1  0
 26 27  2  0
 27 29  1  0
 25 28  2  0
 28 29  1  0
 29 33  1  0
 28 30  1  0
 30 31  2  0
 31 32  1  0
 32 33  2  0
 18 34  1  0
M  END
>  <canvasUID>
150

$$$$
IBD_151
  Canvas  00000000002D

 27 31  0  0  1  0  0  0  0  0999 V2000
   -6.5312    0.6824    0.0000 N   0  0  0
   -6.9319   -0.5545    0.0000 C   0  0  0
   -6.0612   -1.5198    0.0000 C   0  0  0
   -4.7900   -1.2484    0.0000 C   0  0  0
   -4.3891   -0.0118    0.0000 C   0  0  0
   -5.2596    0.9538    0.0000 N   0  0  0
   -3.2019    0.5181    0.0000 C   0  0  0
   -3.3389    1.8105    0.0000 C   0  0  0
   -4.6109    2.0801    0.0000 N   0  0  0
   -2.0756   -0.1312    0.0000 C   0  0  0
   -2.0746   -1.4312    0.0000 C   0  0  0
   -0.9482   -2.0801    0.0000 C   0  0  0
    0.1771   -1.4294    0.0000 N   0  0  0
    0.1760   -0.1294    0.0000 C   0  0  0
   -0.9503    0.5199    0.0000 N   0  0  0
    1.3013    0.5217    0.0000 N   0  0  0
    2.4276   -0.1275    0.0000 C   0  0  0
    2.4287   -1.4275    0.0000 C   0  0  0
    3.5550   -2.0765    0.0000 C   0  0  0
    3.5529    0.5235    0.0000 C   0  0  0
    4.6793   -0.1257    0.0000 C   0  0  0
    4.6803   -1.4257    0.0000 C   0  0  0
    5.8045    0.5251    0.0000 O   0  0  0
    6.9309   -0.1239    0.0000 C   0  0  0
    6.9319   -1.4239    0.0000 C   0  0  0
    5.8066   -2.0749    0.0000 O   0  0  0
    1.3003    1.8217    0.0000 H   0  0  0
  1  6  1  0
  1  2  2  0
  2  3  1  0
  3  4  2  0
  4  5  1  0
  5  6  1  0
  6  9  1  0
  5  7  2  0
  7  8  1  0
  8  9  2  0
  7 10  1  0
 10 15  1  0
 10 11  2  0
 11 12  1  0
 12 13  2  0
 13 14  1  0
 14 15  2  0
 14 16  1  0
 16 17  1  0
 17 18  1  0
 18 19  2  0
 19 22  1  0
 17 20  2  0
 20 21  1  0
 21 22  2  0
 22 26  1  0
 21 23  1  0
 23 24  1  0
 24 25  1  0
 25 26  1  0
 16 27  1  0
M  END
>  <canvasUID>
151

$$$$
IBD_152
  Canvas  00000000002D

 27 28  0  0  1  0  0  0  0  0999 V2000
   -7.3191   -1.2930    0.0000 C   0  0  0
   -6.1938   -1.9438    0.0000 N   0  0  0
   -5.0675   -1.2946    0.0000 C   0  0  0
   -5.0667    0.0055    0.0000 O   0  0  0
   -3.9422   -1.9456    0.0000 C   0  0  0
   -2.8158   -1.2964    0.0000 C   0  0  0
   -1.6905   -1.9474    0.0000 C   0  0  0
   -1.6916   -3.2475    0.0000 C   0  0  0
   -2.8179   -3.8964    0.0000 N   0  0  0
   -3.9432   -3.2456    0.0000 C   0  0  0
   -0.5642   -1.2982    0.0000 C   0  0  0
    0.5611   -1.9490    0.0000 C   0  0  0
    1.6874   -1.3000    0.0000 C   0  0  0
    2.8127   -1.9508    0.0000 C   0  0  0
    2.8117   -3.2508    0.0000 C   0  0  0
    3.9391   -1.3018    0.0000 C   0  0  0
    3.9401   -0.0018    0.0000 C   0  0  0
    2.8148    0.6492    0.0000 C   0  0  0
    1.6885    0.0000    0.0000 C   0  0  0
    0.5632    0.6511    0.0000 C   0  0  0
    5.0664    0.6474    0.0000 O   0  0  0
    5.0675    1.9474    0.0000 C   0  0  0
    3.9422    2.5982    0.0000 O   0  0  0
    6.1938    2.5964    0.0000 N   0  0  0
    6.1949    3.8964    0.0000 C   0  0  0
   -6.1949   -3.2438    0.0000 H   0  0  0
    7.3191    1.9456    0.0000 H   0  0  0
  1  2  1  0
  2  3  1  0
  3  4  2  0
  3  5  1  0
  5 10  1  0
  5  6  2  0
  6  7  1  0
  7  8  2  0
  8  9  1  0
  9 10  2  0
  7 11  1  0
 11 12  2000
 12 13  1  0
 13 19  1  0
 13 14  2  0
 14 15  1  0
 14 16  1  0
 16 17  2  0
 17 18  1  0
 18 19  2  0
 19 20  1  0
 17 21  1  0
 21 22  1  0
 22 23  2  0
 22 24  1  0
 24 25  1  0
  2 26  1  0
 24 27  1  0
M  END
>  <canvasUID>
152

$$$$
IBD_153
  Canvas  00000000002D

 34 39  0  0  1  0  0  0  0  0999 V2000
   -6.2787    1.2783    0.0000 C   0  0  0
   -6.5478    2.5500    0.0000 C   0  0  0
   -5.5808    3.4189    0.0000 C   0  0  0
   -5.8502    4.6909    0.0000 F   0  0  0
   -4.3448    3.0164    0.0000 C   0  0  0
   -4.0757    1.7445    0.0000 C   0  0  0
   -5.0424    0.8756    0.0000 C   0  0  0
   -4.7733   -0.3964    0.0000 C   0  0  0
   -5.6440   -1.3615    0.0000 N   0  0  0
   -3.5861   -0.9263    0.0000 C   0  0  0
   -3.7229   -2.2187    0.0000 C   0  0  0
   -4.9948   -2.4878    0.0000 N   0  0  0
   -2.8539   -3.1857    0.0000 C   0  0  0
   -3.2567   -4.4217    0.0000 C   0  0  0
   -4.5286   -4.6909    0.0000 C   0  0  0
   -5.3975   -3.7239    0.0000 N   0  0  0
   -2.4598   -0.2770    0.0000 C   0  0  0
   -2.4587    1.0230    0.0000 C   0  0  0
   -1.3324    1.6720    0.0000 C   0  0  0
   -0.2071    1.0212    0.0000 N   0  0  0
   -0.2081   -0.2789    0.0000 C   0  0  0
   -1.3345   -0.9281    0.0000 N   0  0  0
    0.9172   -0.9296    0.0000 N   0  0  0
    2.0435   -0.2807    0.0000 C   0  0  0
    2.0445    1.0193    0.0000 C   0  0  0
    3.1709    1.6686    0.0000 C   0  0  0
    3.1688   -0.9315    0.0000 C   0  0  0
    4.2951   -0.2825    0.0000 C   0  0  0
    4.2962    1.0175    0.0000 C   0  0  0
    5.4204   -0.9333    0.0000 O   0  0  0
    6.5468   -0.2843    0.0000 C   0  0  0
    6.5478    1.0157    0.0000 C   0  0  0
    5.4225    1.6668    0.0000 O   0  0  0
    0.9161   -2.2297    0.0000 H   0  0  0
  1  7  1  0
  1  2  2  0
  2  3  1  0
  3  4  1  0
  3  5  2  0
  5  6  1  0
  6  7  2  0
  7  8  1  0
  8  9  2  0
  9 12  1  0
  8 10  1  0
 10 11  2  0
 11 12  1  0
 12 16  1  0
 11 13  1  0
 13 14  2  0
 14 15  1  0
 15 16  2  0
 10 17  1  0
 17 22  1  0
 17 18  2  0
 18 19  1  0
 19 20  2  0
 20 21  1  0
 21 22  2  0
 21 23  1  0
 23 24  1  0
 24 25  1  0
 25 26  2  0
 26 29  1  0
 24 27  2  0
 27 28  1  0
 28 29  2  0
 29 33  1  0
 28 30  1  0
 30 31  1  0
 31 32  1  0
 32 33  1  0
 23 34  1  0
M  END
>  <canvasUID>
153

$$$$
IBD_154
  Canvas  00000000002D

 23 27  0  0  1  0  0  0  0  0999 V2000
    2.2223    3.4230    0.0000 O   0  0  0
    1.8250    2.1851    0.0000 C   0  0  0
    2.5925    1.1362    0.0000 N   0  0  0
    1.8325    0.0816    0.0000 C   0  0  0
    2.2389   -1.1531    0.0000 O   0  0  0
    0.5946    0.4789    0.0000 C   0  0  0
    0.5897    1.7790    0.0000 C   0  0  0
   -0.5291   -0.1750    0.0000 C   0  0  0
   -1.6573    0.4709    0.0000 C   0  0  0
   -1.6619    1.7709    0.0000 C   0  0  0
   -0.5385    2.4248    0.0000 N   0  0  0
   -0.8133    3.6957    0.0000 C   0  0  0
   -2.1066    3.8267    0.0000 C   0  0  0
   -2.6310    2.6375    0.0000 C   0  0  0
   -2.6201   -0.4025    0.0000 N   0  0  0
   -2.0871   -1.5881    0.0000 C   0  0  0
   -0.7946   -1.4477    0.0000 C   0  0  0
   -0.0268   -2.4966    0.0000 C   0  0  0
   -0.5509   -3.6861    0.0000 C   0  0  0
   -1.8434   -3.8267    0.0000 C   0  0  0
   -2.6115   -2.7779    0.0000 C   0  0  0
   -3.8925   -0.1368    0.0000 H   0  0  0
    3.8925    1.1409    0.0000 H   0  0  0
  1  2  2  0
  2  7  1  0
  2  3  1  0
  3  4  1  0
  4  5  2  0
  4  6  1  0
  6  7  2  0
  7 11  1  0
  6  8  1  0
  8 17  1  0
  8  9  2  0
  9 10  1  0
 10 14  2  0
 10 11  1  0
 11 12  1  0
 12 13  2  0
 13 14  1  0
  9 15  1  0
 15 22  1  0
 15 16  1  0
 16 21  1  0
 16 17  2  0
 17 18  1  0
 18 19  2  0
 19 20  1  0
 20 21  2  0
  3 23  1  0
M  END
>  <canvasUID>
154

$$$$
IBD_155
  Canvas  00000000002D

 41 45  0  0  1  0  0  0  0  0999 V2000
    6.8910    1.2958    0.0000 F   0  0  0
    7.6541    0.2434    0.0000 C   0  0  0
    8.1837    1.4305    0.0000 F   0  0  0
    8.8412   -0.2863    0.0000 F   0  0  0
    6.6018   -0.5197    0.0000 C   0  0  0
    6.7365   -1.8127    0.0000 C   0  0  0
    5.6840   -2.5761    0.0000 C   0  0  0
    4.4969   -2.0462    0.0000 C   0  0  0
    4.3622   -0.7532    0.0000 C   0  0  0
    5.4144    0.0099    0.0000 C   0  0  0
    5.2797    1.3031    0.0000 C   0  0  1
    6.3320    2.0662    0.0000 C   0  0  0
    4.0926    1.8328    0.0000 O   0  0  0
    3.0401    1.0694    0.0000 C   0  0  0
    1.8043    1.4721    0.0000 C   0  0  0
    1.4034    2.7087    0.0000 C   0  0  0
    2.2741    3.6743    0.0000 O   0  0  0
    0.1320    2.9801    0.0000 N   0  0  0
    1.0391    0.4212    0.0000 S   0  0  0
    1.8025   -0.6313    0.0000 C   0  0  0
    3.0390   -0.2306    0.0000 C   0  0  0
    1.3997   -1.8673    0.0000 N   0  0  0
    2.1631   -2.9196    0.0000 C   0  0  0
    1.3982   -3.9707    0.0000 N   0  0  0
    0.1632   -2.2680    0.0000 C   0  0  0
    0.1621   -3.5680    0.0000 C   0  0  0
   -0.9621   -1.6170    0.0000 C   0  0  0
   -2.0885   -2.2662    0.0000 C   0  0  0
   -2.0895   -3.5662    0.0000 C   0  0  0
   -0.9642   -4.2170    0.0000 C   0  0  0
   -3.2138   -1.6151    0.0000 O   0  0  0
   -4.3401   -2.2644    0.0000 C   0  0  0
   -5.4654   -1.6136    0.0000 C   0  0  0
   -5.4643   -0.3136    0.0000 C   0  0  0
   -6.5896    0.3375    0.0000 C   0  0  0
   -7.7159   -0.3117    0.0000 N   0  0  0
   -8.8412    0.3393    0.0000 C   0  0  0
   -7.7170   -1.6118    0.0000 C   0  0  0
   -6.5917   -2.2625    0.0000 C   0  0  0
   -0.7385    2.0148    0.0000 H   0  0  0
   -0.2687    4.2170    0.0000 H   0  0  0
  1  2  1  0
  2  3  1  0
  2  4  1  0
  2  5  1  0
  5 10  1  0
  5  6  2  0
  6  7  1  0
  7  8  2  0
  8  9  1  0
  9 10  2  0
 10 11  1  0
 11 12  1  6
 11 13  1  0
 13 14  1  0
 14 21  1  0
 14 15  2  0
 15 16  1  0
 16 17  2  0
 16 18  1  0
 15 19  1  0
 19 20  1  0
 20 21  2  0
 20 22  1  0
 22 23  1  0
 23 24  2  0
 24 26  1  0
 22 25  1  0
 25 26  2  0
 26 30  1  0
 25 27  1  0
 27 28  2  0
 28 29  1  0
 29 30  2  0
 28 31  1  0
 31 32  1  0
 32 33  1  0
 33 39  1  0
 33 34  1  0
 34 35  1  0
 35 36  1  0
 36 37  1  0
 36 38  1  0
 38 39  1  0
 18 40  1  0
 18 41  1  0
M  END
>  <canvasUID>
155

$$$$
IBD_156
  Canvas  00000000002D

 32 35  0  0  1  0  0  0  0  0999 V2000
    3.5073    3.4954    0.0000 O   0  0  0
    2.8581    4.6217    0.0000 S   0  0  0
    2.2091    5.7480    0.0000 O   0  0  0
    3.9844    5.2707    0.0000 N   0  0  0
    1.7318    3.9725    0.0000 C   0  0  0
    0.6065    4.6235    0.0000 C   0  0  0
   -0.5199    3.9743    0.0000 C   0  0  0
   -0.5209    2.6743    0.0000 C   0  0  0
    0.6044    2.0235    0.0000 C   0  0  0
    1.7307    2.6724    0.0000 C   0  0  0
    0.6033    0.7235    0.0000 C   0  0  0
    1.7286    0.0724    0.0000 C   0  0  0
    1.7276   -1.2276    0.0000 N   0  0  0
    0.6013   -1.8766    0.0000 C   0  0  0
    0.6002   -3.1766    0.0000 N   0  0  0
   -0.5240   -1.2258    0.0000 C   0  0  0
   -0.5230    0.0742    0.0000 C   0  0  0
   -1.7606   -1.6265    0.0000 C   0  0  0
   -2.5240   -0.5742    0.0000 C   0  0  0
   -1.7591    0.4770    0.0000 S   0  0  0
   -2.1634   -2.8625    0.0000 C   0  0  0
   -3.4353   -3.1319    0.0000 C   0  0  0
   -3.8378   -4.3679    0.0000 C   0  0  0
   -5.1097   -4.6370    0.0000 Cl  0  0  0
   -2.9686   -5.3346    0.0000 C   0  0  0
   -3.3713   -6.5707    0.0000 F   0  0  0
   -1.6969   -5.0653    0.0000 C   0  0  0
   -1.2942   -3.8295    0.0000 C   0  0  0
    5.1097    4.6199    0.0000 H   0  0  0
    3.9855    6.5707    0.0000 H   0  0  0
    1.7255   -3.8276    0.0000 H   0  0  0
   -0.5261   -3.8258    0.0000 H   0  0  0
  1  2  2  0
  2  3  2  0
  2  4  1  0
  2  5  1  0
  5 10  1  0
  5  6  2  0
  6  7  1  0
  7  8  2  0
  8  9  1  0
  9 10  2  0
  9 11  1  0
 11 17  1  0
 11 12  2  0
 12 13  1  0
 13 14  2  0
 14 15  1  0
 14 16  1  0
 16 17  2  0
 17 20  1  0
 16 18  1  0
 18 19  2  0
 19 20  1  0
 18 21  1  0
 21 28  1  0
 21 22  2  0
 22 23  1  0
 23 24  1  0
 23 25  2  0
 25 26  1  0
 25 27  1  0
 27 28  2  0
  4 29  1  0
  4 30  1  0
 15 31  1  0
 15 32  1  0
M  END
>  <canvasUID>
156

$$$$
IBD_157
  Canvas  00000000002D

 27 29  0  0  1  0  0  0  0  0999 V2000
    4.8284   -4.2304    0.0000 O   0  0  0
    3.7031   -3.5796    0.0000 C   0  0  0
    3.7041   -2.2796    0.0000 C   0  0  0
    2.5788   -1.6285    0.0000 C   0  0  0
    1.4525   -2.2780    0.0000 C   0  0  0
    1.4515   -3.5780    0.0000 C   0  0  0
    2.5768   -4.2286    0.0000 C   0  0  0
    2.5760   -5.5286    0.0000 O   0  0  0
    3.7013   -6.1796    0.0000 C   0  0  0
    0.3272   -1.6270    0.0000 C   0  0  0
    0.3283   -0.3270    0.0000 N   0  0  0
   -0.7970    0.3238    0.0000 N   0  0  0
   -0.7960    1.6238    0.0000 C   0  0  0
    0.3303    2.2731    0.0000 N   0  0  0
    0.3314    3.5731    0.0000 C   0  0  0
   -0.7939    4.2239    0.0000 N   0  0  0
   -1.9213    2.2749    0.0000 C   0  0  0
   -1.9203    3.5749    0.0000 C   0  0  0
   -3.1579    1.8740    0.0000 C   0  0  0
   -3.9212    2.9265    0.0000 N   0  0  0
   -3.1563    3.9774    0.0000 N   0  0  0
   -3.5570    5.2142    0.0000 C   0  0  0
   -4.8284    5.4854    0.0000 C   0  0  0
   -2.6862    6.1796    0.0000 C   0  0  0
    4.8273   -5.5304    0.0000 H   0  0  0
   -0.7991   -2.2762    0.0000 H   0  0  0
   -1.9234   -0.3251    0.0000 H   0  0  0
  1  2  1  0
  2  7  1  0
  2  3  2  0
  3  4  1  0
  4  5  2  0
  5  6  1  0
  6  7  2  0
  7  8  1  0
  8  9  1  0
  5 10  1  0
 10 11  2000
 11 12  1  0
 12 13  1  0
 13 14  1  0
 14 15  2  0
 15 16  1  0
 16 18  2  0
 13 17  2  0
 17 18  1  0
 18 21  1  0
 17 19  1  0
 19 20  2  0
 20 21  1  0
 21 22  1  0
 22 23  1  0
 22 24  1  0
  1 25  1  0
 10 26  1  0
 12 27  1  0
M  END
>  <canvasUID>
157

$$$$
IBD_158
  Canvas  00000000002D

 25 27  0  0  1  0  0  0  0  0999 V2000
    5.0680    2.9210    0.0000 C   0  0  0
    3.9417    2.2721    0.0000 C   0  0  0
    2.8164    2.9231    0.0000 C   0  0  0
    2.8174    4.2231    0.0000 O   0  0  0
    1.6900    2.2739    0.0000 C   0  0  0
    1.6890    0.9739    0.0000 C   0  0  0
    2.8143    0.3231    0.0000 C   0  0  0
    3.9406    0.9720    0.0000 C   0  0  0
    0.5627    0.3246    0.0000 N   0  0  0
    0.5616   -0.9754    0.0000 C   0  0  0
    1.6869   -1.6262    0.0000 N   0  0  0
    1.6859   -2.9262    0.0000 C   0  0  0
    0.5595   -3.5755    0.0000 N   0  0  0
   -0.5647   -1.6244    0.0000 C   0  0  0
   -0.5658   -2.9244    0.0000 C   0  0  0
   -1.6900   -0.9736    0.0000 C   0  0  0
   -2.8164   -1.6226    0.0000 C   0  0  0
   -3.9417   -0.9718    0.0000 O   0  0  0
   -5.0680   -1.6207    0.0000 C   0  0  0
   -2.8174   -2.9226    0.0000 C   0  0  0
   -1.6921   -3.5736    0.0000 C   0  0  0
   -3.9438   -3.5718    0.0000 O   0  0  0
   -3.9448   -4.8719    0.0000 C   0  0  0
    3.9438    4.8719    0.0000 H   0  0  0
   -0.5627    0.9757    0.0000 H   0  0  0
  1  2  1  0
  2  8  1  0
  2  3  2  0
  3  4  1  0
  3  5  1  0
  5  6  2  0
  6  7  1  0
  7  8  2  0
  6  9  1  0
  9 10  1  0
 10 11  2  0
 11 12  1  0
 12 13  2  0
 13 15  1  0
 10 14  1  0
 14 15  2  0
 15 21  1  0
 14 16  1  0
 16 17  2  0
 17 18  1  0
 18 19  1  0
 17 20  1  0
 20 21  2  0
 20 22  1  0
 22 23  1  0
  4 24  1  0
  9 25  1  0
M  END
>  <canvasUID>
158

$$$$
IBD_159
  Canvas  00000000002D

 27 30  0  0  1  0  0  0  0  0999 V2000
   -3.5416    5.0142    0.0000 C   0  0  0
   -2.4171    4.3619    0.0000 O   0  0  0
   -2.4200    3.0619    0.0000 C   0  0  0
   -1.2957    2.4093    0.0000 C   0  0  0
   -1.2986    1.1096    0.0000 C   0  0  0
   -2.4257    0.4619    0.0000 C   0  0  0
   -3.5502    1.1142    0.0000 C   0  0  0
   -3.5473    2.4142    0.0000 C   0  0  0
   -4.6773    0.4666    0.0000 O   0  0  0
   -5.8018    1.1194    0.0000 C   0  0  0
   -0.1741    0.4570    0.0000 N   0  0  0
   -0.1769   -0.8431    0.0000 C   0  0  0
    0.9473   -1.4954    0.0000 N   0  0  0
    0.9445   -2.7957    0.0000 C   0  0  0
   -0.1829   -3.4433    0.0000 C   0  0  0
   -1.3074   -2.7905    0.0000 C   0  0  0
   -1.3043   -1.4907    0.0000 N   0  0  0
    2.0687   -3.4480    0.0000 C   0  0  0
    2.2018   -4.7412    0.0000 C   0  0  0
    3.4727   -5.0142    0.0000 N   0  0  0
    3.2574   -2.9220    0.0000 C   0  0  0
    4.1253   -3.8900    0.0000 N   0  0  0
    3.6620   -1.6865    0.0000 C   0  0  0
    4.9342   -1.4192    0.0000 C   0  0  0
    5.8018   -2.3872    0.0000 C   0  0  0
    5.3972   -3.6227    0.0000 N   0  0  0
    0.9533    1.1044    0.0000 H   0  0  0
  1  2  1  0
  2  3  1  0
  3  8  1  0
  3  4  2  0
  4  5  1  0
  5  6  2  0
  6  7  1  0
  7  8  2  0
  7  9  1  0
  9 10  1  0
  5 11  1  0
 11 12  1  0
 12 17  1  0
 12 13  2  0
 13 14  1  0
 14 15  2  0
 15 16  1  0
 16 17  2  0
 14 18  1  0
 18 19  1  0
 19 20  2  0
 20 22  1  0
 18 21  2  0
 21 22  1  0
 22 26  1  0
 21 23  1  0
 23 24  2  0
 24 25  1  0
 25 26  2  0
 11 27  1  0
M  END
>  <canvasUID>
159

$$$$
IBD_160
  Canvas  00000000002D

 29 32  0  0  1  0  0  0  0  0999 V2000
   -5.8745   -6.2200    0.0000 C   0  0  0
   -4.7482   -5.5710    0.0000 C   0  0  0
   -3.6230   -6.2218    0.0000 C   0  0  0
   -2.4966   -5.5731    0.0000 C   0  0  0
   -2.4956   -4.2731    0.0000 C   0  0  0
   -3.6209   -3.6218    0.0000 C   0  0  0
   -4.7472   -4.2710    0.0000 C   0  0  0
   -1.3693   -3.6239    0.0000 C   0  0  0
   -1.3682   -2.3239    0.0000 N   0  0  0
   -0.2419   -1.6747    0.0000 N   0  0  0
   -0.2409   -0.3747    0.0000 C   0  0  0
   -1.3662    0.2761    0.0000 N   0  0  0
   -1.3654    1.5761    0.0000 C   0  0  0
   -0.2391    2.2253    0.0000 N   0  0  0
    0.8854    0.2743    0.0000 C   0  0  0
    0.8862    1.5743    0.0000 C   0  0  0
    2.1212   -0.1284    0.0000 C   0  0  0
    2.8864    0.9227    0.0000 N   0  0  0
    2.1230    1.9750    0.0000 N   0  0  0
    2.5258    3.2110    0.0000 C   0  0  0
    3.7974    3.4803    0.0000 C   0  0  0
    4.2002    4.7164    0.0000 C   0  0  0
    5.4721    4.9855    0.0000 O   0  0  0
    5.8745    6.2218    0.0000 C   0  0  0
    3.3310    5.6831    0.0000 C   0  0  0
    2.0591    5.4140    0.0000 C   0  0  0
    1.6563    4.1779    0.0000 C   0  0  0
   -0.2440   -4.2746    0.0000 H   0  0  0
    0.8833   -2.3257    0.0000 H   0  0  0
  1  2  1  0
  2  7  1  0
  2  3  2  0
  3  4  1  0
  4  5  2  0
  5  6  1  0
  6  7  2  0
  5  8  1  0
  8  9  2000
  9 10  1  0
 10 11  1  0
 11 12  1  0
 12 13  2  0
 13 14  1  0
 14 16  2  0
 11 15  2  0
 15 16  1  0
 16 19  1  0
 15 17  1  0
 17 18  2  0
 18 19  1  0
 19 20  1  0
 20 27  1  0
 20 21  2  0
 21 22  1  0
 22 23  1  0
 23 24  1  0
 22 25  2  0
 25 26  1  0
 26 27  2  0
  8 28  1  0
 10 29  1  0
M  END
>  <canvasUID>
160

$$$$
IBD_161
  Canvas  00000000002D

 21 22  0  0  1  0  0  0  0  0999 V2000
   -5.6296    0.3298    0.0000 C   0  0  0
   -4.5043   -0.3210    0.0000 N   0  0  0
   -3.3779    0.3283    0.0000 C   0  0  0
   -3.3772    1.6283    0.0000 O   0  0  0
   -2.2527   -0.3228    0.0000 C   0  0  0
   -1.1263    0.3264    0.0000 C   0  0  0
   -0.0010   -0.3246    0.0000 C   0  0  0
   -0.0021   -1.6246    0.0000 C   0  0  0
   -1.1284   -2.2736    0.0000 N   0  0  0
   -2.2537   -1.6228    0.0000 C   0  0  0
    1.1253    0.3246    0.0000 C   0  0  0
    2.2506   -0.3264    0.0000 C   0  0  0
    3.3769    0.3228    0.0000 C   0  0  0
    4.5022   -0.3280    0.0000 C   0  0  0
    4.5012   -1.6280    0.0000 C   0  0  0
    5.6285    0.3210    0.0000 C   0  0  0
    5.6296    1.6210    0.0000 C   0  0  0
    4.5043    2.2720    0.0000 C   0  0  0
    3.3779    1.6228    0.0000 C   0  0  0
    2.2527    2.2736    0.0000 C   0  0  0
   -4.5053   -1.6210    0.0000 H   0  0  0
  1  2  1  0
  2  3  1  0
  3  4  2  0
  3  5  1  0
  5 10  1  0
  5  6  2  0
  6  7  1  0
  7  8  2  0
  8  9  1  0
  9 10  2  0
  7 11  1  0
 11 12  2000
 12 13  1  0
 13 19  1  0
 13 14  2  0
 14 15  1  0
 14 16  1  0
 16 17  2  0
 17 18  1  0
 18 19  2  0
 19 20  1  0
  2 21  1  0
M  END
>  <canvasUID>
161

$$$$
IBD_162
  Canvas  00000000002D

 25 28  0  0  1  0  0  0  0  0999 V2000
    2.9670    3.6867    0.0000 F   0  0  0
    2.0016    2.8162    0.0000 C   0  0  0
    2.2731    1.5448    0.0000 C   0  0  0
    1.3074    0.6741    0.0000 C   0  0  0
    0.0709    1.0747    0.0000 C   0  0  0
   -0.2006    2.3461    0.0000 C   0  0  0
    0.7651    3.2169    0.0000 C   0  0  0
   -0.8945    0.2042    0.0000 C   0  0  0
   -0.7575   -1.0885    0.0000 C   0  0  0
   -1.9447   -1.6184    0.0000 S   0  0  0
   -2.8155   -0.6530    0.0000 C   0  0  0
   -2.1662    0.4733    0.0000 N   0  0  0
   -4.1082   -0.7898    0.0000 N   0  0  0
    0.3688   -1.7377    0.0000 C   0  0  0
    0.3699   -3.0378    0.0000 C   0  0  0
    1.4962   -3.6867    0.0000 C   0  0  0
    1.4941   -1.0867    0.0000 N   0  0  0
    2.6204   -1.7359    0.0000 C   0  0  0
    2.6215   -3.0359    0.0000 C   0  0  0
    3.7457   -1.0849    0.0000 C   0  0  0
    4.8721   -1.7341    0.0000 C   0  0  0
    4.8731   -3.0341    0.0000 C   0  0  0
    3.7478   -3.6849    0.0000 N   0  0  0
   -4.8731    0.2612    0.0000 H   0  0  0
   -4.6360   -1.9777    0.0000 H   0  0  0
  1  2  1  0
  2  7  1  0
  2  3  2  0
  3  4  1  0
  4  5  2  0
  5  6  1  0
  6  7  2  0
  5  8  1  0
  8 12  1  0
  8  9  2  0
  9 10  1  0
 10 11  1  0
 11 12  2  0
 11 13  1  0
  9 14  1  0
 14 15  1  0
 15 16  2  0
 16 19  1  0
 14 17  2  0
 17 18  1  0
 18 19  2  0
 19 23  1  0
 18 20  1  0
 20 21  2  0
 21 22  1  0
 22 23  2  0
 13 24  1  0
 13 25  1  0
M  END
>  <canvasUID>
162

$$$$
IBD_163
  Canvas  00000000002D

 21 24  0  0  1  0  0  0  0  0999 V2000
    5.3282    3.0249    0.0000 C   0  0  0
    4.2760    2.2618    0.0000 N   0  0  0
    4.2749    0.9618    0.0000 C   0  0  0
    3.0381    0.5608    0.0000 C   0  0  0
    2.2749    1.6134    0.0000 C   0  0  0
    3.0399    2.6643    0.0000 N   0  0  0
    2.6356   -0.6750    0.0000 C   0  0  0
    3.3987   -1.7275    0.0000 C   0  0  0
    2.6338   -2.7785    0.0000 N   0  0  0
    1.3977   -2.3760    0.0000 C   0  0  0
    1.3987   -1.0759    0.0000 N   0  0  0
    0.2713   -3.0249    0.0000 N   0  0  0
   -0.8540   -2.3741    0.0000 C   0  0  0
   -0.8530   -1.0741    0.0000 C   0  0  0
    0.2734   -0.4249    0.0000 C   0  0  0
   -1.9783   -0.4230    0.0000 C   0  0  0
   -2.1130    0.8697    0.0000 C   0  0  0
   -3.3844    1.1412    0.0000 N   0  0  0
   -4.0352    0.0159    0.0000 N   0  0  0
   -3.1663   -0.9511    0.0000 C   0  0  0
   -5.3282   -0.1188    0.0000 H   0  0  0
  1  2  1  0
  2  6  1  0
  2  3  1  0
  3  4  2  0
  4  5  1  0
  5  6  2  0
  4  7  1  0
  7 11  1  0
  7  8  2  0
  8  9  1  0
  9 10  2  0
 10 11  1  0
 11 15  1  0
 10 12  1  0
 12 13  2  0
 13 14  1  0
 14 15  2  0
 14 16  1  0
 16 20  2  0
 16 17  1  0
 17 18  2  0
 18 19  1  0
 19 21  1  0
 19 20  1  0
M  END
>  <canvasUID>
163

$$$$
IBD_164
  Canvas  00000000002D

 22 25  0  0  1  0  0  0  0  0999 V2000
    3.0540    3.1561    0.0000 N   0  0  0
    3.8174    2.1038    0.0000 C   0  0  0
    3.0525    1.0526    0.0000 N   0  0  0
    1.8164    1.4554    0.0000 C   0  0  0
    1.8174    2.7554    0.0000 C   0  0  0
    0.6901    0.8061    0.0000 C   0  0  0
   -0.4352    1.4572    0.0000 N   0  0  0
   -0.4342    2.7572    0.0000 C   0  0  0
    0.6921    3.4062    0.0000 N   0  0  0
    0.6890   -0.4939    0.0000 N   0  0  0
    1.8143   -1.1447    0.0000 C   0  0  0
    1.8133   -2.4447    0.0000 C   0  0  0
    0.6869   -3.0939    0.0000 C   0  0  0
   -0.4373   -1.1429    0.0000 C   0  0  0
   -0.4384   -2.4429    0.0000 C   0  0  0
   -1.5637   -1.7921    0.0000 C   0  0  0
   -2.6900   -2.4413    0.0000 C   0  0  0
   -2.6911   -3.7413    0.0000 N   0  0  0
   -1.5657   -4.3921    0.0000 C   0  0  0
   -0.4394   -3.7429    0.0000 C   0  0  0
    3.4568    4.3921    0.0000 H   0  0  0
   -3.8174   -4.3903    0.0000 H   0  0  0
  1 21  1  0
  1  5  1  0
  1  2  1  0
  2  3  2  0
  3  4  1  0
  4  5  2  0
  5  9  1  0
  4  6  1  0
  6  7  2  0
  7  8  1  0
  8  9  2  0
  6 10  1  0
 10 11  1  0
 11 12  1  0
 12 13  1  0
 13 15  1  0
 10 14  1  0
 14 15  1  0
 15 20  1  0
 15 16  1  0
 16 17  1  0
 17 18  1  0
 18 19  1  0
 19 20  1  0
 18 22  1  0
M  END
>  <canvasUID>
164

$$$$
IBD_165
  Canvas  00000000002D

 28 30  0  0  1  0  0  0  0  0999 V2000
    4.0067    3.0833    0.0000 C   0  0  0
    5.3067    3.0776    0.0000 C   0  0  0
    5.9518    1.9486    0.0000 C   0  0  0
    5.2969    0.8257    0.0000 C   0  0  0
    3.9968    0.8314    0.0000 C   0  0  0
    3.3520    1.9603    0.0000 C   0  0  0
    3.1229   -0.1307    0.0000 C   0  0  0
    3.3876   -1.4034    0.0000 C   0  0  0
    2.4175   -2.2692    0.0000 O   0  0  0
    4.6224   -1.8106    0.0000 N   0  0  0
    1.9376    0.4031    0.0000 C   0  0  0
    2.0793    1.6956    0.0000 S   0  0  0
    0.8089   -0.2419    0.0000 N   0  0  0
   -0.3141    0.4130    0.0000 C   0  0  0
   -0.3084    1.7131    0.0000 O   0  0  0
   -1.4428   -0.2321    0.0000 C   0  0  0
   -2.5657    0.4229    0.0000 C   0  0  0
   -3.6944   -0.2222    0.0000 C   0  0  0
   -4.8174    0.4328    0.0000 O   0  0  0
   -5.9461   -0.2123    0.0000 C   0  0  0
   -3.7002   -1.5222    0.0000 C   0  0  0
   -2.5769   -2.1769    0.0000 C   0  0  0
   -1.4485   -1.5318    0.0000 C   0  0  0
   -4.8289   -2.1670    0.0000 O   0  0  0
   -5.9518   -1.5121    0.0000 C   0  0  0
    5.5920   -0.9450    0.0000 H   0  0  0
    4.8871   -3.0833    0.0000 H   0  0  0
    0.8032   -1.5417    0.0000 H   0  0  0
  1  6  1  0
  1  2  1  0
  2  3  1  0
  3  4  1  0
  4  5  1  0
  5  6  2  0
  6 12  1  0
  5  7  1  0
  7  8  1  0
  8  9  2  0
  8 10  1  0
  7 11  2  0
 11 12  1  0
 11 13  1  0
 13 14  1  0
 14 15  2  0
 14 16  1  0
 16 23  1  0
 16 17  2  0
 17 18  1  0
 18 19  1  0
 19 20  1  0
 18 21  2  0
 21 22  1  0
 22 23  2  0
 21 24  1  0
 24 25  1  0
 10 26  1  0
 10 27  1  0
 13 28  1  0
M  END
>  <canvasUID>
165

$$$$
IBD_166
  Canvas  00000000002D

 35 39  0  0  1  0  0  0  0  0999 V2000
   -8.6760   -1.4434    0.0000 N   0  0  0
   -7.5507   -0.7926    0.0000 C   0  0  0
   -6.4251   -0.1416    0.0000 C   0  0  0
   -6.0894    1.1145    0.0000 C   0  0  0
   -4.8333    0.7791    0.0000 N   0  0  0
   -5.1693   -0.4770    0.0000 C   0  0  0
   -3.7081    1.4299    0.0000 C   0  0  0
   -3.7091    2.7299    0.0000 O   0  0  0
   -2.5817    0.7809    0.0000 C   0  0  0
   -2.5809   -0.5191    0.0000 C   0  0  0
   -1.4564    1.4315    0.0000 N   0  0  0
   -0.3301    0.7822    0.0000 C   0  0  0
   -0.3293   -0.5178    0.0000 O   0  0  0
    0.7952    1.4333    0.0000 C   0  0  0
    0.9299    2.7263    0.0000 C   0  0  0
    2.2013    2.9975    0.0000 N   0  0  0
    1.9829    0.9057    0.0000 C   0  0  0
    2.8521    1.8722    0.0000 C   0  0  0
    2.3859   -0.3306    0.0000 N   0  0  0
    3.6576   -0.5997    0.0000 C   0  0  0
    4.5265    0.3670    0.0000 C   0  0  0
    4.1241    1.6031    0.0000 N   0  0  0
    4.0604   -1.8358    0.0000 C   0  0  0
    3.2970   -2.8880    0.0000 N   0  0  0
    4.0619   -3.9392    0.0000 C   0  0  0
    5.2969   -2.2364    0.0000 C   0  0  0
    5.2980   -3.5364    0.0000 N   0  0  0
    6.4222   -1.5856    0.0000 C   0  0  0
    6.4212   -0.2856    0.0000 F   0  0  0
    7.5486   -2.2346    0.0000 C   0  0  0
    7.5496   -3.5346    0.0000 C   0  0  0
    8.6760   -4.1839    0.0000 F   0  0  0
    6.4243   -4.1857    0.0000 C   0  0  0
    2.7291    4.1857    0.0000 H   0  0  0
   -1.4575    2.7315    0.0000 H   0  0  0
  1  2  3  0
  2  3  1  0
  3  6  1  0
  3  4  1  0
  4  5  1  0
  5  6  1  0
  5  7  1  0
  7  8  2  0
  7  9  1  0
  9 10  1  0
  9 11  1  0
 11 12  1  0
 12 13  2  0
 12 14  1  0
 14 15  2  0
 15 16  1  0
 16 34  1  0
 16 18  1  0
 14 17  1  0
 17 18  2  0
 18 22  1  0
 17 19  1  0
 19 20  2  0
 20 21  1  0
 21 22  2  0
 20 23  1  0
 23 24  1  0
 24 25  2  0
 25 27  1  0
 23 26  2  0
 26 27  1  0
 27 33  1  0
 26 28  1  0
 28 29  1  0
 28 30  2  0
 30 31  1  0
 31 32  1  0
 31 33  2  0
 11 35  1  0
M  END
>  <canvasUID>
166

$$$$
IBD_167
  Canvas  00000000002D

 45 50  0  0  1  0  0  0  0  0999 V2000
    2.4308   -7.2687    0.0000 C   0  0  0
    2.4303   -8.5685    0.0000 C   0  0  0
    3.5558   -9.2193    0.0000 O   0  0  0
    4.6819   -8.5698    0.0000 C   0  0  0
    4.6827   -7.2697    0.0000 C   0  0  0
    3.5571   -6.6192    0.0000 N   0  0  0
    3.5579   -5.3192    0.0000 C   0  0  0
    4.6840   -4.6699    0.0000 C   0  0  0
    5.8095   -5.3205    0.0000 C   0  0  0
    6.4601   -4.1952    0.0000 F   0  0  0
    7.1096   -5.3213    0.0000 F   0  0  0
    5.8088   -6.6205    0.0000 F   0  0  0
    4.6850   -3.3699    0.0000 C   0  0  0
    3.5592   -2.7191    0.0000 C   0  0  0
    2.4331   -3.3686    0.0000 C   0  0  0
    2.4323   -4.6684    0.0000 C   0  0  0
    3.5602   -1.4191    0.0000 C   0  0  0
    4.6861   -0.7699    0.0000 O   0  0  0
    2.4344   -0.7688    0.0000 N   0  0  0
    2.4352    0.5315    0.0000 C   0  0  0
    1.3099    1.1820    0.0000 C   0  0  0
    1.3104    2.4820    0.0000 C   0  0  0
    2.4368    3.1315    0.0000 C   0  0  0
    3.5623    2.4810    0.0000 C   0  0  0
    3.5613    1.1809    0.0000 C   0  0  0
    0.1851    3.1328    0.0000 N   0  0  0
   -1.0028    2.6045    0.0000 C   0  0  0
   -1.8720    3.5712    0.0000 C   0  0  0
   -1.2215    4.6965    0.0000 C   0  0  0
    0.0499    4.4255    0.0000 C   0  0  0
   -1.6227    5.9331    0.0000 C   0  0  0
   -0.7522    6.8987    0.0000 N   0  0  0
    0.5192    6.6278    0.0000 C   0  0  0
    0.9204    5.3912    0.0000 C   0  0  0
   -2.8941    6.2042    0.0000 N   0  0  0
   -3.2950    7.4408    0.0000 C   0  0  0
   -2.4245    8.4065    0.0000 O   0  0  0
   -4.5665    7.7117    0.0000 C   0  0  0
   -5.4370    6.7461    0.0000 C   0  0  0
   -6.7081    7.0170    0.0000 C   0  0  0
   -7.1096    8.2539    0.0000 C   0  0  0
   -6.2391    9.2193    0.0000 C   0  0  0
   -4.9677    8.9483    0.0000 C   0  0  0
    1.3083   -1.4181    0.0000 H   0  0  0
   -3.7643    5.2386    0.0000 H   0  0  0
  1  6  1  0
  1  2  1  0
  2  3  1  0
  3  4  1  0
  4  5  1  0
  5  6  1  0
  6  7  1  0
  7 16  1  0
  7  8  2  0
  8  9  1  0
  9 10  1  0
  9 11  1  0
  9 12  1  0
  8 13  1  0
 13 14  2  0
 14 15  1  0
 15 16  2  0
 14 17  1  0
 17 18  2  0
 17 19  1  0
 19 20  1  0
 20 25  1  0
 20 21  2  0
 21 22  1  0
 22 23  2  0
 23 24  1  0
 24 25  2  0
 22 26  1  0
 26 30  1  0
 26 27  1  0
 27 28  2  0
 28 29  1  0
 29 30  2  0
 30 34  1  0
 29 31  1  0
 31 32  2  0
 32 33  1  0
 33 34  2  0
 31 35  1  0
 35 36  1  0
 36 37  2  0
 36 38  1  0
 38 43  1  0
 38 39  2  0
 39 40  1  0
 40 41  2  0
 41 42  1  0
 42 43  2  0
 19 44  1  0
 35 45  1  0
M  END
>  <canvasUID>
167

$$$$
IBD_168
  Canvas  00000000002D

 29 33  0  0  1  0  0  0  0  0999 V2000
   -5.0685   -4.0368    0.0000 C   0  0  0
   -6.1938   -3.3860    0.0000 C   0  0  0
   -6.1928   -2.0860    0.0000 C   0  0  0
   -5.0664   -1.4368    0.0000 C   0  0  0
   -3.9411   -2.0878    0.0000 C   0  0  0
   -3.9422   -3.3879    0.0000 C   0  0  0
   -2.8169   -4.0386    0.0000 C   0  0  0
   -1.6905   -3.3897    0.0000 C   0  0  0
   -1.6895   -2.0897    0.0000 C   0  0  0
   -0.5632   -1.4404    0.0000 C   0  0  0
   -0.5652   -4.0405    0.0000 C   0  0  0
    0.5611   -3.3912    0.0000 N   0  0  0
    0.5621   -2.0912    0.0000 C   0  0  0
    1.6874   -2.7423    0.0000 C   0  0  0
    2.8138   -2.0930    0.0000 C   0  0  0
    2.8148   -0.7930    0.0000 N   0  0  0
    1.6895   -0.1422    0.0000 C   0  0  0
    0.5632   -0.7912    0.0000 C   0  0  0
    3.9411   -0.1440    0.0000 C   0  0  0
    5.0664   -0.7948    0.0000 N   0  0  0
    6.1928   -0.1459    0.0000 C   0  0  0
    6.1938    1.1542    0.0000 N   0  0  0
    3.9422    1.1560    0.0000 C   0  0  0
    5.0685    1.8052    0.0000 C   0  0  0
    2.9768    2.0265    0.0000 N   0  0  0
    3.5064    3.2139    0.0000 C   0  0  0
    4.7994    3.0769    0.0000 N   0  0  0
    5.6699    4.0423    0.0000 H   0  0  0
    1.6864   -4.0423    0.0000 H   0  0  0
  1  6  1  0
  1  2  2  0
  2  3  1  0
  3  4  2  0
  4  5  1  0
  5  6  2  0
  6  7  1  0
  7  8  1  0
  8  9  1  0
  9 10  1  0
 10 13  1  0
  8 11  1  0
 11 12  1  0
 12 13  1  0
 13 18  1  0
 13 14  1  0
 14 15  1  0
 15 16  1  0
 16 17  1  0
 17 18  1  0
 16 19  1  0
 19 20  1  0
 20 21  2  0
 21 22  1  0
 22 24  2  0
 19 23  2  0
 23 24  1  0
 24 27  1  0
 23 25  1  0
 25 26  2  0
 26 27  1  0
 27 28  1  0
 12 29  1  0
M  END
>  <canvasUID>
168

$$$$
IBD_169
  Canvas  00000000002D

 35 37  0  0  1  0  0  0  0  0999 V2000
   -8.5899   -2.1090    0.0000 C   0  0  0
   -7.4646   -1.4574    0.0000 C   0  0  0
   -7.4662   -0.1577    0.0000 O   0  0  0
   -6.3383   -2.1064    0.0000 N   0  0  0
   -5.2130   -1.4551    0.0000 C   0  0  0
   -4.0864   -2.1041    0.0000 C   0  0  0
   -2.9614   -1.4525    0.0000 C   0  0  0
   -2.9630   -0.1525    0.0000 C   0  0  0
   -4.0896    0.4962    0.0000 C   0  0  0
   -5.2146   -0.1551    0.0000 C   0  0  0
   -1.8348   -2.1012    0.0000 N   0  0  0
   -0.7098   -1.4499    0.0000 C   0  0  0
   -0.7114   -0.1499    0.0000 O   0  0  0
    0.4168   -2.0986    0.0000 C   0  0  0
    0.5541   -3.3913    0.0000 C   0  0  0
   -0.4111   -4.2623    0.0000 C   0  0  0
    1.8260   -3.6602    0.0000 N   0  0  0
    2.4747   -2.5336    0.0000 N   0  0  0
    1.6037   -1.5687    0.0000 C   0  0  0
    1.8725   -0.2968    0.0000 N   0  0  0
    3.1083    0.1062    0.0000 N   0  0  0
    3.3774    1.3781    0.0000 C   0  0  0
    4.6135    1.7811    0.0000 C   0  0  0
    5.5804    0.9122    0.0000 C   0  0  0
    6.8162    1.3155    0.0000 C   0  0  0
    7.0853    2.5871    0.0000 C   0  0  0
    6.1183    3.4561    0.0000 C   0  0  0
    4.8823    3.0531    0.0000 C   0  0  0
    8.3211    2.9904    0.0000 O   0  0  0
    8.5899    4.2623    0.0000 C   0  0  0
    3.7672   -2.3963    0.0000 H   0  0  0
   -6.3367   -3.4064    0.0000 H   0  0  0
   -1.8335   -3.4015    0.0000 H   0  0  0
    0.9053    0.5721    0.0000 H   0  0  0
    2.4105    2.2471    0.0000 H   0  0  0
  1  2  1  0
  2  3  2  0
  2  4  1  0
  4  5  1  0
  5 10  1  0
  5  6  2  0
  6  7  1  0
  7  8  2  0
  8  9  1  0
  9 10  2  0
  7 11  1  0
 11 12  1  0
 12 13  2  0
 12 14  1  0
 14 19  2  0
 14 15  1  0
 15 16  1  0
 15 17  2  0
 17 18  1  0
 18 31  1  0
 18 19  1  0
 19 20  1  0
 20 21  1  0
 21 22  2000
 22 23  1  0
 23 28  1  0
 23 24  2  0
 24 25  1  0
 25 26  2  0
 26 27  1  0
 27 28  2  0
 26 29  1  0
 29 30  1  0
  4 32  1  0
 11 33  1  0
 20 34  1  0
 22 35  1  0
M  END
>  <canvasUID>
169

$$$$
IBD_170
  Canvas  00000000002D

 28 32  0  0  1  0  0  0  0  0999 V2000
   -5.4894   -1.0381    0.0000 N   0  0  0
   -4.9530    0.1463    0.0000 C   0  0  0
   -3.6607    0.0022    0.0000 N   0  0  0
   -3.3989   -1.2710    0.0000 C   0  0  0
   -4.5289   -1.9138    0.0000 C   0  0  0
   -2.2773   -1.9283    0.0000 C   0  0  0
   -2.2856   -3.2284    0.0000 N   0  0  0
   -3.4156   -3.8711    0.0000 C   0  0  0
   -4.5372   -3.2138    0.0000 N   0  0  0
   -1.1473   -1.2856    0.0000 N   0  0  0
   -1.1390    0.0144    0.0000 C   0  0  0
   -0.0090    0.6572    0.0000 C   0  0  0
   -0.0256   -1.9426    0.0000 C   0  0  0
    1.1044   -1.2999    0.0000 C   0  0  0
    1.1127   -0.0001    0.0000 C   0  0  0
    1.1210    1.2999    0.0000 C   0  0  0
    2.2510    1.9426    0.0000 C   0  0  0
    3.3727    1.2856    0.0000 C   0  0  0
    3.3643   -0.0144    0.0000 C   0  0  0
    2.2344   -0.6572    0.0000 N   0  0  0
    4.5026    1.9283    0.0000 C   0  0  0
    4.5110    3.2284    0.0000 C   0  0  0
    5.6409    3.8711    0.0000 C   0  0  0
    6.7626    3.2138    0.0000 C   0  0  0
    6.7543    1.9138    0.0000 C   0  0  0
    5.6243    1.2710    0.0000 C   0  0  0
   -6.7626   -1.2999    0.0000 H   0  0  0
    2.2260   -1.9572    0.0000 H   0  0  0
  1 27  1  0
  1  5  1  0
  1  2  1  0
  2  3  2  0
  3  4  1  0
  4  5  2  0
  5  9  1  0
  4  6  1  0
  6  7  2  0
  7  8  1  0
  8  9  2  0
  6 10  1  0
 10 11  1  0
 11 12  1  0
 12 15  1  0
 10 13  1  0
 13 14  1  0
 14 15  1  0
 15 20  1  0
 15 16  1  0
 16 17  1  0
 17 18  1  0
 18 19  1  0
 19 20  1  0
 18 21  1  0
 21 26  1  0
 21 22  2  0
 22 23  1  0
 23 24  2  0
 24 25  1  0
 25 26  2  0
 20 28  1  0
M  END
>  <canvasUID>
170

$$$$
IBD_171
  Canvas  00000000002D

 26 28  0  0  1  0  0  0  0  0999 V2000
    4.5064   -5.1975    0.0000 C   0  0  0
    3.3801   -4.5482    0.0000 O   0  0  0
    3.3790   -3.2482    0.0000 C   0  0  0
    4.5043   -2.5974    0.0000 C   0  0  0
    4.5033   -1.2974    0.0000 C   0  0  0
    3.3769   -0.6482    0.0000 C   0  0  0
    2.2516   -1.2990    0.0000 C   0  0  0
    2.2527   -2.5990    0.0000 C   0  0  0
    1.1253   -0.6500    0.0000 N   0  0  0
    1.1243    0.6500    0.0000 C   0  0  0
    2.2496    1.3011    0.0000 O   0  0  0
   -0.0021    1.2992    0.0000 C   0  0  0
   -1.1274    0.6482    0.0000 C   0  0  0
   -0.0031    2.5993    0.0000 C   0  0  0
    1.1222    3.2500    0.0000 O   0  0  0
   -1.1295    3.2482    0.0000 C   0  0  0
   -2.2548    2.5974    0.0000 C   0  0  0
   -2.2537    1.2974    0.0000 C   0  0  0
   -3.3811    3.2464    0.0000 C   0  0  0
   -3.3821    4.5464    0.0000 O   0  0  0
   -4.5064    2.5956    0.0000 C   0  0  0
   -4.5053    1.2956    0.0000 C   0  0  0
   -3.3790    0.6464    0.0000 C   0  0  0
    0.0000   -1.3008    0.0000 H   0  0  0
    2.2485    2.6011    0.0000 H   0  0  0
   -2.2568    5.1975    0.0000 H   0  0  0
  1  2  1  0
  2  3  1  0
  3  8  1  0
  3  4  2  0
  4  5  1  0
  5  6  2  0
  6  7  1  0
  7  8  2  0
  7  9  1  0
  9 10  1  0
 10 11  2  0
 10 12  1  0
 12 13  1  0
 13 18  2  0
 12 14  2  0
 14 15  1  0
 14 16  1  0
 16 17  2  0
 17 18  1  0
 18 23  1  0
 17 19  1  0
 19 20  1  0
 19 21  2  0
 21 22  1  0
 22 23  2  0
  9 24  1  0
 15 25  1  0
 20 26  1  0
M  END
>  <canvasUID>
171

$$$$
IBD_172
  Canvas  00000000002D

 38 41  0  0  1  0  0  0  0  0999 V2000
   -7.9025    3.6814    0.0000 C   0  0  0
   -7.9054    4.9812    0.0000 N   0  0  0
   -6.6698    5.3858    0.0000 C   0  0  0
   -5.9033    4.3356    0.0000 N   0  0  0
   -6.6652    3.2823    0.0000 C   0  0  0
   -6.2606    2.0470    0.0000 C   0  0  0
   -4.9884    1.7795    0.0000 C   0  0  0
   -4.5841    0.5439    0.0000 N   0  0  0
   -3.3118    0.2766    0.0000 C   0  0  0
   -2.4439    1.2447    0.0000 O   0  0  0
   -2.9073   -0.9589    0.0000 C   0  0  0
   -3.7749   -1.9269    0.0000 C   0  0  0
   -3.3706   -3.1625    0.0000 C   0  0  0
   -1.6351   -1.2262    0.0000 C   0  0  0
   -1.2305   -2.4618    0.0000 C   0  0  0
   -2.0984   -3.4298    0.0000 C   0  0  0
   -0.0417   -2.9877    0.0000 C   0  0  0
   -0.1749   -4.2810    0.0000 C   0  0  0
    0.7932   -5.1487    0.0000 O   0  0  0
   -1.4458   -4.5543    0.0000 N   0  0  0
    1.0825   -2.3354    0.0000 N   0  0  0
    2.2097   -2.9825    0.0000 N   0  0  0
    3.3339   -2.3299    0.0000 C   0  0  0
    3.3308   -1.0299    0.0000 C   0  0  0
    4.4554   -0.3773    0.0000 C   0  0  0
    5.5825   -1.0247    0.0000 C   0  0  0
    5.5856   -2.3245    0.0000 C   0  0  0
    4.4616   -2.9771    0.0000 C   0  0  0
    6.7068   -0.3718    0.0000 S   0  0  0
    7.3596   -1.4963    0.0000 O   0  0  0
    6.0541    0.7525    0.0000 O   0  0  0
    7.8313    0.2808    0.0000 N   0  0  0
   -8.9584    5.7431    0.0000 H   0  0  0
   -5.4517   -0.4241    0.0000 H   0  0  0
   -1.9720   -5.7431    0.0000 H   0  0  0
    2.2128   -4.2826    0.0000 H   0  0  0
    7.8282    1.5808    0.0000 H   0  0  0
    8.9584   -0.3666    0.0000 H   0  0  0
  1  5  2  0
  1  2  1  0
  2 33  1  0
  2  3  1  0
  3  4  2  0
  4  5  1  0
  5  6  1  0
  6  7  1  0
  7  8  1  0
  8  9  1  0
  9 10  2  0
  9 11  1  0
 11 12  1  0
 12 13  2  0
 13 16  1  0
 11 14  2  0
 14 15  1  0
 15 16  2  0
 16 20  1  0
 15 17  1  0
 17 18  1  0
 18 19  2  0
 18 20  1  0
 17 21  2000
 21 22  1  0
 22 23  1  0
 23 28  1  0
 23 24  2  0
 24 25  1  0
 25 26  2  0
 26 27  1  0
 27 28  2  0
 26 29  1  0
 29 30  2  0
 29 31  2  0
 29 32  1  0
  8 34  1  0
 20 35  1  0
 22 36  1  0
 32 37  1  0
 32 38  1  0
M  END
>  <canvasUID>
172

$$$$
IBD_173
  Canvas  00000000002D

 20 22  0  0  1  0  0  0  0  0999 V2000
   -1.5621    2.3591    0.0000 N   0  0  0
   -2.3233    1.3093    0.0000 N   0  0  0
   -1.5603    0.2610    0.0000 C   0  0  0
   -1.9599   -0.9724    0.0000 N   0  0  0
   -0.3274    0.6627    0.0000 C   0  0  0
   -0.3285    1.9594    0.0000 C   0  0  0
    0.7960    0.0152    0.0000 C   0  0  0
    1.9185    0.6643    0.0000 N   0  0  0
    1.9174    1.9610    0.0000 C   0  0  0
    0.7940    2.6086    0.0000 C   0  0  0
    3.0398    2.6104    0.0000 C   0  0  0
    1.5064   -1.1560    0.0000 N   0  0  0
    2.7836   -1.3801    0.0000 C   0  0  0
    3.2281   -2.5982    0.0000 C   0  0  0
    2.3954   -3.5920    0.0000 C   0  0  0
    1.1181   -3.3679    0.0000 C   0  0  0
    0.6736   -2.1498    0.0000 C   0  0  0
   -1.9636    3.5920    0.0000 H   0  0  0
   -1.0914   -1.9356    0.0000 H   0  0  0
   -3.2281   -1.2431    0.0000 H   0  0  0
  1 18  1  0
  1  6  1  0
  1  2  1  0
  2  3  2  0
  3  4  1  0
  3  5  1  0
  5  6  2  0
  6 10  1  0
  5  7  1  0
  7  8  2  0
  8  9  1  0
  9 10  2  0
  9 11  1  0
  7 12  1  0
 12 17  1  0
 12 13  1  0
 13 14  1  0
 14 15  1  0
 15 16  1  0
 16 17  1  0
  4 19  1  0
  4 20  1  0
M  END
>  <canvasUID>
173

$$$$
IBD_174
  Canvas  00000000002D

 29 31  0  0  1  0  0  0  0  0999 V2000
    5.1725   -0.5849    0.0000 O   0  0  0
    4.5196   -1.7094    0.0000 S   0  0  0
    3.8670   -2.8335    0.0000 O   0  0  0
    5.6442   -2.3618    0.0000 N   0  0  0
    3.3953   -1.0565    0.0000 C   0  0  0
    3.3985    0.2435    0.0000 C   0  0  0
    2.2744    0.8961    0.0000 C   0  0  0
    1.1468    0.2490    0.0000 C   0  0  0
    1.1437   -1.0511    0.0000 C   0  0  0
    2.2682   -1.7037    0.0000 C   0  0  0
    0.0225    0.9016    0.0000 N   0  0  0
   -1.1047    0.2544    0.0000 C   0  0  0
   -2.2289    0.9068    0.0000 C   0  0  0
   -2.3621    2.2001    0.0000 C   0  0  0
   -1.3940    3.0677    0.0000 O   0  0  0
   -3.6330    2.4731    0.0000 N   0  0  0
   -3.4177    0.3808    0.0000 C   0  0  0
   -4.2856    1.3488    0.0000 C   0  0  0
   -3.8223   -0.8548    0.0000 C   0  0  0
   -5.0945   -1.1221    0.0000 C   0  0  0
   -5.9621   -0.1541    0.0000 C   0  0  0
   -5.5578    1.0815    0.0000 C   0  0  0
   -5.4991   -2.3576    0.0000 N   0  0  0
   -6.7713   -2.6252    0.0000 C   0  0  0
   -4.6312   -3.3257    0.0000 C   0  0  0
    5.6410   -3.6618    0.0000 H   0  0  0
    6.7713   -1.7146    0.0000 H   0  0  0
    0.0256    2.2016    0.0000 H   0  0  0
   -4.1592    3.6618    0.0000 H   0  0  0
  1  2  2  0
  2  3  2  0
  2  4  1  0
  2  5  1  0
  5 10  1  0
  5  6  2  0
  6  7  1  0
  7  8  2  0
  8  9  1  0
  9 10  2  0
  8 11  1  0
 11 12  1  0
 12 13  2 00
 13 14  1  0
 14 15  2  0
 14 16  1  0
 16 18  1  0
 13 17  1  0
 17 18  2  0
 18 22  1  0
 17 19  1  0
 19 20  2  0
 20 21  1  0
 21 22  2  0
 20 23  1  0
 23 24  1  0
 23 25  1  0
  4 26  1  0
  4 27  1  0
 11 28  1  0
 16 29  1  0
M  END
>  <canvasUID>
174

$$$$
IBD_175
  Canvas  00000000002D

 38 42  0  0  1  0  0  0  0  0999 V2000
    8.2476   -0.1035    0.0000 Cl  0  0  0
    7.1954   -0.8668    0.0000 C   0  0  0
    7.3301   -2.1596    0.0000 C   0  0  0
    6.2776   -2.9229    0.0000 C   0  0  0
    5.0904   -2.3930    0.0000 C   0  0  0
    4.9557   -1.1001    0.0000 C   0  0  0
    6.0080   -0.3370    0.0000 C   0  0  0
    5.8733    0.9560    0.0000 C   0  0  0
    6.9258    1.7194    0.0000 C   0  0  0
    4.6861    1.4859    0.0000 O   0  0  0
    3.6339    0.7225    0.0000 C   0  0  0
    2.3979    1.1253    0.0000 C   0  0  0
    1.9972    2.3618    0.0000 C   0  0  0
    0.7255    2.6333    0.0000 O   0  0  0
    2.8679    3.3272    0.0000 N   0  0  0
    1.6329    0.0741    0.0000 S   0  0  0
    2.3960   -0.9781    0.0000 C   0  0  0
    3.6329   -0.5775    0.0000 C   0  0  0
    1.9936   -2.2142    0.0000 N   0  0  0
    2.7567   -3.2664    0.0000 C   0  0  0
    1.9917   -4.3176    0.0000 N   0  0  0
    0.7567   -2.6148    0.0000 C   0  0  0
    0.7557   -3.9148    0.0000 C   0  0  0
   -0.3686   -1.9640    0.0000 C   0  0  0
   -1.4949   -2.6130    0.0000 C   0  0  0
   -1.4959   -3.9130    0.0000 C   0  0  0
   -0.3706   -4.5641    0.0000 C   0  0  0
   -2.6202   -1.9622    0.0000 O   0  0  0
   -3.7465   -2.6112    0.0000 C   0  0  0
   -4.8718   -1.9604    0.0000 C   0  0  0
   -4.8707   -0.6604    0.0000 C   0  0  0
   -5.9960   -0.0094    0.0000 C   0  0  0
   -7.1223   -0.6586    0.0000 N   0  0  0
   -8.2476   -0.0075    0.0000 C   0  0  0
   -7.1234   -1.9586    0.0000 C   0  0  0
   -5.9981   -2.6094    0.0000 C   0  0  0
    2.4670    4.5641    0.0000 H   0  0  0
    4.1393    3.0561    0.0000 H   0  0  0
  1  2  1  0
  2  7  1  0
  2  3  2  0
  3  4  1  0
  4  5  2  0
  5  6  1  0
  6  7  2  0
  7  8  1  0
  8  9  1  0
  8 10  1  0
 10 11  1  0
 11 18  1  0
 11 12  2  0
 12 13  1  0
 13 14  2  0
 13 15  1  0
 12 16  1  0
 16 17  1  0
 17 18  2  0
 17 19  1  0
 19 20  1  0
 20 21  2  0
 21 23  1  0
 19 22  1  0
 22 23  2  0
 23 27  1  0
 22 24  1  0
 24 25  2  0
 25 26  1  0
 26 27  2  0
 25 28  1  0
 28 29  1  0
 29 30  1  0
 30 36  1  0
 30 31  1  0
 31 32  1  0
 32 33  1  0
 33 34  1  0
 33 35  1  0
 35 36  1  0
 15 37  1  0
 15 38  1  0
M  END
>  <canvasUID>
175

$$$$
IBD_176
  Canvas  00000000002D

 31 35  0  0  1  0  0  0  0  0999 V2000
    5.0916    4.3601    0.0000 C   0  0  0
    6.3633    4.6292    0.0000 C   0  0  0
    7.2325    3.6625    0.0000 C   0  0  0
    6.8295    2.4264    0.0000 C   0  0  0
    5.5575    2.1573    0.0000 C   0  0  0
    4.6886    3.1237    0.0000 C   0  0  0
    3.4169    2.8546    0.0000 C   0  0  0
    3.0139    1.6188    0.0000 N   0  0  0
    3.7773    0.5663    0.0000 N   0  0  0
    3.0123   -0.4847    0.0000 C   0  0  0
    1.7762   -0.0819    0.0000 C   0  0  0
    1.7773    1.2181    0.0000 C   0  0  0
    0.6499   -0.7309    0.0000 C   0  0  0
   -0.4754   -0.0801    0.0000 C   0  0  0
   -0.4744    1.2200    0.0000 C   0  0  0
    0.6520    1.8692    0.0000 C   0  0  0
   -1.6018   -0.7291    0.0000 N   0  0  0
   -1.6028   -2.0291    0.0000 C   0  0  0
   -0.4775   -2.6802    0.0000 N   0  0  0
   -0.4785   -3.9802    0.0000 C   0  0  0
   -1.6049   -4.6292    0.0000 N   0  0  0
   -2.7292   -2.6783    0.0000 C   0  0  0
   -2.7302   -3.9784    0.0000 C   0  0  0
   -3.8545   -2.0273    0.0000 C   0  0  0
   -4.9808   -2.6765    0.0000 C   0  0  0
   -4.9819   -3.9766    0.0000 N   0  0  0
   -3.8566   -4.6274    0.0000 C   0  0  0
   -6.1061   -2.0257    0.0000 N   0  0  0
   -7.2325   -2.6747    0.0000 C   0  0  0
   -6.1051   -0.7257    0.0000 C   0  0  0
   -2.7271   -0.0783    0.0000 H   0  0  0
  1  6  1  0
  1  2  2  0
  2  3  1  0
  3  4  2  0
  4  5  1  0
  5  6  2  0
  6  7  1  0
  7  8  1  0
  8 12  1  0
  8  9  1  0
  9 10  2  0
 10 11  1  0
 11 12  2  0
 12 16  1  0
 11 13  1  0
 13 14  2  0
 14 15  1  0
 15 16  2  0
 14 17  1  0
 17 18  1  0
 18 19  2  0
 19 20  1  0
 20 21  2  0
 21 23  1  0
 18 22  1  0
 22 23  2  0
 23 27  1  0
 22 24  1  0
 24 25  2  0
 25 26  1  0
 26 27  2  0
 25 28  1  0
 28 29  1  0
 28 30  1  0
 17 31  1  0
M  END
>  <canvasUID>
176

$$$$
IBD_177
  Canvas  00000000002D

 24 25  0  0  1  0  0  0  0  0999 V2000
    6.1907   -1.6310    0.0000 O   0  0  0
    5.0673   -0.9768    0.0000 C   0  0  0
    3.9391   -1.6229    0.0000 C   0  0  0
    2.8154   -0.9688    0.0000 C   0  0  0
    2.8204    0.3312    0.0000 C   0  0  0
    3.9485    0.9771    0.0000 C   0  0  0
    5.0720    0.3232    0.0000 C   0  0  0
    3.9532    2.2771    0.0000 O   0  0  0
    2.8297    2.9310    0.0000 C   0  0  0
    1.6966    0.9851    0.0000 C   0  0  0
    1.7016    2.2851    0.0000 O   0  0  0
    0.5685    0.3393    0.0000 C   0  0  0
   -0.5550    0.9932    0.0000 C   0  0  0
   -1.6831    0.3474    0.0000 C   0  0  0
   -2.8066    1.0013    0.0000 C   0  0  0
   -3.9345    0.3552    0.0000 C   0  0  0
   -5.0579    1.0091    0.0000 O   0  0  0
   -3.9391   -0.9448    0.0000 C   0  0  0
   -5.0673   -1.5907    0.0000 O   0  0  0
   -2.8157   -1.5987    0.0000 C   0  0  0
   -1.6873   -0.9526    0.0000 C   0  0  0
    6.1861   -2.9310    0.0000 H   0  0  0
   -6.1863    0.3632    0.0000 H   0  0  0
   -6.1907   -0.9365    0.0000 H   0  0  0
  1  2  1  0
  2  7  1  0
  2  3  2  0
  3  4  1  0
  4  5  2  0
  5  6  1  0
  6  7  2  0
  6  8  1  0
  8  9  1  0
  5 10  1  0
 10 11  2  0
 10 12  1  0
 12 13  2000
 13 14  1  0
 14 21  1  0
 14 15  2  0
 15 16  1  0
 16 17  1  0
 16 18  2  0
 18 19  1  0
 18 20  1  0
 20 21  2  0
  1 22  1  0
 17 23  1  0
 19 24  1  0
M  END
>  <canvasUID>
177

$$$$
IBD_178
  Canvas  00000000002D

 28 31  0  0  1  0  0  0  0  0999 V2000
   -4.6532    0.6481    0.0000 N   0  0  0
   -5.9249    0.9195    0.0000 N   0  0  0
   -6.5757   -0.2058    0.0000 N   0  0  0
   -5.7065   -1.1725    0.0000 N   0  0  0
   -4.5182   -0.6447    0.0000 C   0  0  0
   -3.3929   -1.2955    0.0000 C   0  0  0
   -3.3940   -2.5955    0.0000 C   0  0  0
   -2.2687   -3.2466    0.0000 N   0  0  0
   -1.1423   -2.5973    0.0000 C   0  0  0
   -1.1413   -1.2973    0.0000 C   0  0  0
   -2.2666   -0.6465    0.0000 C   0  0  0
   -0.0150   -0.6483    0.0000 C   0  0  0
    1.1104   -1.2991    0.0000 C   0  0  0
    2.2367   -0.6501    0.0000 C   0  0  0
    3.3620   -1.3009    0.0000 C   0  0  0
    3.3610   -2.6010    0.0000 C   0  0  0
    4.4883   -0.6520    0.0000 C   0  0  0
    4.4894    0.6481    0.0000 C   0  0  0
    3.3641    1.2991    0.0000 C   0  0  0
    2.2377    0.6499    0.0000 C   0  0  0
    1.1124    1.3009    0.0000 C   0  0  0
    5.6157    1.2973    0.0000 C   0  0  0
    6.7410    0.6465    0.0000 C   0  0  0
    7.8674    1.2955    0.0000 C   0  0  0
    7.8684    2.5955    0.0000 C   0  0  0
    6.7431    3.2466    0.0000 C   0  0  0
    5.6168    2.5973    0.0000 N   0  0  0
   -7.8684   -0.3407    0.0000 H   0  0  0
  1  5  1  0
  1  2  2  0
  2  3  1  0
  3 28  1  0
  3  4  1  0
  4  5  2  0
  5  6  1  0
  6 11  1  0
  6  7  2  0
  7  8  1  0
  8  9  2  0
  9 10  1  0
 10 11  2  0
 10 12  1  0
 12 13  2000
 13 14  1  0
 14 20  1  0
 14 15  2  0
 15 16  1  0
 15 17  1  0
 17 18  2  0
 18 19  1  0
 19 20  2  0
 20 21  1  0
 18 22  1  0
 22 27  1  0
 22 23  2  0
 23 24  1  0
 24 25  2  0
 25 26  1  0
 26 27  2  0
M  END
>  <canvasUID>
178

$$$$
IBD_179
  Canvas  00000000002D

 30 32  0  0  1  0  0  0  0  0999 V2000
    3.9445   -6.4968    0.0000 N   0  0  0
    3.9437   -5.1968    0.0000 C   0  0  0
    5.0690   -4.5457    0.0000 O   0  0  0
    2.8174   -4.5473    0.0000 C   0  0  0
    2.8163   -3.2473    0.0000 C   0  0  0
    1.6900   -2.5983    0.0000 C   0  0  0
    0.5647   -3.2491    0.0000 C   0  0  0
    0.5658   -4.5491    0.0000 C   0  0  0
    1.6918   -5.1983    0.0000 C   0  0  0
    1.6892   -1.2983    0.0000 N   0  0  0
    0.5629   -0.6491    0.0000 C   0  0  0
    0.5619    0.6509    0.0000 N   0  0  0
   -0.5645    1.2999    0.0000 C   0  0  0
   -1.6898    0.6491    0.0000 C   0  0  0
   -1.6890   -0.6507    0.0000 C   0  0  0
   -0.5626   -1.3001    0.0000 N   0  0  0
   -0.5655    2.5999    0.0000 N   0  0  0
   -1.6918    3.2491    0.0000 C   0  0  0
   -2.8171    2.5983    0.0000 C   0  0  0
   -3.9434    3.2473    0.0000 C   0  0  0
   -3.9445    4.5473    0.0000 C   0  0  0
   -5.0708    5.1965    0.0000 C   0  0  0
   -2.8192    5.1983    0.0000 C   0  0  0
   -1.6929    4.5491    0.0000 C   0  0  0
   -2.8202    6.4984    0.0000 O   0  0  0
    2.8192   -7.1473    0.0000 H   0  0  0
    5.0708   -7.1458    0.0000 H   0  0  0
    2.8145   -0.6473    0.0000 H   0  0  0
    0.5598    3.2509    0.0000 H   0  0  0
   -3.9466    7.1473    0.0000 H   0  0  0
  1  2  1  0
  2  3  2  0
  2  4  1  0
  4  9  1  0
  4  5  2  0
  5  6  1  0
  6  7  2  0
  7  8  1  0
  8  9  2  0
  6 10  1  0
 10 11  1  0
 11 16  1  0
 11 12  2  0
 12 13  1  0
 13 14  2  0
 14 15  1  0
 15 16  2  0
 13 17  1  0
 17 18  1  0
 18 24  1  0
 18 19  2  0
 19 20  1  0
 20 21  2  0
 21 22  1  0
 21 23  1  0
 23 24  2  0
 23 25  1  0
  1 26  1  0
  1 27  1  0
 10 28  1  0
 17 29  1  0
 25 30  1  0
M  END
>  <canvasUID>
179

$$$$
IBD_180
  Canvas  00000000002D

 27 30  0  0  1  0  0  0  0  0999 V2000
    3.9438    4.5474    0.0000 O   0  0  0
    3.9427    3.2476    0.0000 C   0  0  0
    5.0681    2.5966    0.0000 C   0  0  0
    5.0670    1.2965    0.0000 C   0  0  0
    3.9407    0.6475    0.0000 C   0  0  0
    3.9396   -0.6525    0.0000 C   0  0  0
    2.8154    1.2983    0.0000 C   0  0  0
    2.8164    2.5984    0.0000 C   0  0  0
    1.6890    0.6494    0.0000 N   0  0  0
    1.6880   -0.6507    0.0000 C   0  0  0
    2.8133   -1.3017    0.0000 C   0  0  0
    2.8122   -2.6018    0.0000 C   0  0  0
    1.6859   -3.2507    0.0000 N   0  0  0
    0.5616   -1.2999    0.0000 C   0  0  0
    0.5606   -2.5999    0.0000 C   0  0  0
   -0.5637   -0.6488    0.0000 C   0  0  0
   -1.6900   -1.2981    0.0000 C   0  0  0
   -1.6911   -2.5981    0.0000 C   0  0  0
   -0.5658   -3.2489    0.0000 C   0  0  0
   -2.8174   -3.2471    0.0000 C   0  0  0
   -3.9428   -2.5963    0.0000 C   0  0  0
   -5.0691   -3.2455    0.0000 C   0  0  0
   -5.0701   -4.5456    0.0000 C   0  0  0
   -3.9448   -5.1964    0.0000 C   0  0  0
   -2.8185   -4.5471    0.0000 N   0  0  0
    5.0701    5.1964    0.0000 H   0  0  0
    0.5637    1.3002    0.0000 H   0  0  0
  1  2  1  0
  2  8  1  0
  2  3  2  0
  3  4  1  0
  4  5  2  0
  5  6  1  0
  5  7  1  0
  7  8  2  0
  7  9  1  0
  9 10  1  0
 10 11  2  0
 11 12  1  0
 12 13  2  0
 13 15  1  0
 10 14  1  0
 14 15  2  0
 15 19  1  0
 14 16  1  0
 16 17  2  0
 17 18  1  0
 18 19  2  0
 18 20  1  0
 20 25  1  0
 20 21  2  0
 21 22  1  0
 22 23  2  0
 23 24  1  0
 24 25  2  0
  1 26  1  0
  9 27  1  0
M  END
>  <canvasUID>
180

$$$$
IBD_181
  Canvas  00000000002D

 45 48  0  0  1  0  0  0  0  0999 V2000
   -1.5100   -9.8373    0.0000 F   0  0  0
   -2.8100   -9.8399    0.0000 C   0  0  0
   -2.1576  -10.9644    0.0000 F   0  0  0
   -3.9345  -10.4922    0.0000 F   0  0  0
   -2.8126   -8.5398    0.0000 O   0  0  0
   -1.6878   -7.8877    0.0000 C   0  0  0
   -0.5610   -8.5354    0.0000 C   0  0  0
    0.5636   -7.8836    0.0000 C   0  0  0
    0.5612   -6.5833    0.0000 C   0  0  0
   -0.5659   -5.9356    0.0000 C   0  0  0
   -1.6904   -6.5877    0.0000 C   0  0  0
    1.6857   -5.9310    0.0000 N   0  0  0
    1.6831   -4.6309    0.0000 C   0  0  0
    0.5560   -3.9833    0.0000 O   0  0  0
    2.8077   -3.9788    0.0000 N   0  0  0
    2.8053   -2.6788    0.0000 C   0  0  0
    3.9298   -2.0267    0.0000 C   0  0  0
    3.9272   -0.7267    0.0000 C   0  0  0
    2.7999   -0.0790    0.0000 C   0  0  0
    1.6753   -0.7311    0.0000 C   0  0  0
    1.6779   -2.0312    0.0000 C   0  0  0
    2.7973    1.2210    0.0000 N   0  0  0
    3.9218    1.8733    0.0000 C   0  0  0
    1.6701    1.8686    0.0000 C   0  0  0
    0.5456    1.2166    0.0000 C   0  0  0
   -0.5815    1.8642    0.0000 C   0  0  0
   -0.5841    3.1642    0.0000 N   0  0  0
    0.5404    3.8166    0.0000 C   0  0  0
    1.6675    3.1687    0.0000 N   0  0  0
    0.5378    5.1166    0.0000 N   0  0  0
   -0.5893    5.7643    0.0000 C   0  0  0
   -0.5919    7.0643    0.0000 C   0  0  0
   -1.7190    7.7120    0.0000 C   0  0  0
   -1.7219    9.0117    0.0000 S   0  0  0
   -0.4219    9.0146    0.0000 O   0  0  0
   -3.0219    9.0091    0.0000 O   0  0  0
   -1.7245   10.3118    0.0000 N   0  0  0
   -2.8438    7.0596    0.0000 C   0  0  0
   -2.8409    5.7599    0.0000 C   0  0  0
   -1.7138    5.1119    0.0000 C   0  0  0
    2.8129   -6.5789    0.0000 H   0  0  0
    3.9345   -4.6268    0.0000 H   0  0  0
    1.6623    5.7687    0.0000 H   0  0  0
   -2.8516   10.9594    0.0000 H   0  0  0
   -0.6000   10.9644    0.0000 H   0  0  0
  1  2  1  0
  2  3  1  0
  2  4  1  0
  2  5  1  0
  5  6  1  0
  6 11  1  0
  6  7  2  0
  7  8  1  0
  8  9  2  0
  9 10  1  0
 10 11  2  0
  9 12  1  0
 12 13  1  0
 13 14  2  0
 13 15  1  0
 15 16  1  0
 16 21  1  0
 16 17  2  0
 17 18  1  0
 18 19  2  0
 19 20  1  0
 20 21  2  0
 19 22  1  0
 22 23  1  0
 22 24  1  0
 24 29  1  0
 24 25  2  0
 25 26  1  0
 26 27  2  0
 27 28  1  0
 28 29  2  0
 28 30  1  0
 30 31  1  0
 31 40  1  0
 31 32  2  0
 32 33  1  0
 33 34  1  0
 34 35  2  0
 34 36  2  0
 34 37  1  0
 33 38  2  0
 38 39  1  0
 39 40  2  0
 12 41  1  0
 15 42  1  0
 30 43  1  0
 37 44  1  0
 37 45  1  0
M  END
>  <canvasUID>
181

$$$$
IBD_182
  Canvas  00000000002D

 33 37  0  0  1  0  0  0  0  0999 V2000
    0.7706    4.2988    0.0000 C   0  0  0
   -0.1955    5.1685    0.0000 C   0  0  0
   -1.4318    4.7666    0.0000 N   0  0  0
   -2.3980    5.6363    0.0000 C   0  0  0
   -1.7020    3.4949    0.0000 C   0  0  0
   -0.7355    2.6252    0.0000 C   0  0  0
    0.5008    3.0272    0.0000 C   0  0  0
    1.4669    2.1577    0.0000 N   0  0  0
    2.7383    2.4284    0.0000 C   0  0  0
    3.3886    1.3026    0.0000 N   0  0  0
    1.3315    0.8648    0.0000 C   0  0  0
    2.5189    0.3364    0.0000 C   0  0  0
    2.7898   -0.9350    0.0000 C   0  0  0
    1.8236   -1.8054    0.0000 C   0  0  0
    2.0946   -3.0768    0.0000 C   0  0  0
    4.0261   -1.3364    0.0000 C   0  0  0
    4.2968   -2.6081    0.0000 C   0  0  0
    3.3309   -3.4783    0.0000 C   0  0  0
    3.6015   -4.7497    0.0000 F   0  0  0
    0.2057    0.2145    0.0000 C   0  0  0
   -0.9201    0.8642    0.0000 C   0  0  0
   -2.0459    0.2140    0.0000 C   0  0  0
   -2.0457   -1.0863    0.0000 N   0  0  0
   -0.9196   -1.7358    0.0000 C   0  0  0
    0.2062   -1.0855    0.0000 N   0  0  0
   -0.9191   -3.0358    0.0000 N   0  0  0
   -2.0449   -3.6860    0.0000 C   0  0  0
   -2.0446   -4.9860    0.0000 C   0  0  0
   -3.1702   -5.6363    0.0000 C   0  0  0
   -4.2962   -4.9865    0.0000 C   0  0  0
   -4.2968   -3.6868    0.0000 C   0  0  0
   -3.1710   -3.0363    0.0000 C   0  0  0
    0.2067   -3.6858    0.0000 H   0  0  0
  1  7  1  0
  1  2  1  0
  2  3  1  0
  3  4  1  0
  3  5  1  0
  5  6  1  0
  6  7  1  0
  7  8  1  0
  8  9  1  0
  9 10  2  0
 10 12  1  0
  8 11  1  0
 11 12  2  0
 12 13  1  0
 13 14  1  0
 14 15  2  0
 15 18  1  0
 13 16  2  0
 16 17  1  0
 17 18  2  0
 18 19  1  0
 11 20  1  0
 20 25  1  0
 20 21  2  0
 21 22  1  0
 22 23  2  0
 23 24  1  0
 24 25  2  0
 24 26  1  0
 26 27  1  0
 27 32  1  0
 27 28  2  0
 28 29  1  0
 29 30  2  0
 30 31  1  0
 31 32  2  0
 26 33  1  0
M  END
>  <canvasUID>
182

$$$$
IBD_183
  Canvas  00000000002D

 24 26  0  0  1  0  0  0  0  0999 V2000
    3.8496    2.0167    0.0000 C   0  0  0
    2.7251    2.6688    0.0000 C   0  0  0
    2.7277    3.9689    0.0000 C   0  0  0
    1.6032    4.6212    0.0000 C   0  0  0
    1.6058    5.9212    0.0000 O   0  0  0
    0.4761    3.9733    0.0000 C   0  0  0
    0.4735    2.6735    0.0000 C   0  0  0
   -0.6537    2.0256    0.0000 C   0  0  0
    1.5980    2.0212    0.0000 C   0  0  0
    1.5954    0.7211    0.0000 C   0  0  0
    0.4683    0.0735    0.0000 C   0  0  0
    0.4657   -1.2266    0.0000 C   0  0  0
   -0.6615   -1.8742    0.0000 C   0  0  0
   -0.6641   -3.1743    0.0000 C   0  0  0
    0.4605   -3.8266    0.0000 C   0  0  0
    1.5876   -3.1790    0.0000 N   0  0  0
    1.5902   -1.8789    0.0000 C   0  0  0
   -1.7914   -3.8222    0.0000 C   0  0  0
   -2.9778   -3.2910    0.0000 N   0  0  0
   -3.8496   -4.2554    0.0000 N   0  0  0
   -3.2020   -5.3825    0.0000 N   0  0  0
   -1.9298   -5.1147    0.0000 N   0  0  0
   -3.7332   -6.5689    0.0000 H   0  0  0
    2.7329    6.5689    0.0000 H   0  0  0
  1  2  1  0
  2  9  1  0
  2  3  2  0
  3  4  1  0
  4  5  1  0
  4  6  2  0
  6  7  1  0
  7  8  1  0
  7  9  2  0
  9 10  1  0
 10 11  2000
 11 12  1  0
 12 17  1  0
 12 13  2  0
 13 14  1  0
 14 15  2  0
 15 16  1  0
 16 17  2  0
 14 18  1  0
 18 22  2  0
 18 19  1  0
 19 20  2  0
 20 21  1  0
 21 23  1  0
 21 22  1  0
  5 24  1  0
M  END
>  <canvasUID>
183

$$$$
IBD_184
  Canvas  00000000002D

 29 32  0  0  1  0  0  0  0  0999 V2000
    4.1772    3.6297    0.0000 C   0  0  0
    5.3025    4.2805    0.0000 C   0  0  0
    5.3015    5.5805    0.0000 N   0  0  0
    4.1752    6.2295    0.0000 C   0  0  0
    3.0499    5.5787    0.0000 C   0  0  0
    3.0509    4.2789    0.0000 C   0  0  0
    1.9256    3.6281    0.0000 C   0  0  0
    1.9266    2.3281    0.0000 N   0  0  0
    0.8013    1.6770    0.0000 N   0  0  0
    0.8024    0.3770    0.0000 C   0  0  0
    1.9287   -0.2720    0.0000 N   0  0  0
    1.9298   -1.5720    0.0000 C   0  0  0
    0.8045   -2.2230    0.0000 N   0  0  0
   -0.3219   -1.5738    0.0000 C   0  0  0
   -0.3229   -0.2738    0.0000 C   0  0  0
   -1.5577   -1.9766    0.0000 C   0  0  0
   -2.3229   -0.9254    0.0000 C   0  0  0
   -1.5595    0.1269    0.0000 N   0  0  0
   -1.9586   -3.2131    0.0000 C   0  0  0
   -3.2300   -3.4846    0.0000 C   0  0  0
   -3.6307   -4.7214    0.0000 C   0  0  0
   -4.9021   -4.9923    0.0000 O   0  0  0
   -5.3025   -6.2295    0.0000 C   0  0  0
   -2.7599   -5.6866    0.0000 C   0  0  0
   -1.4885   -5.4154    0.0000 C   0  0  0
   -1.0879   -4.1788    0.0000 C   0  0  0
   -1.9623    1.3629    0.0000 H   0  0  0
    0.7993    4.2771    0.0000 H   0  0  0
   -0.3250    2.3263    0.0000 H   0  0  0
  1  6  1  0
  1  2  2  0
  2  3  1  0
  3  4  2  0
  4  5  1  0
  5  6  2  0
  6  7  1  0
  7  8  2000
  8  9  1  0
  9 10  1  0
 10 15  1  0
 10 11  2  0
 11 12  1  0
 12 13  2  0
 13 14  1  0
 14 15  2  0
 15 18  1  0
 14 16  1  0
 16 17  2  0
 17 18  1  0
 18 27  1  0
 16 19  1  0
 19 26  1  0
 19 20  2  0
 20 21  1  0
 21 22  1  0
 22 23  1  0
 21 24  2  0
 24 25  1  0
 25 26  2  0
  7 28  1  0
  9 29  1  0
M  END
>  <canvasUID>
184

$$$$
IBD_185
  Canvas  00000000002D

 22 25  0  0  1  0  0  0  0  0999 V2000
    2.5475    3.0766    0.0000 N   0  0  0
    1.2548    3.2136    0.0000 C   0  0  0
    0.7249    2.0265    0.0000 N   0  0  0
    1.6905    1.1560    0.0000 C   0  0  0
    2.8169    1.8049    0.0000 C   0  0  0
    1.6895   -0.1440    0.0000 C   0  0  0
    2.8148   -0.7951    0.0000 N   0  0  0
    3.9411   -0.1459    0.0000 C   0  0  0
    3.9422    1.1542    0.0000 N   0  0  0
    0.5632   -0.7933    0.0000 N   0  0  0
   -0.5621   -0.1422    0.0000 C   0  0  0
   -1.6885   -0.7914    0.0000 C   0  0  0
    0.5621   -2.0933    0.0000 C   0  0  0
   -0.5642   -2.7423    0.0000 C   0  0  0
   -1.6895   -2.0915    0.0000 C   0  0  0
   -2.8148   -1.4404    0.0000 C   0  0  0
   -3.9411   -2.0896    0.0000 C   0  0  0
   -3.9422   -3.3897    0.0000 C   0  0  0
   -2.8169   -4.0404    0.0000 C   0  0  0
   -1.6905   -3.3915    0.0000 N   0  0  0
    3.4180    4.0423    0.0000 H   0  0  0
   -0.5652   -4.0423    0.0000 H   0  0  0
  1 21  1  0
  1  5  1  0
  1  2  1  0
  2  3  2  0
  3  4  1  0
  4  5  2  0
  5  9  1  0
  4  6  1  0
  6  7  2  0
  7  8  1  0
  8  9  2  0
  6 10  1  0
 10 11  1  0
 11 12  1  0
 12 15  1  0
 10 13  1  0
 13 14  1  0
 14 15  1  0
 15 20  1  0
 15 16  1  0
 16 17  1  0
 17 18  1  0
 18 19  1  0
 19 20  1  0
 20 22  1  0
M  END
>  <canvasUID>
185

$$$$
IBD_186
  Canvas  00000000002D

 23 25  0  0  1  0  0  0  0  0999 V2000
   -5.2871    0.8277    0.0000 C   0  0  0
   -4.1628    1.4801    0.0000 C   0  0  0
   -3.0357    0.8327    0.0000 C   0  0  0
   -1.9112    1.4853    0.0000 C   0  0  0
   -1.9140    2.7851    0.0000 O   0  0  0
   -0.7841    0.8379    0.0000 N   0  0  0
    0.3405    1.4902    0.0000 C   0  0  0
    0.4733    2.7835    0.0000 N   0  0  0
    1.7443    3.0565    0.0000 N   0  0  0
    1.5292    0.9642    0.0000 C   0  0  0
    2.3969    1.9322    0.0000 C   0  0  0
    1.9335   -0.2713    0.0000 C   0  0  0
    3.2058   -0.5386    0.0000 C   0  0  0
    4.0737    0.4294    0.0000 C   0  0  0
    3.6691    1.6647    0.0000 N   0  0  0
    3.6103   -1.7742    0.0000 C   0  0  0
    2.7427   -2.7422    0.0000 C   0  0  0
    3.1470   -3.9777    0.0000 C   0  0  0
    4.4192   -4.2453    0.0000 C   0  0  0
    5.2871   -3.2770    0.0000 C   0  0  0
    4.8825   -2.0417    0.0000 C   0  0  0
    2.2705    4.2453    0.0000 H   0  0  0
   -0.7809   -0.4624    0.0000 H   0  0  0
  1  2  1  0
  2  3  1  0
  3  4  1  0
  4  5  2  0
  4  6  1  0
  6  7  1  0
  7  8  2  0
  8  9  1  0
  9 22  1  0
  9 11  1  0
  7 10  1  0
 10 11  2  0
 11 15  1  0
 10 12  1  0
 12 13  2  0
 13 14  1  0
 14 15  2  0
 13 16  1  0
 16 21  1  0
 16 17  2  0
 17 18  1  0
 18 19  2  0
 19 20  1  0
 20 21  2  0
  6 23  1  0
M  END
>  <canvasUID>
186

$$$$
IBD_187
  Canvas  00000000002D

 21 23  0  0  1  0  0  0  0  0999 V2000
    2.5952   -1.0563    0.0000 N   0  0  0
    3.3602   -0.0051    0.0000 N   0  0  0
    2.5968    1.0472    0.0000 C   0  0  0
    2.9995    2.2832    0.0000 N   0  0  0
    1.3602    0.6465    0.0000 C   0  0  0
    1.3592   -0.6535    0.0000 C   0  0  0
    0.2349    1.2973    0.0000 C   0  0  0
    0.2360    2.5973    0.0000 O   0  0  0
   -0.8914    0.6483    0.0000 N   0  0  0
   -0.8925   -0.6517    0.0000 C   0  0  0
    0.2328   -1.3028    0.0000 C   0  0  0
   -2.0188   -1.3009    0.0000 C   0  0  0
   -3.1441   -0.6499    0.0000 C   0  0  0
   -4.2704   -1.2991    0.0000 C   0  0  0
   -4.2715   -2.5991    0.0000 C   0  0  0
   -3.1462   -3.2499    0.0000 N   0  0  0
   -2.0198   -2.6010    0.0000 C   0  0  0
    2.9959   -2.2928    0.0000 H   0  0  0
   -2.0167    1.2991    0.0000 H   0  0  0
    2.1303    3.2499    0.0000 H   0  0  0
    4.2715    2.5526    0.0000 H   0  0  0
  1 18  1  0
  1  6  1  0
  1  2  1  0
  2  3  2  0
  3  4  1  0
  3  5  1  0
  5  6  2  0
  6 11  1  0
  5  7  1  0
  7  8  2  0
  7  9  1  0
  9 19  1  0
  9 10  1  0
 10 11  2  0
 10 12  1  0
 12 17  1  0
 12 13  2  0
 13 14  1  0
 14 15  2  0
 15 16  1  0
 16 17  2  0
  4 20  1  0
  4 21  1  0
M  END
>  <canvasUID>
187

$$$$
IBD_188
  Canvas  00000000002D

 25 28  0  0  1  0  0  0  0  0999 V2000
   -4.5049   -3.3879    0.0000 O   0  0  0
   -3.3796   -4.0387    0.0000 C   0  0  0
   -2.2532   -3.3897    0.0000 C   0  0  0
   -2.2522   -2.0897    0.0000 C   0  0  0
   -1.1258   -1.4404    0.0000 C   0  0  0
   -1.1279   -4.0405    0.0000 C   0  0  0
   -0.0016   -3.3915    0.0000 N   0  0  0
   -0.0005   -2.0915    0.0000 C   0  0  0
    1.1248   -2.7423    0.0000 C   0  0  0
    2.2511   -2.0933    0.0000 C   0  0  0
    2.2522   -0.7933    0.0000 N   0  0  0
    1.1269   -0.1422    0.0000 C   0  0  0
    0.0005   -0.7915    0.0000 C   0  0  0
    3.3785   -0.1440    0.0000 C   0  0  0
    4.5038   -0.7951    0.0000 N   0  0  0
    5.6302   -0.1459    0.0000 C   0  0  0
    5.6312    1.1542    0.0000 N   0  0  0
    3.3796    1.1560    0.0000 C   0  0  0
    4.5059    1.8050    0.0000 C   0  0  0
    2.4142    2.0265    0.0000 N   0  0  0
    2.9441    3.2137    0.0000 C   0  0  0
    4.2368    3.0767    0.0000 N   0  0  0
    5.1073    4.0423    0.0000 H   0  0  0
   -5.6312   -4.0369    0.0000 H   0  0  0
    1.1237   -4.0423    0.0000 H   0  0  0
  1  2  1  0
  2  3  1  0
  3  4  1  0
  4  5  1  0
  5  8  1  0
  3  6  1  0
  6  7  1  0
  7  8  1  0
  8 13  1  0
  8  9  1  0
  9 10  1  0
 10 11  1  0
 11 12  1  0
 12 13  1  0
 11 14  1  0
 14 15  1  0
 15 16  2  0
 16 17  1  0
 17 19  2  0
 14 18  2  0
 18 19  1  0
 19 22  1  0
 18 20  1  0
 20 21  2  0
 21 22  1  0
 22 23  1  0
  1 24  1  0
  7 25  1  0
M  END
>  <canvasUID>
188

$$$$
IBD_189
  Canvas  00000000002D

 21 24  0  0  1  0  0  0  0  0999 V2000
   -3.7886    0.1014    0.0000 N   0  0  0
   -3.2587   -1.0858    0.0000 C   0  0  0
   -1.9662   -0.9488    0.0000 N   0  0  0
   -1.6968    0.3227    0.0000 C   0  0  0
   -2.8232    0.9719    0.0000 C   0  0  0
   -0.5715    0.9737    0.0000 C   0  0  0
   -0.5725    2.2738    0.0000 N   0  0  0
   -1.6989    2.9228    0.0000 C   0  0  0
   -2.8242    2.2720    0.0000 N   0  0  0
    0.5549    0.3245    0.0000 N   0  0  0
    1.6802    0.9756    0.0000 C   0  0  0
    2.8066    0.3263    0.0000 C   0  0  0
    0.5559   -0.9756    0.0000 C   0  0  0
    1.6823   -1.6245    0.0000 C   0  0  0
    2.8076   -0.9737    0.0000 C   0  0  0
    3.9329   -0.3227    0.0000 C   0  0  0
    5.0593   -0.9719    0.0000 C   0  0  0
    5.0603   -2.2720    0.0000 C   0  0  0
    3.9350   -2.9228    0.0000 O   0  0  0
    2.8086   -2.2738    0.0000 C   0  0  0
   -5.0603    0.3705    0.0000 H   0  0  0
  1 21  1  0
  1  5  1  0
  1  2  1  0
  2  3  2  0
  3  4  1  0
  4  5  2  0
  5  9  1  0
  4  6  1  0
  6  7  2  0
  7  8  1  0
  8  9  2  0
  6 10  1  0
 10 11  1  0
 11 12  1  0
 12 15  1  0
 10 13  1  0
 13 14  1  0
 14 15  1  0
 15 20  1  0
 15 16  1  0
 16 17  1  0
 17 18  1  0
 18 19  1  0
 19 20  1  0
M  END
>  <canvasUID>
189

$$$$
IBD_190
  Canvas  00000000002D

 35 38  0  0  1  0  0  0  0  0999 V2000
    9.1438   -2.5956    0.0000 C   0  0  0
    8.0175   -1.9464    0.0000 C   0  0  0
    8.0164   -0.6466    0.0000 C   0  0  0
    6.8901    0.0029    0.0000 S   0  0  0
    6.2409   -1.1235    0.0000 O   0  0  0
    7.5393    1.1292    0.0000 O   0  0  0
    5.7637    0.6518    0.0000 N   0  0  0
    4.6385    0.0010    0.0000 C   0  0  0
    4.6395   -1.2990    0.0000 C   0  0  0
    3.5142   -1.9498    0.0000 C   0  0  0
    2.3879   -1.3008    0.0000 C   0  0  0
    1.2626   -1.9516    0.0000 F   0  0  0
    2.3868   -0.0008    0.0000 C   0  0  0
    3.5121    0.6503    0.0000 C   0  0  0
    3.5111    1.9503    0.0000 F   0  0  0
    1.2605    0.6484    0.0000 C   0  0  0
    1.2595    1.9485    0.0000 O   0  0  0
    0.1352   -0.0026    0.0000 N   0  0  0
   -0.9911    0.6466    0.0000 C   0  0  0
   -2.1164   -0.0044    0.0000 C   0  0  0
   -0.9922    1.9466    0.0000 C   0  0  0
   -2.1185    2.5956    0.0000 N   0  0  0
   -3.2438    1.9448    0.0000 C   0  0  0
   -3.2428    0.6448    0.0000 N   0  0  0
   -4.4806    2.3455    0.0000 C   0  0  0
   -5.2437    1.2933    0.0000 C   0  0  0
   -4.4788    0.2421    0.0000 N   0  0  0
   -6.5438    1.2922    0.0000 C   0  0  0
   -7.1930    0.1659    0.0000 C   0  0  0
   -8.4930    0.1648    0.0000 C   0  0  0
   -9.1438    1.2901    0.0000 C   0  0  0
   -8.4948    2.4165    0.0000 C   0  0  0
   -7.1948    2.4175    0.0000 C   0  0  0
    5.7630    1.9518    0.0000 H   0  0  0
    0.1362   -1.3026    0.0000 H   0  0  0
  1  2  1  0
  2  3  1  0
  3  4  1  0
  4  5  2  0
  4  6  2  0
  4  7  1  0
  7  8  1  0
  8 14  1  0
  8  9  2  0
  9 10  1  0
 10 11  2  0
 11 12  1  0
 11 13  1  0
 13 14  2  0
 14 15  1  0
 13 16  1  0
 16 17  2  0
 16 18  1  0
 18 19  1  0
 19 20  2  0
 20 24  1  0
 19 21  1  0
 21 22  2  0
 22 23  1  0
 23 24  1  0
 24 27  1  0
 23 25  2  0
 25 26  1  0
 26 27  2  0
 26 28  1  0
 28 33  1  0
 28 29  2  0
 29 30  1  0
 30 31  2  0
 31 32  1  0
 32 33  2  0
  7 34  1  0
 18 35  1  0
M  END
>  <canvasUID>
190

$$$$
IBD_191
  Canvas  00000000002D

 38 41  0  0  1  0  0  0  0  0999 V2000
    5.9859    2.0574    0.0000 F   0  0  0
    4.6857    2.0602    0.0000 C   0  0  0
    5.3383    3.1847    0.0000 F   0  0  0
    3.5615    2.7128    0.0000 F   0  0  0
    4.6831    0.7605    0.0000 C   0  0  0
    5.8073    0.1079    0.0000 C   0  0  0
    5.8045   -1.1921    0.0000 C   0  0  0
    6.9290   -1.8444    0.0000 C   0  0  0
    6.2766   -2.9689    0.0000 F   0  0  0
    7.5764   -2.9718    0.0000 F   0  0  0
    8.0563   -1.1970    0.0000 F   0  0  0
    4.6774   -1.8397    0.0000 C   0  0  0
    3.5531   -1.1872    0.0000 C   0  0  0
    3.5557    0.1128    0.0000 C   0  0  0
    2.4258   -1.8345    0.0000 N   0  0  0
    1.3013   -1.1822    0.0000 C   0  0  0
    1.3042    0.1178    0.0000 O   0  0  0
    0.1742   -1.8296    0.0000 N   0  0  0
   -0.9503   -1.1770    0.0000 C   0  0  0
   -0.9472    0.1230    0.0000 C   0  0  0
   -2.0717    0.7753    0.0000 C   0  0  0
   -3.1990    0.1279    0.0000 C   0  0  0
   -3.2019   -1.1723    0.0000 C   0  0  0
   -2.0776   -1.8247    0.0000 C   0  0  0
   -4.3233    0.7803    0.0000 C   0  0  0
   -4.4561    2.0735    0.0000 C   0  0  0
   -5.7272    2.3467    0.0000 O   0  0  0
   -5.5120    0.2543    0.0000 C   0  0  0
   -6.3796    1.2223    0.0000 C   0  0  0
   -5.9165   -0.9812    0.0000 C   0  0  0
   -5.0487   -1.9492    0.0000 N   0  0  0
   -7.1887   -1.2485    0.0000 N   0  0  0
   -8.0563   -0.2805    0.0000 C   0  0  0
   -7.6518    0.9550    0.0000 N   0  0  0
    2.4227   -3.1348    0.0000 H   0  0  0
    0.1713   -3.1293    0.0000 H   0  0  0
   -5.4532   -3.1847    0.0000 H   0  0  0
   -3.7765   -1.6817    0.0000 H   0  0  0
  1  2  1  0
  2  3  1  0
  2  4  1  0
  2  5  1  0
  5 14  1  0
  5  6  2  0
  6  7  1  0
  7  8  1  0
  8  9  1  0
  8 10  1  0
  8 11  1  0
  7 12  2  0
 12 13  1  0
 13 14  2  0
 13 15  1  0
 15 16  1  0
 16 17  2  0
 16 18  1  0
 18 19  1  0
 19 24  1  0
 19 20  2  0
 20 21  1  0
 21 22  2  0
 22 23  1  0
 23 24  2  0
 22 25  1  0
 25 26  2  0
 26 27  1  0
 27 29  1  0
 25 28  1  0
 28 29  2  0
 29 34  1  0
 28 30  1  0
 30 31  1  0
 30 32  2  0
 32 33  1  0
 33 34  2  0
 15 35  1  0
 18 36  1  0
 31 37  1  0
 31 38  1  0
M  END
>  <canvasUID>
191

$$$$
IBD_192
  Canvas  00000000002D

 43 48  0  0  1  0  0  0  0  0999 V2000
   -9.2111    1.5072    0.0000 C   0  0  0
  -10.3359    2.1585    0.0000 C   0  0  0
  -10.3341    3.4586    0.0000 C   0  0  0
   -9.2075    4.1073    0.0000 C   0  0  0
   -8.0822    3.4557    0.0000 C   0  0  0
   -8.0843    2.1557    0.0000 C   0  0  0
   -6.9592    1.5041    0.0000 C   0  0  0
   -5.8324    2.1528    0.0000 O   0  0  0
   -4.7076    1.5013    0.0000 C   0  0  0
   -4.7094    0.2012    0.0000 C   0  0  0
   -3.5844   -0.4503    0.0000 C   0  0  0
   -2.4578    0.1981    0.0000 C   0  0  0
   -2.4560    1.4981    0.0000 C   0  0  0
   -3.5808    2.1494    0.0000 C   0  0  0
   -1.3330   -0.4534    0.0000 N   0  0  0
   -0.2062    0.1950    0.0000 C   0  0  0
   -0.2044    1.4950    0.0000 O   0  0  0
    0.9189   -0.4566    0.0000 N   0  0  0
    2.0454    0.1921    0.0000 C   0  0  0
    2.0473    1.4922    0.0000 C   0  0  0
    3.1741    2.1406    0.0000 C   0  0  0
    4.2989    1.4890    0.0000 C   0  0  0
    4.2973    0.1890    0.0000 C   0  0  0
    3.1705   -0.4594    0.0000 C   0  0  0
    5.4221   -0.4623    0.0000 C   0  0  0
    5.5563   -1.7553    0.0000 N   0  0  0
    6.8274   -2.0272    0.0000 N   0  0  0
    7.3547   -3.2157    0.0000 C   0  0  0
    6.5890   -4.2664    0.0000 C   0  0  0
    7.4790   -0.9025    0.0000 C   0  0  0
    6.6106    0.0647    0.0000 C   0  0  0
    6.8825    1.3362    0.0000 C   0  0  0
    5.9177    2.2072    0.0000 C   0  0  0
    6.1896    3.4786    0.0000 C   0  0  0
    7.4265    3.8785    0.0000 N   0  0  0
    8.1194    1.7360    0.0000 C   0  0  0
    8.3913    3.0075    0.0000 C   0  0  0
    9.2444    1.0847    0.0000 C   0  0  0
   10.2116    1.9531    0.0000 C   0  0  0
    9.6843    3.1416    0.0000 N   0  0  0
   10.3359    4.2664    0.0000 H   0  0  0
   -1.3346   -1.7535    0.0000 H   0  0  0
    0.9170   -1.7566    0.0000 H   0  0  0
  1  6  1  0
  1  2  2  0
  2  3  1  0
  3  4  2  0
  4  5  1  0
  5  6  2  0
  6  7  1  0
  7  8  1  0
  8  9  1  0
  9 14  1  0
  9 10  2  0
 10 11  1  0
 11 12  2  0
 12 13  1  0
 13 14  2  0
 12 15  1  0
 15 16  1  0
 16 17  2  0
 16 18  1  0
 18 19  1  0
 19 24  1  0
 19 20  2  0
 20 21  1  0
 21 22  2  0
 22 23  1  0
 23 24  2  0
 23 25  1  0
 25 31  1  0
 25 26  2  0
 26 27  1  0
 27 28  1  0
 28 29  1  0
 27 30  1  0
 30 31  2  0
 31 32  1  0
 32 33  1  0
 33 34  2  0
 34 35  1  0
 35 37  2  0
 32 36  2  0
 36 37  1  0
 37 40  1  0
 36 38  1  0
 38 39  2  0
 39 40  1  0
 40 41  1  0
 15 42  1  0
 18 43  1  0
M  END
>  <canvasUID>
192

$$$$
IBD_193
  Canvas  00000000002D

 30 34  0  0  1  0  0  0  0  0999 V2000
    2.9513    1.7477    0.0000 C   0  0  0
    3.2243    3.0189    0.0000 C   0  0  0
    4.4616    3.4180    0.0000 C   0  0  0
    4.7346    4.6889    0.0000 Cl  0  0  0
    5.4257    2.5459    0.0000 C   0  0  0
    5.1527    1.2748    0.0000 C   0  0  0
    3.9154    0.8759    0.0000 C   0  0  0
    3.6424   -0.3952    0.0000 C   0  0  0
    4.5103   -1.3632    0.0000 N   0  0  0
    2.4536   -0.9214    0.0000 C   0  0  0
    2.5868   -2.2144    0.0000 C   0  0  0
    3.8579   -2.4874    0.0000 N   0  0  0
    1.7150   -3.1788    0.0000 C   0  0  0
    2.1141   -4.4159    0.0000 C   0  0  0
    3.3850   -4.6889    0.0000 C   0  0  0
    4.2570   -3.7248    0.0000 N   0  0  0
    1.3294   -0.2691    0.0000 C   0  0  0
    1.3322    1.0309    0.0000 C   0  0  0
    0.2077    1.6835    0.0000 C   0  0  0
   -0.9194    1.0358    0.0000 N   0  0  0
   -0.9222   -0.2642    0.0000 C   0  0  0
    0.2020   -0.9168    0.0000 N   0  0  0
   -2.0496   -0.9116    0.0000 N   0  0  0
   -3.1741   -0.2592    0.0000 C   0  0  0
   -3.1710    1.0408    0.0000 C   0  0  0
   -4.2955    1.6931    0.0000 C   0  0  0
   -5.4226    1.0457    0.0000 C   0  0  0
   -5.4257   -0.2543    0.0000 C   0  0  0
   -4.3012   -0.9066    0.0000 C   0  0  0
   -2.0522   -2.2118    0.0000 H   0  0  0
  1  7  1  0
  1  2  2  0
  2  3  1  0
  3  4  1  0
  3  5  2  0
  5  6  1  0
  6  7  2  0
  7  8  1  0
  8  9  2  0
  9 12  1  0
  8 10  1  0
 10 11  2  0
 11 12  1  0
 12 16  1  0
 11 13  1  0
 13 14  2  0
 14 15  1  0
 15 16  2  0
 10 17  1  0
 17 22  1  0
 17 18  2  0
 18 19  1  0
 19 20  2  0
 20 21  1  0
 21 22  2  0
 21 23  1  0
 23 24  1  0
 24 29  1  0
 24 25  2  0
 25 26  1  0
 26 27  2  0
 27 28  1  0
 28 29  2  0
 23 30  1  0
M  END
>  <canvasUID>
193

$$$$
IBD_194
  Canvas  00000000002D

 37 39  0  0  1  0  0  0  0  0999 V2000
   -8.2456    4.0286    0.0000 O   0  0  0
   -6.9734    3.7613    0.0000 C   0  0  0
   -6.5688    2.5257    0.0000 C   0  0  0
   -6.8364    1.2535    0.0000 C   0  0  0
   -7.8044    2.1211    0.0000 C   0  0  0
   -5.2966    2.2582    0.0000 C   0  0  0
   -4.8923    1.0229    0.0000 N   0  0  0
   -3.6201    0.7553    0.0000 C   0  0  0
   -2.7522    1.7233    0.0000 O   0  0  0
   -3.2155   -0.4802    0.0000 C   0  0  0
   -4.0832   -1.4482    0.0000 C   0  0  0
   -3.6789   -2.6838    0.0000 C   0  0  0
   -1.9433   -0.7475    0.0000 C   0  0  0
   -1.5390   -1.9831    0.0000 C   0  0  0
   -2.4066   -2.9511    0.0000 C   0  0  0
   -0.3502   -2.5091    0.0000 C   0  0  0
   -0.4831   -3.8024    0.0000 C   0  0  0
    0.4849   -4.6700    0.0000 O   0  0  0
   -1.7540   -4.0754    0.0000 N   0  0  0
    0.7743   -1.8567    0.0000 N   0  0  0
    1.9014   -2.5039    0.0000 N   0  0  0
    3.0257   -1.8513    0.0000 C   0  0  0
    3.0226   -0.5512    0.0000 C   0  0  0
    4.1471    0.1014    0.0000 C   0  0  0
    5.2743   -0.5458    0.0000 C   0  0  0
    5.2774   -1.8458    0.0000 C   0  0  0
    4.1534   -2.4984    0.0000 C   0  0  0
    6.3985    0.1071    0.0000 S   0  0  0
    7.0514   -1.0174    0.0000 O   0  0  0
    5.7459    1.2311    0.0000 O   0  0  0
    7.5231    0.7595    0.0000 N   0  0  0
   -8.6502    5.2641    0.0000 H   0  0  0
   -5.7600    0.0546    0.0000 H   0  0  0
   -2.2803   -5.2641    0.0000 H   0  0  0
    1.9046   -3.8039    0.0000 H   0  0  0
    7.5199    2.0595    0.0000 H   0  0  0
    8.6502    0.1123    0.0000 H   0  0  0
  1  2  1  0
  2  3  1  0
  3  4  1  0
  3  5  1  0
  3  6  1  0
  6  7  1  0
  7  8  1  0
  8  9  2  0
  8 10  1  0
 10 11  1  0
 11 12  2  0
 12 15  1  0
 10 13  2  0
 13 14  1  0
 14 15  2  0
 15 19  1  0
 14 16  1  0
 16 17  1  0
 17 18  2  0
 17 19  1  0
 16 20  2000
 20 21  1  0
 21 22  1  0
 22 27  1  0
 22 23  2  0
 23 24  1  0
 24 25  2  0
 25 26  1  0
 26 27  2  0
 25 28  1  0
 28 29  2  0
 28 30  2  0
 28 31  1  0
  1 32  1  0
  7 33  1  0
 19 34  1  0
 21 35  1  0
 31 36  1  0
 31 37  1  0
M  END
>  <canvasUID>
194

$$$$
IBD_195
  Canvas  00000000002D

 45 50  0  0  1  0  0  0  0  0999 V2000
    9.0246    5.4111    0.0000 Cl  0  0  0
    8.3754    6.5374    0.0000 C   0  0  0
    9.0262    7.6627    0.0000 C   0  0  0
    8.3772    8.7890    0.0000 C   0  0  0
    7.0772    8.7901    0.0000 C   0  0  0
    6.4261    7.6648    0.0000 C   0  0  0
    5.1261    7.6658    0.0000 C   0  0  0
    7.0753    6.5384    0.0000 C   0  0  0
    6.4246    5.4131    0.0000 N   0  0  0
    5.1245    5.4144    0.0000 C   0  0  0
    4.4753    6.5408    0.0000 O   0  0  0
    4.4735    4.2891    0.0000 C   0  0  0
    3.1735    4.2902    0.0000 C   0  0  0
    5.1227    3.1626    0.0000 C   0  0  0
    4.4717    2.0373    0.0000 C   0  0  0
    3.1717    2.0386    0.0000 C   0  0  0
    2.5227    3.1649    0.0000 C   0  0  0
    2.3012    1.0732    0.0000 N   0  0  0
    1.1140    1.6028    0.0000 C   0  0  0
    1.2510    2.8955    0.0000 S   0  0  0
   -0.0124    0.9538    0.0000 N   0  0  0
   -0.0134   -0.3462    0.0000 C   0  0  0
    1.1119   -0.9972    0.0000 N   0  0  0
    1.1109   -2.2973    0.0000 C   0  0  0
   -0.0155   -2.9462    0.0000 N   0  0  0
   -1.1397   -0.9954    0.0000 C   0  0  0
   -1.1408   -2.2954    0.0000 C   0  0  0
   -2.2650   -0.3444    0.0000 C   0  0  0
   -3.3914   -0.9936    0.0000 C   0  0  0
   -4.5167   -0.3426    0.0000 O   0  0  0
   -5.6430   -0.9918    0.0000 C   0  0  0
   -3.3924   -2.2936    0.0000 C   0  0  0
   -2.2671   -2.9444    0.0000 C   0  0  0
   -4.5187   -2.9426    0.0000 O   0  0  0
   -4.5198   -4.2426    0.0000 C   0  0  0
   -5.6461   -4.8918    0.0000 C   0  0  0
   -5.6471   -6.1919    0.0000 C   0  0  0
   -6.7735   -6.8411    0.0000 N   0  0  0
   -7.8988   -6.1900    0.0000 C   0  0  0
   -9.0251   -6.8393    0.0000 C   0  0  0
   -9.0262   -8.1393    0.0000 O   0  0  0
   -7.9009   -8.7901    0.0000 C   0  0  0
   -6.7745   -8.1411    0.0000 C   0  0  0
    7.0735    4.2868    0.0000 H   0  0  0
   -1.1376    1.6046    0.0000 H   0  0  0
  1  2  1  0
  2  8  1  0
  2  3  2  0
  3  4  1  0
  4  5  2  0
  5  6  1  0
  6  7  1  0
  6  8  2  0
  8  9  1  0
  9 10  1  0
 10 11  2  0
 10 12  1  0
 12 13  1  0
 13 17  2  0
 12 14  2  0
 14 15  1  0
 15 16  2  0
 16 17  1  0
 17 20  1  0
 16 18  1  0
 18 19  2  0
 19 20  1  0
 19 21  1  0
 21 22  1  0
 22 23  2  0
 23 24  1  0
 24 25  2  0
 25 27  1  0
 22 26  1  0
 26 27  2  0
 27 33  1  0
 26 28  1  0
 28 29  2  0
 29 30  1  0
 30 31  1  0
 29 32  1  0
 32 33  2  0
 32 34  1  0
 34 35  1  0
 35 36  1  0
 36 37  1  0
 37 38  1  0
 38 43  1  0
 38 39  1  0
 39 40  1  0
 40 41  1  0
 41 42  1  0
 42 43  1  0
  9 44  1  0
 21 45  1  0
M  END
>  <canvasUID>
195

$$$$
IBD_196
  Canvas  00000000002D

 40 43  0  0  1  0  0  0  0  0999 V2000
   -9.0564   -2.2612    0.0000 F   0  0  0
   -9.7052   -1.1348    0.0000 C   0  0  0
  -10.3562   -2.2601    0.0000 F   0  0  0
  -10.8305   -0.4840    0.0000 F   0  0  0
   -8.5788   -0.4858    0.0000 C   0  0  0
   -7.4535   -1.1366    0.0000 C   0  0  0
   -6.3272   -0.4876    0.0000 C   0  0  0
   -6.3264    0.8124    0.0000 C   0  0  0
   -5.2000    1.4616    0.0000 F   0  0  0
   -7.4517    1.4635    0.0000 C   0  0  0
   -8.5780    0.8142    0.0000 C   0  0  0
   -5.2018   -1.1384    0.0000 N   0  0  0
   -4.0755   -0.4895    0.0000 C   0  0  0
   -4.0747    0.8106    0.0000 O   0  0  0
   -2.9502   -1.1403    0.0000 N   0  0  0
   -1.8238   -0.4913    0.0000 C   0  0  0
   -1.8230    0.8088    0.0000 C   0  0  0
   -0.6967    1.4580    0.0000 C   0  0  0
    0.4286    0.8072    0.0000 C   0  0  0
    0.4278   -0.4928    0.0000 C   0  0  0
   -0.6985   -1.1421    0.0000 C   0  0  0
    1.5550    1.4562    0.0000 S   0  0  0
    2.6803    0.8054    0.0000 C   0  0  0
    3.8066    1.4544    0.0000 C   0  0  0
    2.6795   -0.4947    0.0000 C   0  0  0
    3.8048   -1.1457    0.0000 C   0  0  0
    4.9312   -0.4965    0.0000 C   0  0  0
    4.9320    0.8036    0.0000 C   0  0  0
    6.1670   -0.8992    0.0000 N   0  0  0
    6.9319    0.1520    0.0000 C   0  0  0
    6.1688    1.2042    0.0000 N   0  0  0
    8.2320    0.1509    0.0000 N   0  0  0
    8.8812   -0.9754    0.0000 C   0  0  0
    8.2304   -2.1007    0.0000 O   0  0  0
   10.1812   -0.9765    0.0000 O   0  0  0
   10.8305   -2.1028    0.0000 C   0  0  0
    6.5713    2.4403    0.0000 H   0  0  0
   -5.2029   -2.4385    0.0000 H   0  0  0
   -2.9512   -2.4403    0.0000 H   0  0  0
    8.8830    1.2762    0.0000 H   0  0  0
  1  2  1  0
  2  3  1  0
  2  4  1  0
  2  5  1  0
  5 11  1  0
  5  6  2  0
  6  7  1  0
  7  8  2  0
  8  9  1  0
  8 10  1  0
 10 11  2  0
  7 12  1  0
 12 13  1  0
 13 14  2  0
 13 15  1  0
 15 16  1  0
 16 21  1  0
 16 17  2  0
 17 18  1  0
 18 19  2  0
 19 20  1  0
 20 21  2  0
 19 22  1  0
 22 23  1  0
 23 24  1  0
 24 28  2  0
 23 25  2  0
 25 26  1  0
 26 27  2  0
 27 28  1  0
 28 31  1  0
 27 29  1  0
 29 30  2  0
 30 31  1  0
 31 37  1  0
 30 32  1  0
 32 33  1  0
 33 34  2  0
 33 35  1  0
 35 36  1  0
 12 38  1  0
 15 39  1  0
 32 40  1  0
M  END
>  <canvasUID>
196

$$$$
IBD_197
  Canvas  00000000002D

 35 40  0  0  1  0  0  0  0  0999 V2000
   -6.8172    4.8923    0.0000 C   0  0  0
   -5.5814    4.4896    0.0000 O   0  0  0
   -5.3120    3.2179    0.0000 C   0  0  0
   -6.2787    2.3489    0.0000 C   0  0  0
   -6.0096    1.0770    0.0000 C   0  0  0
   -4.7732    0.6742    0.0000 C   0  0  0
   -3.8068    1.5432    0.0000 C   0  0  0
   -4.0759    2.8151    0.0000 C   0  0  0
   -4.5041   -0.5978    0.0000 C   0  0  0
   -5.3749   -1.5629    0.0000 N   0  0  0
   -3.3169   -1.1274    0.0000 C   0  0  0
   -3.4540   -2.4202    0.0000 C   0  0  0
   -4.7259   -2.6893    0.0000 N   0  0  0
   -2.5850   -3.3871    0.0000 C   0  0  0
   -2.9878   -4.6230    0.0000 C   0  0  0
   -4.2595   -4.8923    0.0000 C   0  0  0
   -5.1284   -3.9254    0.0000 N   0  0  0
   -2.1906   -0.4784    0.0000 C   0  0  0
   -2.1895    0.8216    0.0000 C   0  0  0
   -1.0632    1.4709    0.0000 C   0  0  0
    0.0621    0.8198    0.0000 N   0  0  0
    0.0611   -0.4802    0.0000 C   0  0  0
   -1.0653   -1.1292    0.0000 N   0  0  0
    1.1864   -1.1310    0.0000 N   0  0  0
    2.3128   -0.4821    0.0000 C   0  0  0
    2.3138    0.8180    0.0000 C   0  0  0
    3.4402    1.4672    0.0000 C   0  0  0
    3.4381   -1.1329    0.0000 C   0  0  0
    4.5645   -0.4839    0.0000 C   0  0  0
    4.5655    0.8162    0.0000 C   0  0  0
    5.6898   -1.1347    0.0000 O   0  0  0
    6.8161   -0.4854    0.0000 C   0  0  0
    6.8172    0.8146    0.0000 C   0  0  0
    5.6919    1.4654    0.0000 O   0  0  0
    1.1854   -2.4311    0.0000 H   0  0  0
  1  2  1  0
  2  3  1  0
  3  8  1  0
  3  4  2  0
  4  5  1  0
  5  6  2  0
  6  7  1  0
  7  8  2  0
  6  9  1  0
  9 10  2  0
 10 13  1  0
  9 11  1  0
 11 12  2  0
 12 13  1  0
 13 17  1  0
 12 14  1  0
 14 15  2  0
 15 16  1  0
 16 17  2  0
 11 18  1  0
 18 23  1  0
 18 19  2  0
 19 20  1  0
 20 21  2  0
 21 22  1  0
 22 23  2  0
 22 24  1  0
 24 25  1  0
 25 26  1  0
 26 27  2  0
 27 30  1  0
 25 28  2  0
 28 29  1  0
 29 30  2  0
 30 34  1  0
 29 31  1  0
 31 32  1  0
 32 33  1  0
 33 34  1  0
 24 35  1  0
M  END
>  <canvasUID>
197

$$$$
IBD_198
  Canvas  00000000002D

 15 16  0  0  1  0  0  0  0  0999 V2000
   -3.9270   -0.1170    0.0000 C   0  0  0
   -2.6343   -0.2543    0.0000 N   0  0  0
   -1.9856   -1.3809    0.0000 S   0  0  0
   -0.7139   -1.1121    0.0000 C   0  0  0
    0.2513   -1.9828    0.0000 O   0  0  0
   -0.5763    0.1807    0.0000 N   0  0  0
   -1.7635    0.7109    0.0000 C   0  0  0
   -2.0324    1.9828    0.0000 O   0  0  0
    0.5503    0.8294    0.0000 C   0  0  0
    1.6751    0.1781    0.0000 C   0  0  0
    2.8017    0.8268    0.0000 C   0  0  0
    3.9270    0.1755    0.0000 C   0  0  0
    3.9252   -1.1245    0.0000 C   0  0  0
    2.7986   -1.7733    0.0000 C   0  0  0
    1.6738   -1.1219    0.0000 C   0  0  0
  1  2  1  0
  2  7  1  0
  2  3  1  0
  3  4  1  0
  4  5  2  0
  4  6  1  0
  6  7  1  0
  7  8  2  0
  6  9  1  0
  9 10  1  0
 10 15  1  0
 10 11  2  0
 11 12  1  0
 12 13  2  0
 13 14  1  0
 14 15  2  0
M  END
>  <canvasUID>
198

$$$$
IBD_199
  Canvas  00000000002D

 24 27  0  0  1  0  0  0  0  0999 V2000
   -5.0318   -1.4168    0.0000 O   0  0  0
   -3.9075   -2.0697    0.0000 C   0  0  0
   -2.7801   -1.4220    0.0000 C   0  0  0
   -1.6559   -2.0743    0.0000 C   0  0  0
   -0.5285   -1.4269    0.0000 C   0  0  0
   -0.5256   -0.1269    0.0000 C   0  0  0
   -1.6499    0.5257    0.0000 C   0  0  0
   -2.7770   -0.1219    0.0000 C   0  0  0
    0.5958   -2.0795    0.0000 C   0  0  0
    0.7289   -3.3726    0.0000 C   0  0  0
    1.9998   -3.6458    0.0000 N   0  0  0
    2.6525   -2.5216    0.0000 C   0  0  0
    1.7846   -1.5533    0.0000 N   0  0  0
    3.9247   -2.2540    0.0000 N   0  0  0
    4.3290   -1.0184    0.0000 C   0  0  0
    3.4613   -0.0504    0.0000 C   0  0  0
    2.1891   -0.3180    0.0000 C   0  0  0
    3.8659    1.1851    0.0000 C   0  0  0
    3.1041    2.2381    0.0000 C   0  0  0
    3.8706    3.2883    0.0000 N   0  0  0
    5.1059    2.8840    0.0000 N   0  0  0
    5.1033    1.5840    0.0000 C   0  0  0
    6.1592    3.6458    0.0000 H   0  0  0
   -6.1592   -2.0642    0.0000 H   0  0  0
  1  2  1  0
  2  3  1  0
  3  8  1  0
  3  4  2  0
  4  5  1  0
  5  6  2  0
  6  7  1  0
  7  8  2  0
  5  9  1  0
  9 13  1  0
  9 10  2  0
 10 11  1  0
 11 12  2  0
 12 13  1  0
 13 17  1  0
 12 14  1  0
 14 15  2  0
 15 16  1  0
 16 17  2  0
 16 18  1  0
 18 22  2  0
 18 19  1  0
 19 20  2  0
 20 21  1  0
 21 23  1  0
 21 22  1  0
  1 24  1  0
M  END
>  <canvasUID>
199

$$$$
IBD_200
  Canvas  00000000002D

 26 28  0  0  1  0  0  0  0  0999 V2000
   -6.4129    0.8225    0.0000 C   0  0  0
   -5.2886    1.4751    0.0000 N   0  0  0
   -5.2915    2.7752    0.0000 C   0  0  0
   -4.1610    0.8275    0.0000 C   0  0  0
   -3.0367    1.4801    0.0000 C   0  0  0
   -1.9096    0.8327    0.0000 C   0  0  0
   -0.7851    1.4853    0.0000 C   0  0  0
   -0.7882    2.7850    0.0000 O   0  0  0
    0.3420    0.8376    0.0000 N   0  0  0
    1.4663    1.4902    0.0000 C   0  0  0
    1.5994    2.7832    0.0000 N   0  0  0
    2.8703    3.0565    0.0000 N   0  0  0
    2.6550    0.9640    0.0000 C   0  0  0
    3.5229    1.9322    0.0000 C   0  0  0
    3.0596   -0.2713    0.0000 C   0  0  0
    4.3318   -0.5389    0.0000 C   0  0  0
    5.1995    0.4291    0.0000 N   0  0  0
    4.7951    1.6647    0.0000 N   0  0  0
    4.7364   -1.7744    0.0000 C   0  0  0
    3.8685   -2.7424    0.0000 C   0  0  0
    4.2731   -3.9777    0.0000 C   0  0  0
    5.5453   -4.2452    0.0000 C   0  0  0
    6.4129   -3.2772    0.0000 C   0  0  0
    6.0086   -2.0417    0.0000 C   0  0  0
    3.3966    4.2452    0.0000 H   0  0  0
    0.3449   -0.4624    0.0000 H   0  0  0
  1  2  1  0
  2  3  1  0
  2  4  1  0
  4  5  1  0
  5  6  1  0
  6  7  1  0
  7  8  2  0
  7  9  1  0
  9 10  1  0
 10 11  2  0
 11 12  1  0
 12 25  1  0
 12 14  1  0
 10 13  1  0
 13 14  2  0
 14 18  1  0
 13 15  1  0
 15 16  2  0
 16 17  1  0
 17 18  2  0
 16 19  1  0
 19 24  1  0
 19 20  2  0
 20 21  1  0
 21 22  2  0
 22 23  1  0
 23 24  2  0
  9 26  1  0
M  END
>  <canvasUID>
200

$$$$
IBD_201
  Canvas  00000000002D

 31 34  0  0  1  0  0  0  0  0999 V2000
   -0.1266    2.8472    0.0000 C   0  0  0
   -0.4620    4.1030    0.0000 C   0  0  0
    0.7941    4.4384    0.0000 C   0  0  0
    1.1295    3.1826    0.0000 C   0  0  0
    2.2548    2.5318    0.0000 N   0  0  0
    2.2537    1.2318    0.0000 C   0  0  0
    3.3790    0.5807    0.0000 C   0  0  0
    3.3780   -0.7193    0.0000 N   0  0  0
    2.2517   -1.3683    0.0000 N   0  0  0
    4.5054    1.2300    0.0000 C   0  0  0
    4.5064    2.5300    0.0000 O   0  0  0
    5.6307    0.5792    0.0000 N   0  0  0
    1.1274    0.5825    0.0000 C   0  0  0
    1.1263   -0.7175    0.0000 C   0  0  0
    0.0021    1.2336    0.0000 C   0  0  0
   -1.1243    0.5844    0.0000 C   0  0  0
   -1.1253   -0.7157    0.0000 C   0  0  0
    0.0000   -1.3665    0.0000 C   0  0  0
   -2.2517   -1.3646    0.0000 C   0  0  0
   -2.2527   -2.6647    0.0000 C   0  0  0
   -3.3790   -3.3139    0.0000 C   0  0  0
   -4.5043   -2.6628    0.0000 C   0  0  0
   -4.5033   -1.3628    0.0000 C   0  0  0
   -3.3770   -0.7138    0.0000 C   0  0  0
   -5.6307   -3.3121    0.0000 S   0  0  0
   -6.2797   -2.1857    0.0000 O   0  0  0
   -4.9815   -4.4384    0.0000 O   0  0  0
   -6.7570   -3.9613    0.0000 C   0  0  0
    3.3811    3.1808    0.0000 H   0  0  0
    6.7570    1.2281    0.0000 H   0  0  0
    5.6296   -0.7209    0.0000 H   0  0  0
  1  4  1  0
  1  2  1  0
  2  3  1  0
  3  4  1  0
  4  5  1  0
  5  6  1  0
  6  7  2  0
  7  8  1  0
  8  9  2  0
  9 14  1  0
  7 10  1  0
 10 11  2  0
 10 12  1  0
  6 13  1  0
 13 14  2  0
 14 18  1  0
 13 15  1  0
 15 16  2  0
 16 17  1  0
 17 18  2  0
 17 19  1  0
 19 24  1  0
 19 20  2  0
 20 21  1  0
 21 22  2  0
 22 23  1  0
 23 24  2  0
 22 25  1  0
 25 26  2  0
 25 27  2  0
 25 28  1  0
  5 29  1  0
 12 30  1  0
 12 31  1  0
M  END
>  <canvasUID>
201

$$$$
IBD_202
  Canvas  00000000002D

 30 34  0  0  1  0  0  0  0  0999 V2000
    3.3624    4.6519    0.0000 N   0  0  0
    4.1258    3.5994    0.0000 C   0  0  0
    3.3608    2.5484    0.0000 N   0  0  0
    2.1248    2.9509    0.0000 C   0  0  0
    2.1258    4.2510    0.0000 C   0  0  0
    0.9984    2.3020    0.0000 C   0  0  0
   -0.1269    2.9527    0.0000 N   0  0  0
   -0.1258    4.2528    0.0000 C   0  0  0
    1.0005    4.9020    0.0000 N   0  0  0
    0.9974    1.0019    0.0000 C   0  0  0
    2.1227    0.3509    0.0000 C   0  0  0
    2.1216   -0.9491    0.0000 C   0  0  0
    0.9953   -1.5981    0.0000 C   0  0  0
   -0.1300   -0.9473    0.0000 C   0  0  0
   -0.1290    0.3527    0.0000 C   0  0  0
    0.9943   -2.8981    0.0000 C   0  0  0
    0.5486   -4.1194    0.0000 C   0  0  0
    1.3832   -5.1157    0.0000 C   0  0  0
    2.6638   -4.8911    0.0000 N   0  0  0
    3.1097   -3.6701    0.0000 C   0  0  0
    2.2748   -2.6735    0.0000 C   0  0  0
   -0.2857   -2.6712    0.0000 C   0  0  0
   -0.7291   -1.4494    0.0000 C   0  0  0
   -2.0093   -1.2224    0.0000 C   0  0  0
   -2.8458   -2.2175    0.0000 C   0  0  0
   -4.1258   -1.9907    0.0000 Cl  0  0  0
   -2.4024   -3.4397    0.0000 C   0  0  0
   -1.1222   -3.6665    0.0000 C   0  0  0
    3.7651    5.8877    0.0000 H   0  0  0
    3.4986   -5.8877    0.0000 H   0  0  0
  1 29  1  0
  1  5  1  0
  1  2  1  0
  2  3  2  0
  3  4  1  0
  4  5  2  0
  5  9  1  0
  4  6  1  0
  6  7  2  0
  7  8  1  0
  8  9  2  0
  6 10  1  0
 10 15  1  0
 10 11  2  0
 11 12  1  0
 12 13  2  0
 13 14  1  0
 14 15  2  0
 13 16  1  0
 16 21  1  0
 16 17  1  0
 17 18  1  0
 18 19  1  0
 19 20  1  0
 20 21  1  0
 16 22  1  0
 22 28  1  0
 22 23  2  0
 23 24  1  0
 24 25  2  0
 25 26  1  0
 25 27  1  0
 27 28  2  0
 19 30  1  0
M  END
>  <canvasUID>
202

$$$$
IBD_203
  Canvas  00000000002D

 26 30  0  0  1  0  0  0  0  0999 V2000
    2.2224   -2.4967    0.0000 O   0  0  0
    1.8248   -1.2591    0.0000 C   0  0  0
    2.5926   -0.2100    0.0000 N   0  0  0
    1.8324    0.8444    0.0000 C   0  0  0
    2.2388    2.0791    0.0000 O   0  0  0
    0.5945    0.4471    0.0000 C   0  0  0
    0.5898   -0.8527    0.0000 C   0  0  0
   -0.5290    1.1012    0.0000 C   0  0  0
   -1.6571    0.4554    0.0000 C   0  0  0
   -1.6618   -0.8446    0.0000 C   0  0  0
   -0.5383   -1.4988    0.0000 C   0  0  0
   -0.5430   -2.7988    0.0000 C   0  0  0
    0.5805   -3.4527    0.0000 O   0  0  0
   -1.6712   -3.4447    0.0000 C   0  0  0
   -2.7947   -2.7908    0.0000 C   0  0  0
   -2.7900   -1.4907    0.0000 C   0  0  0
   -2.6199    1.3285    0.0000 N   0  0  0
   -2.0869    2.5144    0.0000 C   0  0  0
   -0.7947    2.3737    0.0000 C   0  0  0
   -0.0267    3.4228    0.0000 C   0  0  0
   -0.5511    4.6123    0.0000 C   0  0  0
   -1.8433    4.7528    0.0000 C   0  0  0
   -2.6116    3.7039    0.0000 C   0  0  0
   -3.8927    1.0628    0.0000 H   0  0  0
    3.8927   -0.2146    0.0000 H   0  0  0
    0.5758   -4.7528    0.0000 H   0  0  0
  1  2  2  0
  2  7  1  0
  2  3  1  0
  3  4  1  0
  4  5  2  0
  4  6  1  0
  6  7  2  0
  7 11  1  0
  6  8  1  0
  8 19  1  0
  8  9  2  0
  9 10  1  0
 10 16  1  0
 10 11  2  0
 11 12  1  0
 12 13  1  0
 12 14  2  0
 14 15  1  0
 15 16  2  0
  9 17  1  0
 17 24  1  0
 17 18  1  0
 18 23  1  0
 18 19  2  0
 19 20  1  0
 20 21  2  0
 21 22  1  0
 22 23  2  0
  3 25  1  0
 13 26  1  0
M  END
>  <canvasUID>
203

$$$$
IBD_204
  Canvas  00000000002D

 21 24  0  0  1  0  0  0  0  0999 V2000
    1.9274    1.5237    0.0000 C   0  0  0
    2.3301    2.7598    0.0000 C   0  0  0
    3.6021    3.0289    0.0000 C   0  0  0
    4.4713    2.0625    0.0000 C   0  0  0
    4.0685    0.8262    0.0000 C   0  0  0
    2.7966    0.5571    0.0000 C   0  0  0
    2.3938   -0.6790    0.0000 C   0  0  0
    3.1572   -1.7312    0.0000 C   0  0  0
    2.3923   -2.7824    0.0000 N   0  0  0
    1.1562   -2.3797    0.0000 C   0  0  0
    1.1573   -1.0797    0.0000 N   0  0  0
    0.0299   -3.0289    0.0000 C   0  0  0
   -1.0954   -2.3779    0.0000 N   0  0  0
   -1.0944   -1.0778    0.0000 C   0  0  0
    0.0320   -0.4289    0.0000 C   0  0  0
   -2.2196   -0.4271    0.0000 C   0  0  0
   -2.2186    0.8730    0.0000 C   0  0  0
   -3.3439    1.5240    0.0000 C   0  0  0
   -4.4702    0.8748    0.0000 N   0  0  0
   -4.4713   -0.4252    0.0000 C   0  0  0
   -3.3460   -1.0760    0.0000 C   0  0  0
  1  6  1  0
  1  2  2  0
  2  3  1  0
  3  4  2  0
  4  5  1  0
  5  6  2  0
  6  7  1  0
  7 11  1  0
  7  8  2  0
  8  9  1  0
  9 10  2  0
 10 11  1  0
 11 15  1  0
 10 12  1  0
 12 13  2  0
 13 14  1  0
 14 15  2  0
 14 16  1  0
 16 21  1  0
 16 17  2  0
 17 18  1  0
 18 19  2  0
 19 20  1  0
 20 21  2  0
M  END
>  <canvasUID>
204

$$$$
IBD_205
  Canvas  00000000002D

 25 28  0  0  1  0  0  0  0  0999 V2000
    1.2071   -5.2022    0.0000 C   0  0  0
    2.3342   -4.5545    0.0000 N   0  0  0
    2.3368   -3.2545    0.0000 C   0  0  0
    1.2123   -2.6021    0.0000 C   0  0  0
    0.0852   -3.2500    0.0000 C   0  0  0
    0.0826   -4.5498    0.0000 C   0  0  0
   -1.0394   -2.5977    0.0000 C   0  0  0
   -2.1665   -3.2454    0.0000 C   0  0  0
   -2.1691   -4.5454    0.0000 C   0  0  0
   -1.0446   -5.1977    0.0000 C   0  0  0
   -1.0368   -1.2977    0.0000 S   0  0  0
   -2.3368   -1.2951    0.0000 O   0  0  0
    0.2633   -1.3003    0.0000 O   0  0  0
   -1.0342    0.0023    0.0000 N   0  0  0
    0.0932    0.6500    0.0000 C   0  0  0
    0.0958    1.9500    0.0000 C   0  0  0
   -2.1587    0.6544    0.0000 C   0  0  0
   -2.1558    1.9544    0.0000 C   0  0  0
   -1.0287    2.6021    0.0000 C   0  0  0
   -2.1532    3.2545    0.0000 C   0  0  0
   -2.1506    4.5545    0.0000 C   0  0  0
   -1.0235    5.2022    0.0000 C   0  0  0
    0.1010    4.5501    0.0000 N   0  0  0
    0.0984    3.2500    0.0000 C   0  0  0
    1.2281    5.1977    0.0000 H   0  0  0
  1  6  1  0
  1  2  2  0
  2  3  1  0
  3  4  2  0
  4  5  1  0
  5  6  2  0
  6 10  1  0
  5  7  1  0
  7  8  2  0
  8  9  1  0
  9 10  2  0
  7 11  1  0
 11 12  2  0
 11 13  2  0
 11 14  1  0
 14 15  1  0
 15 16  1  0
 16 19  1  0
 14 17  1  0
 17 18  1  0
 18 19  1  0
 19 24  1  0
 19 20  1  0
 20 21  1  0
 21 22  1  0
 22 23  1  0
 23 24  1  0
 23 25  1  0
M  END
>  <canvasUID>
205

$$$$
IBD_206
  Canvas  00000000002D

 33 36  0  0  1  0  0  0  0  0999 V2000
   -6.7591    6.1701    0.0000 C   0  0  0
   -5.6328    5.5209    0.0000 O   0  0  0
   -5.6318    4.2208    0.0000 C   0  0  0
   -4.5054    3.5718    0.0000 C   0  0  0
   -4.5044    2.2718    0.0000 O   0  0  0
   -3.3780    1.6226    0.0000 C   0  0  0
   -3.3770    0.3225    0.0000 C   0  0  0
   -2.2506   -0.3264    0.0000 C   0  0  0
   -4.5023   -0.3283    0.0000 O   0  0  0
   -5.6286    0.3207    0.0000 C   0  0  0
   -2.2527    2.2736    0.0000 C   0  0  0
   -1.1264    1.6244    0.0000 C   0  0  0
   -1.1253    0.3244    0.0000 C   0  0  0
   -0.0010    2.2752    0.0000 N   0  0  0
    1.1253    1.6262    0.0000 C   0  0  0
    1.1264    0.3262    0.0000 C   0  0  0
    0.0010   -0.3249    0.0000 C   0  0  0
    2.2527   -0.3231    0.0000 C   0  0  0
    3.3780    0.3280    0.0000 N   0  0  0
    3.3770    1.6280    0.0000 C   0  0  0
    2.2506    2.2770    0.0000 N   0  0  0
    2.2537   -1.6231    0.0000 N   0  0  0
    3.3801   -2.2721    0.0000 C   0  0  0
    4.5054   -1.6213    0.0000 C   0  0  0
    4.5044   -0.3212    0.0000 Cl  0  0  0
    5.6318   -2.2703    0.0000 C   0  0  0
    5.6328   -3.5703    0.0000 C   0  0  0
    6.7591   -4.2193    0.0000 Cl  0  0  0
    4.5075   -4.2213    0.0000 C   0  0  0
    3.3811   -3.5721    0.0000 C   0  0  0
    4.5085   -5.5211    0.0000 O   0  0  0
    5.6349   -6.1701    0.0000 C   0  0  0
    1.1284   -2.2739    0.0000 H   0  0  0
  1  2  1  0
  2  3  1  0
  3  4  1  0
  4  5  1  0
  5  6  1  0
  6  7  1  0
  7  8  2  0
  8 13  1  0
  7  9  1  0
  9 10  1  0
  6 11  2  0
 11 12  1  0
 12 13  2  0
 13 17  1  0
 12 14  1  0
 14 15  2  0
 15 21  1  0
 15 16  1  0
 16 17  2  0
 16 18  1  0
 18 19  2  0
 19 20  1  0
 20 21  2  0
 18 22  1  0
 22 23  1  0
 23 30  1  0
 23 24  2  0
 24 25  1  0
 24 26  1  0
 26 27  2  0
 27 28  1  0
 27 29  1  0
 29 30  2  0
 29 31  1  0
 31 32  1  0
 22 33  1  0
M  END
>  <canvasUID>
206

$$$$
IBD_207
  Canvas  00000000002D

 47 51  0  0  1  0  0  0  0  0999 V2000
   10.4861    6.0778    0.0000 C   0  0  0
    9.8374    7.2044    0.0000 C   0  0  0
   11.1372    7.2031    0.0000 C   0  0  0
    9.8387    8.5045    0.0000 C   0  0  0
    8.7108    6.5557    0.0000 C   0  0  0
    8.5735    5.2630    0.0000 C   0  0  0
    7.3015    4.9941    0.0000 C   0  0  0
    6.6528    6.1207    0.0000 N   0  0  0
    7.5236    7.0859    0.0000 O   0  0  0
    6.7714    3.8069    0.0000 N   0  0  0
    5.4784    3.6725    0.0000 C   0  0  0
    4.7155    4.7253    0.0000 O   0  0  0
    4.9482    2.4858    0.0000 N   0  0  0
    3.6552    2.3514    0.0000 C   0  0  0
    3.1253    1.1642    0.0000 C   0  0  0
    3.8882    0.1117    0.0000 C   0  0  0
    3.3580   -1.0753    0.0000 C   0  0  0
    2.0650   -1.2099    0.0000 C   0  0  0
    1.3021   -0.1572    0.0000 C   0  0  0
    1.8323    1.0298    0.0000 C   0  0  0
    1.5348   -2.3969    0.0000 C   0  0  0
    0.2629   -2.6657    0.0000 C   0  0  0
    0.1256   -3.9585    0.0000 C   0  0  0
    1.3128   -4.4886    0.0000 N   0  0  0
    2.1835   -3.5235    0.0000 N   0  0  0
   -1.0010   -4.6072    0.0000 N   0  0  0
   -1.0023   -5.9072    0.0000 C   0  0  0
    0.1227   -6.5583    0.0000 O   0  0  0
   -2.1289   -6.5560    0.0000 C   0  0  0
   -3.2543   -5.9046    0.0000 C   0  0  0
   -4.3809   -6.5534    0.0000 C   0  0  0
   -4.3822   -7.8534    0.0000 C   0  0  0
   -3.2571   -8.5045    0.0000 C   0  0  0
   -2.1305   -7.8557    0.0000 C   0  0  0
   -5.5088   -8.5021    0.0000 O   0  0  0
   -6.6338   -7.8505    0.0000 C   0  0  0
   -7.7605   -8.4993    0.0000 C   0  0  0
   -8.8855   -7.8482    0.0000 N   0  0  0
  -10.0121   -8.4967    0.0000 C   0  0  0
  -11.1372   -7.8456    0.0000 C   0  0  0
  -11.1356   -6.5456    0.0000 O   0  0  0
  -10.0090   -5.8968    0.0000 C   0  0  0
   -8.8842   -6.5482    0.0000 C   0  0  0
    1.5816   -5.7606    0.0000 H   0  0  0
    7.5342    2.7544    0.0000 H   0  0  0
    5.7111    1.4330    0.0000 H   0  0  0
   -2.1261   -3.9559    0.0000 H   0  0  0
  1  2  1  0
  2  3  1  0
  2  4  1  0
  2  5  1  0
  5  9  1  0
  5  6  2  0
  6  7  1  0
  7  8  2  0
  8  9  1  0
  7 10  1  0
 10 11  1  0
 11 12  2  0
 11 13  1  0
 13 14  1  0
 14 15  1  0
 15 20  1  0
 15 16  2  0
 16 17  1  0
 17 18  2  0
 18 19  1  0
 19 20  2  0
 18 21  1  0
 21 25  2  0
 21 22  1  0
 22 23  2  0
 23 24  1  0
 24 44  1  0
 24 25  1  0
 23 26  1  0
 26 27  1  0
 27 28  2  0
 27 29  1  0
 29 34  1  0
 29 30  2  0
 30 31  1  0
 31 32  2  0
 32 33  1  0
 33 34  2  0
 32 35  1  0
 35 36  1  0
 36 37  1  0
 37 38  1  0
 38 43  1  0
 38 39  1  0
 39 40  1  0
 40 41  1  0
 41 42  1  0
 42 43  1  0
 10 45  1  0
 13 46  1  0
 26 47  1  0
M  END
>  <canvasUID>
207

$$$$
IBD_208
  Canvas  00000000002D

 26 28  0  0  1  0  0  0  0  0999 V2000
   -5.0690   -4.8718    0.0000 C   0  0  0
   -5.0680   -3.5718    0.0000 O   0  0  0
   -3.9417   -2.9228    0.0000 C   0  0  0
   -2.8164   -3.5736    0.0000 C   0  0  0
   -1.6900   -2.9247    0.0000 C   0  0  0
   -1.6890   -1.6246    0.0000 C   0  0  0
   -2.8143   -0.9736    0.0000 C   0  0  0
   -3.9406   -1.6228    0.0000 C   0  0  0
   -0.5626   -0.9754    0.0000 N   0  0  0
   -0.5616    0.3246    0.0000 C   0  0  0
   -1.6869    0.9754    0.0000 O   0  0  0
    0.5647    0.9736    0.0000 C   0  0  0
    1.6900    0.3228    0.0000 C   0  0  0
    0.5658    2.2736    0.0000 C   0  0  0
   -0.5595    2.9247    0.0000 O   0  0  0
    1.6921    2.9228    0.0000 C   0  0  0
    2.8174    2.2718    0.0000 C   0  0  0
    2.8164    0.9718    0.0000 C   0  0  0
    3.9437    2.9210    0.0000 C   0  0  0
    3.9448    4.2210    0.0000 O   0  0  0
    5.0690    2.2702    0.0000 C   0  0  0
    5.0680    0.9702    0.0000 C   0  0  0
    3.9417    0.3210    0.0000 C   0  0  0
    0.5626   -1.6265    0.0000 H   0  0  0
   -1.6859    2.2754    0.0000 H   0  0  0
    2.8195    4.8718    0.0000 H   0  0  0
  1  2  1  0
  2  3  1  0
  3  8  1  0
  3  4  2  0
  4  5  1  0
  5  6  2  0
  6  7  1  0
  7  8  2  0
  6  9  1  0
  9 10  1  0
 10 11  2  0
 10 12  1  0
 12 13  1  0
 13 18  2  0
 12 14  2  0
 14 15  1  0
 14 16  1  0
 16 17  2  0
 17 18  1  0
 18 23  1  0
 17 19  1  0
 19 20  1  0
 19 21  2  0
 21 22  1  0
 22 23  2  0
  9 24  1  0
 15 25  1  0
 20 26  1  0
M  END
>  <canvasUID>
208

$$$$
IBD_209
  Canvas  00000000002D

 38 42  0  0  1  0  0  0  0  0999 V2000
   -6.2523   -1.3109    0.0000 C   0  0  0
   -7.3787   -0.6620    0.0000 C   0  0  0
   -7.3794    0.6381    0.0000 C   0  0  0
   -6.2541    1.2891    0.0000 C   0  0  0
   -5.1278    0.6399    0.0000 C   0  0  0
   -5.1270   -0.6602    0.0000 C   0  0  0
   -4.0025    1.2909    0.0000 C   0  0  0
   -2.8762    0.6417    0.0000 C   0  0  0
   -2.8754   -0.6583    0.0000 C   0  0  0
   -4.0007   -1.3091    0.0000 C   0  0  0
   -1.7490   -1.3073    0.0000 N   0  0  0
   -0.6237   -0.6565    0.0000 C   0  0  0
    0.5026   -1.3055    0.0000 C   0  0  0
    0.6396   -2.5985    0.0000 S   0  0  0
    1.9113   -2.8676    0.0000 C   0  0  0
    2.5605   -1.7412    0.0000 C   0  0  0
    1.6898   -0.7759    0.0000 C   0  0  0
    2.4412   -4.0548    0.0000 C   0  0  0
    3.7339   -4.1897    0.0000 C   0  0  0
    4.2638   -5.3769    0.0000 C   0  0  0
    5.5565   -5.5116    0.0000 C   0  0  0
    6.3199   -4.4593    0.0000 O   0  0  0
    6.0864   -6.6987    0.0000 O   0  0  0
   -0.6245    0.6435    0.0000 C   0  0  0
   -1.7509    1.2927    0.0000 N   0  0  0
    0.5008    1.2946    0.0000 C   0  0  0
    0.6357    2.5876    0.0000 S   0  0  0
    1.9069    2.8587    0.0000 C   0  0  0
    2.5577    1.7334    0.0000 C   0  0  0
    1.6885    0.7665    0.0000 C   0  0  0
    2.4347    4.0467    0.0000 C   0  0  0
    3.7274    4.1835    0.0000 C   0  0  0
    4.2552    5.3717    0.0000 C   0  0  0
    5.5480    5.5084    0.0000 C   0  0  0
    6.3129    4.4573    0.0000 O   0  0  0
    6.0758    6.6967    0.0000 O   0  0  0
    7.3794   -6.8334    0.0000 H   0  0  0
    7.3688    6.8334    0.0000 H   0  0  0
  1  6  1  0
  1  2  2  0
  2  3  1  0
  3  4  2  0
  4  5  1  0
  5  6  2  0
  6 10  1  0
  5  7  1  0
  7  8  2  0
  8 25  1  0
  8  9  1  0
  9 10  2  0
  9 11  1  0
 11 12  2  0
 12 13  1  0
 13 17  2  0
 13 14  1  0
 14 15  1  0
 15 16  2  0
 16 17  1  0
 15 18  1  0
 18 19  1  0
 19 20  1  0
 20 21  1  0
 21 22  2  0
 21 23  1  0
 12 24  1  0
 24 25  2  0
 24 26  1  0
 26 30  2  0
 26 27  1  0
 27 28  1  0
 28 29  2  0
 29 30  1  0
 28 31  1  0
 31 32  1  0
 32 33  1  0
 33 34  1  0
 34 35  2  0
 34 36  1  0
 23 37  1  0
 36 38  1  0
M  END
>  <canvasUID>
209

$$$$
IBD_210
  Canvas  00000000002D

 40 47  0  0  1  0  0  0  0  0999 V2000
   -4.9775    2.5749    0.0000 N   0  0  0
   -4.9713    1.2753    0.0000 C   0  0  0
   -3.8425    0.6310    0.0000 C   0  0  0
   -2.7203    1.2863    0.0000 O   0  0  0
   -3.8363   -0.6685    0.0000 C   0  0  0
   -4.9586   -1.3239    0.0000 O   0  0  0
   -4.9521   -2.6235    0.0000 C   0  0  0
   -2.7075   -1.3128    0.0000 C   0  0  0
   -2.7010   -2.6123    0.0000 O   0  0  0
   -1.5855   -0.6576    0.0000 C   0  0  0
   -1.5918    0.6420    0.0000 C   0  0  0
   -0.4661   -1.3489    0.0000 N   0  0  0
   -0.0173   -2.5782    0.0000 C   0  0  0
    1.2822   -2.5655    0.0000 C   0  0  0
    1.9429   -3.6846    0.0000 C   0  0  0
    1.3041   -4.8160    0.0000 C   0  0  0
    0.0045   -4.8287    0.0000 C   0  0  0
   -0.6559   -3.7099    0.0000 C   0  0  0
    1.6968   -1.3291    0.0000 C   0  0  0
    0.6088   -0.6378    0.0000 C   0  0  0
    0.6026    0.6440    0.0000 C   0  0  0
   -0.4794    1.3442    0.0000 N   0  0  0
   -0.0425    2.5780    0.0000 C   0  0  0
    1.2570    2.5777    0.0000 C   0  0  0
    1.9068    3.7031    0.0000 C   0  0  0
    1.2570    4.8285    0.0000 C   0  0  0
   -0.0422    4.8287    0.0000 C   0  0  0
   -0.6920    3.7034    0.0000 C   0  0  0
    1.6838    1.3453    0.0000 C   0  0  0
    2.8037    0.6635    0.0000 C   0  0  0
    2.8099   -0.6360    0.0000 C   0  0  0
    4.0481   -1.0318    0.0000 C   0  0  0
    4.4559   -2.2658    0.0000 O   0  0  0
    4.8068    0.0234    0.0000 N   0  0  0
    4.0377    1.0711    0.0000 C   0  0  0
    4.4333    2.3087    0.0000 O   0  0  0
   -6.1063    3.2192    0.0000 H   0  0  0
   -3.8555    3.2301    0.0000 H   0  0  0
   -1.5725   -3.2563    0.0000 H   0  0  0
    6.1063    0.0296    0.0000 H   0  0  0
  1  2  1  0
  2  3  1  0
  3  4  1  0
  4 11  1  0
  3  5  1  0
  5  6  1  0
  6  7  1  0
  5  8  1  0
  8  9  1  0
  8 10  1  0
 10 11  1  0
 11 22  1  0
 10 12  1  0
 12 20  1  0
 12 13  1  0
 13 18  2  0
 13 14  1  0
 14 15  2  0
 15 16  1  0
 16 17  2  0
 17 18  1  0
 14 19  1  0
 19 31  2  0
 19 20  1  0
 20 21  2  0
 21 29  1  0
 21 22  1  0
 22 23  1  0
 23 28  1  0
 23 24  2  0
 24 25  1  0
 25 26  2  0
 26 27  1  0
 27 28  2  0
 24 29  1  0
 29 30  2  0
 30 35  1  0
 30 31  1  0
 31 32  1  0
 32 33  2  0
 32 34  1  0
 34 35  1  0
 35 36  2  0
  1 37  1  0
  1 38  1  0
  9 39  1  0
 34 40  1  0
M  END
>  <canvasUID>
210

$$$$
IBD_211
  Canvas  00000000002D

 21 24  0  0  1  0  0  0  0  0999 V2000
   -3.7886    0.1014    0.0000 N   0  0  0
   -3.2587   -1.0858    0.0000 C   0  0  0
   -1.9662   -0.9488    0.0000 N   0  0  0
   -1.6968    0.3227    0.0000 C   0  0  0
   -2.8232    0.9719    0.0000 C   0  0  0
   -0.5715    0.9737    0.0000 C   0  0  0
   -0.5725    2.2738    0.0000 N   0  0  0
   -1.6989    2.9228    0.0000 C   0  0  0
   -2.8242    2.2720    0.0000 N   0  0  0
    0.5549    0.3245    0.0000 N   0  0  0
    1.6802    0.9756    0.0000 C   0  0  0
    2.8066    0.3263    0.0000 C   0  0  0
    0.5559   -0.9756    0.0000 C   0  0  0
    1.6823   -1.6245    0.0000 C   0  0  0
    2.8076   -0.9737    0.0000 C   0  0  0
    3.9329   -0.3227    0.0000 C   0  0  0
    5.0593   -0.9719    0.0000 C   0  0  0
    5.0603   -2.2720    0.0000 C   0  0  0
    3.9350   -2.9228    0.0000 C   0  0  0
    2.8086   -2.2738    0.0000 O   0  0  0
   -5.0603    0.3705    0.0000 H   0  0  0
  1 21  1  0
  1  5  1  0
  1  2  1  0
  2  3  2  0
  3  4  1  0
  4  5  2  0
  5  9  1  0
  4  6  1  0
  6  7  2  0
  7  8  1  0
  8  9  2  0
  6 10  1  0
 10 11  1  0
 11 12  1  0
 12 15  1  0
 10 13  1  0
 13 14  1  0
 14 15  1  0
 15 20  1  0
 15 16  1  0
 16 17  1  0
 17 18  1  0
 18 19  1  0
 19 20  1  0
M  END
>  <canvasUID>
211

$$$$
IBD_212
  Canvas  00000000002D

 29 31  0  0  1  0  0  0  0  0999 V2000
    3.5228   -4.5908    0.0000 C   0  0  0
    2.9947   -3.4026    0.0000 C   0  0  0
    1.7020   -3.2658    0.0000 O   0  0  0
    3.7599   -2.3514    0.0000 C   0  0  0
    3.2319   -1.1637    0.0000 C   0  0  0
    3.9971   -0.1125    0.0000 C   0  0  0
    5.2895   -0.2492    0.0000 C   0  0  0
    5.8173   -1.4374    0.0000 C   0  0  0
    5.0524   -2.4884    0.0000 C   0  0  0
    3.4690    1.0755    0.0000 C   0  0  0
    4.1200    2.2008    0.0000 C   0  0  0
    3.2508    3.1678    0.0000 N   0  0  0
    2.0629    2.6400    0.0000 C   0  0  0
    2.1978    1.3467    0.0000 O   0  0  0
    0.9376    3.2907    0.0000 N   0  0  0
   -0.1888    2.6418    0.0000 C   0  0  0
   -0.1898    1.3418    0.0000 C   0  0  0
    0.9355    0.6907    0.0000 O   0  0  0
    0.9345   -0.6093    0.0000 C   0  0  0
   -1.3161    0.6925    0.0000 C   0  0  0
   -2.4414    1.3436    0.0000 C   0  0  0
   -2.4404    2.6436    0.0000 C   0  0  0
   -1.3141    3.2926    0.0000 C   0  0  0
   -3.5657    3.2944    0.0000 S   0  0  0
   -2.9149    4.4197    0.0000 O   0  0  0
   -4.2168    2.1691    0.0000 O   0  0  0
   -4.6910    3.9452    0.0000 C   0  0  0
   -5.8173    3.2962    0.0000 C   0  0  0
    0.9386    4.5908    0.0000 H   0  0  0
  1  2  1  0
  2  3  2  0
  2  4  1  0
  4  9  1  0
  4  5  2  0
  5  6  1  0
  6  7  2  0
  7  8  1  0
  8  9  2  0
  6 10  1  0
 10 14  1  0
 10 11  2  0
 11 12  1  0
 12 13  2  0
 13 14  1  0
 13 15  1  0
 15 16  1  0
 16 23  1  0
 16 17  2  0
 17 18  1  0
 18 19  1  0
 17 20  1  0
 20 21  2  0
 21 22  1  0
 22 23  2  0
 22 24  1  0
 24 25  2  0
 24 26  2  0
 24 27  1  0
 27 28  1  0
 15 29  1  0
M  END
>  <canvasUID>
212

$$$$
IBD_213
  Canvas  00000000002D

 32 36  0  0  1  0  0  0  0  0999 V2000
    5.0914    5.0083    0.0000 C   0  0  0
    6.3631    5.2774    0.0000 C   0  0  0
    7.2323    4.3105    0.0000 C   0  0  0
    6.8293    3.0744    0.0000 C   0  0  0
    5.5576    2.8053    0.0000 C   0  0  0
    4.6887    3.7720    0.0000 C   0  0  0
    3.4170    3.5029    0.0000 C   0  0  0
    3.0140    2.2669    0.0000 N   0  0  0
    3.7773    1.2146    0.0000 N   0  0  0
    3.0122    0.1634    0.0000 C   0  0  0
    1.7764    0.5664    0.0000 C   0  0  0
    1.7774    1.8664    0.0000 C   0  0  0
    0.6500   -0.0828    0.0000 C   0  0  0
   -0.4753    0.5682    0.0000 C   0  0  0
   -0.4742    1.8683    0.0000 C   0  0  0
    0.6521    2.5172    0.0000 C   0  0  0
   -1.6016   -0.0810    0.0000 N   0  0  0
   -1.6027   -1.3810    0.0000 C   0  0  0
   -0.4774   -2.0318    0.0000 N   0  0  0
   -0.4784   -3.3318    0.0000 C   0  0  0
   -1.6047   -3.9811    0.0000 N   0  0  0
   -2.7290   -2.0302    0.0000 C   0  0  0
   -2.7300   -3.3303    0.0000 C   0  0  0
   -3.8543   -1.3792    0.0000 C   0  0  0
   -4.9806   -2.0284    0.0000 C   0  0  0
   -6.1059   -1.3774    0.0000 O   0  0  0
   -7.2323   -2.0266    0.0000 C   0  0  0
   -4.9817   -3.3284    0.0000 C   0  0  0
   -3.8564   -3.9792    0.0000 C   0  0  0
   -6.1080   -3.9774    0.0000 O   0  0  0
   -6.1091   -5.2774    0.0000 C   0  0  0
   -2.7269    0.5698    0.0000 H   0  0  0
  1  6  1  0
  1  2  2  0
  2  3  1  0
  3  4  2  0
  4  5  1  0
  5  6  2  0
  6  7  1  0
  7  8  1  0
  8 12  1  0
  8  9  1  0
  9 10  2  0
 10 11  1  0
 11 12  2  0
 12 16  1  0
 11 13  1  0
 13 14  2  0
 14 15  1  0
 15 16  2  0
 14 17  1  0
 17 18  1  0
 18 19  2  0
 19 20  1  0
 20 21  2  0
 21 23  1  0
 18 22  1  0
 22 23  2  0
 23 29  1  0
 22 24  1  0
 24 25  2  0
 25 26  1  0
 26 27  1  0
 25 28  1  0
 28 29  2  0
 28 30  1  0
 30 31  1  0
 17 32  1  0
M  END
>  <canvasUID>
213

$$$$
IBD_214
  Canvas  00000000002D

 31 35  0  0  1  0  0  0  0  0999 V2000
    4.4318   -2.1605    0.0000 C   0  0  0
    5.7032   -2.4317    0.0000 C   0  0  0
    6.1039   -3.6683    0.0000 C   0  0  0
    5.2331   -4.6339    0.0000 C   0  0  0
    3.9620   -4.3627    0.0000 C   0  0  0
    3.5613   -3.1259    0.0000 C   0  0  0
    2.2899   -2.8547    0.0000 C   0  0  0
    1.8892   -1.6179    0.0000 N   0  0  0
    2.6541   -0.5669    0.0000 C   0  0  0
    1.8908    0.4856    0.0000 N   0  0  0
    0.6542    0.0846    0.0000 C   0  0  0
    0.6531   -1.2154    0.0000 C   0  0  0
   -0.4711    0.7357    0.0000 C   0  0  0
   -0.4701    2.0357    0.0000 N   0  0  0
    0.6563    2.6847    0.0000 C   0  0  0
    1.7816    2.0339    0.0000 C   0  0  0
    2.9079    2.6829    0.0000 C   0  0  0
    2.9089    3.9829    0.0000 C   0  0  0
    1.7836    4.6339    0.0000 C   0  0  0
    0.6573    3.9847    0.0000 C   0  0  0
   -1.5975    0.0865    0.0000 N   0  0  0
   -1.5985   -1.2136    0.0000 C   0  0  0
   -0.4732   -1.8644    0.0000 N   0  0  0
   -2.7248   -1.8625    0.0000 N   0  0  0
   -3.8502   -1.2118    0.0000 C   0  0  0
   -4.9765   -1.8607    0.0000 C   0  0  0
   -4.9775   -3.1607    0.0000 N   0  0  0
   -3.8522   -3.8118    0.0000 C   0  0  0
   -2.7259   -3.1626    0.0000 C   0  0  0
   -1.5954    2.6865    0.0000 H   0  0  0
   -6.1039   -3.8100    0.0000 H   0  0  0
  1  6  1  0
  1  2  2  0
  2  3  1  0
  3  4  2  0
  4  5  1  0
  5  6  2  0
  6  7  1  0
  7  8  1  0
  8 12  1  0
  8  9  1  0
  9 10  2  0
 10 11  1  0
 11 12  2  0
 12 23  1  0
 11 13  1  0
 13 14  1  0
 14 15  1  0
 15 20  1  0
 15 16  2  0
 16 17  1  0
 17 18  2  0
 18 19  1  0
 19 20  2  0
 13 21  2  0
 21 22  1  0
 22 23  2  0
 22 24  1  0
 24 29  1  0
 24 25  1  0
 25 26  1  0
 26 27  1  0
 27 28  1  0
 28 29  1  0
 14 30  1  0
 27 31  1  0
M  END
>  <canvasUID>
214

$$$$
IBD_215
  Canvas  00000000002D

 31 34  0  0  1  0  0  0  0  0999 V2000
    3.8972   -6.3257    0.0000 C   0  0  0
    5.0235   -6.9744    0.0000 C   0  0  0
    6.1488   -6.3237    0.0000 N   0  0  0
    6.1478   -5.0236    0.0000 C   0  0  0
    5.0214   -4.3744    0.0000 C   0  0  0
    3.8961   -5.0257    0.0000 C   0  0  0
    2.7698   -4.3765    0.0000 C   0  0  0
    2.7688   -3.0765    0.0000 N   0  0  0
    1.6424   -2.4275    0.0000 N   0  0  0
    1.6414   -1.1275    0.0000 C   0  0  0
    2.7667   -0.4765    0.0000 N   0  0  0
    2.7657    0.8236    0.0000 C   0  0  0
    1.6393    1.4725    0.0000 N   0  0  0
    0.5151   -0.4783    0.0000 C   0  0  0
    0.5140    0.8217    0.0000 C   0  0  0
   -0.7207   -0.8810    0.0000 C   0  0  0
   -1.4859    0.1702    0.0000 N   0  0  0
   -0.7225    1.2224    0.0000 N   0  0  0
   -1.1253    2.4585    0.0000 C   0  0  0
   -0.2561    3.4254    0.0000 C   0  0  0
   -0.6586    4.6612    0.0000 C   0  0  0
   -1.9305    4.9306    0.0000 C   0  0  0
   -2.7997    3.9639    0.0000 C   0  0  0
   -2.3972    2.7278    0.0000 C   0  0  0
   -4.0716    4.2330    0.0000 N   0  0  0
   -4.4741    5.4693    0.0000 C   0  0  0
   -5.7461    5.7384    0.0000 C   0  0  0
   -6.1488    6.9744    0.0000 C   0  0  0
    1.6445   -5.0275    0.0000 H   0  0  0
    0.5171   -3.0783    0.0000 H   0  0  0
   -4.9406    3.2663    0.0000 H   0  0  0
  1  6  1  0
  1  2  2  0
  2  3  1  0
  3  4  2  0
  4  5  1  0
  5  6  2  0
  6  7  1  0
  7  8  2000
  8  9  1  0
  9 10  1  0
 10 11  1  0
 11 12  2  0
 12 13  1  0
 13 15  2  0
 10 14  2  0
 14 15  1  0
 15 18  1  0
 14 16  1  0
 16 17  2  0
 17 18  1  0
 18 19  1  0
 19 24  1  0
 19 20  2  0
 20 21  1  0
 21 22  2  0
 22 23  1  0
 23 24  2  0
 23 25  1  0
 25 26  1  0
 26 27  1  0
 27 28  1  0
  7 29  1  0
  9 30  1  0
 25 31  1  0
M  END
>  <canvasUID>
215

$$$$
IBD_216
  Canvas  00000000002D

 25 26  0  0  1  0  0  0  0  0999 V2000
   -3.3827   -2.2645    0.0000 O   0  0  0
   -2.2582   -2.9169    0.0000 C   0  0  0
   -1.1310   -2.2695    0.0000 C   0  0  0
   -0.0065   -2.9216    0.0000 C   0  0  0
   -0.0091   -4.2216    0.0000 C   0  0  0
    1.1154   -4.8740    0.0000 O   0  0  0
   -1.1362   -4.8693    0.0000 C   0  0  0
   -2.2610   -4.2169    0.0000 C   0  0  0
    1.1206   -2.2739    0.0000 C   0  0  0
    1.1232   -0.9739    0.0000 C   0  0  0
    2.2504   -0.3262    0.0000 C   0  0  0
    3.3749   -0.9783    0.0000 Cl  0  0  0
    2.2530    0.9739    0.0000 C   0  0  0
    3.3801    1.6215    0.0000 O   0  0  0
    1.1284    1.6262    0.0000 C   0  0  0
    1.1310    2.9262    0.0000 C   0  0  0
    2.2582    3.5739    0.0000 O   0  0  0
    0.0013    0.9783    0.0000 C   0  0  0
   -0.0013   -0.3215    0.0000 C   0  0  0
   -1.1284   -0.9694    0.0000 O   0  0  0
   -3.3801   -0.9645    0.0000 H   0  0  0
    2.2423   -4.2263    0.0000 H   0  0  0
    3.3827    2.9216    0.0000 H   0  0  0
    2.2608    4.8740    0.0000 H   0  0  0
   -2.2530   -0.3171    0.0000 H   0  0  0
  1  2  1  0
  2  8  1  0
  2  3  2  0
  3  4  1  0
  4  5  2  0
  5  6  1  0
  5  7  1  0
  7  8  2  0
  4  9  1  0
  9 10  1  0
 10 19  1  0
 10 11  2  0
 11 12  1  0
 11 13  1  0
 13 14  1  0
 13 15  2  0
 15 16  1  0
 16 17  1  0
 15 18  1  0
 18 19  2  0
 19 20  1  0
  1 21  1  0
  6 22  1  0
 14 23  1  0
 17 24  1  0
 20 25  1  0
M  END
>  <canvasUID>
216

$$$$
IBD_217
  Canvas  00000000002D

 22 25  0  0  1  0  0  0  0  0999 V2000
    1.6166    3.7169    0.0000 C   0  0  0
    2.7419    3.0659    0.0000 C   0  0  0
    2.7409    1.7658    0.0000 C   0  0  0
    1.6145    1.1169    0.0000 N   0  0  0
    0.4892    1.7677    0.0000 C   0  0  0
    0.4902    3.0677    0.0000 C   0  0  0
   -0.7474    1.3670    0.0000 C   0  0  0
   -1.5108    2.4195    0.0000 C   0  0  0
   -2.8108    2.4203    0.0000 O   0  0  0
   -0.7458    3.4704    0.0000 N   0  0  0
   -1.1501    0.1309    0.0000 C   0  0  0
   -0.2812   -0.8358    0.0000 C   0  0  0
    1.0118   -0.7011    0.0000 C   0  0  0
    1.5396   -1.8893    0.0000 N   0  0  0
[truncated: 6,990,604 more chars]
